# Supplementary material for: Structure of the Nmd4-Upf1 complex supports conservation of the nonsense-mediated mRNA decay pathway between yeast and humans
Source: PLoS Biol. 2024 Sep 27;22(9):e3002821. doi: 10.1371/journal.pbio.3002821 (PMC11463774; doi:10.1371/journal.pbio.3002821)
Supplement: S1 Table — (XLSX) [file pbio.3002821.s011.xlsx]

## Sheet: Feuille 1
S1 Table : Statistics of data collection and structure refinement.
	ScNmd4/Upf1-HD	ScNmd4-PIN
Data collection statistics
Space group	I222	P3121
Unit cell parameters (a; b; c; α; β; ɣ)	119.3 Å; 131.2 Å; 169.6 Å; 90°; 90°; 90°.	80.4 Å; 80.4 Å; 94.1 Å; 90°; 90°; 120°.
Wavelength (Å)	0.979	0.979
Resolution (Å)	48.8-2.4 (2.62-2.4)	40.2-1.8 (1.853-1.8)
Rpim	0.053 (0.596)	0.015 (0.58)
I / σI	11.6 (1.3)	25.7 (1.3)
Spherical completeness (%)	74.6 (16.4)	95.7 (53.4)
Ellipsoidal completeness (%)	95.2 (63.7)	97 (64.3)
CC1/2 (%)	99.8 (50.9)	99.9 (60.8)
Redundancy	40.8 (40.2)	20.1 (17.9)
Observed reflections	1584255	639971
Unique reflections	38847	31899
Structure refinement
Resolution (Å)	48-2.4	40.2-1.8
No. reflections	38847	31889
R / Rfree (%)	20.2 / 22.2	18.2 / 19.2
Number of atoms
Protein	6748	1324
Small molecules	64	24
Water	80	208
B-factors (Å2)
Wilson plot	79.4	38
Mean value	76.5	39.7
R.m.s deviations
Bond lengths (Å)	0.008	0.009
Bond angles (°)	0.94	0.86
Ramachandran plot
Favored (%)	99.88	100
Outlier (%)	0.12	0
PDB code	8RD3	8RDD
