# Supplementary material for: Structure of the Nmd4-Upf1 complex supports conservation of the nonsense-mediated mRNA decay pathway between yeast and humans
Source: PLoS Biol. 2024 Sep 27;22(9):e3002821. doi: 10.1371/journal.pbio.3002821 (PMC11463774; doi:10.1371/journal.pbio.3002821)
Supplement: S2 Table — (XLSX) [file pbio.3002821.s012.xlsx]

## Sheet: Feuille 1
S2 Table. Details of the electrostatic interactions involved in the Nmd4/Upf1-HD interface.
Upf1	Nmd4
Hydrogen bonds
Asp390 O	Ile198 N
Ser392 N	Ile198 O
Ser392 O	Thr200 N
Asp394 N	Thr200 O
Phe368 O	Arg210 Ne
Phe368 O	Arg210 Nh1
Ser374 Og	Arg210 Nh1
Gln239 Oe1	Trp216 N
Leu230 N	Asn19 Od1
Gln387 Ne2	Asp158 OD1
Arg231 O	Asn19 Nd2
Arg231 Ne	Asp160 Od2
Arg231 Nh2	Ser164 Og
Arg231 Nh2	Ser171 Og
Tyr381 Oh	Glu174 O
Val389 N	Asn179 Od1
Lys591 Nz	Phe202 O
Gly377 N	Val206 O
Tyr236 Oh	Gly211 O
Arg240 Nh2	Glu214 O
Salt bridges
Glu237	Arg22
Arg231	Asp160
Hydrogen bonds were identified using the PISA web server (https://www.ebi.ac.uk/msd-srv/prot_int/pistart.html). Only hydrogen bonds made between acceptor and donor atoms located at a distance of 2.6 to 3.2 Å and between well-defined atoms in the 2Fo-Fc electron density map are taken into account. Residues are color-coded according to the protein domain to which they belong (same color code as Fig…
