# Supplementary material for: Structure of the Nmd4-Upf1 complex supports conservation of the nonsense-mediated mRNA decay pathway between yeast and humans
Source: PLoS Biol. 2024 Sep 27;22(9):e3002821. doi: 10.1371/journal.pbio.3002821 (PMC11463774; doi:10.1371/journal.pbio.3002821)
Supplement: S3 Table — (XLSX) [file pbio.3002821.s013.xlsx]

## Sheet: Feuille 1
S3 Table : Oligonucleotides used in this study.
Oligonucleotides name	Sequence	Plasmid obtained
oMG504	CCTGGGATCCACACAATATAATTTCATTATAGATGCTTCAGC	pMG838
oMG505	TATAGCGGCCGCTTATGGGGACCACAATTCGCCTGTACC
Upf1-221-NheI-for	AGACTAGCTAGCGAACAGGAAGCAATCCCACCTTTACTATTGAG	pMG446
Upf1-551-NotI-rev	TTTTTGCGGCCGCTTAATGGTGATGGTGATGGTG ACGAACTAATTGAACAGTGCATAACTGTAAGTTATCC
oMG761	CAGGACTAACTTCAATAAAACAgtttacgcttctGAGggtacaggcgaattg	pMG1061
oMG762	caattcgcctgtaccCTCagaagcgtaaacTGTTTTATTGAAGTTAGTCCTG
oMG763	ggtacaggcgaattgGCGtccccataagcggccg	pMG1062
oMG764	gcGGCCGCttatggggaCGCcaattcgcctgta
oMG726	caaggacatgTaAgataaatcatttagagaaagtg	pMG1003
oMG727	ctaaatgatttatcTtAcatgtccttggacaagattg
oMG730	CCTGGGATCCAATGATAAATCATTTAGAGAAAGTGAAAAATTC	pMG1044
HLH4004	ggccccggatccgaacaggaagcaatcccacc	pHL1664
HLH4005	gtggtgctcgagttaaggacgaactaattgaacagtgc
oMG765	CCAAAGATCTTACCGGCCTTTAATCAAATTGGAGGCCGAC	pMG1063
oMG766	GATTAAAGGCCGGTAAGATCTTTGGTATTCGTAGGCG
oMG767	GCCATTGATAAAAAATCTATTTCACGTTATTTGTACTATAAAATTTTAGGCCATCAAGTGG	pMG1064
oMG768	TTTTATAGTACAAATAACGTGAAATAGATTTTTTATCAATGGCAAATTTTTTCAATGCGTC
oMG774	TACAACGCTAGCATGGGGAGAGTAGGGGCTGCA	pMG1081
oMG775	TATTCACCCGGGCTCCTGTTGCTGCAGGTTCC
oMG780	TACAAGGCTAGCATGCGGTACGAGGACGCCTACCAG	pMG1078
oMG781	TACGGACCCGGGGCTGAACTGCATGAGGCTCTCACG
oMG795	ggagttggggcGAGggaggcaccacacg	pMG1092 & pMG1125
oMG796	ggtgcctccCTCgccccaactccgagaccc
oMG797	gccgattgGCggacccaaacaatcctgatcagaaacctgctc	pMG1093, pMG1094 & pMG1125
oMG798	gtttgggtccGCcaatcggcgtgtggtgcc
CS1543	TCAATAAAACAGTTTACGCTTCTAGAGGTACAGGCGAATTGTGGTCCCCAcggatccccgggttaattaa	-
CS1544	TAAAGCCATCTATCAAAAATGATATTGAAATATTTGAAAAATGCTTGTTTgaattcgagctcgtttaaac	-
CS1542	CTTCCTGTTCAATTGTTGATGTAGATTCAATCTTGTCCAAGGACATGAATcggatccccgggttaattaa	-
CS1359	ttaagaaaatctcatcctccggggcacttGATgcgGTCGGTTCCGGTTCTCACAC	p1760 & p1761
CS1364	ATAACTAATTACATGATGCGGCCCTCCTGCAGGGCTTATATTCCCAAATTGCTGAAGTC
CS1664	TCCAATTTGATTAAAGGGCGGTACGATCTTTGGTATTCGTAGGCG	p1760
CS1663	CGAATACCAAAGATCGTACCGCCCTTTAATCAAATTGGAGGCCGA
CS1665	GCCATTGATAAAAAATCTATTTCGCGCTATTTGTACTATAAAATTTTAGGCCATC	p1761
CS1666	TATAGTACAAATAGCGCGAAATAGATTTTTTATCAATGGCAAATTTTTTC
CS1362	ttaagaaaatctcatcctccggggcacttGATgcgAATAAAGACGCTACAATTAATGATATTGACG	-
CS1429	TGAAACTTTGCCAGCGGCCTTC	-
CS1430	TCCCAACGACCACAGTTCAAACC	-
CS1020	AGGCTTTGGAGAACCCAACCAG	-
CS1021	TTGTCAGCAACCTTGGCACCAC	-
CS887	CCATCTCACTGTTGAGACGG	-
CS888	CTCAGTTTGCGATGGAAGAG	-
CS889	ATGTTGACCACCGGCCATAC	-
CS946	TCACGTCTCAGCCGGTAAAG	-
