# Supplementary material for: Structure of the Nmd4-Upf1 complex supports conservation of the nonsense-mediated mRNA decay pathway between yeast and humans
Source: PLoS Biol. 2024 Sep 27;22(9):e3002821. doi: 10.1371/journal.pbio.3002821 (PMC11463774; doi:10.1371/journal.pbio.3002821)
Supplement: S4 Table — (XLSX) [file pbio.3002821.s014.xlsx]

## Sheet: Feuille 1
S4 Table : Plasmids used in this study.
Plasmid name (nickname)	Source	Identifier
pET28b-His6-ZZ	Kind gift from Dr D. Hazra	N/A
pET28b-His6-ZZ-ScNmd4 WT(pMG838)	This study	N/A
pET28b-His6-ZZ-ScNmd4 R210E (pMG1061)	This study	N/A
pET28b-His6-ZZ-ScNmd4 W216A (pMG1062)	This study	N/A
pET28b-His6-ZZ-ScNmd4 R210E/W216A (pMG1075)	This study	N/A
pET28b-His6-ZZ-ScNmd4-[1-167] (pMG1003)	This study	N/A
pET28b-His6-ZZ-ScNmd4-[168-218] (pMG1044)	This study	N/A
pET21a-ScUpf1-[221-851]-His6 (pMG446)	Kind gift from Dr Z. Fourati	N/A
pET28b-CBP-His6-ZZ	This study	N/A
pET28b-CBP-His6-ZZ-ScUpf1-[221-851] WT (pHL1664)	This study	N/A
pET28b-CBP-His6-ZZ-ScUpf1-[221-851] G243R (pMG1063)	This study	N/A
pET28b-CBP-His6-ZZ-ScUpf1-[221-851] G377R (pMG1064)	This study	N/A
pET28b-CBP-His6-ZZ-ScUpf1-[221-851] G243R/G377R (pMG1074)	This study	N/A
pET28b-CBP-His6-ZZ-ScNmd4 (pHL1670)	This study	N/A
pCI-Neo	Promega	#E1841
pCI-Neo-HA (pMG1080)	This study	N/A
pCI-Neo-HsSMG6-[207-580]-HA WT (pMG1081)	This study	N/A
pCI-Neo-HsSMG6-[207-580]-HA R448E (pMG1092)	This study	N/A
pCI-Neo-HsSMG6-[207-580]-HA W456A (pMG1093)	This study	N/A
pCI-Neo-HsSMG6-[207-580]-HA R448E/W456A (pMG1094)	This study	N/A
pCI-Neo-Cter-3xFlag	This study	N/A
pCI-Neo-HsUPF1-[295-914]-3xFlag (pMG1078)	This study	N/A
pSUPuro SMG6	Kind gift from Pr. O. Mühlemann	N/A
pcDNA3-HA-HsSMG6-WT-RNAiR (p700)	Kind gift from Pr. O. Mühlemann	N/A
pcDNA3-HA-HsSMG6-M2-RNAiR (pMG1125)	This study	N/A
pcDNA3-HA-HsSMG6-M5-RNAiR (pMG1136)	This study	N/A
pcDNA3-HA-HsSMG6-M7-RNAiR (pMG1137)	This study	N/A
pCM189-NTAP (p1233) *	Dehecq et al., EMBOJ, 2018	N/A
pCM189-NTAP-Upf1-FL (p1442) *	Dehecq et al., EMBOJ, 2018	N/A
pCM189-NTAP-Upf1-CH-[2-208] (p1443) *	Dehecq et al., EMBOJ, 2018	N/A
pCM189-NTAP-Upf1-HD-Cter-[208-971] (p1444) *	Dehecq et al., EMBOJ, 2018	N/A
pCM189-NTAP-Upf1G243R (p1760) *	This study	N/A
pCM189-NTAP-Upf1G377R (p1761) *	This study	N/A
pCM189-NTAP-Upf1-[208-971]G243R (p1764) *	This study	N/A
pCM189-NTAP-Upf1-[208-971]G377R (p1765) *	This study	N/A
* Plasmid containing a URA3 yeast marker.
