# Supplementary material for: Structure of the Nmd4-Upf1 complex supports conservation of the nonsense-mediated mRNA decay pathway between yeast and humans
Source: PLoS Biol. 2024 Sep 27;22(9):e3002821. doi: 10.1371/journal.pbio.3002821 (PMC11463774; doi:10.1371/journal.pbio.3002821)
Supplement: S5 Table — (XLSX) [file pbio.3002821.s015.xlsx]

## Sheet: Feuille 1
S5 Table : Yeast strains used
Strain	Original strain	Genotype	Reference
LMA2154 (BY4741)	S288C	MATa ura3∆0 his3∆1 leu2∆0 met15∆0	[1]
LMA2194 (UPF1-TAP)	BY4741	NAM7-TAP::HIS3MX	[2]
LMA1667 (upf1∆)	BY4741	NAM7::KANMX6	[3]
LMA3736 (UPF1-TAP/nmd4∆)	BY4741	NMD4::KANMX6 / NAM7-CRAP::URA3	[4]
LMA4678 (upf1∆/nmd4∆)	BY4741	NAM7::HIS3MX / NMD4::KANMX6	[4]
LMA4490 (upf1Δ/NMD4-HA)	BY4741	NMD4-HA::KANMX6/NAM7∆::HIS3MX6	This study
1. Brachmann CB, Davies A, Cost GJ, Caputo E, Li J, Hieter P, et al. Designer deletion strains derived from Saccharomyces cerevisiae S288C: a useful set of strains and plasmids for PCR-mediated gene disruption and other applications. Yeast. 1998;14(2):115-32. Epub 1998/03/04. doi: 10.1002/(SICI)1097-0061(19980130)14:2<115::AID-YEA204>3.0.CO;2-2. PubMed PMID: 9483801. 2. Ghaemmaghami S, Huh WK, Bo…
