# Supplementary material for: Structure of the Nmd4-Upf1 complex supports conservation of the nonsense-mediated mRNA decay pathway between yeast and humans
Source: PLoS Biol. 2024 Sep 27;22(9):e3002821. doi: 10.1371/journal.pbio.3002821 (PMC11463774; doi:10.1371/journal.pbio.3002821)
Supplement: S6 Table — (XLSX) [file pbio.3002821.s016.xlsx]

## Sheet: Feuille 1
S6 Table : Antibodies used in this study.
Name of antibodies (dilution)	Secondary antibody	Sources
anti-Flag (1:3,000)	Mouse	Sigma-Aldrich; #F1804 (clone M2)
anti-GAPDH (1:5,000)	Mouse	Proteintech; #60004-1-1g
anti-HA (1:1,000)	Mouse	Santa Cruz Biotechnology; #sc-7392
anti-SMG6 (1:3,000)	Mouse	Proteintech; #68109-1-Ig
anti-IgG mouse coupled HRP (1:10,000)	-	Cytiva; #NA931V
TrueBlot anti-IgG mouse coupled to HRP (1:5,000)	-	VWR; #ROCK18-8817-33
S. cerevisiae G6PDH (Zwf1; 1:20,000)	Rabbit	Sigma-Aldrich; #A9521
Peroxidase anti-peroxidase complex (1:5,000)	Rabbit	Sigma-Aldrich; #P1291
anti-HA-peroxidase, clone 3F10 (1:2,000)	Mouse	Roche; #12013819001
