# Supplementary material for: Structure of the Nmd4-Upf1 complex supports conservation of the nonsense-mediated mRNA decay pathway between yeast and humans
Source: PLoS Biol. 2024 Sep 27;22(9):e3002821. doi: 10.1371/journal.pbio.3002821 (PMC11463774; doi:10.1371/journal.pbio.3002821)
Supplement: S7 Table — (XLSX) [file pbio.3002821.s017.xlsx]

## Sheet: Feuille 1
S7 Table : Primers used for RT-qPCR experiments.
Oligonucleotides name	Sequence	Target
oMG826	CAATCTCAGTGGACAAGGTG	hnRNPL-insensitive
oMG827	CTCCATATTCTGCGGGGTGA
oMG828	GGTCGCAGTGTATGTTTGATG	hnRNPL-sensitive
oMG829	GGCGTTTGTTGGGGTTGCT
oMG834	ACTCATATTTAAGGGAAAATCTCTG	BAG1-insensitive
oMG835	TTGGGCAGAAAACCCTGCTG
oMG836	CATATTTAAGGTTCTTCAACAGATA	BAG1-sensitive
oMG837	TGTTTCCATTTCCTTCAGAGA
oMG838	GCACCTTATGGACAGTTG	GAS5
oMG839	GGAGCAGAACCATTAAGC
oMG840	CAAGCGCCTGGAGTCCTTAA	RP9P
oMG841	AGGAGGTTTTTCATAACTCGTGATCT
oMG846	TCCATCATGAAGTGTGACGT	ACTB
oMG847	TACTCCTGCTTGCTGATCCAC
