# Supplementary material for: Structure of the Nmd4-Upf1 complex supports conservation of the nonsense-mediated mRNA decay pathway between yeast and humans
Source: PLoS Biol. 2024 Sep 27;22(9):e3002821. doi: 10.1371/journal.pbio.3002821 (PMC11463774; doi:10.1371/journal.pbio.3002821)
Supplement: S1 Data — (XLSX) [file pbio.3002821.s018.xlsx]

## Sheet: Raw-data-ITC-Upf1-HD-vs-Nmd4-FL
Time (sec)	DP (µcal/sec)	Temperature (°C)
5	8.99978	20.0242
6	8.99802	20.0242
7	8.99817	20.0242
8	8.99519	20.0243
9	8.99629	20.0243
10	8.99906	20.0243
11	8.99737	20.0243
12	8.99764	20.0244
13	8.9948	20.0244
14	8.99036	20.0243
15	8.98654	20.0244
16	8.98031	20.0244
17	8.97306	20.0244
18	8.97229	20.0243
19	8.97199	20.0245
20	8.96789	20.0246
21	8.96868	20.0246
22	8.96913	20.0248
23	8.96831	20.0249
24	8.97149	20.0248
25	8.97863	20.0248
26	8.98269	20.0248
27	8.98384	20.0248
28	8.98397	20.0248
29	8.98133	20.0249
30	8.97653	20.025
31	8.97476	20.0251
32	8.97782	20.0252
33	8.98088	20.0253
34	8.98273	20.0253
35	8.98328	20.0253
36	8.98579	20.0254
37	8.98645	20.0255
38	8.98623	20.0254
39	8.98671	20.0256
40	8.98654	20.0256
41	8.98383	20.0255
42	8.98392	20.0255
43	8.98591	20.0256
44	8.98517	20.0256
45	8.98764	20.0256
46	8.98929	20.0257
47	8.98701	20.0258
48	8.98377	20.0258
49	8.98426	20.0259
50	8.98282	20.0259
51	8.97983	20.0258
52	8.97824	20.0258
53	8.97869	20.0259
54	8.97511	20.0259
55	8.97174	20.0259
56	8.97263	20.0262
57	8.97609	20.0262
58	8.97765	20.0263
59	8.98349	20.0264
60	8.98604	20.0264
61	8.98288	20.0263
62	8.97863	20.0264
63	8.96958	20.0264
64	8.95208	20.0263
65	8.93348	20.0264
66	8.91345	20.0264
67	8.88623	20.0265
68	8.86764	20.0265
69	8.87381	20.0266
70	8.90641	20.0267
71	8.9549	20.0268
72	9.00001	20.0267
73	9.0251	20.0268
74	9.03293	20.0268
75	9.02275	20.0267
76	8.99531	20.0268
77	8.98019	20.0269
78	8.9788	20.0268
79	8.97789	20.027
80	8.97204	20.027
81	8.97365	20.0271
82	8.97292	20.0272
83	8.97813	20.0274
84	8.98656	20.0275
85	8.99436	20.0275
86	8.99744	20.0276
87	8.99852	20.0276
88	8.99767	20.0275
89	8.99379	20.0275
90	8.99282	20.0275
91	8.99279	20.0276
92	8.99264	20.0277
93	8.99785	20.0277
94	9.00036	20.0278
95	8.99937	20.0278
96	9.00018	20.0278
97	9.00532	20.0278
98	9.0024	20.0279
99	8.99899	20.028
100	9.00048	20.0281
101	9.00792	20.0282
102	9.00936	20.0283
103	9.0114	20.0283
104	9.01594	20.0283
105	9.0161	20.0283
106	9.01382	20.0283
107	9.01498	20.0283
108	9.01146	20.0285
109	9.00599	20.0286
110	9.00052	20.0287
111	8.99339	20.0288
112	8.9879	20.0288
113	8.99466	20.0288
114	9.00468	20.0288
115	9.01431	20.0288
116	9.02467	20.0288
117	9.03208	20.0289
118	9.02973	20.0289
119	9.02584	20.0289
120	9.02217	20.0289
121	9.01701	20.0289
122	9.01396	20.029
123	9.01557	20.029
124	9.01945	20.0291
125	9.02405	20.0293
126	9.02848	20.0293
127	9.03217	20.0292
128	9.03246	20.0293
129	9.0277	20.0294
130	9.02374	20.0293
131	9.02052	20.0294
132	9.01741	20.0295
133	9.0162	20.0295
134	9.01734	20.0295
135	9.01959	20.0296
136	9.01994	20.0297
137	9.02244	20.0297
138	9.02617	20.0298
139	9.02962	20.03
140	9.03378	20.03
141	9.0386	20.03
142	9.04038	20.03
143	9.04185	20.03
144	9.04483	20.03
145	9.0458	20.03
146	9.04781	20.0302
147	9.04973	20.0303
148	9.04913	20.0304
149	9.04992	20.0305
150	9.05285	20.0305
151	9.05088	20.0305
152	9.04957	20.0306
153	9.04666	20.0305
154	9.04034	20.0305
155	9.034	20.0307
156	9.03471	20.0307
157	9.03552	20.0307
158	9.03539	20.0306
159	9.03281	20.0306
160	9.03299	20.0305
161	9.03607	20.0305
162	9.03611	20.0306
163	9.03746	20.0308
164	9.04568	20.0309
165	9.05035	20.031
166	9.05014	20.0311
167	9.05011	20.0311
168	9.05117	20.0311
169	9.04601	20.0311
170	9.04017	20.0312
171	9.03674	20.0313
172	9.036	20.0314
173	9.03827	20.0315
174	9.04216	20.0315
175	9.04583	20.0314
176	9.0474	20.0314
177	9.05246	20.0315
178	9.05559	20.0315
179	9.05545	20.0315
180	9.05365	20.0316
181	9.0483	20.0316
182	9.04088	20.0317
183	9.03437	20.0318
184	9.02855	20.0318
185	9.02548	20.0318
186	9.02332	20.0318
187	9.01614	20.0318
188	9.01105	20.0318
189	9.01497	20.0319
190	9.01888	20.032
191	9.02345	20.0321
192	9.02984	20.0322
193	9.03433	20.0323
194	9.03653	20.0322
195	9.03868	20.0323
196	9.04082	20.0322
197	9.04459	20.0322
198	9.04733	20.0322
199	9.04596	20.0322
200	9.04359	20.0323
201	9.04321	20.0323
202	9.0433	20.0324
203	9.04565	20.0324
204	9.05266	20.0325
205	9.06138	20.0325
206	9.06736	20.0326
207	9.06235	20.0326
208	9.04938	20.0327
209	9.02938	20.0326
210	9.00783	20.0327
211	8.98888	20.0327
212	8.98784	20.0328
213	8.99091	20.0328
214	8.99311	20.0329
215	8.99627	20.033
216	9.00565	20.033
217	9.01244	20.0331
218	9.02757	20.0332
219	9.04824	20.0331
220	9.06603	20.0331
221	9.07467	20.0332
222	9.07545	20.0332
223	9.0682	20.0333
224	9.06274	20.0334
225	9.05603	20.0335
226	9.0481	20.0335
227	9.04169	20.0335
228	9.04042	20.0335
229	9.03727	20.0335
230	9.03459	20.0336
231	9.03255	20.0337
232	9.03383	20.0337
233	9.02937	20.0338
234	9.01931	20.0338
235	9.01175	20.0339
236	9.00752	20.0339
237	9.00544	20.0339
238	9.00582	20.034
239	9.01121	20.034
240	9.0184	20.034
241	9.02567	20.034
242	9.0257	20.0341
243	9.0119	20.0341
244	8.9714	20.0342
245	8.88896	20.0343
246	8.75451	20.0343
247	8.57595	20.0343
248	8.38428	20.0343
249	8.21853	20.0345
250	8.11537	20.0345
251	8.09298	20.0345
252	8.14798	20.0347
253	8.25617	20.0347
254	8.38426	20.0346
255	8.50458	20.0347
256	8.60519	20.0348
257	8.68458	20.0348
258	8.74412	20.0347
259	8.78596	20.0348
260	8.81413	20.0349
261	8.82919	20.0349
262	8.84602	20.0348
263	8.86626	20.0349
264	8.89174	20.035
265	8.92261	20.035
266	8.95966	20.0349
267	8.98809	20.0351
268	9.00616	20.0353
269	9.01626	20.0354
270	9.02031	20.0354
271	9.02062	20.0355
272	9.01933	20.0355
273	9.02025	20.0354
274	9.02343	20.0355
275	9.02731	20.0356
276	9.03081	20.0356
277	9.03327	20.0357
278	9.03553	20.0358
279	9.03726	20.0358
280	9.04195	20.0359
281	9.0495	20.036
282	9.05399	20.036
283	9.05219	20.0361
284	9.04736	20.0362
285	9.03609	20.0362
286	9.02135	20.0362
287	9.01114	20.0362
288	9.00614	20.0363
289	9.00475	20.0362
290	9.01144	20.0363
291	9.0269	20.0364
292	9.04159	20.0363
293	9.05442	20.0363
294	9.06367	20.0363
295	9.06627	20.0364
296	9.06031	20.0364
297	9.05707	20.0366
298	9.05632	20.0366
299	9.05841	20.0366
300	9.06393	20.0366
301	9.07143	20.0367
302	9.07888	20.0366
303	9.08637	20.0368
304	9.09078	20.0369
305	9.09265	20.037
306	9.09396	20.0371
307	9.09339	20.0372
308	9.09194	20.0371
309	9.09211	20.0372
310	9.09346	20.0372
311	9.09328	20.0372
312	9.09285	20.0372
313	9.09262	20.0372
314	9.09281	20.0372
315	9.09019	20.0373
316	9.08832	20.0373
317	9.08633	20.0374
318	9.0842	20.0375
319	9.08025	20.0375
320	9.07893	20.0376
321	9.07736	20.0376
322	9.07501	20.0377
323	9.07098	20.0377
324	9.06944	20.0378
325	9.06877	20.0378
326	9.0697	20.0378
327	9.07133	20.0378
328	9.07523	20.0379
329	9.07869	20.0379
330	9.07991	20.0379
331	9.08224	20.0379
332	9.08461	20.038
333	9.08441	20.038
334	9.08271	20.0381
335	9.07942	20.0381
336	9.0724	20.0382
337	9.0633	20.0383
338	9.05704	20.0384
339	9.05259	20.0385
340	9.04908	20.0386
341	9.04651	20.0387
342	9.0451	20.0387
343	9.04205	20.0387
344	9.04044	20.0387
345	9.04085	20.0387
346	9.0421	20.0387
347	9.04463	20.0388
348	9.04842	20.0387
349	9.05189	20.0388
350	9.05541	20.0388
351	9.05807	20.0389
352	9.05981	20.0389
353	9.06177	20.039
354	9.06283	20.0391
355	9.0624	20.0392
356	9.06324	20.0392
357	9.06389	20.0392
358	9.06336	20.0393
359	9.06455	20.0393
360	9.06794	20.0393
361	9.07067	20.0393
362	9.07175	20.0394
363	9.07253	20.0395
364	9.07143	20.0394
365	9.06906	20.0394
366	9.06626	20.0395
367	9.06541	20.0395
368	9.06538	20.0395
369	9.06268	20.0396
370	9.06218	20.0398
371	9.06559	20.0398
372	9.06894	20.0399
373	9.07192	20.04
374	9.07792	20.0401
375	9.07989	20.0401
376	9.07467	20.0402
377	9.0682	20.0402
378	9.06404	20.0401
379	9.05923	20.0401
380	9.05766	20.0401
381	9.06002	20.04
382	9.06552	20.0401
383	9.06998	20.0402
384	9.07219	20.0402
385	9.07345	20.0403
386	9.07368	20.0403
387	9.0724	20.0404
388	9.07135	20.0404
389	9.0734	20.0405
390	9.07371	20.0406
391	9.07526	20.0407
392	9.07769	20.0408
393	9.07914	20.0408
394	9.07785	20.0408
395	9.07709	20.0408
396	9.07758	20.0408
397	9.07826	20.0407
398	9.07876	20.0408
399	9.0776	20.0409
400	9.07483	20.0409
401	9.07326	20.0409
402	9.07097	20.041
403	9.06902	20.041
404	9.07079	20.041
405	9.07613	20.0412
406	9.07948	20.0413
407	9.08121	20.0413
408	9.08261	20.0413
409	9.08232	20.0413
410	9.07977	20.0413
411	9.07681	20.0414
412	9.07594	20.0415
413	9.07561	20.0416
414	9.07521	20.0416
415	9.07584	20.0417
416	9.0766	20.0416
417	9.07363	20.0416
418	9.07049	20.0416
419	9.06942	20.0416
420	9.06768	20.0417
421	9.0639	20.0418
422	9.06011	20.0419
423	9.04393	20.0419
424	9.00401	20.0419
425	8.92941	20.0419
426	8.81119	20.0419
427	8.64972	20.0419
428	8.4654	20.042
429	8.29394	20.042
430	8.17113	20.042
431	8.11918	20.0421
432	8.1405	20.0421
433	8.22324	20.0422
434	8.33823	20.0422
435	8.45776	20.0422
436	8.56312	20.0422
437	8.64983	20.0423
438	8.71734	20.0422
439	8.7668	20.0423
440	8.80193	20.0425
441	8.82833	20.0425
442	8.85087	20.0425
443	8.87121	20.0426
444	8.88971	20.0426
445	8.90596	20.0425
446	8.9209	20.0426
447	8.93304	20.0427
448	8.94278	20.0429
449	8.95192	20.043
450	8.95946	20.043
451	8.96499	20.0431
452	8.97125	20.0431
453	8.97795	20.0431
454	8.98589	20.0432
455	8.99522	20.0432
456	9.00444	20.0433
457	9.00712	20.0433
458	9.00355	20.0434
459	8.9961	20.0433
460	8.98698	20.0434
461	8.979	20.0434
462	8.97647	20.0434
463	8.97759	20.0434
464	8.9815	20.0434
465	8.98506	20.0435
466	8.99047	20.0435
467	8.99638	20.0436
468	9.00356	20.0436
469	9.00936	20.0437
470	9.01575	20.0437
471	9.02144	20.0438
472	9.0254	20.0439
473	9.0271	20.0439
474	9.02681	20.0439
475	9.02597	20.044
476	9.02444	20.044
477	9.02134	20.044
478	9.01928	20.0441
479	9.01894	20.0442
480	9.02037	20.0442
481	9.0203	20.0443
482	9.01941	20.0443
483	9.01933	20.0444
484	9.01926	20.0444
485	9.02065	20.0444
486	9.02234	20.0445
487	9.02639	20.0445
488	9.02756	20.0444
489	9.02762	20.0445
490	9.02594	20.0445
491	9.02786	20.0446
492	9.0304	20.0447
493	9.03174	20.0447
494	9.03586	20.0447
495	9.04011	20.0448
496	9.04213	20.0448
497	9.04211	20.0449
498	9.04222	20.045
499	9.03998	20.0451
500	9.03857	20.0451
501	9.03487	20.0451
502	9.03159	20.0451
503	9.03047	20.0452
504	9.02904	20.0452
505	9.02588	20.0453
506	9.02449	20.0453
507	9.02449	20.0454
508	9.02588	20.0453
509	9.02832	20.0453
510	9.03103	20.0454
511	9.03312	20.0454
512	9.03471	20.0454
513	9.03383	20.0454
514	9.03322	20.0455
515	9.03438	20.0456
516	9.03323	20.0457
517	9.03143	20.0458
518	9.03091	20.0458
519	9.03036	20.0459
520	9.02787	20.046
521	9.02929	20.0459
522	9.03136	20.0459
523	9.03329	20.046
524	9.03582	20.046
525	9.0374	20.046
526	9.03732	20.0461
527	9.03595	20.0461
528	9.03624	20.0461
529	9.03581	20.0462
530	9.03773	20.0463
531	9.04011	20.0464
532	9.04179	20.0465
533	9.04192	20.0466
534	9.04219	20.0466
535	9.04047	20.0466
536	9.03769	20.0466
537	9.03668	20.0466
538	9.03648	20.0467
539	9.03646	20.0468
540	9.03721	20.0468
541	9.03842	20.0469
542	9.03941	20.0469
543	9.03916	20.0469
544	9.03864	20.0468
545	9.03881	20.0469
546	9.03924	20.0469
547	9.0395	20.0469
548	9.04086	20.0471
549	9.04214	20.0471
550	9.04281	20.0472
551	9.0424	20.0473
552	9.04133	20.0473
553	9.03959	20.0473
554	9.039	20.0474
555	9.03825	20.0474
556	9.03848	20.0475
557	9.03871	20.0475
558	9.03947	20.0476
559	9.03881	20.0476
560	9.03768	20.0477
561	9.03556	20.0477
562	9.03407	20.0477
563	9.03392	20.0476
564	9.0349	20.0476
565	9.03483	20.0476
566	9.03687	20.0476
567	9.03944	20.0477
568	9.04161	20.0478
569	9.04188	20.0479
570	9.04135	20.0479
571	9.03931	20.048
572	9.03656	20.048
573	9.0333	20.0481
574	9.03136	20.0481
575	9.03318	20.0482
576	9.03543	20.0483
577	9.03546	20.0483
578	9.03569	20.0483
579	9.03679	20.0484
580	9.03515	20.0484
581	9.03247	20.0484
582	9.03055	20.0485
583	9.02854	20.0486
584	9.0251	20.0486
585	9.02398	20.0486
586	9.02433	20.0486
587	9.0272	20.0487
588	9.02877	20.0487
589	9.02993	20.0488
590	9.02947	20.0489
591	9.02974	20.0489
592	9.0288	20.0489
593	9.02972	20.049
594	9.03049	20.049
595	9.03094	20.049
596	9.03125	20.049
597	9.03314	20.049
598	9.03397	20.049
599	9.03496	20.0491
600	9.03712	20.0492
601	9.03725	20.0494
602	9.03948	20.0494
603	9.03376	20.0493
604	9.0061	20.0494
605	8.94617	20.0494
606	8.841	20.0494
607	8.68909	20.0494
608	8.51205	20.0495
609	8.34516	20.0494
610	8.2214	20.0494
611	8.16592	20.0494
612	8.17968	20.0495
613	8.25251	20.0496
614	8.35992	20.0496
615	8.4713	20.0497
616	8.57307	20.0498
617	8.65692	20.0497
618	8.71796	20.0498
619	8.76145	20.0499
620	8.79404	20.0499
621	8.81764	20.05
622	8.83686	20.05
623	8.8552	20.0501
624	8.87068	20.0502
625	8.88403	20.0503
626	8.89648	20.0504
627	8.90957	20.0504
628	8.92189	20.0504
629	8.93385	20.0504
630	8.94476	20.0504
631	8.95406	20.0505
632	8.96023	20.0505
633	8.96718	20.0505
634	8.97368	20.0506
635	8.97906	20.0506
636	8.98342	20.0506
637	8.98759	20.0506
638	8.98992	20.0506
639	8.99203	20.0507
640	8.99581	20.0507
641	9.00118	20.0508
642	9.00438	20.0509
643	9.00619	20.051
644	9.00809	20.051
645	9.00966	20.0511
646	9.01061	20.0511
647	9.0134	20.0512
648	9.0162	20.0513
649	9.01863	20.0514
650	9.01913	20.0514
651	9.01966	20.0513
652	9.01924	20.0513
653	9.02091	20.0513
654	9.02203	20.0514
655	9.02363	20.0515
656	9.02421	20.0515
657	9.02615	20.0517
658	9.02618	20.0517
659	9.02695	20.0517
660	9.02838	20.0517
661	9.02962	20.0517
662	9.02946	20.0518
663	9.03092	20.0518
664	9.03189	20.0519
665	9.0306	20.0519
666	9.03012	20.0519
667	9.03013	20.0519
668	9.02879	20.0518
669	9.02744	20.0519
670	9.02602	20.052
671	9.02456	20.052
672	9.02389	20.0522
673	9.02303	20.0523
674	9.02217	20.0523
675	9.02456	20.0523
676	9.02876	20.0524
677	9.03157	20.0524
678	9.03457	20.0525
679	9.03686	20.0525
680	9.03669	20.0526
681	9.034	20.0526
682	9.03126	20.0526
683	9.02852	20.0526
684	9.02721	20.0527
685	9.02632	20.0527
686	9.02648	20.0527
687	9.02749	20.0528
688	9.02868	20.0528
689	9.02863	20.0528
690	9.0301	20.0528
691	9.03131	20.0528
692	9.03175	20.0529
693	9.03117	20.0529
694	9.03136	20.0529
695	9.03188	20.053
696	9.03144	20.053
697	9.0288	20.0531
698	9.02729	20.0532
699	9.0259	20.0532
700	9.0235	20.0533
701	9.02174	20.0534
702	9.02402	20.0535
703	9.0265	20.0535
704	9.02647	20.0536
705	9.0272	20.0536
706	9.0313	20.0535
707	9.03436	20.0535
708	9.03506	20.0536
709	9.03753	20.0537
710	9.0412	20.0537
711	9.03986	20.0538
712	9.03657	20.0538
713	9.03374	20.0538
714	9.03054	20.0537
715	9.02755	20.0538
716	9.02587	20.0538
717	9.02685	20.0539
718	9.02848	20.0539
719	9.03092	20.054
720	9.03115	20.0541
721	9.03143	20.054
722	9.03175	20.0541
723	9.03251	20.0541
724	9.03252	20.0541
725	9.03283	20.0541
726	9.03266	20.0542
727	9.03204	20.0543
728	9.03216	20.0543
729	9.03337	20.0544
730	9.03482	20.0544
731	9.03582	20.0545
732	9.036	20.0546
733	9.03532	20.0547
734	9.03355	20.0548
735	9.03323	20.0548
736	9.03318	20.0548
737	9.03335	20.0547
738	9.0345	20.0547
739	9.03582	20.0549
740	9.03654	20.055
741	9.03947	20.055
742	9.04444	20.0551
743	9.04971	20.0552
744	9.05451	20.0552
745	9.05709	20.0552
746	9.05636	20.0553
747	9.05353	20.0553
748	9.04917	20.0553
749	9.0457	20.0553
750	9.04546	20.0554
751	9.04704	20.0554
752	9.04979	20.0555
753	9.05531	20.0555
754	9.0614	20.0555
755	9.06664	20.0554
756	9.07267	20.0556
757	9.07519	20.0557
758	9.07422	20.0559
759	9.0708	20.056
760	9.06457	20.056
761	9.05728	20.056
762	9.05283	20.056
763	9.05155	20.056
764	9.05403	20.056
765	9.05887	20.0562
766	9.06174	20.0562
767	9.06333	20.0563
768	9.06331	20.0562
769	9.06043	20.0563
770	9.0555	20.0563
771	9.05362	20.0562
772	9.05283	20.0562
773	9.0537	20.0564
774	9.05766	20.0564
775	9.05986	20.0564
776	9.05887	20.0565
777	9.05789	20.0565
778	9.05491	20.0565
779	9.05035	20.0565
780	9.04834	20.0566
781	9.04817	20.0566
782	9.05091	20.0567
783	9.04661	20.0567
784	9.02419	20.0567
785	8.97217	20.0568
786	8.87637	20.0568
787	8.73289	20.0569
788	8.56861	20.057
789	8.4066	20.0571
790	8.28296	20.0571
791	8.22459	20.0572
792	8.23602	20.0572
793	8.30076	20.0573
794	8.40157	20.0573
795	8.51089	20.0574
796	8.6083	20.0575
797	8.68721	20.0574
798	8.75126	20.0574
799	8.79929	20.0575
800	8.83284	20.0576
801	8.85639	20.0576
802	8.87337	20.0576
803	8.88363	20.0576
804	8.89222	20.0576
805	8.89995	20.0576
806	8.91036	20.0576
807	8.92346	20.0577
808	8.9352	20.0577
809	8.94944	20.0577
810	8.96352	20.0577
811	8.97538	20.0577
812	8.98437	20.0578
813	8.99423	20.0579
814	9.00449	20.058
815	9.0109	20.058
816	9.01742	20.0581
817	9.02348	20.0581
818	9.02479	20.0582
819	9.02304	20.0582
820	9.02752	20.0583
821	9.03398	20.0584
822	9.03805	20.0584
823	9.04256	20.0584
824	9.04353	20.0584
825	9.03807	20.0584
826	9.03137	20.0584
827	9.03102	20.0584
828	9.03561	20.0584
829	9.048	20.0585
830	9.06031	20.0585
831	9.06735	20.0586
832	9.07208	20.0588
833	9.07026	20.0589
834	9.05931	20.0589
835	9.0496	20.0589
836	9.04343	20.0589
837	9.04183	20.0589
838	9.04223	20.0589
839	9.04278	20.0589
840	9.04572	20.059
841	9.04895	20.0591
842	9.04595	20.0591
843	9.04983	20.0592
844	9.05597	20.0593
845	9.0599	20.0593
846	9.06361	20.0593
847	9.06628	20.0593
848	9.05994	20.0593
849	9.05187	20.0592
850	9.04825	20.0593
851	9.04455	20.0593
852	9.0432	20.0593
853	9.04493	20.0594
854	9.04875	20.0596
855	9.0494	20.0597
856	9.05208	20.0598
857	9.05531	20.0598
858	9.06235	20.0599
859	9.06526	20.0599
860	9.07115	20.0599
861	9.08349	20.0599
862	9.09729	20.06
863	9.10221	20.06
864	9.10252	20.0601
865	9.09594	20.0601
866	9.0781	20.0601
867	9.05718	20.0601
868	9.04133	20.0602
869	9.03299	20.0602
870	9.03229	20.0602
871	9.03487	20.0603
872	9.04053	20.0603
873	9.04856	20.0603
874	9.05871	20.0604
875	9.06242	20.0605
876	9.0638	20.0605
877	9.06255	20.0605
878	9.06205	20.0606
879	9.06278	20.0606
880	9.0697	20.0607
881	9.07867	20.0607
882	9.08276	20.0607
883	9.07786	20.0607
884	9.06819	20.0608
885	9.05777	20.0608
886	9.0461	20.0608
887	9.0394	20.0608
888	9.03718	20.0609
889	9.0381	20.0609
890	9.0389	20.061
891	9.04514	20.061
892	9.04675	20.061
893	9.04839	20.061
894	9.04817	20.0611
895	9.04739	20.0612
896	9.04089	20.0612
897	9.03741	20.0613
898	9.03522	20.0613
899	9.0366	20.0614
900	9.03924	20.0615
901	9.04664	20.0616
902	9.05582	20.0616
903	9.06548	20.0617
904	9.07581	20.0618
905	9.08158	20.0618
906	9.08135	20.0618
907	9.08445	20.0619
908	9.08253	20.0619
909	9.07687	20.0619
910	9.07596	20.062
911	9.07536	20.062
912	9.06781	20.0619
913	9.06844	20.062
914	9.06987	20.062
915	9.06574	20.0621
916	9.06572	20.0622
917	9.06712	20.0622
918	9.06462	20.0622
919	9.06118	20.0623
920	9.05961	20.0623
921	9.05857	20.0623
922	9.05883	20.0624
923	9.06361	20.0625
924	9.06822	20.0626
925	9.06853	20.0626
926	9.066	20.0626
927	9.0637	20.0626
928	9.06113	20.0626
929	9.0568	20.0627
930	9.05488	20.0627
931	9.0558	20.0627
932	9.06076	20.0627
933	9.06615	20.0628
934	9.07328	20.0628
935	9.07986	20.0629
936	9.08535	20.063
937	9.08362	20.063
938	9.07709	20.0632
939	9.07244	20.0632
940	9.07056	20.0633
941	9.06716	20.0633
942	9.06254	20.0633
943	9.0624	20.0632
944	9.06226	20.0634
945	9.05652	20.0634
946	9.05258	20.0634
947	9.05444	20.0635
948	9.05096	20.0635
949	9.04404	20.0635
950	9.04578	20.0635
951	9.04855	20.0636
952	9.05132	20.0635
953	9.05372	20.0636
954	9.05563	20.0637
955	9.05395	20.0637
956	9.05217	20.0637
957	9.0494	20.0638
958	9.04721	20.0639
959	9.04962	20.0639
960	9.05414	20.0639
961	9.05409	20.0639
962	9.05949	20.064
963	9.06713	20.064
964	9.0522	20.0641
965	9.00633	20.0641
966	8.9228	20.0642
967	8.7881	20.0642
968	8.61687	20.0641
969	8.45031	20.0641
970	8.31944	20.0642
971	8.25038	20.0642
972	8.25088	20.0643
973	8.31404	20.0644
974	8.4101	20.0645
975	8.51456	20.0646
976	8.61147	20.0647
977	8.6928	20.0646
978	8.75016	20.0646
979	8.79359	20.0646
980	8.82514	20.0646
981	8.84642	20.0646
982	8.86386	20.0647
983	8.88668	20.0648
984	8.90664	20.0649
985	8.92072	20.0649
986	8.93488	20.065
987	8.9477	20.0651
988	8.95257	20.0651
989	8.95918	20.0651
990	8.96901	20.0652
991	8.97715	20.0652
992	8.98202	20.0652
993	8.9917	20.0653
994	9.01089	20.0653
995	9.02912	20.0654
996	9.04011	20.0655
997	9.04635	20.0656
998	9.04958	20.0656
999	9.04856	20.0656
1000	9.04203	20.0656
1001	9.03619	20.0657
1002	9.03338	20.0657
1003	9.02892	20.0657
1004	9.01859	20.0658
1005	9.01513	20.0658
1006	9.01753	20.0658
1007	9.02153	20.0659
1008	9.02937	20.0659
1009	9.03793	20.066
1010	9.04756	20.066
1011	9.05561	20.066
1012	9.06407	20.0661
1013	9.06469	20.0661
1014	9.05991	20.0662
1015	9.05482	20.0662
1016	9.0504	20.0663
1017	9.04182	20.0663
1018	9.04155	20.0664
1019	9.04511	20.0664
1020	9.04697	20.0664
1021	9.0476	20.0665
1022	9.05129	20.0666
1023	9.04832	20.0666
1024	9.04806	20.0666
1025	9.04639	20.0667
1026	9.04697	20.0668
1027	9.054	20.0668
1028	9.0688	20.067
1029	9.07268	20.067
1030	9.07078	20.067
1031	9.06904	20.0671
1032	9.06431	20.0671
1033	9.06077	20.0671
1034	9.06262	20.0671
1035	9.06371	20.0672
1036	9.06129	20.0673
1037	9.05912	20.0673
1038	9.05325	20.0673
1039	9.04854	20.0673
1040	9.05052	20.0673
1041	9.05241	20.0673
1042	9.05207	20.0674
1043	9.05993	20.0675
1044	9.07284	20.0675
1045	9.07712	20.0676
1046	9.08208	20.0676
1047	9.0851	20.0677
1048	9.07943	20.0677
1049	9.0691	20.0678
1050	9.06708	20.0679
1051	9.06565	20.0679
1052	9.07119	20.0679
1053	9.07073	20.068
1054	9.06704	20.068
1055	9.06398	20.068
1056	9.07001	20.0682
1057	9.07351	20.0682
1058	9.07255	20.0682
1059	9.07216	20.0683
1060	9.07078	20.0683
1061	9.06035	20.0682
1062	9.04749	20.0682
1063	9.04604	20.0682
1064	9.04669	20.0682
1065	9.04884	20.0682
1066	9.05329	20.0684
1067	9.05385	20.0685
1068	9.05154	20.0685
1069	9.05395	20.0686
1070	9.05922	20.0686
1071	9.06188	20.0686
1072	9.06647	20.0686
1073	9.06941	20.0687
1074	9.06816	20.0687
1075	9.06204	20.0687
1076	9.05889	20.0688
1077	9.05784	20.0688
1078	9.05778	20.0687
1079	9.06269	20.0688
1080	9.07343	20.0688
1081	9.07664	20.0689
1082	9.07711	20.069
1083	9.07679	20.0691
1084	9.075	20.0691
1085	9.0724	20.0692
1086	9.07431	20.0692
1087	9.07464	20.0692
1088	9.07359	20.0692
1089	9.07028	20.0693
1090	9.06454	20.0693
1091	9.06159	20.0694
1092	9.06138	20.0695
1093	9.0622	20.0695
1094	9.06335	20.0696
1095	9.06633	20.0696
1096	9.06759	20.0696
1097	9.06893	20.0696
1098	9.07128	20.0696
1099	9.07273	20.0696
1100	9.07314	20.0696
1101	9.07779	20.0698
1102	9.08423	20.0699
1103	9.08907	20.0699
1104	9.09406	20.07
1105	9.09941	20.07
1106	9.10164	20.07
1107	9.10233	20.07
1108	9.10158	20.0701
1109	9.10027	20.0701
1110	9.09727	20.0701
1111	9.09355	20.0701
1112	9.09009	20.0701
1113	9.08958	20.0702
1114	9.08899	20.0703
1115	9.08867	20.0704
1116	9.08839	20.0705
1117	9.08798	20.0705
1118	9.08769	20.0705
1119	9.08711	20.0705
1120	9.08589	20.0705
1121	9.08463	20.0706
1122	9.08148	20.0707
1123	9.07701	20.0708
1124	9.07364	20.0709
1125	9.07154	20.0709
1126	9.06999	20.0709
1127	9.07146	20.0709
1128	9.07425	20.071
1129	9.07505	20.071
1130	9.07654	20.0711
1131	9.07712	20.0711
1132	9.07757	20.0712
1133	9.07844	20.0711
1134	9.08135	20.0712
1135	9.08348	20.0712
1136	9.08615	20.0712
1137	9.08797	20.0712
1138	9.08778	20.0714
1139	9.08711	20.0714
1140	9.08776	20.0714
1141	9.08778	20.0714
1142	9.08901	20.0715
1143	9.08893	20.0715
1144	9.07584	20.0716
1145	9.03725	20.0716
1146	8.96341	20.0716
1147	8.85057	20.0716
1148	8.70914	20.0716
1149	8.56305	20.0716
1150	8.44128	20.0716
1151	8.36846	20.0718
1152	8.35397	20.0718
1153	8.39128	20.0719
1154	8.46412	20.072
1155	8.55063	20.072
1156	8.63448	20.0721
1157	8.7053	20.0722
1158	8.75974	20.0722
1159	8.79978	20.0723
1160	8.82915	20.0723
1161	8.85109	20.0724
1162	8.86967	20.0724
1163	8.88861	20.0724
1164	8.90832	20.0724
1165	8.92765	20.0724
1166	8.94749	20.0724
1167	8.96542	20.0724
1168	8.97969	20.0725
1169	8.98976	20.0726
1170	8.99641	20.0726
1171	8.99729	20.0726
1172	8.99558	20.0727
1173	8.99326	20.0726
1174	8.99102	20.0726
1175	8.98943	20.0727
1176	8.99249	20.0727
1177	8.99679	20.0729
1178	9.00039	20.073
1179	9.00563	20.073
1180	9.01277	20.0731
1181	9.01913	20.0731
1182	9.02449	20.073
1183	9.02916	20.0731
1184	9.0336	20.0731
1185	9.0354	20.0731
1186	9.03759	20.0732
1187	9.0429	20.0732
1188	9.04581	20.0732
1189	9.04717	20.0732
1190	9.04889	20.0733
1191	9.04911	20.0733
1192	9.04669	20.0733
1193	9.04808	20.0734
1194	9.0509	20.0734
1195	9.0543	20.0735
1196	9.05816	20.0735
1197	9.06206	20.0736
1198	9.06615	20.0737
1199	9.06773	20.0739
1200	9.06884	20.0739
1201	9.06896	20.0739
1202	9.06979	20.074
1203	9.06936	20.074
1204	9.07058	20.0739
1205	9.07234	20.074
1206	9.07178	20.074
1207	9.07013	20.074
1208	9.06876	20.074
1209	9.06638	20.0741
1210	9.06386	20.0742
1211	9.06473	20.0743
1212	9.06651	20.0743
1213	9.06946	20.0743
1214	9.07333	20.0743
1215	9.07702	20.0743
1216	9.08196	20.0743
1217	9.08375	20.0744
1218	9.08386	20.0745
1219	9.08287	20.0745
1220	9.0826	20.0746
1221	9.0805	20.0746
1222	9.08114	20.0746
1223	9.08282	20.0747
1224	9.08525	20.0747
1225	9.08662	20.0747
1226	9.08823	20.0748
1227	9.08833	20.0749
1228	9.08697	20.0748
1229	9.08582	20.0749
1230	9.08274	20.0749
1231	9.0816	20.0749
1232	9.08367	20.0749
1233	9.08717	20.0749
1234	9.09169	20.075
1235	9.09651	20.0749
1236	9.09816	20.075
1237	9.09694	20.0751
1238	9.09456	20.0751
1239	9.09117	20.0752
1240	9.09004	20.0754
1241	9.09067	20.0754
1242	9.09067	20.0755
1243	9.09031	20.0756
1244	9.08844	20.0756
1245	9.08709	20.0757
1246	9.08819	20.0757
1247	9.09326	20.0757
1248	9.09853	20.0758
1249	9.10354	20.0757
1250	9.1069	20.0758
1251	9.10832	20.0758
1252	9.10666	20.0758
1253	9.10365	20.0759
1254	9.10123	20.076
1255	9.09779	20.076
1256	9.09227	20.0761
1257	9.08565	20.0761
1258	9.08083	20.0761
1259	9.07652	20.0761
1260	9.0729	20.0761
1261	9.0712	20.0762
1262	9.07198	20.0762
1263	9.07261	20.0762
1264	9.07388	20.0762
1265	9.07502	20.0763
1266	9.07494	20.0764
1267	9.0734	20.0765
1268	9.07266	20.0765
1269	9.07169	20.0767
1270	9.0717	20.0767
1271	9.07122	20.0768
1272	9.07138	20.0769
1273	9.07145	20.077
1274	9.07347	20.077
1275	9.0761	20.077
1276	9.0781	20.0771
1277	9.08097	20.0771
1278	9.08356	20.0771
1279	9.08304	20.0772
1280	9.08036	20.0772
1281	9.07913	20.0772
1282	9.07619	20.0773
1283	9.07282	20.0774
1284	9.07185	20.0773
1285	9.07308	20.0774
1286	9.07311	20.0774
1287	9.07545	20.0774
1288	9.07992	20.0775
1289	9.08187	20.0775
1290	9.08302	20.0775
1291	9.08524	20.0776
1292	9.08537	20.0776
1293	9.08376	20.0776
1294	9.08149	20.0777
1295	9.07776	20.0777
1296	9.07381	20.0778
1297	9.06962	20.0778
1298	9.06581	20.0778
1299	9.06365	20.0778
1300	9.06325	20.0779
1301	9.06326	20.0778
1302	9.06459	20.0779
1303	9.06538	20.078
1304	9.06514	20.0781
1305	9.06513	20.0781
1306	9.06527	20.0783
1307	9.0655	20.0783
1308	9.06728	20.0784
1309	9.07144	20.0785
1310	9.07475	20.0785
1311	9.0774	20.0785
1312	9.0784	20.0785
1313	9.07776	20.0784
1314	9.07625	20.0784
1315	9.0758	20.0784
1316	9.07533	20.0785
1317	9.07576	20.0786
1318	9.07628	20.0787
1319	9.07621	20.0787
1320	9.07616	20.0788
1321	9.07602	20.0788
1322	9.07573	20.0789
1323	9.07653	20.0789
1324	9.06692	20.0789
1325	9.0369	20.0789
1326	8.9758	20.0789
1327	8.8785	20.0789
1328	8.75208	20.0789
1329	8.61658	20.079
1330	8.49815	20.079
1331	8.42113	20.0791
1332	8.39944	20.0792
1333	8.42692	20.0792
1334	8.49123	20.0792
1335	8.5729	20.0792
1336	8.65496	20.0791
1337	8.72427	20.0791
1338	8.77693	20.0792
1339	8.81727	20.0793
1340	8.84576	20.0794
1341	8.86716	20.0795
1342	8.8849	20.0796
1343	8.90238	20.0796
1344	8.91764	20.0797
1345	8.93366	20.0797
1346	8.94842	20.0798
1347	8.96305	20.0799
1348	8.97617	20.0799
1349	8.98693	20.0799
1350	8.99562	20.08
1351	9.00323	20.08
1352	9.01093	20.0801
1353	9.01826	20.08
1354	9.02504	20.08
1355	9.02951	20.08
1356	9.0338	20.0801
1357	9.03622	20.0802
1358	9.03728	20.0803
1359	9.0395	20.0803
1360	9.04411	20.0804
1361	9.04681	20.0804
1362	9.04831	20.0803
1363	9.0495	20.0804
1364	9.05186	20.0804
1365	9.0545	20.0805
1366	9.05749	20.0806
1367	9.06038	20.0806
1368	9.06427	20.0807
1369	9.06538	20.0808
1370	9.06585	20.0808
1371	9.06689	20.0808
1372	9.06805	20.0809
1373	9.06814	20.081
1374	9.0697	20.081
1375	9.07067	20.081
1376	9.0726	20.081
1377	9.07477	20.081
1378	9.07606	20.081
1379	9.07639	20.0811
1380	9.0755	20.0812
1381	9.07321	20.0812
1382	9.07117	20.0812
1383	9.06954	20.0813
1384	9.06739	20.0813
1385	9.06707	20.0813
1386	9.06793	20.0815
1387	9.06958	20.0815
1388	9.07293	20.0815
1389	9.07643	20.0815
1390	9.07862	20.0815
1391	9.08122	20.0815
1392	9.08312	20.0816
1393	9.08345	20.0816
1394	9.08469	20.0817
1395	9.086	20.0818
1396	9.08623	20.0819
1397	9.08598	20.0818
1398	9.08611	20.0819
1399	9.08435	20.082
1400	9.0816	20.082
1401	9.07873	20.082
1402	9.07732	20.0821
1403	9.07548	20.0821
1404	9.07461	20.0822
1405	9.07461	20.0822
1406	9.07543	20.0823
1407	9.0772	20.0822
1408	9.08015	20.0823
1409	9.0833	20.0823
1410	9.08645	20.0824
1411	9.08908	20.0825
1412	9.08925	20.0825
1413	9.08908	20.0826
1414	9.08936	20.0826
1415	9.08873	20.0827
1416	9.08816	20.0827
1417	9.09012	20.0828
1418	9.09123	20.0829
1419	9.09075	20.0829
1420	9.08999	20.0829
1421	9.08798	20.0829
1422	9.08459	20.0829
1423	9.07961	20.0829
1424	9.07646	20.0829
1425	9.07549	20.083
1426	9.0768	20.0831
1427	9.07918	20.0832
1428	9.08728	20.0832
1429	9.09532	20.0833
1430	9.10026	20.0833
1431	9.10149	20.0833
1432	9.1021	20.0833
1433	9.099	20.0835
1434	9.09496	20.0834
1435	9.09127	20.0835
1436	9.08758	20.0835
1437	9.08219	20.0836
1438	9.07746	20.0836
1439	9.07376	20.0837
1440	9.07508	20.0837
1441	9.08129	20.0838
1442	9.09005	20.0839
1443	9.09831	20.0839
1444	9.10506	20.084
1445	9.10478	20.084
1446	9.10083	20.084
1447	9.09436	20.084
1448	9.08643	20.0841
1449	9.08014	20.0841
1450	9.07726	20.0842
1451	9.07516	20.0842
1452	9.07364	20.0843
1453	9.07342	20.0844
1454	9.07484	20.0843
1455	9.078	20.0844
1456	9.08253	20.0844
1457	9.08755	20.0844
1458	9.09177	20.0845
1459	9.0951	20.0846
1460	9.09501	20.0846
1461	9.09244	20.0846
1462	9.08851	20.0846
1463	9.08418	20.0846
1464	9.07878	20.0847
1465	9.07662	20.0847
1466	9.07622	20.0848
1467	9.07787	20.0848
1468	9.08199	20.0849
1469	9.08734	20.0849
1470	9.093	20.0849
1471	9.09845	20.0849
1472	9.10151	20.0849
1473	9.10035	20.0849
1474	9.09596	20.0849
1475	9.08958	20.085
1476	9.08301	20.085
1477	9.07667	20.0851
1478	9.07287	20.0852
1479	9.06994	20.0852
1480	9.06771	20.0853
1481	9.07059	20.0853
1482	9.08119	20.0853
1483	9.09081	20.0854
1484	9.0999	20.0854
1485	9.10753	20.0855
1486	9.10736	20.0856
1487	9.10091	20.0856
1488	9.0963	20.0856
1489	9.09372	20.0856
1490	9.092	20.0857
1491	9.09046	20.0857
1492	9.08779	20.0857
1493	9.08587	20.0858
1494	9.08325	20.0859
1495	9.0822	20.086
1496	9.08336	20.0861
1497	9.08599	20.0861
1498	9.08714	20.0862
1499	9.08908	20.0861
1500	9.08965	20.0861
1501	9.09139	20.0861
1502	9.09168	20.0862
1503	9.09188	20.0861
1504	9.08563	20.0861
1505	9.06516	20.0862
1506	9.01802	20.0861
1507	8.94063	20.0861
1508	8.83748	20.0862
1509	8.72022	20.0862
1510	8.61166	20.0862
1511	8.53524	20.0863
1512	8.50358	20.0863
1513	8.51428	20.0864
1514	8.56022	20.0864
1515	8.62471	20.0865
1516	8.69203	20.0865
1517	8.75095	20.0866
1518	8.79727	20.0867
1519	8.8331	20.0867
1520	8.8596	20.0867
1521	8.88034	20.0868
1522	8.89907	20.0868
1523	8.91779	20.0868
1524	8.93509	20.0868
1525	8.95084	20.0869
1526	8.96567	20.0869
1527	8.97941	20.087
1528	8.99352	20.087
1529	9.00626	20.0872
1530	9.01782	20.0873
1531	9.02682	20.0873
1532	9.03261	20.0873
1533	9.03454	20.0873
1534	9.03254	20.0874
1535	9.02816	20.0873
1536	9.02673	20.0874
1537	9.03134	20.0874
1538	9.038	20.0874
1539	9.04774	20.0875
1540	9.05724	20.0876
1541	9.06156	20.0877
1542	9.05987	20.0878
1543	9.0558	20.0879
1544	9.05177	20.088
1545	9.05413	20.088
1546	9.05811	20.088
1547	9.06436	20.088
1548	9.07153	20.0879
1549	9.08031	20.0879
1550	9.08393	20.0879
1551	9.08695	20.0881
1552	9.08591	20.0882
1553	9.08461	20.0882
1554	9.0818	20.0882
1555	9.08072	20.0882
1556	9.08199	20.0882
1557	9.08413	20.0882
1558	9.08176	20.0883
1559	9.07801	20.0883
1560	9.07626	20.0884
1561	9.07442	20.0885
1562	9.074	20.0886
1563	9.07646	20.0886
1564	9.0779	20.0888
1565	9.07761	20.0888
1566	9.07712	20.0888
1567	9.07898	20.0888
1568	9.08394	20.0888
1569	9.08911	20.0888
1570	9.09	20.0889
1571	9.08831	20.0889
1572	9.08475	20.089
1573	9.08045	20.089
1574	9.07749	20.089
1575	9.07669	20.0891
1576	9.08002	20.0892
1577	9.08381	20.0892
1578	9.08708	20.0893
1579	9.0873	20.0893
1580	9.08567	20.0893
1581	9.08189	20.0893
1582	9.07854	20.0894
1583	9.07525	20.0894
1584	9.07472	20.0894
1585	9.07764	20.0895
1586	9.0815	20.0895
1587	9.08485	20.0896
1588	9.08733	20.0896
1589	9.08784	20.0897
1590	9.08718	20.0897
1591	9.08689	20.0898
1592	9.08464	20.0899
1593	9.08415	20.09
1594	9.08824	20.09
1595	9.09321	20.0901
1596	9.09674	20.0901
1597	9.10013	20.0901
1598	9.10263	20.0901
1599	9.10131	20.0902
1600	9.10146	20.0902
1601	9.10142	20.0903
1602	9.10377	20.0903
1603	9.10244	20.0903
1604	9.10343	20.0903
1605	9.10392	20.0903
1606	9.1036	20.0904
1607	9.09695	20.0905
1608	9.09149	20.0905
1609	9.08575	20.0906
1610	9.08367	20.0906
1611	9.08321	20.0906
1612	9.0859	20.0906
1613	9.08897	20.0907
1614	9.09416	20.0907
1615	9.09453	20.0907
1616	9.09452	20.0907
1617	9.09572	20.0908
1618	9.09715	20.0908
1619	9.09905	20.0908
1620	9.09968	20.0908
1621	9.09815	20.0909
1622	9.09824	20.0909
1623	9.09853	20.0909
1624	9.09248	20.0909
1625	9.08889	20.0911
1626	9.08906	20.0911
1627	9.08742	20.0911
1628	9.08885	20.0912
1629	9.09708	20.0912
1630	9.09975	20.0912
1631	9.10111	20.0912
1632	9.10475	20.0914
1633	9.10668	20.0914
1634	9.1067	20.0915
1635	9.11443	20.0915
1636	9.11838	20.0916
1637	9.11409	20.0916
1638	9.10694	20.0917
1639	9.09856	20.0917
1640	9.08788	20.0918
1641	9.08139	20.0918
1642	9.08295	20.0918
1643	9.0847	20.0918
1644	9.08734	20.0918
1645	9.09063	20.0919
1646	9.09358	20.092
1647	9.09558	20.092
1648	9.10259	20.0921
1649	9.10605	20.0921
1650	9.10642	20.0921
1651	9.10638	20.0921
1652	9.1043	20.0922
1653	9.10102	20.0922
1654	9.10191	20.0923
1655	9.10147	20.0924
1656	9.10004	20.0924
1657	9.0985	20.0924
1658	9.09618	20.0925
1659	9.09584	20.0925
1660	9.09844	20.0926
1661	9.09679	20.0926
1662	9.09368	20.0926
1663	9.08986	20.0927
1664	9.08445	20.0926
1665	9.08232	20.0926
1666	9.08631	20.0927
1667	9.09155	20.0927
1668	9.09471	20.0928
1669	9.09664	20.0929
1670	9.09362	20.0929
1671	9.08869	20.0929
1672	9.08622	20.093
1673	9.09131	20.093
1674	9.09989	20.0931
1675	9.1053	20.0931
1676	9.10714	20.0932
1677	9.10672	20.0933
1678	9.09903	20.0934
1679	9.08652	20.0934
1680	9.08074	20.0935
1681	9.0803	20.0934
1682	9.08045	20.0934
1683	9.08309	20.0934
1684	9.07739	20.0934
1685	9.0576	20.0934
1686	9.01773	20.0935
1687	8.9572	20.0936
1688	8.87135	20.0935
1689	8.77615	20.0936
1690	8.68818	20.0937
1691	8.62378	20.0937
1692	8.59421	20.0937
1693	8.60404	20.0938
1694	8.64689	20.0938
1695	8.70073	20.0937
1696	8.75399	20.0937
1697	8.80009	20.0938
1698	8.83521	20.0938
1699	8.8582	20.0939
1700	8.87854	20.094
1701	8.90478	20.094
1702	8.93186	20.0941
1703	8.95672	20.0942
1704	8.9781	20.0942
1705	8.9953	20.0943
1706	9.00323	20.0944
1707	9.00829	20.0944
1708	9.01349	20.0945
1709	9.0165	20.0945
1710	9.01909	20.0945
1711	9.02056	20.0945
1712	9.01947	20.0945
1713	9.01782	20.0946
1714	9.02046	20.0947
1715	9.0272	20.0947
1716	9.03588	20.0947
1717	9.04953	20.0948
1718	9.06246	20.0949
1719	9.07237	20.0949
1720	9.07676	20.0949
1721	9.08034	20.095
1722	9.08156	20.095
1723	9.09048	20.095
1724	9.09331	20.0951
1725	9.095	20.0952
1726	9.09492	20.0953
1727	9.08842	20.0953
1728	9.07623	20.0953
1729	9.07918	20.0954
1730	9.08484	20.0953
1731	9.08808	20.0953
1732	9.09142	20.0954
1733	9.09425	20.0954
1734	9.09182	20.0954
1735	9.09397	20.0955
1736	9.10075	20.0957
1737	9.1089	20.0957
1738	9.11077	20.0957
1739	9.10836	20.0958
1740	9.10291	20.0958
1741	9.1001	20.0959
1742	9.09505	20.0959
1743	9.0868	20.0958
1744	9.07868	20.0958
1745	9.07129	20.0958
1746	9.06469	20.0958
1747	9.06682	20.096
1748	9.07987	20.096
1749	9.10483	20.096
1750	9.12486	20.0961
1751	9.13077	20.0961
1752	9.13203	20.0962
1753	9.1253	20.0962
1754	9.11361	20.0962
1755	9.11188	20.0963
1756	9.11798	20.0963
1757	9.11314	20.0963
1758	9.10893	20.0964
1759	9.09854	20.0965
1760	9.08752	20.0965
1761	9.08359	20.0966
1762	9.09226	20.0966
1763	9.10161	20.0966
1764	9.10592	20.0967
1765	9.10143	20.0967
1766	9.0889	20.0967
1767	9.07553	20.0968
1768	9.06949	20.0968
1769	9.07308	20.0969
1770	9.07842	20.0969
1771	9.08424	20.097
1772	9.0878	20.097
1773	9.08833	20.097
1774	9.08713	20.097
1775	9.08694	20.0971
1776	9.08746	20.0971
1777	9.09319	20.0972
1778	9.09679	20.0973
1779	9.09681	20.0972
1780	9.09835	20.0973
1781	9.10501	20.0974
1782	9.10635	20.0974
1783	9.10605	20.0974
1784	9.10536	20.0974
1785	9.10044	20.0975
1786	9.09515	20.0975
1787	9.09594	20.0974
1788	9.0966	20.0976
1789	9.09768	20.0977
1790	9.10226	20.0977
1791	9.11005	20.0978
1792	9.11258	20.098
1793	9.11131	20.098
1794	9.10736	20.0982
1795	9.10191	20.0982
1796	9.09316	20.0982
1797	9.08974	20.0981
1798	9.09696	20.0982
1799	9.10631	20.0982
1800	9.1174	20.0982
1801	9.12605	20.0983
1802	9.13124	20.0984
1803	9.1367	20.0984
1804	9.13907	20.0984
1805	9.12955	20.0985
1806	9.11398	20.0985
1807	9.09787	20.0985
1808	9.07901	20.0986
1809	9.06368	20.0986
1810	9.06165	20.0986
1811	9.0739	20.0987
1812	9.08741	20.0987
1813	9.0937	20.0988
1814	9.10335	20.0987
1815	9.1117	20.0988
1816	9.11017	20.0989
1817	9.10655	20.0989
1818	9.10597	20.099
1819	9.09919	20.0991
1820	9.08846	20.0992
1821	9.08047	20.0992
1822	9.0771	20.0992
1823	9.07764	20.0992
1824	9.08487	20.0992
1825	9.09335	20.0992
1826	9.09643	20.0993
1827	9.09535	20.0993
1828	9.09288	20.0993
1829	9.09342	20.0994
1830	9.10239	20.0994
1831	9.11782	20.0995
1832	9.127	20.0995
1833	9.13088	20.0996
1834	9.12554	20.0996
1835	9.11443	20.0996
1836	9.10712	20.0996
1837	9.10559	20.0997
1838	9.10647	20.0997
1839	9.10534	20.0997
1840	9.09829	20.0997
1841	9.08732	20.0997
1842	9.08207	20.0998
1843	9.08097	20.0997
1844	9.0951	20.0997
1845	9.10743	20.0998
1846	9.11046	20.0999
1847	9.10596	20.0999
1848	9.09904	20.0999
1849	9.08165	20.1
1850	9.06896	20.1001
1851	9.06333	20.1002
1852	9.05954	20.1002
1853	9.06098	20.1003
1854	9.06922	20.1004
1855	9.08093	20.1004
1856	9.09287	20.1004
1857	9.10014	20.1004
1858	9.10214	20.1004
1859	9.10224	20.1005
1860	9.10218	20.1005
1861	9.10569	20.1005
1862	9.11527	20.1005
1863	9.12384	20.1005
1864	9.11737	20.1006
1865	9.09743	20.1006
1866	9.05604	20.1005
1867	8.99323	20.1006
1868	8.91382	20.1006
1869	8.83141	20.1007
1870	8.75626	20.1009
1871	8.70315	20.101
1872	8.68233	20.101
1873	8.69094	20.101
1874	8.72248	20.101
1875	8.76256	20.1009
1876	8.80701	20.101
1877	8.84695	20.101
1878	8.88182	20.1011
1879	8.90895	20.1012
1880	8.93493	20.1012
1881	8.95021	20.1013
1882	8.95557	20.1013
1883	8.95584	20.1014
1884	8.95731	20.1014
1885	8.95773	20.1015
1886	8.96434	20.1015
1887	8.97806	20.1015
1888	8.99225	20.1016
1889	9.00535	20.1016
1890	9.01789	20.1016
1891	9.02644	20.1017
1892	9.03156	20.1018
1893	9.03784	20.1018
1894	9.04262	20.1019
1895	9.04638	20.102
1896	9.04938	20.102
1897	9.05114	20.102
1898	9.05218	20.102
1899	9.05479	20.1021
1900	9.0568	20.1021
1901	9.06114	20.1021
1902	9.06688	20.1021
1903	9.07388	20.1021
1904	9.08044	20.1021
1905	9.08726	20.1022
1906	9.09371	20.1022
1907	9.09769	20.1024
1908	9.09872	20.1025
1909	9.09983	20.1026
1910	9.10562	20.1026
1911	9.11227	20.1027
1912	9.11948	20.1027
1913	9.12678	20.1027
1914	9.1327	20.1027
1915	9.13282	20.1027
1916	9.13004	20.1027
1917	9.1267	20.1027
1918	9.12309	20.1028
1919	9.11979	20.1028
1920	9.11848	20.1029
1921	9.11605	20.1029
1922	9.11443	20.103
1923	9.11404	20.103
1924	9.1155	20.103
1925	9.11851	20.103
1926	9.12223	20.1031
1927	9.12273	20.1032
1928	9.12061	20.1032
1929	9.1156	20.1032
1930	9.10929	20.1033
1931	9.10516	20.1032
1932	9.10453	20.1033
1933	9.1067	20.1033
1934	9.10865	20.1034
1935	9.1095	20.1034
1936	9.10898	20.1035
1937	9.11012	20.1036
1938	9.11172	20.1037
1939	9.11385	20.1037
1940	9.11686	20.1037
1941	9.11911	20.1038
1942	9.11633	20.1037
1943	9.11146	20.1038
1944	9.10814	20.1038
1945	9.10528	20.1039
1946	9.10396	20.104
1947	9.10661	20.1041
1948	9.1099	20.1041
1949	9.11165	20.1041
1950	9.11238	20.1041
1951	9.1145	20.1042
1952	9.11598	20.1042
1953	9.1178	20.1043
1954	9.11995	20.1043
1955	9.12139	20.1043
1956	9.11905	20.1043
1957	9.11578	20.1044
1958	9.11209	20.1045
1959	9.10872	20.1046
1960	9.10636	20.1048
1961	9.1056	20.1048
1962	9.10502	20.1049
1963	9.10319	20.105
1964	9.10094	20.105
1965	9.09668	20.105
1966	9.09303	20.105
1967	9.09036	20.105
1968	9.0908	20.105
1969	9.09388	20.1051
1970	9.1003	20.1052
1971	9.10598	20.1052
1972	9.11123	20.1052
1973	9.1158	20.1052
1974	9.11782	20.1052
1975	9.11435	20.1052
1976	9.10655	20.1053
1977	9.09562	20.1054
1978	9.08349	20.1054
1979	9.07295	20.1055
1980	9.06567	20.1055
1981	9.06354	20.1056
1982	9.06548	20.1056
1983	9.06872	20.1057
1984	9.07175	20.1057
1985	9.07589	20.1058
1986	9.07931	20.1059
1987	9.08332	20.1059
1988	9.08627	20.1059
1989	9.08728	20.1059
1990	9.08821	20.106
1991	9.08768	20.106
1992	9.08563	20.1062
1993	9.08367	20.1062
1994	9.08412	20.1063
1995	9.08491	20.1062
1996	9.08647	20.1062
1997	9.08851	20.1062
1998	9.08915	20.1062
1999	9.08897	20.1062
2000	9.08952	20.1062
2001	9.09088	20.1062
2002	9.09202	20.1062
2003	9.09568	20.1063
[truncated: 1,659 more rows]

## Sheet: Processed-data-ITC-Upf1-HD-vs-N
Molar ratio	NDH (kcal/mol)	Fit
0.01981	--	-13733
0.11943	-13835.3	-13641.8
0.22001	-13633.7	-13456.3
0.32154	-13149.9	-13211
0.42402	-12600.6	-12881.6
0.52746	-12343.6	-12434.1
0.63185	-11898.7	-11822.1
0.7372	-10760.3	-10990.2
0.84351	-9965.86	-9892.63
0.95076	-8699.34	-8533.05
1.05898	-7244.98	-7010.08
1.16814	-5180.46	-5505.62
1.27827	-4269.79	-4193.09
1.38934	-3113.95	-3153.97
1.50137	-2438.36	-2378.78
1.61436	-1647.16	-1815.57
1.7283	-1403.47	-1408.03
1.8432	-1088.91	-1110.6
1.95905	-1055.66	-890.295
2.07585	--	-724.31

## Sheet: Raw-data-ITC-Upf1-HD-vs-Nmd4-Ar
Time (sec)	DP (µcal/sec)	Temperature (°C)
5	9.88014	20.0164
6	9.87252	20.0164
7	9.86977	20.0165
8	9.87086	20.0165
9	9.8725	20.0166
10	9.87176	20.0166
11	9.87102	20.0167
12	9.87019	20.0167
13	9.86792	20.0168
14	9.86548	20.0168
15	9.86447	20.0168
16	9.86416	20.0168
17	9.86099	20.0168
18	9.85935	20.0168
19	9.86015	20.0169
20	9.85991	20.0169
21	9.85959	20.017
22	9.86195	20.017
23	9.86329	20.017
24	9.86693	20.017
25	9.88138	20.017
26	9.90023	20.0169
27	9.91869	20.0169
28	9.93435	20.0169
29	9.94449	20.017
30	9.94108	20.0171
31	9.93093	20.0172
32	9.9187	20.0174
33	9.90996	20.0175
34	9.9036	20.0176
35	9.90075	20.0176
36	9.90139	20.0176
37	9.90231	20.0176
38	9.90095	20.0176
39	9.89812	20.0177
40	9.89601	20.0177
41	9.89239	20.0178
42	9.88944	20.0179
43	9.8885	20.0179
44	9.89032	20.0179
45	9.89193	20.0179
46	9.89342	20.018
47	9.89476	20.018
48	9.89578	20.018
49	9.89538	20.0181
50	9.8959	20.0182
51	9.89503	20.0182
52	9.89554	20.0181
53	9.89623	20.0182
54	9.89666	20.0181
55	9.89548	20.0182
56	9.89509	20.0182
57	9.89267	20.0183
58	9.88866	20.0184
59	9.8847	20.0185
60	9.88066	20.0186
61	9.87776	20.0186
62	9.87578	20.0186
63	9.87478	20.0186
64	9.87405	20.0187
65	9.87493	20.0187
66	9.87542	20.0188
67	9.87789	20.0189
68	9.88195	20.019
69	9.88505	20.0189
70	9.88656	20.0189
71	9.88892	20.0189
72	9.88954	20.019
73	9.88966	20.019
74	9.89251	20.0192
75	9.89695	20.0192
76	9.90017	20.0193
77	9.90338	20.0193
78	9.90457	20.0192
79	9.90438	20.0192
80	9.90398	20.0191
81	9.90364	20.0192
82	9.9037	20.0192
83	9.90712	20.0193
84	9.91008	20.0194
85	9.91307	20.0195
86	9.91587	20.0196
87	9.9176	20.0197
88	9.91748	20.0197
89	9.91786	20.0197
90	9.91779	20.0197
91	9.91831	20.0198
92	9.92097	20.0198
93	9.9213	20.0199
94	9.92093	20.0199
95	9.91998	20.02
96	9.91842	20.02
97	9.91556	20.02
98	9.91501	20.0201
99	9.91403	20.0201
100	9.91394	20.0201
101	9.9139	20.0201
102	9.91367	20.0202
103	9.91409	20.0202
104	9.91477	20.0203
105	9.91499	20.0204
106	9.91561	20.0204
107	9.91586	20.0204
108	9.91592	20.0205
109	9.91643	20.0205
110	9.91714	20.0204
111	9.91611	20.0204
112	9.91723	20.0205
113	9.91762	20.0205
114	9.91802	20.0206
115	9.91871	20.0207
116	9.92103	20.0207
117	9.92063	20.0207
118	9.92077	20.0207
119	9.92159	20.0208
120	9.92114	20.0209
121	9.92045	20.021
122	9.92008	20.0211
123	9.92004	20.0212
124	9.91877	20.0211
125	9.91772	20.0212
126	9.91753	20.0212
127	9.91837	20.0212
128	9.91856	20.0213
129	9.91819	20.0215
130	9.9176	20.0215
131	9.91657	20.0215
132	9.91636	20.0215
133	9.91559	20.0215
134	9.91544	20.0215
135	9.91695	20.0215
136	9.91826	20.0215
137	9.91873	20.0215
138	9.91957	20.0215
139	9.92035	20.0216
140	9.92054	20.0216
141	9.92121	20.0216
142	9.92072	20.0217
143	9.91976	20.0218
144	9.91971	20.0219
145	9.91941	20.0219
146	9.91904	20.022
147	9.9189	20.022
148	9.91967	20.022
149	9.92012	20.022
150	9.92032	20.022
151	9.92045	20.022
152	9.9197	20.0221
153	9.91889	20.0221
154	9.91698	20.0222
155	9.91588	20.0223
156	9.91478	20.0223
157	9.91407	20.0224
158	9.9141	20.0224
159	9.91455	20.0224
160	9.91472	20.0224
161	9.9149	20.0224
162	9.91492	20.0224
163	9.91428	20.0226
164	9.9142	20.0226
165	9.91374	20.0226
166	9.91378	20.0227
167	9.91381	20.0227
168	9.91288	20.0227
169	9.91121	20.0227
170	9.91141	20.0227
171	9.91168	20.0228
172	9.91185	20.0229
173	9.91299	20.0229
174	9.91444	20.0229
175	9.91431	20.023
176	9.9147	20.023
177	9.91551	20.023
178	9.91499	20.0231
179	9.91592	20.0231
180	9.91742	20.0232
181	9.9174	20.0232
182	9.9173	20.0232
183	9.91741	20.0232
184	9.91672	20.0232
185	9.91484	20.0232
186	9.91423	20.0232
187	9.91405	20.0233
188	9.91514	20.0233
189	9.9158	20.0234
190	9.91602	20.0235
191	9.91489	20.0235
192	9.91393	20.0236
193	9.912	20.0236
194	9.91241	20.0237
195	9.91354	20.0238
196	9.9148	20.0239
197	9.91567	20.0239
198	9.91699	20.0238
199	9.9157	20.0239
200	9.91318	20.0238
201	9.91196	20.0239
202	9.91043	20.0241
203	9.90912	20.0242
204	9.90774	20.0242
205	9.90711	20.0243
206	9.90623	20.0243
207	9.90669	20.0242
208	9.9084	20.0242
209	9.90997	20.0243
210	9.9125	20.0243
211	9.913	20.0243
212	9.91214	20.0244
213	9.9105	20.0244
214	9.9112	20.0244
215	9.9115	20.0245
216	9.91162	20.0245
217	9.91146	20.0246
218	9.91004	20.0247
219	9.90779	20.0247
220	9.90542	20.0247
221	9.90494	20.0249
222	9.90637	20.0249
223	9.90813	20.0249
224	9.90944	20.0249
225	9.9107	20.025
226	9.91061	20.0249
227	9.90988	20.0249
228	9.91007	20.0249
229	9.9102	20.025
230	9.9104	20.0251
231	9.91114	20.0252
232	9.91046	20.0252
233	9.9104	20.0253
234	9.9097	20.0254
235	9.90892	20.0254
236	9.90822	20.0254
237	9.90828	20.0255
238	9.90699	20.0255
239	9.90685	20.0254
240	9.90748	20.0255
241	9.90935	20.0254
242	9.90194	20.0255
243	9.85284	20.0256
244	9.73551	20.0258
245	9.5417	20.0259
246	9.28741	20.026
247	9.03214	20.026
248	8.84833	20.026
249	8.77583	20.026
250	8.82117	20.026
251	8.95862	20.0259
252	9.13067	20.026
253	9.29045	20.0259
254	9.41656	20.026
255	9.50888	20.0261
256	9.57479	20.0262
257	9.62082	20.0263
258	9.65298	20.0264
259	9.67866	20.0264
260	9.699	20.0264
261	9.71673	20.0264
262	9.73204	20.0264
263	9.74666	20.0264
264	9.76053	20.0264
265	9.77275	20.0265
266	9.78297	20.0265
267	9.79246	20.0265
268	9.80088	20.0265
269	9.8091	20.0266
270	9.81902	20.0266
271	9.82812	20.0266
272	9.83557	20.0266
273	9.84207	20.0267
274	9.84715	20.0267
275	9.84954	20.0267
276	9.85198	20.0268
277	9.85653	20.0268
278	9.86126	20.0269
279	9.86636	20.0269
280	9.87203	20.027
281	9.87652	20.0271
282	9.88108	20.0271
283	9.88482	20.0271
284	9.88603	20.0271
285	9.88649	20.0271
286	9.88826	20.0271
287	9.88932	20.0271
288	9.89046	20.0273
289	9.89188	20.0273
290	9.89461	20.0275
291	9.89647	20.0275
292	9.8969	20.0277
293	9.89788	20.0277
294	9.89954	20.0276
295	9.89882	20.0276
296	9.89772	20.0275
297	9.89763	20.0275
298	9.89767	20.0276
299	9.89844	20.0277
300	9.90138	20.0278
301	9.90594	20.0279
302	9.90914	20.0279
303	9.91147	20.028
304	9.91231	20.028
305	9.91138	20.028
306	9.91056	20.028
307	9.91078	20.028
308	9.91101	20.0281
309	9.91229	20.0282
310	9.91323	20.0282
311	9.91404	20.0283
312	9.91418	20.0283
313	9.91464	20.0283
314	9.91396	20.0283
315	9.91388	20.0284
316	9.91183	20.0283
317	9.91203	20.0283
318	9.91203	20.0284
319	9.91221	20.0285
320	9.91256	20.0285
321	9.91306	20.0286
322	9.9141	20.0287
323	9.91861	20.0287
324	9.92109	20.0288
325	9.9206	20.0287
326	9.91939	20.0288
327	9.91652	20.0288
328	9.90975	20.0288
329	9.90602	20.0289
330	9.90655	20.029
331	9.90834	20.029
332	9.90894	20.029
333	9.90979	20.029
334	9.91087	20.029
335	9.91128	20.029
336	9.91146	20.0291
337	9.91189	20.0291
338	9.91283	20.0291
339	9.91344	20.0291
340	9.91362	20.0292
341	9.91371	20.0292
342	9.91396	20.0293
343	9.91352	20.0293
344	9.91147	20.0293
345	9.90964	20.0294
346	9.91049	20.0295
347	9.91175	20.0295
348	9.91368	20.0296
349	9.91579	20.0297
350	9.91656	20.0297
351	9.91479	20.0298
352	9.91254	20.0298
353	9.91059	20.0298
354	9.91128	20.0298
355	9.91369	20.0298
356	9.91651	20.0299
357	9.91931	20.0299
358	9.9199	20.0299
359	9.91822	20.03
360	9.91633	20.0301
361	9.9142	20.0301
362	9.91224	20.0302
363	9.91316	20.0302
364	9.91403	20.0303
365	9.91399	20.0302
366	9.91346	20.0303
367	9.91293	20.0303
368	9.91141	20.0303
369	9.91123	20.0303
370	9.91133	20.0304
371	9.91165	20.0305
372	9.91185	20.0306
373	9.91181	20.0306
374	9.91201	20.0306
375	9.91211	20.0306
376	9.9124	20.0306
377	9.91287	20.0307
378	9.91321	20.0308
379	9.91238	20.0308
380	9.91207	20.0308
381	9.9125	20.0309
382	9.91319	20.031
383	9.91358	20.031
384	9.91475	20.031
385	9.9148	20.031
386	9.91356	20.031
387	9.91311	20.031
388	9.91266	20.0311
389	9.91169	20.0312
390	9.91209	20.0313
391	9.91426	20.0313
392	9.91452	20.0314
393	9.91381	20.0314
394	9.91437	20.0315
395	9.91445	20.0315
396	9.91305	20.0315
397	9.91334	20.0316
398	9.91646	20.0317
399	9.91833	20.0317
400	9.91962	20.0317
401	9.92233	20.0317
402	9.92415	20.0317
403	9.92281	20.0317
404	9.92177	20.0317
405	9.92096	20.0318
406	9.92059	20.0318
407	9.91954	20.0318
408	9.92074	20.0318
409	9.92286	20.0319
410	9.92409	20.0319
411	9.92216	20.0319
412	9.92105	20.032
413	9.91939	20.0321
414	9.91791	20.0322
415	9.91566	20.0322
416	9.91537	20.0323
417	9.91457	20.0321
418	9.91679	20.0322
419	9.92168	20.0322
420	9.92432	20.0322
421	9.92512	20.0323
422	9.91339	20.0324
423	9.84751	20.0325
424	9.70503	20.0325
425	9.49252	20.0326
426	9.22704	20.0326
427	8.96822	20.0327
428	8.79111	20.0327
429	8.72945	20.0328
430	8.78384	20.0329
431	8.92714	20.0329
432	9.10234	20.033
433	9.26649	20.033
434	9.39935	20.0331
435	9.49841	20.0331
436	9.56962	20.0331
437	9.61944	20.0332
438	9.65448	20.0332
439	9.68197	20.0332
440	9.70364	20.0332
441	9.7211	20.0332
442	9.73724	20.0333
443	9.74955	20.0334
444	9.76012	20.0334
445	9.77193	20.0333
446	9.78347	20.0334
447	9.79284	20.0334
448	9.80233	20.0334
449	9.81251	20.0335
450	9.82141	20.0336
451	9.82897	20.0336
452	9.83553	20.0336
453	9.84218	20.0336
454	9.84712	20.0335
455	9.85119	20.0335
456	9.85673	20.0336
457	9.86324	20.0337
458	9.86906	20.0338
459	9.8771	20.0339
460	9.88356	20.034
461	9.88793	20.034
462	9.88971	20.034
463	9.8915	20.034
464	9.89092	20.034
465	9.8904	20.034
466	9.89065	20.0341
467	9.8932	20.0341
468	9.89615	20.0342
469	9.89766	20.0342
470	9.89979	20.0343
471	9.90109	20.0344
472	9.90165	20.0345
473	9.90173	20.0345
474	9.90258	20.0345
475	9.90204	20.0345
476	9.90302	20.0346
477	9.90388	20.0346
478	9.90463	20.0346
479	9.90446	20.0346
480	9.90597	20.0347
481	9.90596	20.0348
482	9.90614	20.0348
483	9.9068	20.0349
484	9.90874	20.0349
485	9.91023	20.035
486	9.91044	20.0349
487	9.91064	20.035
488	9.91085	20.035
489	9.91124	20.0351
490	9.9132	20.0351
491	9.91637	20.0353
492	9.91876	20.0352
493	9.91896	20.0353
494	9.91863	20.0353
495	9.91805	20.0353
496	9.91899	20.0353
497	9.91903	20.0354
498	9.91991	20.0354
499	9.92069	20.0354
500	9.91899	20.0355
501	9.9146	20.0355
502	9.91209	20.0355
503	9.91027	20.0355
504	9.90752	20.0356
505	9.9063	20.0356
506	9.9073	20.0356
507	9.90949	20.0357
508	9.91192	20.0357
509	9.91459	20.0358
510	9.91583	20.0358
511	9.91576	20.036
512	9.91522	20.036
513	9.91575	20.036
514	9.917	20.0361
515	9.91814	20.0362
516	9.91871	20.0363
517	9.91733	20.0363
518	9.91509	20.0363
519	9.91168	20.0362
520	9.9107	20.0363
521	9.91153	20.0363
522	9.91398	20.0363
523	9.91552	20.0364
524	9.92056	20.0365
525	9.92395	20.0364
526	9.92777	20.0364
527	9.93005	20.0365
528	9.92824	20.0367
529	9.92368	20.0368
530	9.92002	20.0369
531	9.91431	20.0369
532	9.90988	20.037
533	9.9129	20.0369
534	9.92581	20.0369
535	9.93188	20.037
536	9.93137	20.0371
537	9.92748	20.0371
538	9.92155	20.0371
539	9.90682	20.037
540	9.89907	20.037
541	9.89975	20.037
542	9.90392	20.037
543	9.90746	20.037
544	9.90999	20.0371
545	9.91222	20.0371
546	9.91258	20.0371
547	9.91208	20.0372
548	9.91141	20.0374
549	9.91044	20.0375
550	9.90955	20.0375
551	9.90879	20.0376
552	9.90975	20.0376
553	9.91095	20.0376
554	9.9102	20.0376
555	9.9096	20.0376
556	9.91099	20.0376
557	9.91114	20.0376
558	9.91187	20.0376
559	9.91447	20.0376
560	9.9156	20.0376
561	9.91463	20.0377
562	9.91449	20.0377
563	9.91399	20.0378
564	9.91586	20.0378
565	9.91745	20.0379
566	9.91845	20.0379
567	9.919	20.038
568	9.91753	20.038
569	9.91285	20.0381
570	9.9111	20.0381
571	9.90971	20.0382
572	9.90979	20.0382
573	9.91641	20.0382
574	9.92231	20.0382
575	9.92388	20.0382
576	9.92685	20.0382
577	9.92495	20.0383
578	9.91588	20.0384
579	9.90775	20.0385
580	9.90495	20.0386
581	9.90793	20.0386
582	9.91229	20.0386
583	9.91811	20.0387
584	9.92551	20.0387
585	9.93026	20.0387
586	9.92884	20.0388
587	9.93011	20.0389
588	9.93019	20.0389
589	9.9268	20.0389
590	9.9224	20.039
591	9.91714	20.039
592	9.91025	20.039
593	9.90583	20.039
594	9.90423	20.0391
595	9.90485	20.039
596	9.90603	20.0391
597	9.9084	20.0392
598	9.91006	20.0392
599	9.91204	20.0392
600	9.91253	20.0392
601	9.91287	20.0393
602	9.90734	20.0393
603	9.86125	20.0394
604	9.747	20.0394
605	9.56204	20.0395
606	9.31835	20.0396
607	9.06305	20.0397
608	8.86767	20.0396
609	8.77832	20.0397
610	8.8036	20.0397
611	8.92615	20.0398
612	9.09243	20.0397
613	9.26023	20.0399
614	9.40182	20.04
615	9.5071	20.04
616	9.57787	20.04
617	9.62427	20.0401
618	9.64932	20.0402
619	9.66511	20.0402
620	9.68073	20.0403
621	9.69808	20.0402
622	9.72046	20.0401
623	9.74378	20.04
624	9.75792	20.04
625	9.76319	20.0401
626	9.7633	20.0402
627	9.75861	20.0403
628	9.75778	20.0404
629	9.76728	20.0404
630	9.78099	20.0404
631	9.79715	20.0405
632	9.81178	20.0404
633	9.82404	20.0405
634	9.8336	20.0406
635	9.8411	20.0406
636	9.84795	20.0406
637	9.85459	20.0407
638	9.85991	20.0407
639	9.86491	20.0408
640	9.86926	20.0408
641	9.87198	20.0408
642	9.87517	20.0408
643	9.88031	20.0409
644	9.89013	20.041
645	9.90005	20.041
646	9.90936	20.0412
647	9.91519	20.0413
648	9.91619	20.0413
649	9.9128	20.0414
650	9.9106	20.0415
651	9.90334	20.0415
652	9.89763	20.0415
653	9.89341	20.0415
654	9.89006	20.0415
655	9.88633	20.0415
656	9.88934	20.0416
657	9.893	20.0417
658	9.89806	20.0417
659	9.90075	20.0419
660	9.90236	20.0418
661	9.90285	20.0419
662	9.90296	20.0418
663	9.90281	20.0419
664	9.90325	20.0418
665	9.90398	20.0419
666	9.90465	20.0419
667	9.90598	20.0419
668	9.90721	20.042
669	9.90821	20.042
670	9.90866	20.042
671	9.90866	20.042
672	9.90882	20.042
673	9.90842	20.0421
674	9.90759	20.0422
675	9.90813	20.0423
676	9.90911	20.0424
677	9.90932	20.0425
678	9.91004	20.0425
679	9.91055	20.0425
680	9.91009	20.0425
681	9.91036	20.0427
682	9.91123	20.0427
683	9.91214	20.0427
684	9.91354	20.0427
685	9.91375	20.0427
686	9.91303	20.0427
687	9.91301	20.0427
688	9.91213	20.0428
689	9.91204	20.0428
690	9.91536	20.0429
691	9.9232	20.0429
692	9.92997	20.0429
693	9.9334	20.0429
694	9.93223	20.043
695	9.9262	20.0431
696	9.91576	20.0432
697	9.90613	20.0434
698	9.89934	20.0434
699	9.89763	20.0435
700	9.90217	20.0434
701	9.9071	20.0434
702	9.91003	20.0434
703	9.91359	20.0434
704	9.9153	20.0434
705	9.91299	20.0435
706	9.91022	20.0435
707	9.90898	20.0435
708	9.91306	20.0435
709	9.91913	20.0435
710	9.92522	20.0435
711	9.9285	20.0435
712	9.93258	20.0435
713	9.93039	20.0436
714	9.92547	20.0436
715	9.91702	20.0437
716	9.91167	20.0437
717	9.90571	20.0438
718	9.90173	20.0438
719	9.90002	20.0439
720	9.90279	20.0438
721	9.90578	20.0439
722	9.90746	20.0439
723	9.90933	20.0439
724	9.91142	20.044
725	9.91808	20.0441
726	9.92053	20.0442
727	9.92108	20.0443
728	9.91898	20.0443
729	9.91703	20.0443
730	9.91055	20.0444
731	9.90711	20.0444
732	9.90688	20.0445
733	9.90888	20.0445
734	9.90973	20.0444
735	9.91291	20.0445
736	9.91886	20.0445
737	9.92502	20.0445
738	9.93664	20.0446
739	9.9588	20.0446
740	9.96876	20.0446
741	9.96058	20.0446
742	9.94645	20.0446
743	9.92648	20.0446
744	9.89691	20.0447
745	9.87755	20.0448
746	9.87729	20.0449
747	9.88312	20.0449
748	9.88808	20.045
749	9.89295	20.045
750	9.89674	20.045
751	9.89785	20.0451
752	9.89878	20.0452
753	9.90169	20.0452
754	9.90331	20.0453
755	9.90423	20.0454
756	9.90535	20.0454
757	9.90709	20.0454
758	9.90716	20.0454
759	9.90714	20.0454
760	9.90846	20.0454
761	9.90914	20.0454
762	9.9083	20.0455
763	9.90779	20.0456
764	9.90778	20.0457
765	9.90699	20.0458
766	9.9051	20.0459
767	9.90486	20.0459
768	9.90572	20.0459
769	9.90682	20.0459
770	9.90863	20.046
771	9.91195	20.0461
772	9.91315	20.046
773	9.91314	20.0461
774	9.91282	20.0462
775	9.91275	20.0462
776	9.91236	20.0462
777	9.91124	20.0462
778	9.91127	20.0462
779	9.91205	20.0462
780	9.91242	20.0462
781	9.91287	20.0463
782	9.91287	20.0463
783	9.87763	20.0463
784	9.77948	20.0464
785	9.60936	20.0465
786	9.37423	20.0465
787	9.11953	20.0466
788	8.9173	20.0466
789	8.81601	20.0467
790	8.82824	20.0466
791	8.93684	20.0466
792	9.09509	20.0466
793	9.25461	20.0466
794	9.38921	20.0467
795	9.4878	20.0469
796	9.55856	20.047
797	9.60657	20.0471
798	9.64036	20.0471
799	9.6639	20.0472
800	9.68464	20.0471
801	9.70399	20.0471
802	9.72141	20.0471
803	9.73621	20.0472
804	9.75135	20.0472
805	9.76535	20.0472
806	9.77949	20.0473
807	9.79704	20.0472
808	9.81199	20.0472
809	9.82086	20.0473
810	9.82732	20.0473
811	9.83171	20.0474
812	9.83076	20.0475
813	9.83213	20.0475
814	9.83691	20.0474
815	9.84434	20.0475
816	9.85119	20.0476
817	9.85762	20.0476
818	9.86264	20.0476
819	9.86751	20.0477
820	9.87083	20.0478
821	9.87512	20.0478
822	9.87937	20.0478
823	9.88348	20.0478
824	9.88618	20.0479
825	9.889	20.048
826	9.89108	20.048
827	9.89266	20.0481
828	9.89422	20.0481
829	9.89639	20.0482
830	9.89817	20.0482
831	9.89962	20.0483
832	9.90076	20.0484
833	9.90163	20.0485
834	9.90223	20.0485
835	9.90403	20.0485
836	9.90539	20.0485
837	9.90601	20.0485
838	9.90631	20.0485
839	9.90581	20.0485
840	9.90487	20.0486
841	9.90523	20.0486
842	9.90535	20.0487
843	9.90587	20.0487
844	9.90666	20.0487
845	9.90745	20.0488
846	9.90769	20.0489
847	9.90956	20.0489
848	9.91017	20.0489
849	9.9122	20.049
850	9.91445	20.049
851	9.9162	20.049
852	9.91536	20.049
853	9.915	20.049
854	9.91295	20.0491
855	9.91029	20.0491
856	9.90911	20.0492
857	9.91027	20.0493
858	9.91216	20.0495
859	9.91402	20.0495
860	9.91528	20.0496
861	9.91487	20.0497
862	9.91371	20.0497
863	9.91202	20.0496
864	9.91034	20.0495
865	9.90959	20.0495
866	9.90958	20.0495
867	9.91001	20.0495
868	9.91129	20.0496
869	9.91208	20.0497
870	9.91291	20.0498
871	9.91259	20.0498
872	9.91268	20.0498
873	9.91175	20.0498
874	9.91235	20.0499
875	9.91204	20.05
876	9.91263	20.05
877	9.91332	20.0501
878	9.91489	20.0502
879	9.91624	20.0501
880	9.91698	20.0502
881	9.91681	20.0502
882	9.91569	20.0502
883	9.91467	20.0502
884	9.91287	20.0503
885	9.91196	20.0504
886	9.91157	20.0504
887	9.91367	20.0504
888	9.91556	20.0505
889	9.91689	20.0504
890	9.91836	20.0504
891	9.92011	20.0505
892	9.91853	20.0506
893	9.91745	20.0507
894	9.91821	20.0508
895	9.91793	20.0509
896	9.91753	20.0509
897	9.91833	20.051
898	9.91873	20.0509
899	9.91735	20.051
900	9.91592	20.051
901	9.91481	20.0511
902	9.91421	20.0511
903	9.91361	20.0512
904	9.91374	20.0512
905	9.91457	20.0512
906	9.916	20.0512
907	9.91802	20.0512
908	9.91898	20.0512
909	9.91984	20.0512
910	9.9212	20.0513
911	9.92149	20.0514
912	9.92112	20.0514
913	9.92216	20.0515
914	9.92267	20.0515
915	9.92185	20.0516
916	9.92262	20.0516
917	9.92288	20.0517
918	9.92161	20.0517
919	9.92023	20.0517
920	9.92058	20.0517
921	9.92036	20.0516
922	9.92027	20.0517
923	9.92055	20.0519
924	9.92266	20.0519
925	9.92405	20.0519
926	9.92456	20.0521
927	9.92343	20.052
928	9.92315	20.052
929	9.92245	20.0521
930	9.92173	20.0522
931	9.92009	20.0522
932	9.92106	20.0523
933	9.92208	20.0523
934	9.92273	20.0524
935	9.92276	20.0524
936	9.92295	20.0524
937	9.92275	20.0524
938	9.92271	20.0524
939	9.92267	20.0525
940	9.92317	20.0526
941	9.9233	20.0527
942	9.92355	20.0527
943	9.9236	20.0527
944	9.92352	20.0527
945	9.92268	20.0528
946	9.92339	20.0527
947	9.92337	20.0527
948	9.92182	20.0528
949	9.92138	20.0528
950	9.92262	20.0528
951	9.92224	20.0529
952	9.92144	20.0529
953	9.92087	20.053
954	9.92006	20.0531
955	9.91891	20.053
956	9.91939	20.053
957	9.91994	20.0531
958	9.92168	20.0531
959	9.92303	20.0532
960	9.9233	20.0533
961	9.92199	20.0534
962	9.92161	20.0534
963	9.89378	20.0534
964	9.8081	20.0535
965	9.65908	20.0535
966	9.45312	20.0535
967	9.21814	20.0535
968	9.01634	20.0536
969	8.90306	20.0536
970	8.89548	20.0537
971	8.97359	20.0537
972	9.10185	20.0538
973	9.2427	20.0539
974	9.36655	20.054
975	9.46046	20.0541
976	9.53555	20.0541
977	9.59509	20.0542
978	9.63988	20.0543
979	9.67409	20.0543
980	9.6999	20.0543
981	9.72278	20.0544
982	9.74674	20.0543
983	9.76808	20.0543
984	9.78517	20.0542
985	9.79771	20.0543
986	9.80729	20.0542
987	9.81122	20.0543
988	9.8134	20.0542
989	9.81721	20.0542
990	9.82287	20.0543
991	9.82787	20.0543
992	9.8327	20.0543
993	9.83982	20.0545
994	9.84705	20.0546
995	9.85397	20.0546
996	9.86017	20.0547
997	9.86582	20.0547
998	9.87119	20.0547
999	9.87686	20.0547
1000	9.88201	20.0547
1001	9.88619	20.0547
1002	9.88884	20.0549
1003	9.89025	20.0549
1004	9.89246	20.055
1005	9.89527	20.055
1006	9.89774	20.055
1007	9.89976	20.0551
1008	9.90541	20.0551
1009	9.913	20.0552
1010	9.92054	20.0552
1011	9.9208	20.0554
1012	9.9182	20.0554
1013	9.91108	20.0555
1014	9.90144	20.0555
1015	9.89227	20.0555
1016	9.89263	20.0555
1017	9.89754	20.0555
1018	9.91276	20.0554
1019	9.92898	20.0554
1020	9.93569	20.0555
1021	9.9451	20.0556
1022	9.94741	20.0556
1023	9.9309	20.0556
1024	9.91107	20.0556
1025	9.89985	20.0556
1026	9.88458	20.0557
1027	9.87684	20.0556
1028	9.88011	20.0557
1029	9.88605	20.0558
1030	9.89358	20.0559
1031	9.90015	20.0559
1032	9.90581	20.056
1033	9.90944	20.056
1034	9.91081	20.056
1035	9.91101	20.056
1036	9.91227	20.056
1037	9.91268	20.056
1038	9.91274	20.0561
1039	9.91378	20.0562
1040	9.91485	20.0563
1041	9.91379	20.0563
1042	9.91478	20.0564
1043	9.91616	20.0565
1044	9.91655	20.0564
1045	9.91567	20.0565
1046	9.91615	20.0566
1047	9.9163	20.0566
1048	9.91605	20.0566
1049	9.91592	20.0567
1050	9.91628	20.0567
1051	9.91621	20.0567
1052	9.91562	20.0567
1053	9.91369	20.0568
1054	9.9137	20.0569
1055	9.91265	20.0569
1056	9.91344	20.057
1057	9.91333	20.057
1058	9.91538	20.057
1059	9.92099	20.057
1060	9.92658	20.057
1061	9.92788	20.0571
1062	9.92604	20.0572
1063	9.92385	20.0573
1064	9.91732	20.0574
1065	9.91139	20.0574
1066	9.90914	20.0574
1067	9.91138	20.0575
1068	9.91339	20.0575
1069	9.91592	20.0576
1070	9.91807	20.0576
1071	9.91872	20.0577
1072	9.91919	20.0578
1073	9.91944	20.0578
1074	9.91799	20.0578
1075	9.91817	20.0578
1076	9.91972	20.0579
1077	9.9203	20.0577
1078	9.92073	20.0577
1079	9.92244	20.0577
1080	9.9235	20.0577
1081	9.92181	20.0577
1082	9.92239	20.0578
1083	9.92354	20.0579
1084	9.92311	20.0579
1085	9.92141	20.058
1086	9.9237	20.0579
1087	9.92322	20.0579
1088	9.92134	20.0579
1089	9.91921	20.058
1090	9.91909	20.0581
1091	9.91753	20.0582
1092	9.91713	20.0584
1093	9.91791	20.0584
1094	9.91948	20.0584
1095	9.91998	20.0584
1096	9.92039	20.0584
1097	9.92005	20.0583
1098	9.91861	20.0583
1099	9.91764	20.0584
1100	9.91747	20.0585
1101	9.91795	20.0585
1102	9.91852	20.0585
1103	9.92051	20.0586
1104	9.92225	20.0586
1105	9.92318	20.0587
1106	9.92326	20.0588
1107	9.92388	20.0587
1108	9.92362	20.0588
1109	9.92376	20.0589
1110	9.92276	20.0589
1111	9.92167	20.0589
1112	9.91986	20.0589
1113	9.91956	20.0589
1114	9.91856	20.059
1115	9.9189	20.059
1116	9.91934	20.059
1117	9.92157	20.0592
1118	9.9232	20.0592
1119	9.9248	20.0592
1120	9.92593	20.0592
1121	9.9261	20.0592
1122	9.92585	20.0592
1123	9.92463	20.0593
1124	9.92383	20.0594
1125	9.92281	20.0595
1126	9.92296	20.0596
1127	9.92238	20.0597
1128	9.92079	20.0596
1129	9.92008	20.0596
1130	9.91993	20.0596
1131	9.91947	20.0597
1132	9.91931	20.0597
1133	9.92011	20.0598
1134	9.92146	20.0598
1135	9.92239	20.0598
1136	9.92229	20.0598
1137	9.9222	20.0599
1138	9.92351	20.06
1139	9.92348	20.0601
1140	9.92544	20.0601
1141	9.92743	20.0601
1142	9.9282	20.0602
1143	9.90513	20.0602
1144	9.83121	20.0602
1145	9.69874	20.0603
1146	9.50988	20.0604
1147	9.2917	20.0604
1148	9.10147	20.0604
1149	8.98792	20.0605
1150	8.96802	20.0606
1151	9.03281	20.0606
1152	9.15027	20.0607
1153	9.28129	20.0607
1154	9.39943	20.0606
1155	9.49027	20.0607
1156	9.56066	20.0608
1157	9.61451	20.0608
1158	9.65563	20.0609
1159	9.68714	20.061
1160	9.71259	20.061
1161	9.73553	20.0609
1162	9.75401	20.0609
1163	9.76906	20.061
1164	9.78387	20.0611
1165	9.79615	20.0611
1166	9.80488	20.0611
1167	9.81279	20.0611
1168	9.81916	20.0612
1169	9.82391	20.0611
1170	9.83098	20.0611
1171	9.84012	20.0612
1172	9.84899	20.0612
1173	9.85748	20.0613
1174	9.86516	20.0614
1175	9.87403	20.0613
1176	9.88475	20.0614
1177	9.89629	20.0614
1178	9.90838	20.0614
1179	9.91521	20.0614
1180	9.91514	20.0615
1181	9.91656	20.0615
1182	9.914	20.0616
1183	9.90733	20.0617
1184	9.89657	20.0617
1185	9.88851	20.0618
1186	9.87623	20.0618
1187	9.8688	20.0619
1188	9.86649	20.0619
1189	9.87463	20.0619
1190	9.88207	20.062
1191	9.88934	20.062
1192	9.89579	20.062
1193	9.90093	20.062
1194	9.90582	20.0621
1195	9.91634	20.0621
1196	9.92562	20.0622
1197	9.93472	20.0622
1198	9.94261	20.0622
1199	9.94433	20.0622
1200	9.93989	20.0623
1201	9.93695	20.0623
1202	9.93436	20.0624
1203	9.92989	20.0625
1204	9.93363	20.0625
1205	9.93188	20.0626
1206	9.92234	20.0626
1207	9.90845	20.0626
1208	9.89879	20.0626
1209	9.8856	20.0626
1210	9.88022	20.0626
1211	9.88188	20.0625
1212	9.88957	20.0626
1213	9.89755	20.0628
1214	9.90534	20.0629
1215	9.91099	20.063
1216	9.91407	20.0631
1217	9.91443	20.0631
1218	9.91313	20.0631
1219	9.91178	20.0631
1220	9.91455	20.0632
1221	9.92317	20.0632
1222	9.93253	20.0631
1223	9.93542	20.0631
1224	9.93465	20.0632
1225	9.93063	20.0632
1226	9.92289	20.0633
1227	9.9144	20.0634
1228	9.91	20.0634
1229	9.9095	20.0633
1230	9.91367	20.0634
1231	9.92106	20.0634
1232	9.92533	20.0635
1233	9.92894	20.0636
1234	9.93522	20.0637
1235	9.93176	20.0637
1236	9.9179	20.0638
1237	9.9061	20.0638
1238	9.89909	20.0638
1239	9.89088	20.0639
1240	9.88817	20.064
1241	9.89346	20.0641
1242	9.90082	20.0641
1243	9.90699	20.0642
1244	9.91184	20.0641
1245	9.9166	20.0641
1246	9.91979	20.0641
1247	9.92046	20.0642
1248	9.92015	20.0643
1249	9.91989	20.0643
1250	9.91982	20.0644
1251	9.9193	20.0644
1252	9.91987	20.0645
1253	9.92125	20.0644
1254	9.92238	20.0644
1255	9.92344	20.0645
1256	9.92321	20.0645
1257	9.92323	20.0645
1258	9.92306	20.0646
1259	9.92313	20.0645
1260	9.92428	20.0646
1261	9.93607	20.0648
1262	9.94999	20.0648
1263	9.95616	20.0648
1264	9.96181	20.065
1265	9.96322	20.065
1266	9.94731	20.065
1267	9.92575	20.065
1268	9.91257	20.065
1269	9.90095	20.065
1270	9.89449	20.0651
1271	9.89747	20.0652
1272	9.90384	20.0654
1273	9.90998	20.0654
1274	9.91557	20.0654
1275	9.9166	20.0654
1276	9.91622	20.0653
1277	9.91473	20.0654
1278	9.91257	20.0654
1279	9.90991	20.0653
1280	9.91035	20.0654
1281	9.90914	20.0655
1282	9.91045	20.0655
1283	9.91806	20.0656
1284	9.92149	20.0656
1285	9.91963	20.0656
1286	9.91833	20.0657
1287	9.91581	20.0657
1288	9.90717	20.0658
1289	9.90293	20.0658
1290	9.90271	20.066
1291	9.90469	20.0659
1292	9.9064	20.0659
1293	9.90771	20.066
1294	9.90897	20.066
1295	9.91053	20.066
1296	9.91124	20.0661
1297	9.91166	20.0661
1298	9.91183	20.0662
1299	9.91233	20.0663
1300	9.91179	20.0663
1301	9.91194	20.0663
1302	9.91338	20.0664
1303	9.91452	20.0663
1304	9.91495	20.0664
1305	9.91629	20.0665
1306	9.9186	20.0665
1307	9.91917	20.0666
1308	9.92063	20.0667
1309	9.92171	20.0666
1310	9.92279	20.0667
1311	9.92233	20.0667
1312	9.9227	20.0667
1313	9.92173	20.0667
1314	9.92074	20.0667
1315	9.91965	20.0667
1316	9.91763	20.0667
1317	9.91433	20.0668
1318	9.91298	20.0669
1319	9.9127	20.0669
1320	9.91254	20.067
1321	9.91312	20.0671
1322	9.9154	20.0672
1323	9.90041	20.0672
1324	9.84508	20.0673
1325	9.73608	20.0673
1326	9.57554	20.0673
1327	9.38038	20.0673
1328	9.20068	20.0673
1329	9.08415	20.0673
1330	9.05394	20.0673
1331	9.09823	20.0673
1332	9.19923	20.0673
1333	9.32415	20.0675
1334	9.43025	20.0675
1335	9.50838	20.0676
1336	9.57065	20.0677
1337	9.62096	20.0677
1338	9.65891	20.0678
1339	9.69165	20.0678
1340	9.71638	20.0677
1341	9.73568	20.0678
1342	9.74728	20.0677
1343	9.75143	20.0678
1344	9.76133	20.0678
1345	9.77899	20.0678
1346	9.79607	20.0679
1347	9.81785	20.0679
1348	9.84203	20.068
1349	9.8569	20.068
1350	9.86121	20.0681
1351	9.86445	20.068
1352	9.85972	20.0681
1353	9.85106	20.0682
1354	9.84994	20.0683
1355	9.85685	20.0683
1356	9.86438	20.0683
1357	9.87354	20.0683
1358	9.88138	20.0683
1359	9.8864	20.0684
1360	9.89019	20.0684
1361	9.89487	20.0684
1362	9.899	20.0685
1363	9.90235	20.0685
1364	9.90496	20.0686
1365	9.90731	20.0686
1366	9.91275	20.0688
1367	9.92134	20.0688
1368	9.92396	20.0688
1369	9.92386	20.0688
1370	9.92232	20.0689
1371	9.91616	20.0689
1372	9.90571	20.0689
1373	9.90338	20.0691
1374	9.90493	20.0692
1375	9.90783	20.0692
1376	9.91057	20.0692
1377	9.9143	20.0693
1378	9.91668	20.0693
1379	9.91923	20.0692
1380	9.92239	20.0693
1381	9.92516	20.0693
1382	9.92717	20.0693
1383	9.92791	20.0693
1384	9.9284	20.0693
1385	9.92852	20.0694
1386	9.93121	20.0695
1387	9.93575	20.0696
1388	9.94277	20.0696
1389	9.94332	20.0697
1390	9.94015	20.0697
1391	9.93333	20.0698
1392	9.92596	20.0698
1393	9.91613	20.0699
1394	9.91359	20.07
1395	9.91829	20.0701
1396	9.92452	20.0701
1397	9.92749	20.0701
1398	9.93063	20.0701
1399	9.93246	20.0702
1400	9.93154	20.0702
1401	9.93428	20.0701
1402	9.93885	20.0701
1403	9.94179	20.0702
1404	9.94311	20.0701
1405	9.94097	20.0701
1406	9.9327	20.0702
1407	9.92387	20.0702
1408	9.91787	20.0702
1409	9.91464	20.0702
1410	9.91474	20.0703
1411	9.91749	20.0704
1412	9.92072	20.0704
1413	9.9238	20.0704
1414	9.92596	20.0705
1415	9.92787	20.0705
1416	9.93126	20.0705
1417	9.93511	20.0706
1418	9.93799	20.0707
1419	9.94088	20.0707
1420	9.94256	20.0707
1421	9.94255	20.0708
1422	9.94222	20.071
1423	9.94242	20.071
1424	9.94246	20.0711
1425	9.94249	20.0712
1426	9.94205	20.0712
1427	9.94129	20.0712
1428	9.94119	20.0713
1429	9.94131	20.0713
1430	9.94094	20.0713
1431	9.94015	20.0713
1432	9.93914	20.0714
1433	9.93777	20.0714
1434	9.93581	20.0714
1435	9.93472	20.0715
1436	9.9342	20.0716
1437	9.93351	20.0717
1438	9.93194	20.0717
1439	9.92886	20.0717
1440	9.92538	20.0718
1441	9.92222	20.0719
1442	9.92008	20.0719
1443	9.91888	20.0719
1444	9.9193	20.0719
1445	9.9213	20.0719
1446	9.92426	20.0718
1447	9.92736	20.0718
1448	9.93021	20.0718
1449	9.93291	20.0718
1450	9.93463	20.0719
1451	9.93789	20.0719
1452	9.93834	20.072
1453	9.93888	20.0721
1454	9.93861	20.0721
1455	9.93861	20.0721
1456	9.93636	20.0722
1457	9.93711	20.0723
1458	9.93833	20.0724
1459	9.94156	20.0724
1460	9.94303	20.0724
1461	9.94597	20.0724
1462	9.94485	20.0724
1463	9.93981	20.0724
1464	9.93233	20.0726
1465	9.92548	20.0726
1466	9.91706	20.0727
1467	9.91335	20.0727
1468	9.91453	20.0727
1469	9.91804	20.0727
1470	9.9246	20.0727
1471	9.93693	20.0728
1472	9.94747	20.0728
1473	9.95137	20.0728
1474	9.94725	20.0729
1475	9.93998	20.0729
1476	9.92633	20.0728
1477	9.91418	20.0729
1478	9.91034	20.073
1479	9.91315	20.073
1480	9.91752	20.073
1481	9.9248	20.0731
1482	9.92984	20.0731
1483	9.93155	20.0731
1484	9.93372	20.0732
1485	9.93588	20.0732
1486	9.93545	20.0732
1487	9.93676	20.0732
1488	9.93799	20.0733
1489	9.93896	20.0734
1490	9.93794	20.0735
1491	9.93639	20.0736
1492	9.9338	20.0736
1493	9.93247	20.0736
1494	9.93168	20.0736
1495	9.93227	20.0736
1496	9.93394	20.0735
1497	9.93692	20.0735
1498	9.93833	20.0736
1499	9.93745	20.0737
1500	9.93668	20.0738
1501	9.93491	20.0738
1502	9.93333	20.0739
1503	9.91924	20.0739
1504	9.87095	20.074
1505	9.77954	20.0741
1506	9.64083	20.0742
1507	9.47286	20.0742
1508	9.31715	20.0743
1509	9.21324	20.0743
1510	9.17402	20.0743
1511	9.2055	20.0742
1512	9.28659	20.0742
1513	9.38334	20.0743
1514	9.47507	20.0744
1515	9.55347	20.0745
1516	9.61499	20.0746
1517	9.66173	20.0746
1518	9.70063	20.0747
1519	9.73123	20.0747
1520	9.75476	20.0747
1521	9.77416	20.0747
1522	9.78701	20.0747
1523	9.79256	20.0746
1524	9.79473	20.0746
1525	9.79843	20.0747
1526	9.80477	20.0748
1527	9.81509	20.0749
1528	9.82598	20.075
1529	9.83863	20.075
1530	9.85002	20.0749
1531	9.85929	20.0749
1532	9.86704	20.0749
1533	9.8748	20.075
1534	9.88134	20.075
1535	9.88708	20.0751
1536	9.89309	20.075
1537	9.89861	20.0751
1538	9.90353	20.0751
1539	9.91039	20.0752
1540	9.91538	20.0753
1541	9.91843	20.0754
1542	9.91849	20.0754
1543	9.91937	20.0755
1544	9.92137	20.0755
1545	9.9288	20.0756
1546	9.93486	20.0757
1547	9.9355	20.0757
1548	9.9321	20.0757
1549	9.92713	20.0757
1550	9.91828	20.0758
1551	9.91533	20.0757
1552	9.9178	20.0757
1553	9.92259	20.0757
1554	9.92728	20.0757
1555	9.9348	20.0758
1556	9.93788	20.0758
1557	9.93838	20.0759
1558	9.93891	20.076
1559	9.9372	20.076
1560	9.93248	20.076
1561	9.9243	20.076
1562	9.9174	20.0761
1563	9.91267	20.0761
1564	9.90937	20.0761
1565	9.90681	20.0762
1566	9.90718	20.0763
1567	9.9112	20.0764
1568	9.91425	20.0764
1569	9.91796	20.0764
1570	9.92077	20.0764
1571	9.92445	20.0764
1572	9.92622	20.0764
1573	9.92713	20.0764
1574	9.92758	20.0765
1575	9.93029	20.0765
1576	9.93315	20.0766
1577	9.93747	20.0766
1578	9.9385	20.0767
1579	9.9366	20.0767
1580	9.93039	20.0767
1581	9.92174	20.0767
1582	9.91462	20.0768
1583	9.91135	20.0769
1584	9.91132	20.0769
1585	9.91413	20.077
1586	9.91747	20.077
1587	9.91905	20.0771
1588	9.92238	20.077
1589	9.92575	20.077
1590	9.92904	20.0772
1591	9.93442	20.0773
1592	9.93641	20.0773
1593	9.93625	20.0774
1594	9.93614	20.0775
1595	9.9347	20.0776
1596	9.93361	20.0776
1597	9.93608	20.0776
1598	9.93874	20.0776
1599	9.94062	20.0776
1600	9.94365	20.0777
1601	9.94483	20.0778
1602	9.94624	20.0778
1603	9.94724	20.0778
1604	9.94834	20.0778
1605	9.94863	20.0779
1606	9.94957	20.0778
1607	9.94865	20.0779
1608	9.94793	20.0778
1609	9.94637	20.0779
1610	9.94577	20.0778
1611	9.9443	20.0779
1612	9.94479	20.078
1613	9.94566	20.0781
1614	9.95073	20.0781
1615	9.95603	20.0782
1616	9.95291	20.0783
1617	9.94328	20.0784
1618	9.93273	20.0784
1619	9.91816	20.0784
1620	9.90396	20.0785
1621	9.90062	20.0785
1622	9.90446	20.0785
1623	9.91032	20.0785
1624	9.91693	20.0786
1625	9.92442	20.0786
1626	9.9311	20.0786
1627	9.93407	20.0787
1628	9.93459	20.0787
1629	9.93482	20.0787
1630	9.93414	20.0787
1631	9.93255	20.0788
1632	9.93183	20.0787
1633	9.93255	20.0788
1634	9.9349	20.0788
1635	9.93555	20.0789
1636	9.93521	20.079
1637	9.93558	20.0791
1638	9.93545	20.0791
1639	9.93465	20.0792
1640	9.9348	20.0793
1641	9.9362	20.0793
1642	9.93727	20.0792
1643	9.93931	20.0792
1644	9.94051	20.0792
1645	9.94096	20.0793
1646	9.94208	20.0792
1647	9.94452	20.0793
1648	9.94697	20.0793
1649	9.94735	20.0793
1650	9.94297	20.0793
1651	9.93955	20.0794
1652	9.93573	20.0795
1653	9.9281	20.0795
1654	9.9218	20.0796
1655	9.91967	20.0796
1656	9.91553	20.0798
1657	9.91145	20.0798
1658	9.91187	20.0799
1659	9.91371	20.0799
1660	9.91663	20.0799
1661	9.9201	20.0798
1662	9.92281	20.0799
1663	9.92578	20.0799
1664	9.92957	20.0799
1665	9.93271	20.08
1666	9.93453	20.0801
1667	9.93629	20.0801
1668	9.93643	20.0802
1669	9.93525	20.0802
1670	9.93468	20.0802
1671	9.93516	20.0803
1672	9.93518	20.0804
1673	9.93471	20.0803
1674	9.9344	20.0804
1675	9.93268	20.0805
1676	9.92891	20.0806
1677	9.92677	20.0805
1678	9.92503	20.0806
1679	9.92324	20.0807
1680	9.92288	20.0806
1681	9.92461	20.0806
1682	9.9253	20.0807
1683	9.91611	20.0807
1684	9.87686	20.0808
1685	9.79816	20.081
1686	9.68223	20.081
1687	9.54104	20.0811
1688	9.40896	20.0812
1689	9.31844	20.0812
1690	9.28415	20.0812
1691	9.30508	20.0813
1692	9.37002	20.0813
1693	9.44616	20.0813
1694	9.51832	20.0814
1695	9.58271	20.0814
1696	9.63557	20.0813
1697	9.67448	20.0813
1698	9.70835	20.0814
1699	9.7382	20.0813
1700	9.76132	20.0813
1701	9.78083	20.0813
1702	9.80046	20.0814
1703	9.81657	20.0814
1704	9.8259	20.0814
1705	9.83227	20.0815
1706	9.83527	20.0815
1707	9.83724	20.0816
1708	9.84088	20.0816
1709	9.84946	20.0817
1710	9.85917	20.0817
1711	9.87029	20.0817
1712	9.88123	20.0817
1713	9.88869	20.0817
1714	9.89309	20.0817
1715	9.89681	20.0817
1716	9.8993	20.0818
1717	9.89833	20.0819
1718	9.89861	20.0819
1719	9.90197	20.082
1720	9.9042	20.082
1721	9.90521	20.0821
1722	9.90898	20.0822
1723	9.91039	20.0823
1724	9.91077	20.0823
1725	9.91214	20.0824
1726	9.91772	20.0824
1727	9.91785	20.0824
1728	9.9174	20.0824
1729	9.91509	20.0825
1730	9.91243	20.0825
1731	9.90704	20.0826
1732	9.90521	20.0826
1733	9.90472	20.0827
1734	9.90604	20.0827
1735	9.90808	20.0827
1736	9.91012	20.0827
1737	9.91022	20.0827
1738	9.91261	20.0828
1739	9.9147	20.0828
1740	9.91735	20.083
1741	9.92039	20.0829
1742	9.92181	20.0829
1743	9.92087	20.0829
1744	9.91907	20.0829
1745	9.91742	20.0829
1746	9.91371	20.083
1747	9.91369	20.0831
1748	9.91424	20.0831
1749	9.91453	20.0831
1750	9.91441	20.0833
1751	9.91741	20.0833
1752	9.92094	20.0833
1753	9.92693	20.0834
1754	9.93191	20.0834
1755	9.93388	20.0834
1756	9.93535	20.0835
1757	9.9308	20.0835
1758	9.92399	20.0835
1759	9.91767	20.0835
1760	9.91428	20.0835
1761	9.91111	20.0836
1762	9.91297	20.0836
1763	9.91611	20.0837
1764	9.92147	20.0838
1765	9.92512	20.0838
1766	9.92695	20.0839
1767	9.929	20.0839
1768	9.92995	20.0839
1769	9.92924	20.0839
1770	9.93043	20.0839
1771	9.93171	20.0839
1772	9.93428	20.0839
1773	9.93762	20.084
1774	9.9388	20.084
1775	9.93814	20.0841
1776	9.93705	20.0842
1777	9.93294	20.0843
1778	9.92896	20.0843
1779	9.92341	20.0844
1780	9.91903	20.0843
1781	9.91596	20.0843
1782	9.91255	20.0842
1783	9.9093	20.0843
1784	9.91188	20.0843
1785	9.91384	20.0844
1786	9.91478	20.0846
1787	9.91785	20.0847
1788	9.91892	20.0848
1789	9.91904	20.0848
1790	9.9196	20.0849
1791	9.92006	20.0849
1792	9.92014	20.0849
1793	9.92218	20.085
1794	9.92495	20.085
1795	9.93107	20.085
1796	9.93448	20.0849
1797	9.93188	20.0849
1798	9.92405	20.0849
1799	9.91537	20.0851
1800	9.90372	20.0851
1801	9.89691	20.0851
1802	9.898	20.0852
1803	9.90396	20.0853
1804	9.90911	20.0853
1805	9.91344	20.0853
1806	9.91489	20.0854
1807	9.91578	20.0854
1808	9.91585	20.0855
1809	9.91636	20.0855
1810	9.91753	20.0856
1811	9.91937	20.0857
1812	9.91949	20.0857
1813	9.91978	20.0858
1814	9.92019	20.0858
1815	9.92018	20.0858
1816	9.9217	20.0857
1817	9.92277	20.0858
1818	9.9243	20.0858
1819	9.92466	20.0858
1820	9.92559	20.0858
1821	9.92459	20.0858
1822	9.92347	20.0858
1823	9.92241	20.0858
1824	9.92272	20.0859
1825	9.92186	20.0859
1826	9.9229	20.0859
1827	9.92358	20.086
1828	9.9248	20.0861
1829	9.92551	20.0861
1830	9.9265	20.0862
1831	9.92597	20.0863
1832	9.92507	20.0862
1833	9.92516	20.0863
1834	9.92754	20.0863
1835	9.92755	20.0863
1836	9.92648	20.0864
1837	9.9255	20.0864
1838	9.92251	20.0865
1839	9.91819	20.0865
1840	9.91601	20.0866
1841	9.91501	20.0866
1842	9.91507	20.0866
1843	9.91486	20.0867
1844	9.91328	20.0868
1845	9.91092	20.0869
1846	9.90872	20.0869
1847	9.90724	20.087
1848	9.90641	20.087
1849	9.90569	20.0869
1850	9.90702	20.087
1851	9.90885	20.0871
1852	9.91062	20.087
1853	9.91159	20.087
1854	9.91299	20.0871
1855	9.91402	20.087
1856	9.91484	20.087
1857	9.91555	20.087
1858	9.91899	20.0871
1859	9.92253	20.0872
1860	9.92186	20.0872
1861	9.92242	20.0872
1862	9.92176	20.0873
1863	9.91987	20.0873
1864	9.8951	20.0873
1865	9.84199	20.0874
1866	9.75473	20.0875
1867	9.64208	20.0876
1868	9.52003	20.0877
1869	9.42683	20.0878
1870	9.37905	20.0878
1871	9.37911	20.0878
1872	9.41934	20.0879
1873	9.48073	20.088
1874	9.54578	20.0881
1875	9.60683	20.0881
1876	9.65893	20.0882
1877	9.69912	20.0882
1878	9.72968	20.0881
1879	9.75374	20.088
1880	9.77064	20.088
1881	9.78748	20.0879
1882	9.80467	20.0879
1883	9.81654	20.088
1884	9.82519	20.0881
1885	9.83367	20.0881
1886	9.83734	20.0882
1887	9.83919	20.0882
1888	9.84445	20.0883
1889	9.85269	20.0883
1890	9.85859	20.0883
1891	9.86308	20.0883
1892	9.8669	20.0884
1893	9.87107	20.0884
1894	9.87211	20.0886
1895	9.87421	20.0887
1896	9.87727	20.0887
1897	9.88101	20.0887
1898	9.88314	20.0888
1899	9.88591	20.0887
1900	9.88979	20.0887
1901	9.89351	20.0888
1902	9.8964	20.0888
1903	9.89893	20.0889
1904	9.90084	20.0889
1905	9.90173	20.089
1906	9.90244	20.089
1907	9.90304	20.0891
1908	9.90476	20.0891
1909	9.90662	20.0892
1910	9.9092	20.0892
1911	9.91166	20.0892
1912	9.91336	20.0892
1913	9.91311	20.0892
1914	9.91273	20.0893
1915	9.91077	20.0893
1916	9.90852	20.0893
1917	9.90822	20.0894
1918	9.90846	20.0894
1919	9.90838	20.0893
1920	9.90773	20.0894
1921	9.91023	20.0894
1922	9.90848	20.0895
1923	9.90663	20.0895
1924	9.9075	20.0896
1925	9.91192	20.0896
1926	9.91277	20.0897
1927	9.9183	20.0897
1928	9.922	20.0898
1929	9.92351	20.0898
1930	9.92226	20.0899
1931	9.92074	20.0899
1932	9.91515	20.0899
1933	9.90699	20.0899
1934	9.89709	20.0899
1935	9.88943	20.0899
1936	9.88517	20.09
1937	9.8857	20.0901
1938	9.89172	20.0902
1939	9.89905	20.0902
1940	9.89747	20.0903
1941	9.89257	20.0904
1942	9.88828	20.0904
1943	9.88315	20.0904
1944	9.87817	20.0904
1945	9.88108	20.0904
1946	9.88457	20.0904
1947	9.88767	20.0905
1948	9.89058	20.0905
1949	9.89311	20.0906
1950	9.89511	20.0907
1951	9.89875	20.0908
1952	9.89936	20.0907
1953	9.90095	20.0908
1954	9.90241	20.0908
1955	9.9033	20.0908
1956	9.90258	20.0908
1957	9.90301	20.0908
1958	9.90309	20.0908
1959	9.90392	20.0908
1960	9.90418	20.0909
1961	9.90448	20.091
1962	9.90509	20.0911
1963	9.90552	20.0911
1964	9.90577	20.0912
1965	9.90537	20.0912
1966	9.90639	20.0912
1967	9.9062	20.0912
1968	9.90521	20.0913
1969	9.90446	20.0913
1970	9.90691	20.0914
1971	9.90626	20.0915
1972	9.90563	20.0916
1973	9.90439	20.0916
1974	9.90295	20.0917
1975	9.89959	20.0917
1976	9.89967	20.0917
1977	9.90099	20.0917
1978	9.90222	20.0917
1979	9.90373	20.0918
1980	9.90388	20.0918
1981	9.90223	20.0918
1982	9.89976	20.0918
1983	9.89857	20.0919
1984	9.89927	20.0919
1985	9.90119	20.092
1986	9.90308	20.0921
1987	9.90519	20.0921
1988	9.90767	20.0921
1989	9.9089	20.092
1990	9.91005	20.0921
1991	9.91099	20.0921
1992	9.91162	20.0921
1993	9.91223	20.0921
1994	9.91174	20.0922
1995	9.91133	20.0923
1996	9.91127	20.0923
1997	9.91178	20.0924
1998	9.91159	20.0925
1999	9.91171	20.0926
2000	9.9113	20.0926
2001	9.91077	20.0926
2002	9.91065	20.0927
2003	9.91115	20.0927
[truncated: 1,659 more rows]

## Sheet: Processed-data-ITC-Upf1-HD-vs-1
Molar ratio	NDH (kcal/mol)	Fit
0.01936	--	-14039.5
0.11673	-13677.5	-13948.8
0.21503	-14054.6	-13762.1
0.31426	-14017.4	-13510.3
0.41443	-12908.4	-13164.8
0.51553	-12601.1	-12683.2
0.61756	-11971.6	-12006.2
0.72053	-10610.4	-11062.1
0.82442	-10289.2	-9795.02
0.92926	-7892.78	-8230.02
1.03502	-6303.75	-6529.69
1.14172	-5346.04	-4940.55
1.24935	-4003.1	-3642.62
1.35791	-2654.26	-2675.47
1.46741	-2193.21	-1986.96
1.57784	-1044.37	-1502.66
1.6892	-1082.71	-1159.47
1.8015	-659.531	-912.209
1.91473	-548.67	-730.452
2.02889	48.8882	-594.07

## Sheet: Raw-data-ITC-Upf1-HD-vs-Nmd4-PI
Time (sec)	DP (µcal/sec)	Temperature (°C)
5	9.51649	19.9954
6	9.5107	19.9954
7	9.50312	19.9954
8	9.49747	19.9954
9	9.4951	19.9955
10	9.49352	19.9955
11	9.49306	19.9957
12	9.49374	19.9957
13	9.49461	19.9957
14	9.49432	19.9957
15	9.49654	19.9958
16	9.49997	19.9958
17	9.50157	19.9958
18	9.50293	19.9959
19	9.50287	19.996
20	9.50157	19.9961
21	9.50042	19.9962
22	9.49968	19.9962
23	9.49762	19.9961
24	9.4966	19.9962
25	9.49503	19.9961
26	9.49279	19.9961
27	9.49176	19.9961
28	9.49036	19.9963
29	9.48983	19.9962
30	9.48964	19.9964
31	9.49062	19.9963
32	9.49072	19.9964
33	9.49153	19.9965
34	9.49362	19.9966
35	9.49632	19.9966
36	9.49841	19.9967
37	9.50124	19.9967
38	9.50432	19.9968
39	9.50487	19.9968
40	9.50509	19.9968
41	9.50517	19.9969
42	9.50539	19.9969
43	9.50517	19.9968
44	9.50699	19.9968
45	9.50659	19.9969
46	9.5053	19.9969
47	9.50312	19.997
48	9.50201	19.9971
49	9.50027	19.9971
50	9.50145	19.9972
51	9.50227	19.9972
52	9.50247	19.9973
53	9.50229	19.9973
54	9.50074	19.9974
55	9.49841	19.9974
56	9.49833	19.9974
57	9.49972	19.9974
58	9.50018	19.9975
59	9.50128	19.9975
60	9.50103	19.9976
61	9.499	19.9976
62	9.49438	19.9977
63	9.48856	19.9977
64	9.48418	19.9978
65	9.48193	19.9977
66	9.48014	19.9977
67	9.47971	19.9978
68	9.48197	19.9979
69	9.48464	19.998
70	9.48658	19.9981
71	9.49076	19.9982
72	9.49475	19.9983
73	9.49721	19.9982
74	9.4986	19.9982
75	9.50204	19.9982
76	9.50273	19.9983
77	9.50509	19.9983
78	9.50805	19.9985
79	9.51192	19.9985
80	9.51361	19.9985
81	9.51472	19.9985
82	9.51553	19.9986
83	9.51628	19.9985
84	9.51498	19.9985
85	9.51257	19.9986
86	9.51173	19.9987
87	9.51069	19.9987
88	9.50974	19.9988
89	9.50851	19.9989
90	9.50884	19.999
91	9.50873	19.999
92	9.51025	19.9991
93	9.51164	19.9992
94	9.5156	19.9993
95	9.52073	19.9993
96	9.52706	19.9994
97	9.53029	19.9995
98	9.53417	19.9995
99	9.53653	19.9994
100	9.53734	19.9994
101	9.53676	19.9993
102	9.53708	19.9993
103	9.53758	19.9994
104	9.53631	19.9994
105	9.53521	19.9995
106	9.5341	19.9995
107	9.53277	19.9997
108	9.5295	19.9997
109	9.52799	19.9997
110	9.52695	19.9998
111	9.52504	19.9998
112	9.52347	19.9998
113	9.52362	19.9998
114	9.52424	20
115	9.52464	20
116	9.52483	20
117	9.52416	20.0001
118	9.52317	20.0001
119	9.52391	20
120	9.52366	20.0001
121	9.5239	20.0002
122	9.52391	20.0002
123	9.52613	20.0003
124	9.52654	20.0004
125	9.52611	20.0004
126	9.52574	20.0004
127	9.52643	20.0004
128	9.52531	20.0004
129	9.5239	20.0005
130	9.52442	20.0007
131	9.52403	20.0008
132	9.52245	20.0008
133	9.51982	20.0009
134	9.51878	20.0009
135	9.51669	20.001
136	9.51645	20.0009
137	9.5166	20.001
138	9.51885	20.001
139	9.5191	20.001
140	9.52044	20.001
141	9.5214	20.001
142	9.52316	20.0011
143	9.52408	20.0011
144	9.52364	20.0012
145	9.52279	20.0012
146	9.52189	20.0013
147	9.51995	20.0013
148	9.51754	20.0014
149	9.51913	20.0015
150	9.52027	20.0015
151	9.52048	20.0016
152	9.52508	20.0017
153	9.52744	20.0017
154	9.52495	20.0018
155	9.5219	20.0019
156	9.51856	20.0018
157	9.51325	20.0019
158	9.51206	20.0019
159	9.51379	20.0019
160	9.51614	20.0019
161	9.51979	20.002
162	9.52252	20.0019
163	9.5217	20.002
164	9.51952	20.0021
165	9.51735	20.0021
166	9.51473	20.0022
167	9.51105	20.0023
168	9.50999	20.0022
169	9.51095	20.0023
170	9.51245	20.0023
171	9.51414	20.0023
172	9.51548	20.0023
173	9.5155	20.0023
174	9.51523	20.0024
175	9.51412	20.0024
176	9.51351	20.0024
177	9.51464	20.0025
178	9.5168	20.0025
179	9.51618	20.0026
180	9.51654	20.0026
181	9.51545	20.0027
182	9.51403	20.0027
183	9.51049	20.0028
184	9.50783	20.0029
185	9.50556	20.003
186	9.50686	20.0029
187	9.50904	20.003
188	9.51034	20.003
189	9.51202	20.003
190	9.51303	20.0031
191	9.51043	20.0033
192	9.5071	20.0033
193	9.50595	20.0034
194	9.5049	20.0034
195	9.50394	20.0034
196	9.50524	20.0034
197	9.50603	20.0034
198	9.50649	20.0034
199	9.50758	20.0036
200	9.5101	20.0036
201	9.51115	20.0036
202	9.5109	20.0036
203	9.51018	20.0037
204	9.5097	20.0037
205	9.50759	20.0039
206	9.50549	20.004
207	9.50616	20.0041
208	9.50791	20.0042
209	9.50869	20.0042
210	9.50984	20.0041
211	9.51073	20.0041
212	9.51079	20.004
213	9.51104	20.0041
214	9.51166	20.0041
215	9.51123	20.0042
216	9.51197	20.0043
217	9.51178	20.0044
218	9.51054	20.0044
219	9.50955	20.0044
220	9.51024	20.0045
221	9.51031	20.0045
222	9.51082	20.0047
223	9.51143	20.0047
224	9.51241	20.0047
225	9.51209	20.0047
226	9.51169	20.0048
227	9.51037	20.0048
228	9.50964	20.0049
229	9.50788	20.005
230	9.5064	20.005
231	9.50579	20.005
232	9.50613	20.005
233	9.50858	20.005
234	9.51066	20.005
235	9.51209	20.0051
236	9.51258	20.0051
237	9.51341	20.0052
238	9.51303	20.0052
239	9.51497	20.0052
240	9.5173	20.0052
241	9.5195	20.0053
242	9.52057	20.0054
243	9.51785	20.0054
244	9.51336	20.0055
245	9.5094	20.0055
246	9.50692	20.0055
247	9.50618	20.0055
248	9.50848	20.0056
249	9.51105	20.0057
250	9.51339	20.0058
251	9.51438	20.0058
252	9.51557	20.0058
253	9.51783	20.0058
254	9.52187	20.0059
255	9.52746	20.006
256	9.53412	20.0061
257	9.53887	20.0062
258	9.53641	20.0062
259	9.53012	20.0062
260	9.52136	20.0062
261	9.51083	20.0062
262	9.50233	20.0063
263	9.50008	20.0063
264	9.50271	20.0063
265	9.5083	20.0063
266	9.51348	20.0064
267	9.51474	20.0064
268	9.51452	20.0064
269	9.51293	20.0065
270	9.5107	20.0066
271	9.50918	20.0067
272	9.50768	20.0068
273	9.50724	20.0069
274	9.50504	20.0069
275	9.50184	20.0069
276	9.50036	20.0068
277	9.50142	20.0068
278	9.50243	20.0069
279	9.50357	20.0069
280	9.50456	20.007
281	9.50383	20.007
282	9.5036	20.0071
283	9.50341	20.0072
284	9.5047	20.0072
285	9.50728	20.0071
286	9.51072	20.0071
287	9.51135	20.0072
288	9.51137	20.0073
289	9.51042	20.0073
290	9.50743	20.0074
291	9.50373	20.0074
292	9.5025	20.0075
293	9.50176	20.0075
294	9.50087	20.0076
295	9.50087	20.0077
296	9.5015	20.0078
297	9.50134	20.0077
298	9.50121	20.0077
299	9.50225	20.0078
300	9.50347	20.0078
301	9.50398	20.0078
302	9.50426	20.0079
303	9.50664	20.008
304	9.50799	20.008
305	9.50958	20.008
306	9.50989	20.0081
307	9.51153	20.0081
308	9.5122	20.0081
309	9.51249	20.0081
310	9.5112	20.0081
311	9.51135	20.0082
312	9.51032	20.0082
313	9.50801	20.0083
314	9.50516	20.0084
315	9.50249	20.0084
316	9.50136	20.0084
317	9.50184	20.0085
318	9.50388	20.0085
319	9.50585	20.0085
320	9.50764	20.0085
321	9.50756	20.0086
322	9.50705	20.0087
323	9.50666	20.0086
324	9.50734	20.0088
325	9.50815	20.0088
326	9.50855	20.0088
327	9.50787	20.0088
328	9.5059	20.0089
329	9.50536	20.0089
330	9.50458	20.0089
331	9.50451	20.009
332	9.50657	20.0092
333	9.50885	20.0093
334	9.50899	20.0094
335	9.51028	20.0094
336	9.51376	20.0094
337	9.51507	20.0093
338	9.51524	20.0093
339	9.5155	20.0093
340	9.51527	20.0094
341	9.51283	20.0094
342	9.51056	20.0094
343	9.51166	20.0095
344	9.5133	20.0095
345	9.51367	20.0095
346	9.51502	20.0096
347	9.5154	20.0097
348	9.51342	20.0098
349	9.51077	20.0098
350	9.50984	20.0099
351	9.5065	20.0099
352	9.50374	20.0099
353	9.50161	20.0099
354	9.50205	20.0099
355	9.50405	20.0099
356	9.50678	20.0099
357	9.51087	20.01
358	9.51326	20.0101
359	9.51155	20.0101
360	9.50813	20.0102
361	9.50577	20.0103
362	9.50195	20.0104
363	9.49838	20.0106
364	9.49762	20.0105
365	9.49896	20.0106
366	9.49844	20.0106
367	9.49822	20.0107
368	9.50059	20.0107
369	9.50393	20.0108
370	9.50732	20.0109
371	9.5122	20.011
372	9.51623	20.011
373	9.51816	20.011
374	9.51769	20.0111
375	9.5148	20.0111
376	9.51117	20.011
377	9.51026	20.0111
378	9.50975	20.0111
379	9.50832	20.0111
380	9.50737	20.0111
381	9.50704	20.0111
382	9.50679	20.011
383	9.50624	20.0111
384	9.50744	20.0111
385	9.50687	20.0111
386	9.50775	20.0112
387	9.50657	20.0114
388	9.50578	20.0114
389	9.50412	20.0115
390	9.50035	20.0115
391	9.49668	20.0116
392	9.49416	20.0116
393	9.49257	20.0117
394	9.49267	20.0117
395	9.49688	20.0118
396	9.49938	20.0118
397	9.50067	20.0118
398	9.50043	20.0119
399	9.50075	20.0119
400	9.50055	20.012
401	9.49985	20.012
402	9.49742	20.0121
403	9.49609	20.0122
404	9.49613	20.0123
405	9.49772	20.0124
406	9.49891	20.0125
407	9.50199	20.0125
408	9.50415	20.0125
409	9.50341	20.0124
410	9.5018	20.0123
411	9.5022	20.0123
412	9.50303	20.0124
413	9.50249	20.0125
414	9.5035	20.0126
415	9.50311	20.0126
416	9.50195	20.0126
417	9.50093	20.0127
418	9.5015	20.0127
419	9.50072	20.0128
420	9.50164	20.0128
421	9.50234	20.0129
422	9.50524	20.0129
423	9.50427	20.0131
424	9.50306	20.0132
425	9.50077	20.0133
426	9.49833	20.0133
427	9.49607	20.0133
428	9.49895	20.0133
429	9.50211	20.0133
430	9.50545	20.0134
431	9.5088	20.0135
432	9.50963	20.0135
433	9.5106	20.0135
434	9.51209	20.0135
435	9.51175	20.0135
436	9.51216	20.0136
437	9.51318	20.0136
438	9.51195	20.0137
439	9.50997	20.0137
440	9.5099	20.0137
441	9.51014	20.0138
442	9.50779	20.0138
443	9.50676	20.0139
444	9.50682	20.0139
445	9.50476	20.0139
446	9.50189	20.014
447	9.50152	20.014
448	9.50055	20.014
449	9.50099	20.0141
450	9.50429	20.0142
451	9.50583	20.0143
452	9.50671	20.0144
453	9.50776	20.0144
454	9.50612	20.0144
455	9.50397	20.0145
456	9.50342	20.0145
457	9.50344	20.0145
458	9.50337	20.0147
459	9.50389	20.0148
460	9.50352	20.0148
461	9.50349	20.0149
462	9.50207	20.0149
463	9.5023	20.0149
464	9.50318	20.0148
465	9.5052	20.0149
466	9.50812	20.0149
467	9.51183	20.015
468	9.51219	20.015
469	9.5114	20.0151
470	9.50977	20.0152
471	9.50605	20.0152
472	9.50345	20.0152
473	9.50178	20.0151
474	9.5004	20.0152
475	9.49944	20.0152
476	9.49975	20.0152
477	9.50017	20.0153
478	9.50292	20.0154
479	9.50488	20.0155
480	9.50707	20.0154
481	9.50743	20.0155
482	9.50881	20.0154
483	9.50845	20.0154
484	9.50927	20.0154
485	9.5088	20.0155
486	9.51105	20.0157
487	9.51243	20.0157
488	9.5132	20.0156
489	9.51393	20.0157
490	9.51409	20.0158
491	9.51416	20.0157
492	9.51162	20.0158
493	9.50958	20.0159
494	9.50691	20.016
495	9.50612	20.016
496	9.50466	20.016
497	9.50327	20.0161
498	9.50483	20.0162
499	9.50443	20.0162
500	9.50296	20.0163
501	9.50122	20.0163
502	9.50244	20.0163
503	9.50102	20.0163
504	9.50074	20.0163
505	9.50302	20.0164
506	9.50445	20.0165
507	9.50387	20.0165
508	9.50397	20.0165
509	9.50462	20.0166
510	9.50263	20.0166
511	9.50327	20.0167
512	9.50458	20.0167
513	9.50597	20.0168
514	9.50897	20.0168
515	9.5114	20.0169
516	9.51085	20.017
517	9.50981	20.017
518	9.50755	20.017
519	9.50531	20.0171
520	9.50458	20.0171
521	9.50625	20.017
522	9.50779	20.0172
523	9.50971	20.0172
524	9.50908	20.0174
525	9.5073	20.0173
526	9.50655	20.0174
527	9.50819	20.0174
528	9.51065	20.0174
529	9.51385	20.0174
530	9.51718	20.0175
531	9.51826	20.0175
532	9.51895	20.0175
533	9.52099	20.0176
534	9.52237	20.0176
535	9.52382	20.0176
536	9.52376	20.0177
537	9.52437	20.0177
538	9.52171	20.0177
539	9.51927	20.0178
540	9.51798	20.0179
541	9.5177	20.018
542	9.51501	20.018
543	9.5139	20.0181
544	9.5135	20.0181
545	9.51357	20.0181
546	9.51576	20.0181
547	9.51779	20.0182
548	9.5194	20.0182
549	9.52114	20.0184
550	9.5198	20.0184
551	9.51624	20.0185
552	9.51328	20.0185
553	9.51116	20.0185
554	9.5098	20.0185
555	9.51043	20.0186
556	9.51299	20.0186
557	9.51559	20.0186
558	9.51668	20.0186
559	9.51675	20.0186
560	9.51886	20.0186
561	9.51844	20.0187
562	9.51816	20.0188
563	9.51913	20.0189
564	9.5198	20.0189
565	9.51904	20.0189
566	9.51876	20.0189
567	9.51805	20.0189
568	9.5159	20.019
569	9.51384	20.0191
570	9.51164	20.0191
571	9.51121	20.0193
572	9.51153	20.0194
573	9.51211	20.0193
574	9.51325	20.0193
575	9.51398	20.0194
576	9.51394	20.0193
577	9.5127	20.0193
578	9.51175	20.0195
579	9.51247	20.0196
580	9.51283	20.0196
581	9.51281	20.0197
582	9.51314	20.0197
583	9.51305	20.0197
584	9.51155	20.0197
585	9.51056	20.0197
586	9.51092	20.0197
587	9.51101	20.0198
588	9.51007	20.0198
589	9.5072	20.0198
590	9.50287	20.0199
591	9.49747	20.0199
592	9.49465	20.0199
593	9.49378	20.0199
594	9.49506	20.0199
595	9.49882	20.02
596	9.50131	20.0201
597	9.50261	20.0201
598	9.50313	20.0202
599	9.50274	20.0203
600	9.50054	20.0203
601	9.50066	20.0203
602	9.49922	20.0205
603	9.49577	20.0205
604	9.49366	20.0206
605	9.49251	20.0207
606	9.48942	20.0207
607	9.48705	20.0206
608	9.48746	20.0207
609	9.48806	20.0207
610	9.48913	20.0207
611	9.49151	20.0207
612	9.4951	20.0208
613	9.49823	20.0209
614	9.50015	20.021
615	9.50177	20.0211
616	9.50263	20.021
617	9.50264	20.021
618	9.50272	20.021
619	9.50314	20.0211
620	9.50338	20.0212
621	9.50423	20.0213
622	9.50408	20.0213
623	9.50439	20.0214
624	9.50503	20.0213
625	9.50675	20.0214
626	9.50798	20.0213
627	9.50886	20.0213
628	9.50914	20.0214
629	9.50878	20.0214
630	9.50702	20.0215
631	9.50448	20.0216
632	9.50319	20.0217
633	9.50246	20.0218
634	9.50305	20.0218
635	9.50302	20.0219
636	9.50295	20.0219
637	9.50486	20.0219
638	9.50643	20.0219
639	9.5073	20.0219
640	9.5092	20.0218
641	9.51199	20.0217
642	9.51308	20.0218
643	9.51436	20.0218
644	9.51502	20.0219
645	9.51717	20.022
646	9.51778	20.0222
647	9.51679	20.0223
648	9.51656	20.0224
649	9.5173	20.0225
650	9.51512	20.0226
651	9.51497	20.0225
652	9.5161	20.0225
653	9.51512	20.0225
654	9.51516	20.0226
655	9.51579	20.0227
656	9.5158	20.0227
657	9.51667	20.0228
658	9.5192	20.0228
659	9.5195	20.0228
660	9.51965	20.0228
661	9.51948	20.0229
662	9.51649	20.0228
663	9.5135	20.0229
664	9.51201	20.0229
665	9.50945	20.023
666	9.50673	20.023
667	9.50683	20.0231
668	9.50632	20.0231
669	9.50482	20.0231
670	9.5048	20.0232
671	9.50586	20.0232
672	9.50642	20.0233
673	9.50806	20.0233
674	9.50934	20.0234
675	9.50964	20.0235
676	9.50899	20.0236
677	9.50803	20.0236
678	9.50602	20.0236
679	9.50564	20.0236
680	9.5071	20.0236
681	9.51046	20.0237
682	9.51337	20.0238
683	9.51569	20.0238
684	9.51448	20.0238
685	9.51303	20.0239
686	9.51131	20.0239
687	9.5113	20.0239
688	9.51045	20.024
689	9.51091	20.0241
690	9.5087	20.0241
691	9.50667	20.0241
692	9.50505	20.0242
693	9.50473	20.0242
694	9.50533	20.0242
695	9.50817	20.0243
696	9.51149	20.0243
697	9.51323	20.0244
698	9.51337	20.0244
699	9.51247	20.0245
700	9.51233	20.0246
701	9.51008	20.0246
702	9.50754	20.0246
703	9.50733	20.0247
704	9.50824	20.0248
705	9.50782	20.0247
706	9.50963	20.0247
707	9.51132	20.0249
708	9.51149	20.025
709	9.51122	20.025
710	9.51235	20.025
711	9.5112	20.0251
712	9.50966	20.025
713	9.50909	20.025
714	9.50986	20.0251
715	9.51135	20.0252
716	9.51244	20.0252
717	9.51346	20.0252
718	9.51391	20.0253
719	9.51169	20.0254
720	9.50763	20.0254
721	9.50602	20.0255
722	9.50467	20.0255
723	9.50541	20.0255
724	9.50756	20.0254
725	9.50876	20.0255
726	9.50859	20.0254
727	9.50747	20.0255
728	9.50593	20.0256
729	9.50383	20.0257
730	9.50459	20.0257
731	9.5051	20.0258
732	9.50708	20.0258
733	9.50718	20.0258
734	9.50746	20.0259
735	9.50581	20.0259
736	9.50437	20.0259
737	9.50175	20.026
738	9.50201	20.026
739	9.50478	20.0261
740	9.50679	20.0262
741	9.50818	20.0262
742	9.51063	20.0263
743	9.51284	20.0263
744	9.512	20.0264
745	9.5123	20.0264
746	9.51221	20.0264
747	9.51144	20.0265
748	9.50878	20.0265
749	9.50719	20.0266
750	9.50679	20.0266
751	9.50672	20.0267
752	9.50656	20.0267
753	9.50711	20.0268
754	9.50882	20.0268
755	9.5084	20.0268
756	9.5103	20.0268
757	9.51135	20.0268
758	9.51231	20.0269
759	9.51297	20.0268
760	9.51497	20.0269
761	9.51591	20.027
762	9.5172	20.0271
763	9.51694	20.0271
764	9.51707	20.0272
765	9.5183	20.0273
766	9.51792	20.0272
767	9.51911	20.0273
768	9.52106	20.0274
769	9.52098	20.0274
770	9.51999	20.0274
771	9.51956	20.0274
772	9.51909	20.0274
773	9.51829	20.0274
774	9.51804	20.0274
775	9.51654	20.0275
776	9.51541	20.0275
777	9.51454	20.0276
778	9.5155	20.0276
779	9.51776	20.0276
780	9.52029	20.0277
781	9.52121	20.0278
782	9.51996	20.0279
783	9.51461	20.0279
784	9.50943	20.028
785	9.50572	20.028
786	9.50477	20.0279
787	9.50743	20.028
788	9.51277	20.028
789	9.51724	20.028
790	9.52218	20.0281
791	9.52531	20.0283
792	9.52552	20.0284
793	9.52544	20.0284
794	9.52569	20.0284
795	9.52256	20.0284
796	9.51982	20.0285
797	9.51744	20.0285
798	9.51501	20.0285
799	9.51199	20.0286
800	9.51195	20.0286
801	9.51186	20.0286
802	9.51169	20.0286
803	9.51379	20.0286
804	9.51675	20.0287
805	9.51957	20.0287
806	9.52304	20.0288
807	9.52545	20.029
808	9.52514	20.029
809	9.52368	20.029
810	9.5216	20.029
811	9.51866	20.029
812	9.51599	20.029
813	9.51521	20.029
814	9.51578	20.0292
815	9.51528	20.0292
816	9.5149	20.0291
817	9.51664	20.0292
818	9.51808	20.0292
819	9.51886	20.0292
820	9.52077	20.0293
821	9.52232	20.0295
822	9.5221	20.0296
823	9.52163	20.0297
824	9.52111	20.0298
825	9.52039	20.0298
826	9.51939	20.0298
827	9.5187	20.0297
828	9.51752	20.0298
829	9.51817	20.0297
830	9.51999	20.0297
831	9.52242	20.0298
832	9.52363	20.0299
833	9.52464	20.0299
834	9.52476	20.0299
835	9.52126	20.03
836	9.51786	20.03
837	9.5179	20.03
838	9.51834	20.0301
839	9.51786	20.0302
840	9.51926	20.0302
841	9.52083	20.0302
842	9.52171	20.0302
843	9.52376	20.0303
844	9.5261	20.0304
845	9.52633	20.0304
846	9.52592	20.0305
847	9.52602	20.0305
848	9.52433	20.0305
849	9.52307	20.0306
850	9.52473	20.0306
851	9.52537	20.0307
852	9.52547	20.0308
853	9.5261	20.0309
854	9.52467	20.0309
855	9.52189	20.0309
856	9.52185	20.0309
857	9.52051	20.0309
858	9.51674	20.0309
859	9.51496	20.0309
860	9.51705	20.0309
861	9.51829	20.0309
862	9.51846	20.0309
863	9.52036	20.0309
864	9.52084	20.031
865	9.51787	20.0311
866	9.51496	20.0313
867	9.51268	20.0313
868	9.51134	20.0315
869	9.51083	20.0315
870	9.50954	20.0315
871	9.50952	20.0316
872	9.51166	20.0316
873	9.5143	20.0317
874	9.51664	20.0316
875	9.51947	20.0316
876	9.52066	20.0315
877	9.51906	20.0315
878	9.51777	20.0316
879	9.51493	20.0316
880	9.51405	20.0317
881	9.51341	20.0318
882	9.5144	20.0319
883	9.51436	20.0319
884	9.51403	20.0319
885	9.51269	20.032
886	9.51138	20.032
887	9.50998	20.0319
888	9.50962	20.032
889	9.51088	20.0321
890	9.51167	20.0322
891	9.51218	20.0322
892	9.51227	20.0324
893	9.5119	20.0324
894	9.51283	20.0323
895	9.51446	20.0323
896	9.5162	20.0323
897	9.51572	20.0323
898	9.51571	20.0324
899	9.51527	20.0325
900	9.51267	20.0325
901	9.50836	20.0326
902	9.50887	20.0326
903	9.50923	20.0326
904	9.50829	20.0326
905	9.50866	20.0327
906	9.51012	20.0328
907	9.50852	20.0328
908	9.50563	20.0328
909	9.50382	20.0329
910	9.50637	20.0331
911	9.50851	20.033
912	9.51058	20.0329
913	9.51397	20.033
914	9.51844	20.033
915	9.51737	20.033
916	9.51753	20.0332
917	9.51663	20.0332
918	9.51315	20.0333
919	9.50781	20.0334
920	9.50451	20.0334
921	9.5015	20.0335
922	9.50155	20.0336
923	9.50347	20.0336
924	9.50447	20.0337
925	9.50472	20.0336
926	9.50581	20.0336
927	9.50589	20.0336
928	9.50529	20.0336
929	9.50687	20.0336
930	9.50993	20.0337
931	9.51133	20.0338
932	9.5106	20.0339
933	9.51234	20.0339
934	9.51428	20.0339
935	9.51511	20.034
936	9.51643	20.0339
937	9.51909	20.034
938	9.51974	20.034
939	9.51852	20.0342
940	9.5172	20.0341
941	9.51617	20.0342
942	9.51611	20.0341
943	9.51598	20.0342
944	9.51688	20.0342
945	9.51711	20.0343
946	9.51791	20.0344
947	9.51968	20.0345
948	9.52222	20.0345
949	9.52204	20.0346
950	9.52136	20.0346
951	9.51892	20.0347
952	9.51506	20.0347
953	9.51197	20.0347
954	9.51325	20.0348
955	9.51436	20.0348
956	9.51486	20.0348
957	9.51552	20.0348
958	9.51565	20.0348
959	9.51476	20.0348
960	9.51517	20.0349
961	9.51692	20.0349
962	9.5209	20.0351
963	9.52063	20.0351
964	9.51618	20.0352
965	9.51164	20.0353
966	9.50683	20.0353
967	9.50199	20.0352
968	9.49906	20.0353
969	9.49943	20.0354
970	9.50252	20.0354
971	9.50506	20.0355
972	9.5033	20.0355
973	9.50167	20.0355
974	9.50004	20.0355
975	9.49717	20.0355
976	9.49656	20.0356
977	9.49962	20.0357
978	9.50599	20.0357
979	9.5128	20.0358
980	9.51721	20.0358
981	9.51794	20.0358
982	9.51565	20.0359
983	9.51308	20.0361
984	9.51138	20.0361
985	9.51038	20.0361
986	9.51151	20.0362
987	9.51371	20.0361
988	9.51305	20.0361
989	9.5103	20.0362
990	9.50723	20.0362
991	9.5066	20.0362
992	9.5084	20.0363
993	9.51229	20.0363
994	9.51538	20.0364
995	9.51763	20.0365
996	9.51641	20.0365
997	9.51241	20.0365
998	9.50702	20.0366
999	9.50392	20.0366
1000	9.50343	20.0367
1001	9.50406	20.0367
1002	9.50675	20.0367
1003	9.51036	20.0367
1004	9.51299	20.0367
1005	9.51549	20.0367
1006	9.51632	20.0367
1007	9.51459	20.0369
1008	9.51361	20.0369
1009	9.5147	20.0369
1010	9.51429	20.0369
1011	9.51499	20.0371
1012	9.51565	20.0371
1013	9.51466	20.0372
1014	9.51263	20.0372
1015	9.51188	20.0373
1016	9.51171	20.0373
1017	9.51174	20.0373
1018	9.51339	20.0374
1019	9.51632	20.0374
1020	9.51778	20.0374
1021	9.51702	20.0374
1022	9.5159	20.0375
1023	9.51403	20.0375
1024	9.51216	20.0376
1025	9.51199	20.0376
1026	9.51388	20.0378
1027	9.51615	20.0378
1028	9.51702	20.0379
1029	9.51491	20.038
1030	9.51085	20.0379
1031	9.50854	20.0379
1032	9.50834	20.038
1033	9.50992	20.038
1034	9.51288	20.038
1035	9.51743	20.0381
1036	9.52027	20.0382
1037	9.52141	20.0382
1038	9.52092	20.0381
1039	9.51966	20.0382
1040	9.51816	20.0382
1041	9.51747	20.0383
1042	9.51683	20.0384
1043	9.51684	20.0385
1044	9.51822	20.0385
1045	9.51922	20.0385
1046	9.5175	20.0385
1047	9.51503	20.0386
1048	9.51237	20.0386
1049	9.50958	20.0387
1050	9.50755	20.0386
1051	9.50869	20.0386
1052	9.51046	20.0387
1053	9.51346	20.0388
1054	9.51654	20.0388
1055	9.51683	20.0389
1056	9.51696	20.039
1057	9.51878	20.039
1058	9.51761	20.039
1059	9.51481	20.0391
1060	9.51452	20.0391
1061	9.51236	20.0391
1062	9.50916	20.0393
1063	9.50827	20.0393
1064	9.50785	20.0395
1065	9.5087	20.0395
1066	9.51015	20.0396
1067	9.51257	20.0395
1068	9.51487	20.0397
1069	9.51803	20.0396
1070	9.51862	20.0396
1071	9.52121	20.0396
1072	9.52306	20.0397
1073	9.52474	20.0397
1074	9.52456	20.0397
1075	9.52431	20.0398
1076	9.52205	20.0398
1077	9.51812	20.0398
1078	9.51321	20.0398
1079	9.51125	20.0398
1080	9.50973	20.0399
1081	9.5083	20.04
1082	9.50758	20.04
1083	9.50879	20.0401
1084	9.50721	20.0401
1085	9.50867	20.0401
1086	9.51098	20.0401
1087	9.51558	20.0402
1088	9.51978	20.0402
1089	9.52429	20.0403
1090	9.52411	20.0404
1091	9.52199	20.0405
1092	9.51612	20.0405
1093	9.50958	20.0406
1094	9.50374	20.0406
1095	9.5018	20.0407
1096	9.50321	20.0407
1097	9.50719	20.0407
1098	9.51076	20.0407
1099	9.51412	20.0408
1100	9.51519	20.0408
1101	9.51262	20.0408
1102	9.508	20.0408
1103	9.50345	20.0408
1104	9.50174	20.0408
1105	9.50359	20.0409
1106	9.50552	20.0409
1107	9.50736	20.0409
1108	9.50835	20.041
1109	9.5061	20.0411
1110	9.50037	20.0411
1111	9.4965	20.0412
1112	9.49506	20.0413
1113	9.49582	20.0412
1114	9.49638	20.0412
1115	9.49567	20.0412
1116	9.49412	20.0413
1117	9.49027	20.0413
1118	9.48629	20.0413
1119	9.48389	20.0414
1120	9.48353	20.0415
1121	9.4839	20.0416
1122	9.48619	20.0416
1123	9.48816	20.0418
1124	9.49048	20.0418
1125	9.49112	20.0418
1126	9.49304	20.0418
1127	9.49499	20.0418
1128	9.49637	20.0418
1129	9.49833	20.0418
1130	9.50176	20.0419
1131	9.50342	20.0419
1132	9.5048	20.042
1133	9.5058	20.042
1134	9.5048	20.0421
1135	9.50325	20.0422
1136	9.50133	20.0422
1137	9.50005	20.0423
1138	9.5001	20.0424
1139	9.50017	20.0425
1140	9.5011	20.0424
1141	9.50438	20.0424
1142	9.50822	20.0424
1143	9.50784	20.0424
1144	9.50658	20.0424
1145	9.50339	20.0425
1146	9.49944	20.0426
1147	9.49559	20.0426
1148	9.49749	20.0426
1149	9.50134	20.0427
1150	9.507	20.0427
1151	9.51062	20.0427
1152	9.51224	20.0428
1153	9.51012	20.0428
1154	9.50773	20.0429
1155	9.5052	20.0429
1156	9.5016	20.043
1157	9.50028	20.043
1158	9.50098	20.0431
1159	9.50199	20.0432
1160	9.50341	20.0432
1161	9.50698	20.0432
1162	9.50898	20.0432
1163	9.51126	20.0432
1164	9.51195	20.0433
1165	9.51251	20.0432
1166	9.51409	20.0434
1167	9.515	20.0435
1168	9.5145	20.0436
1169	9.51698	20.0436
1170	9.51942	20.0437
1171	9.52007	20.0437
1172	9.52047	20.0438
1173	9.51916	20.0438
1174	9.51752	20.044
1175	9.51538	20.044
1176	9.51567	20.044
1177	9.51573	20.0439
1178	9.51846	20.044
1179	9.51839	20.0439
1180	9.51785	20.044
1181	9.51713	20.0441
1182	9.51799	20.0441
1183	9.51819	20.0442
1184	9.51692	20.0443
1185	9.51485	20.0442
1186	9.51098	20.0441
1187	9.50667	20.0442
1188	9.50275	20.0442
1189	9.50208	20.0441
1190	9.50236	20.0443
1191	9.50454	20.0444
1192	9.50547	20.0446
1193	9.50676	20.0447
1194	9.50683	20.0448
1195	9.50819	20.0448
1196	9.50883	20.0448
1197	9.51144	20.0448
1198	9.51226	20.0448
1199	9.51428	20.0448
1200	9.51581	20.0448
1201	9.51543	20.045
1202	9.51408	20.0449
1203	9.51547	20.0448
1204	9.51731	20.0448
1205	9.51956	20.0449
1206	9.52198	20.0449
1207	9.52502	20.045
1208	9.52437	20.0451
1209	9.52084	20.0453
1210	9.51621	20.0453
1211	9.51405	20.0453
1212	9.51414	20.0454
1213	9.51583	20.0455
1214	9.51769	20.0455
1215	9.51986	20.0455
1216	9.5184	20.0456
1217	9.51379	20.0456
1218	9.50978	20.0456
1219	9.50541	20.0455
1220	9.50208	20.0456
1221	9.50267	20.0456
1222	9.5064	20.0457
1223	9.51055	20.0458
1224	9.51581	20.0459
1225	9.52064	20.046
1226	9.52419	20.046
1227	9.52429	20.046
1228	9.52309	20.0461
1229	9.52252	20.046
1230	9.52097	20.0461
1231	9.51876	20.0461
1232	9.51642	20.0462
1233	9.51398	20.0461
1234	9.51009	20.0462
1235	9.50569	20.0461
1236	9.50098	20.0462
1237	9.4976	20.0462
1238	9.49635	20.0463
1239	9.49673	20.0463
1240	9.49877	20.0465
1241	9.49967	20.0465
1242	9.49991	20.0466
1243	9.49907	20.0466
1244	9.49903	20.0466
1245	9.50063	20.0466
1246	9.50414	20.0467
1247	9.50918	20.0467
1248	9.51474	20.0468
1249	9.51897	20.0468
1250	9.52081	20.0468
1251	9.52258	20.0468
1252	9.52095	20.0469
1253	9.5178	20.0469
1254	9.51619	20.0469
1255	9.51547	20.0471
1256	9.51527	20.0472
1257	9.51712	20.0473
1258	9.51912	20.0473
1259	9.52101	20.0473
1260	9.52045	20.0472
1261	9.52081	20.0473
1262	9.5221	20.0473
1263	9.52483	20.0473
1264	9.52677	20.0473
1265	9.53093	20.0474
1266	9.53201	20.0473
1267	9.53256	20.0474
1268	9.5319	20.0475
1269	9.53003	20.0475
1270	9.52857	20.0476
1271	9.52834	20.0477
1272	9.5286	20.0477
1273	9.53018	20.0479
1274	9.53558	20.0481
1275	9.54017	20.0481
1276	9.54289	20.0482
1277	9.5435	20.0482
1278	9.54207	20.0481
1279	9.53571	20.0481
1280	9.52992	20.0481
1281	9.52564	20.0481
1282	9.52365	20.0482
1283	9.52298	20.0483
1284	9.52439	20.0483
1285	9.52542	20.0483
1286	9.52733	20.0484
1287	9.5298	20.0485
1288	9.53358	20.0485
1289	9.53795	20.0486
1290	9.54072	20.0486
1291	9.54233	20.0487
1292	9.54287	20.0487
1293	9.5406	20.0487
1294	9.53679	20.0488
1295	9.53443	20.0488
1296	9.53392	20.0488
1297	9.53363	20.0488
1298	9.53214	20.049
1299	9.53039	20.0489
1300	9.52748	20.049
1301	9.52362	20.049
1302	9.52024	20.0491
1303	9.51927	20.049
1304	9.51994	20.0492
1305	9.52311	20.0492
1306	9.52821	20.0493
1307	9.5318	20.0494
1308	9.53529	20.0495
1309	9.53896	20.0495
1310	9.53851	20.0496
1311	9.53514	20.0495
1312	9.53202	20.0495
1313	9.52919	20.0495
1314	9.52544	20.0496
1315	9.5236	20.0496
1316	9.52386	20.0497
1317	9.52331	20.0498
1318	9.52388	20.0499
1319	9.52569	20.0499
1320	9.52764	20.05
1321	9.52845	20.0499
1322	9.52986	20.0499
1323	9.52795	20.0499
1324	9.52373	20.0499
1325	9.52068	20.0499
1326	9.51798	20.05
1327	9.51775	20.05
1328	9.51995	20.05
1329	9.5233	20.05
1330	9.52531	20.0501
1331	9.52855	20.0502
1332	9.53091	20.0503
1333	9.53501	20.0503
1334	9.54016	20.0504
1335	9.54702	20.0505
1336	9.55148	20.0505
1337	9.5521	20.0506
1338	9.54805	20.0506
1339	9.54373	20.0507
1340	9.53643	20.0506
1341	9.53012	20.0506
1342	9.5267	20.0507
1343	9.52334	20.0507
1344	9.51818	20.0508
1345	9.51283	20.0509
1346	9.50701	20.0509
1347	9.5017	20.0509
1348	9.499	20.051
1349	9.49968	20.051
1350	9.50207	20.051
1351	9.50633	20.0511
1352	9.51055	20.0511
1353	9.51689	20.0512
1354	9.5209	20.0512
1355	9.52589	20.0512
1356	9.52976	20.0512
1357	9.53412	20.0512
1358	9.53725	20.0512
1359	9.53983	20.0512
1360	9.53912	20.0513
1361	9.53451	20.0513
1362	9.52803	20.0515
1363	9.52002	20.0514
1364	9.51371	20.0515
1365	9.50978	20.0515
1366	9.51027	20.0516
1367	9.51192	20.0515
1368	9.51544	20.0516
1369	9.51857	20.0518
1370	9.52308	20.0518
1371	9.52692	20.0519
1372	9.5286	20.052
1373	9.5282	20.0521
1374	9.52763	20.0521
1375	9.52541	20.0521
1376	9.52317	20.0521
1377	9.5218	20.0522
1378	9.51823	20.0522
1379	9.51389	20.0522
1380	9.51162	20.0522
1381	9.50991	20.0522
1382	9.50878	20.0522
1383	9.51014	20.0523
1384	9.51332	20.0524
1385	9.5162	20.0524
1386	9.51943	20.0526
1387	9.52366	20.0525
1388	9.52863	20.0525
1389	9.53303	20.0525
1390	9.53553	20.0526
1391	9.53599	20.0526
1392	9.53466	20.0527
1393	9.53361	20.0528
1394	9.53189	20.0529
1395	9.52948	20.0529
1396	9.52634	20.0529
1397	9.52386	20.053
1398	9.52025	20.0531
1399	9.51758	20.053
1400	9.51679	20.0531
1401	9.51981	20.0532
1402	9.52519	20.0532
1403	9.53058	20.0532
1404	9.53603	20.0532
1405	9.53867	20.0532
1406	9.5348	20.0533
1407	9.5273	20.0533
1408	9.52185	20.0534
1409	9.51423	20.0535
1410	9.50877	20.0535
1411	9.50894	20.0536
1412	9.51409	20.0536
1413	9.51748	20.0536
1414	9.52043	20.0537
1415	9.52286	20.0537
1416	9.52174	20.0537
1417	9.5167	20.0538
1418	9.51235	20.0539
1419	9.50839	20.0539
1420	9.50586	20.054
1421	9.50843	20.054
1422	9.51187	20.0541
1423	9.515	20.0541
1424	9.51933	20.0542
1425	9.52199	20.0541
1426	9.52197	20.0542
1427	9.5224	20.0542
1428	9.52107	20.0542
1429	9.51909	20.0543
1430	9.51723	20.0544
1431	9.51517	20.0544
1432	9.51379	20.0544
1433	9.51464	20.0545
1434	9.51662	20.0545
1435	9.51879	20.0544
1436	9.51971	20.0545
1437	9.51677	20.0545
1438	9.5142	20.0544
1439	9.51123	20.0545
1440	9.51018	20.0544
1441	9.51168	20.0545
1442	9.51672	20.0545
1443	9.52065	20.0547
1444	9.52282	20.0547
1445	9.52298	20.0548
1446	9.52143	20.0549
1447	9.52012	20.0551
1448	9.52129	20.0552
1449	9.52198	20.0553
1450	9.52257	20.0554
1451	9.52394	20.0554
1452	9.52485	20.0554
1453	9.52459	20.0554
1454	9.52605	20.0554
1455	9.52801	20.0555
1456	9.52867	20.0555
1457	9.52835	20.0555
1458	9.52574	20.0555
1459	9.52433	20.0554
1460	9.5225	20.0555
1461	9.52046	20.0555
1462	9.51853	20.0556
1463	9.51939	20.0556
1464	9.51789	20.0556
1465	9.51556	20.0556
1466	9.51396	20.0557
1467	9.51212	20.0557
1468	9.50859	20.0557
1469	9.50758	20.0558
1470	9.50898	20.0558
1471	9.51038	20.0558
1472	9.50937	20.0558
1473	9.50746	20.0558
1474	9.50527	20.0559
1475	9.50369	20.056
1476	9.50374	20.0561
1477	9.5089	20.0562
1478	9.51464	20.0563
1479	9.51924	20.0564
1480	9.52255	20.0563
1481	9.52353	20.0562
1482	9.52193	20.0563
1483	9.52166	20.0563
1484	9.5216	20.0563
1485	9.52191	20.0563
1486	9.51971	20.0565
1487	9.51749	20.0565
1488	9.51502	20.0565
1489	9.51251	20.0565
1490	9.51009	20.0566
1491	9.51194	20.0566
1492	9.51475	20.0567
1493	9.51805	20.0568
1494	9.52319	20.0569
1495	9.52697	20.0569
1496	9.5296	20.057
1497	9.53225	20.0571
1498	9.53354	20.0571
1499	9.53314	20.0571
1500	9.53391	20.0571
1501	9.53513	20.0571
1502	9.53576	20.0571
1503	9.53466	20.0571
1504	9.52812	20.0572
1505	9.52211	20.0572
1506	9.51737	20.0573
1507	9.51366	20.0573
1508	9.51405	20.0573
1509	9.51939	20.0574
1510	9.52304	20.0574
1511	9.52399	20.0574
1512	9.52265	20.0574
1513	9.51972	20.0574
1514	9.51826	20.0574
1515	9.51808	20.0575
1516	9.51707	20.0576
1517	9.5138	20.0577
1518	9.50856	20.0578
1519	9.50339	20.0578
1520	9.49984	20.0579
1521	9.4978	20.0578
1522	9.50109	20.0579
1523	9.50672	20.0579
1524	9.51094	20.0579
1525	9.51213	20.058
1526	9.51519	20.0581
1527	9.51645	20.0581
1528	9.51598	20.0582
1529	9.51666	20.0582
1530	9.51868	20.0583
1531	9.51809	20.0583
1532	9.51902	20.0584
1533	9.52007	20.0584
1534	9.52121	20.0585
1535	9.5226	20.0585
1536	9.52758	20.0585
1537	9.53212	20.0586
1538	9.53628	20.0587
1539	9.5389	20.0587
1540	9.53884	20.0587
1541	9.53521	20.0588
1542	9.52822	20.0588
1543	9.52086	20.0587
1544	9.51433	20.0587
1545	9.50932	20.0588
1546	9.50812	20.0587
1547	9.50923	20.0588
1548	9.51403	20.0588
1549	9.51745	20.0589
1550	9.52112	20.059
1551	9.52224	20.0591
1552	9.52326	20.0591
1553	9.52262	20.0592
1554	9.52439	20.0593
1555	9.52629	20.0592
1556	9.52932	20.0593
1557	9.53117	20.0594
1558	9.53234	20.0594
1559	9.53131	20.0595
1560	9.52941	20.0596
1561	9.52695	20.0596
1562	9.52459	20.0596
1563	9.52264	20.0596
1564	9.52268	20.0596
1565	9.52371	20.0597
1566	9.52557	20.0597
1567	9.52759	20.0598
1568	9.52831	20.0597
1569	9.52957	20.0598
1570	9.52939	20.0598
1571	9.52861	20.0598
1572	9.52634	20.0599
1573	9.52312	20.06
1574	9.51731	20.0601
1575	9.51387	20.0601
1576	9.51198	20.0602
1577	9.51264	20.0602
1578	9.51455	20.0604
1579	9.51756	20.0604
1580	9.51965	20.0605
1581	9.52119	20.0605
1582	9.52073	20.0605
1583	9.51941	20.0605
1584	9.5191	20.0605
1585	9.5208	20.0606
1586	9.52229	20.0605
1587	9.52537	20.0606
1588	9.52875	20.0606
1589	9.5298	20.0607
1590	9.53065	20.0607
1591	9.52995	20.0608
1592	9.52604	20.0609
1593	9.5231	20.061
1594	9.52184	20.061
1595	9.51868	20.061
1596	9.51593	20.0611
1597	9.51497	20.0612
1598	9.5146	20.0611
1599	9.51503	20.0611
1600	9.51553	20.0612
1601	9.51517	20.0612
1602	9.51642	20.0612
1603	9.51724	20.0613
1604	9.51824	20.0613
1605	9.52045	20.0614
1606	9.5243	20.0615
1607	9.52844	20.0615
1608	9.53091	20.0615
1609	9.53023	20.0615
1610	9.52758	20.0615
1611	9.5234	20.0615
1612	9.52005	20.0615
1613	9.51858	20.0616
1614	9.51881	20.0616
1615	9.52113	20.0616
1616	9.52424	20.0617
1617	9.52721	20.0617
1618	9.53073	20.0617
1619	9.53293	20.0618
1620	9.53363	20.062
1621	9.5334	20.062
1622	9.53095	20.0621
1623	9.52881	20.0622
1624	9.52856	20.0622
1625	9.52682	20.0622
1626	9.5248	20.0622
1627	9.52344	20.0621
1628	9.5195	20.0622
1629	9.51591	20.0622
1630	9.51478	20.0623
1631	9.51704	20.0624
1632	9.52003	20.0624
1633	9.52499	20.0624
1634	9.52779	20.0624
1635	9.52993	20.0625
1636	9.53053	20.0625
1637	9.53172	20.0625
1638	9.53306	20.0626
1639	9.53454	20.0626
1640	9.53591	20.0627
1641	9.5342	20.0627
1642	9.52973	20.0628
1643	9.52291	20.0628
1644	9.51845	20.0629
1645	9.51482	20.0629
1646	9.51207	20.0631
1647	9.51093	20.0631
1648	9.51235	20.0631
1649	9.51446	20.0631
1650	9.51392	20.0631
1651	9.51416	20.0631
1652	9.51604	20.0631
1653	9.51743	20.0631
1654	9.51857	20.0631
1655	9.51982	20.0632
1656	9.52093	20.0633
1657	9.5204	20.0633
1658	9.51902	20.0634
1659	9.51546	20.0635
1660	9.51316	20.0636
1661	9.51208	20.0635
1662	9.5136	20.0636
1663	9.51832	20.0637
1664	9.52476	20.0638
1665	9.53033	20.0638
1666	9.53313	20.0639
1667	9.53372	20.0639
1668	9.53268	20.0639
1669	9.53024	20.0639
1670	9.52994	20.0639
1671	9.53005	20.0639
1672	9.52981	20.064
1673	9.52627	20.064
1674	9.52404	20.064
1675	9.52165	20.0641
1676	9.5215	20.0641
1677	9.5228	20.0641
1678	9.52841	20.0642
1679	9.53425	20.0642
1680	9.53854	20.0643
1681	9.54172	20.0644
1682	9.54311	20.0644
1683	9.54197	20.0644
1684	9.53485	20.0646
1685	9.52694	20.0646
1686	9.52098	20.0646
1687	9.51545	20.0646
1688	9.51268	20.0647
1689	9.51503	20.0647
1690	9.51883	20.0648
1691	9.52134	20.0648
1692	9.52381	20.0648
1693	9.52427	20.0648
1694	9.52322	20.0649
1695	9.52162	20.0651
1696	9.52047	20.065
1697	9.52056	20.0652
1698	9.51901	20.0653
1699	9.51885	20.0653
1700	9.51835	20.0652
1701	9.51693	20.0652
1702	9.51585	20.0652
1703	9.51697	20.0652
1704	9.51962	20.0653
1705	9.52543	20.0654
1706	9.5302	20.0655
1707	9.53265	20.0656
1708	9.53462	20.0656
1709	9.53575	20.0656
1710	9.53483	20.0657
1711	9.53468	20.0657
1712	9.53398	20.0657
1713	9.53095	20.0658
1714	9.52674	20.0658
1715	9.5225	20.0657
1716	9.51862	20.0658
1717	9.51572	20.0658
1718	9.51551	20.0659
1719	9.51696	20.0659
1720	9.52045	20.0659
1721	9.52376	20.066
1722	9.52843	20.0659
1723	9.53458	20.066
1724	9.53984	20.066
1725	9.54179	20.0661
1726	9.54337	20.0661
1727	9.54479	20.0664
1728	9.54275	20.0665
1729	9.53834	20.0665
1730	9.53407	20.0666
1731	9.52983	20.0666
1732	9.5264	20.0665
1733	9.52564	20.0665
1734	9.52745	20.0666
1735	9.52978	20.0667
1736	9.53339	20.0667
1737	9.53589	20.0668
1738	9.53713	20.0668
1739	9.53678	20.0667
1740	9.53753	20.0667
1741	9.53637	20.0668
1742	9.5344	20.0668
1743	9.53246	20.0668
1744	9.53082	20.0668
1745	9.53	20.0668
1746	9.53059	20.0669
1747	9.5341	20.0669
1748	9.53689	20.067
1749	9.53812	20.0671
1750	9.53669	20.0671
1751	9.53426	20.0672
1752	9.52921	20.0671
1753	9.52695	20.0671
1754	9.52758	20.0672
1755	9.53051	20.0672
1756	9.53249	20.0672
1757	9.53391	20.0674
1758	9.53329	20.0675
1759	9.5318	20.0675
1760	9.52835	20.0676
1761	9.52592	20.0677
1762	9.52375	20.0677
1763	9.5228	20.0677
1764	9.52312	20.0678
1765	9.52465	20.0679
1766	9.52653	20.068
1767	9.52914	20.068
1768	9.5291	20.068
1769	9.52633	20.0681
1770	9.5234	20.0681
1771	9.52379	20.068
1772	9.52461	20.0681
1773	9.52554	20.0682
1774	9.52532	20.0682
1775	9.52564	20.0682
1776	9.52412	20.0682
1777	9.52386	20.0683
1778	9.52464	20.0682
1779	9.5287	20.0682
1780	9.5325	20.0683
1781	9.53279	20.0684
1782	9.52939	20.0684
1783	9.52674	20.0686
1784	9.5244	20.0686
1785	9.52182	20.0686
1786	9.52041	20.0686
1787	9.52168	20.0686
1788	9.52334	20.0686
1789	9.52574	20.0686
1790	9.52935	20.0687
1791	9.53376	20.0687
1792	9.53431	20.0688
1793	9.53321	20.0688
1794	9.53105	20.0688
1795	9.52762	20.0689
1796	9.52799	20.0689
1797	9.53242	20.0689
1798	9.53682	20.0691
1799	9.53957	20.0691
1800	9.54068	20.0691
1801	9.53753	20.0691
1802	9.53241	20.0692
1803	9.52726	20.0692
1804	9.52402	20.0693
1805	9.52284	20.0693
1806	9.52338	20.0693
1807	9.52412	20.0694
1808	9.52801	20.0694
1809	9.53217	20.0695
1810	9.53619	20.0696
1811	9.53954	20.0697
1812	9.54201	20.0697
1813	9.53998	20.0698
1814	9.5357	20.0698
1815	9.53228	20.0699
1816	9.52926	20.0699
1817	9.5292	20.07
1818	9.53247	20.07
1819	9.53587	20.07
1820	9.53627	20.0701
1821	9.53584	20.0701
1822	9.5336	20.0702
1823	9.5294	20.0702
1824	9.52791	20.0702
1825	9.52855	20.0702
1826	9.52845	20.0702
1827	9.52882	20.0702
1828	9.53094	20.0703
1829	9.53267	20.0703
1830	9.53451	20.0705
1831	9.53881	20.0704
1832	9.54205	20.0705
1833	9.54347	20.0705
1834	9.54308	20.0706
1835	9.54208	20.0706
1836	9.5409	20.0707
1837	9.54042	20.0709
1838	9.53853	20.071
1839	9.53638	20.0711
1840	9.53318	20.0711
1841	9.52997	20.0711
1842	9.5293	20.0711
1843	9.53298	20.0712
1844	9.53688	20.0712
1845	9.54176	20.0712
1846	9.54626	20.0712
1847	9.54728	20.0712
1848	9.54431	20.0711
1849	9.54086	20.0711
1850	9.53635	20.0712
1851	9.53327	20.0713
1852	9.53167	20.0714
1853	9.53228	20.0714
1854	9.53545	20.0715
1855	9.53991	20.0714
1856	9.54108	20.0714
1857	9.53974	20.0713
1858	9.53882	20.0713
1859	9.53725	20.0713
1860	9.53687	20.0713
1861	9.53664	20.0715
1862	9.53822	20.0716
1863	9.53752	20.0716
1864	9.53399	20.0717
1865	9.52899	20.0719
1866	9.5265	20.0719
1867	9.52908	20.072
1868	9.53286	20.072
1869	9.53682	20.0719
1870	9.53995	20.0719
1871	9.54076	20.072
1872	9.53763	20.072
1873	9.53245	20.0722
1874	9.52928	20.0723
1875	9.52626	20.0724
1876	9.52371	20.0724
1877	9.52084	20.0723
1878	9.52212	20.0723
1879	9.52374	20.0722
1880	9.52516	20.0723
1881	9.52483	20.0724
1882	9.52539	20.0726
1883	9.52603	20.0727
1884	9.52704	20.0727
1885	9.52861	20.0728
1886	9.53271	20.0728
1887	9.53284	20.0728
1888	9.53082	20.0728
1889	9.53058	20.0728
1890	9.53154	20.0726
1891	9.53103	20.0727
1892	9.53076	20.0728
1893	9.53031	20.0728
1894	9.52719	20.0729
1895	9.52474	20.073
1896	9.5258	20.0731
1897	9.52786	20.0731
1898	9.53079	20.0732
1899	9.53405	20.0733
1900	9.53488	20.0734
1901	9.53365	20.0734
1902	9.53356	20.0734
1903	9.53386	20.0735
1904	9.53306	20.0735
1905	9.53419	20.0735
1906	9.53436	20.0736
1907	9.5334	20.0737
1908	9.53051	20.0736
1909	9.52908	20.0737
1910	9.52614	20.0737
1911	9.52583	20.0737
1912	9.52888	20.0737
1913	9.53441	20.0738
1914	9.54016	20.0738
1915	9.54726	20.0739
1916	9.55501	20.0739
1917	9.56147	20.0738
1918	9.56464	20.0739
1919	9.56358	20.0739
1920	9.55979	20.074
1921	9.55339	20.0741
1922	9.54698	20.0742
1923	9.54176	20.0743
1924	9.54033	20.0744
1925	9.54165	20.0743
1926	9.54246	20.0743
1927	9.54078	20.0743
1928	9.5388	20.0743
1929	9.53649	20.0744
1930	9.53446	20.0744
1931	9.53458	20.0745
1932	9.53584	20.0746
1933	9.53647	20.0746
1934	9.53822	20.0746
1935	9.53936	20.0747
1936	9.53812	20.0746
1937	9.5392	20.0746
1938	9.54225	20.0747
1939	9.54225	20.0747
1940	9.54204	20.0748
1941	9.54245	20.0749
1942	9.5423	20.075
1943	9.54151	20.075
1944	9.54324	20.0751
1945	9.54567	20.0751
1946	9.5484	20.075
1947	9.54992	20.075
1948	9.54898	20.075
1949	9.54502	20.075
1950	9.54052	20.075
1951	9.53794	20.0751
1952	9.53619	20.0752
1953	9.53683	20.0754
1954	9.53975	20.0754
1955	9.54111	20.0755
1956	9.53987	20.0756
1957	9.53692	20.0756
1958	9.53492	20.0756
1959	9.53549	20.0756
1960	9.5392	20.0756
1961	9.54291	20.0756
1962	9.54522	20.0756
1963	9.54449	20.0757
1964	9.54058	20.0758
1965	9.53715	20.0759
1966	9.53543	20.0759
1967	9.53694	20.0759
1968	9.54389	20.0758
1969	9.55113	20.0759
1970	9.55282	20.076
1971	9.55157	20.0761
1972	9.55141	20.0761
1973	9.5475	20.0762
1974	9.54277	20.0762
1975	9.54173	20.0762
1976	9.54262	20.0762
1977	9.54249	20.0762
1978	9.544	20.0763
1979	9.54515	20.0763
1980	9.54645	20.0764
1981	9.54942	20.0764
1982	9.54963	20.0766
1983	9.54728	20.0766
1984	9.54673	20.0767
1985	9.54273	20.0768
1986	9.53702	20.0768
1987	9.53293	20.0768
1988	9.53289	20.0768
1989	9.53386	20.0769
1990	9.53912	20.0769
1991	9.54309	20.0769
1992	9.5461	20.0769
1993	9.54653	20.077
1994	9.54432	20.077
1995	9.54278	20.077
1996	9.54243	20.0771
1997	9.54078	20.0771
1998	9.54014	20.0771
1999	9.54072	20.0771
2000	9.5398	20.0772
2001	9.54018	20.0772
2002	9.54156	20.0773
2003	9.53945	20.0773
[truncated: 1,659 more rows]

## Sheet: Processed-data-ITC-Upf1-HD-vs-2
Molar ratio	NDH (kcal/mol)	Fit
0.01574	-456.31	-180.655
0.09487	-209.116	66.5174
0.17476	59.3298	334.934
0.25541	-582.165	-306.615
0.33682	52.7028	328.168
0.41898	-319.071	-43.7127
0.50191	-353.564	-78.3396
0.58559	-446.901	-171.834
0.67003	-271.783	3.09673
0.75523	-52.1577	222.513
0.84119	-532.682	-258.247
0.9279	117.442	391.614
1.01538	-38.8075	235.077
1.10361	-351.451	-77.879
1.1926	-219.561	53.6735
1.28235	-204.695	68.1745
1.37286	-288.263	-15.7841
1.46412	-724.322	-452.257
1.55615	-240.319	31.3027
1.64893	-445.89	-174.734

## Sheet: Raw-data-ITC-Upf1-HD-vs-His-ZZ
Time (sec)	DP (µcal/sec)	Temperature (°C)
5	9.6078	20.0176
6	9.60713	20.0177
7	9.60712	20.0178
8	9.60746	20.0178
9	9.60833	20.0178
10	9.60929	20.0178
11	9.6087	20.0179
12	9.61023	20.018
13	9.60976	20.0181
14	9.61097	20.0182
15	9.61256	20.0183
16	9.61375	20.0183
17	9.61227	20.0184
18	9.61097	20.0184
19	9.6079	20.0184
20	9.6065	20.0186
21	9.60573	20.0186
22	9.60595	20.0185
23	9.60689	20.0186
24	9.60777	20.0185
25	9.60739	20.0184
26	9.60764	20.0184
27	9.60612	20.0184
28	9.60531	20.0184
29	9.60517	20.0185
30	9.60599	20.0187
31	9.60587	20.0187
32	9.60546	20.0188
33	9.60442	20.0189
34	9.60321	20.0189
35	9.60131	20.0189
36	9.59681	20.019
37	9.59674	20.0189
38	9.59779	20.019
39	9.59811	20.0191
40	9.59729	20.0191
41	9.59872	20.019
42	9.59718	20.0191
43	9.59462	20.0191
44	9.59366	20.0191
45	9.5945	20.0192
46	9.59599	20.0194
47	9.59885	20.0194
48	9.60111	20.0195
49	9.60276	20.0195
50	9.60272	20.0196
51	9.60089	20.0196
52	9.59812	20.0196
53	9.59663	20.0196
54	9.59564	20.0196
55	9.59622	20.0196
56	9.59842	20.0196
57	9.60066	20.0196
58	9.60085	20.0197
59	9.60068	20.0197
60	9.59983	20.0198
61	9.59843	20.0198
62	9.59593	20.0198
63	9.5949	20.0198
64	9.59433	20.0199
65	9.59447	20.0199
66	9.59527	20.0199
67	9.59934	20.02
68	9.60476	20.0202
69	9.60901	20.0202
70	9.61228	20.0203
71	9.6162	20.0204
72	9.61876	20.0204
73	9.62198	20.0203
74	9.62603	20.0204
75	9.62878	20.0204
76	9.63058	20.0205
77	9.63054	20.0206
78	9.63003	20.0206
79	9.62867	20.0205
80	9.62808	20.0205
81	9.62759	20.0205
82	9.62719	20.0206
83	9.6253	20.0206
84	9.62541	20.0208
85	9.62662	20.0208
86	9.6285	20.0209
87	9.62982	20.0209
88	9.63225	20.021
89	9.6323	20.021
90	9.63028	20.0209
91	9.62695	20.021
92	9.62567	20.021
93	9.62314	20.0211
94	9.62089	20.021
95	9.62046	20.0211
96	9.6206	20.0211
97	9.62003	20.0212
98	9.62123	20.0212
99	9.62321	20.0212
100	9.62417	20.0213
101	9.62412	20.0214
102	9.62226	20.0214
103	9.62032	20.0216
104	9.61829	20.0216
105	9.61694	20.0216
106	9.61592	20.0217
107	9.61722	20.0217
108	9.61792	20.0217
109	9.61756	20.0217
110	9.61609	20.0218
111	9.61597	20.0219
112	9.616	20.0219
113	9.61507	20.0219
114	9.61641	20.022
115	9.61902	20.0221
116	9.62033	20.0221
117	9.62254	20.0222
118	9.62537	20.0223
119	9.62517	20.0223
120	9.62281	20.0224
121	9.62203	20.0225
122	9.62075	20.0225
123	9.61895	20.0225
124	9.61897	20.0225
125	9.61996	20.0226
126	9.61938	20.0226
127	9.61713	20.0228
128	9.6148	20.0229
129	9.61359	20.0228
130	9.61366	20.0228
131	9.61263	20.0228
132	9.61232	20.0228
133	9.61305	20.0228
134	9.61305	20.0229
135	9.61286	20.0229
136	9.61428	20.0231
137	9.61542	20.0231
138	9.61793	20.0231
139	9.62168	20.0231
140	9.62512	20.0231
141	9.62447	20.0231
142	9.62437	20.0232
143	9.62162	20.0233
144	9.61793	20.0233
145	9.6141	20.0234
146	9.61339	20.0234
147	9.61256	20.0234
148	9.61197	20.0234
149	9.61069	20.0234
150	9.60981	20.0235
151	9.61161	20.0235
152	9.61238	20.0236
153	9.61296	20.0236
154	9.61414	20.0236
155	9.61355	20.0236
156	9.61215	20.0237
157	9.61288	20.0238
158	9.61303	20.0239
159	9.61305	20.0239
160	9.61398	20.0239
161	9.6139	20.0239
162	9.61221	20.024
163	9.61286	20.0241
164	9.61233	20.0242
165	9.61291	20.0243
166	9.61379	20.0243
167	9.61534	20.0243
168	9.61625	20.0243
169	9.61535	20.0243
170	9.61425	20.0243
171	9.61404	20.0243
172	9.61346	20.0244
173	9.61201	20.0244
174	9.61269	20.0244
175	9.61185	20.0246
176	9.61093	20.0246
177	9.61001	20.0246
178	9.61131	20.0247
179	9.6126	20.0247
180	9.61488	20.0247
181	9.61621	20.0248
182	9.61809	20.0249
183	9.61659	20.0249
184	9.61534	20.0249
185	9.61393	20.025
186	9.61143	20.025
187	9.60751	20.025
188	9.60671	20.0249
189	9.6104	20.025
190	9.6127	20.025
191	9.61506	20.025
192	9.61794	20.0251
193	9.61854	20.0252
194	9.61451	20.0252
195	9.61167	20.0252
196	9.6096	20.0253
197	9.60898	20.0253
198	9.60835	20.0253
199	9.60784	20.0254
200	9.60763	20.0254
201	9.60822	20.0254
202	9.60915	20.0255
203	9.61031	20.0256
204	9.61007	20.0256
205	9.60951	20.0257
206	9.60935	20.0258
207	9.60851	20.0258
208	9.60788	20.0258
209	9.60754	20.0259
210	9.60872	20.0259
211	9.60822	20.026
212	9.6065	20.0261
213	9.60539	20.0261
214	9.60645	20.0261
215	9.60678	20.0261
216	9.60671	20.0261
217	9.60633	20.0261
218	9.60722	20.0262
219	9.6055	20.0262
220	9.6038	20.0264
221	9.60397	20.0264
222	9.60488	20.0264
223	9.60457	20.0264
224	9.60567	20.0265
225	9.60712	20.0265
226	9.60741	20.0266
227	9.60672	20.0266
228	9.60643	20.0267
229	9.60619	20.0267
230	9.60571	20.0268
231	9.60567	20.0268
232	9.60531	20.0268
233	9.60557	20.0268
234	9.60836	20.0268
235	9.60978	20.0268
236	9.60958	20.0269
237	9.61119	20.0269
238	9.61189	20.027
239	9.60842	20.027
240	9.60514	20.027
241	9.60488	20.027
242	9.60685	20.0271
243	9.60663	20.0272
244	9.60616	20.0273
245	9.60259	20.0274
246	9.59381	20.0274
247	9.58203	20.0274
248	9.57491	20.0274
249	9.57328	20.0275
250	9.57749	20.0275
251	9.58685	20.0276
252	9.5962	20.0276
253	9.60186	20.0277
254	9.60352	20.0277
255	9.6028	20.0277
256	9.60212	20.0278
257	9.60148	20.0278
258	9.60062	20.0279
259	9.60087	20.028
260	9.60096	20.028
261	9.59979	20.028
262	9.59871	20.028
263	9.59857	20.028
264	9.59885	20.0281
265	9.60083	20.0281
266	9.60188	20.0281
267	9.60253	20.0281
268	9.60355	20.0282
269	9.60365	20.0282
270	9.60329	20.0282
271	9.60484	20.0283
272	9.60525	20.0283
273	9.60367	20.0284
274	9.60335	20.0285
275	9.60344	20.0286
276	9.60233	20.0287
277	9.60181	20.0287
278	9.60169	20.0287
279	9.60189	20.0288
280	9.60136	20.0288
281	9.60001	20.0288
282	9.60203	20.0289
283	9.6047	20.029
284	9.60549	20.029
285	9.6056	20.029
286	9.6063	20.029
287	9.60648	20.029
288	9.60735	20.029
289	9.6083	20.0291
290	9.60972	20.0292
291	9.60948	20.0292
292	9.60656	20.0292
293	9.60608	20.0292
294	9.60586	20.0292
295	9.60589	20.0293
296	9.60612	20.0293
297	9.60857	20.0293
298	9.60808	20.0294
299	9.60735	20.0294
300	9.60658	20.0294
301	9.60676	20.0294
302	9.60674	20.0294
303	9.60774	20.0294
304	9.60712	20.0294
305	9.60525	20.0295
306	9.60499	20.0296
307	9.60407	20.0296
308	9.60013	20.0298
309	9.59939	20.0298
310	9.60178	20.0298
311	9.6021	20.0298
312	9.60188	20.0298
313	9.60364	20.0297
314	9.6039	20.0299
315	9.60236	20.03
316	9.60135	20.0301
317	9.59945	20.0301
318	9.59667	20.0301
319	9.59608	20.0301
320	9.59614	20.0301
321	9.59772	20.0302
322	9.59717	20.0303
323	9.59823	20.0304
324	9.59806	20.0305
325	9.59732	20.0305
326	9.59638	20.0306
327	9.59795	20.0307
328	9.59838	20.0308
329	9.59795	20.0307
330	9.59667	20.0307
331	9.59548	20.0306
332	9.59482	20.0307
333	9.59353	20.0307
334	9.59336	20.0307
335	9.59405	20.0307
336	9.59309	20.0307
337	9.59434	20.0308
338	9.59682	20.0308
339	9.59802	20.0309
340	9.59723	20.0309
341	9.59681	20.0311
342	9.59423	20.0312
343	9.59023	20.0313
344	9.58804	20.0313
345	9.59287	20.0313
346	9.60092	20.0313
347	9.60581	20.0314
348	9.61018	20.0313
349	9.61284	20.0314
350	9.60866	20.0315
351	9.60185	20.0315
352	9.59928	20.0315
353	9.6008	20.0316
354	9.60181	20.0317
355	9.60426	20.0317
356	9.60694	20.0317
357	9.60825	20.0318
358	9.60794	20.0318
359	9.60541	20.0318
360	9.60228	20.0318
361	9.59813	20.0318
362	9.59522	20.0318
363	9.59313	20.0318
364	9.59401	20.0319
365	9.59488	20.032
366	9.59696	20.0321
367	9.59898	20.0322
368	9.59997	20.0322
369	9.60275	20.0322
370	9.60322	20.0322
371	9.60305	20.0323
372	9.60108	20.0323
373	9.59746	20.0323
374	9.5921	20.0323
375	9.59086	20.0323
376	9.58927	20.0324
377	9.58816	20.0324
378	9.59003	20.0324
379	9.59128	20.0325
380	9.59174	20.0325
381	9.59228	20.0325
382	9.59255	20.0325
383	9.59224	20.0326
384	9.59296	20.0327
385	9.59414	20.0328
386	9.59565	20.0328
387	9.59782	20.0329
388	9.6007	20.033
389	9.60267	20.033
390	9.60128	20.033
391	9.59985	20.0331
392	9.60008	20.0331
393	9.59891	20.0332
394	9.59574	20.0333
395	9.59502	20.0333
396	9.59393	20.0334
397	9.59209	20.0335
398	9.59041	20.0335
399	9.59076	20.0335
400	9.59158	20.0336
401	9.59254	20.0336
402	9.59358	20.0336
403	9.59514	20.0336
404	9.5964	20.0337
405	9.59835	20.0337
406	9.60034	20.0338
407	9.60098	20.0338
408	9.60127	20.0339
409	9.60026	20.0338
410	9.59954	20.0338
411	9.59911	20.0338
412	9.59901	20.0339
413	9.59754	20.0339
414	9.59789	20.034
415	9.59679	20.034
416	9.59523	20.034
417	9.59459	20.034
418	9.59541	20.0339
419	9.59521	20.0339
420	9.59508	20.034
421	9.59654	20.0341
422	9.601	20.0343
423	9.60191	20.0343
424	9.59898	20.0345
425	9.59297	20.0346
426	9.58248	20.0346
427	9.56664	20.0347
428	9.55799	20.0348
429	9.5582	20.0347
430	9.56239	20.0348
431	9.57109	20.0348
432	9.58168	20.0349
433	9.58833	20.0349
434	9.58996	20.035
435	9.58892	20.035
436	9.58968	20.0351
437	9.59104	20.0351
438	9.59212	20.0352
439	9.59536	20.0352
440	9.59813	20.0352
441	9.59747	20.0352
442	9.59592	20.0351
443	9.59519	20.0351
444	9.59328	20.0352
445	9.59441	20.0352
446	9.59527	20.0353
447	9.59543	20.0355
448	9.59559	20.0356
449	9.59712	20.0356
450	9.59827	20.0356
451	9.59932	20.0357
452	9.60113	20.0357
453	9.60036	20.0357
454	9.59843	20.0358
455	9.59744	20.0358
456	9.5974	20.0359
457	9.59599	20.0359
458	9.59523	20.0359
459	9.59428	20.0359
460	9.59273	20.0359
461	9.59123	20.036
462	9.59278	20.0361
463	9.59585	20.0362
464	9.59657	20.0362
465	9.59677	20.0362
466	9.59517	20.0362
467	9.59235	20.0362
468	9.58842	20.0362
469	9.58696	20.0362
470	9.58523	20.0363
471	9.58746	20.0363
472	9.58988	20.0364
473	9.59275	20.0365
474	9.59535	20.0366
475	9.59741	20.0367
476	9.59691	20.0367
477	9.59426	20.0368
478	9.59335	20.0368
479	9.59246	20.0368
480	9.5926	20.0368
481	9.59336	20.0369
482	9.59618	20.037
483	9.59629	20.037
484	9.59578	20.0369
485	9.59587	20.0369
486	9.59587	20.0369
487	9.5955	20.0368
488	9.59678	20.0369
489	9.59816	20.037
490	9.59792	20.0371
491	9.59786	20.0372
492	9.59719	20.0373
493	9.59546	20.0373
494	9.59562	20.0373
495	9.59713	20.0373
496	9.59879	20.0373
497	9.60173	20.0374
498	9.60585	20.0374
499	9.60731	20.0374
500	9.61153	20.0375
501	9.6148	20.0375
502	9.61427	20.0375
503	9.61392	20.0376
504	9.61284	20.0376
505	9.60647	20.0377
506	9.60043	20.0378
507	9.59712	20.0379
508	9.5929	20.0379
509	9.59237	20.0379
510	9.59478	20.0379
511	9.60073	20.038
512	9.60463	20.038
513	9.60684	20.038
514	9.60674	20.0381
515	9.60636	20.0381
516	9.60302	20.038
517	9.60147	20.038
518	9.59981	20.038
519	9.599	20.0381
520	9.5971	20.0381
521	9.59488	20.0382
522	9.59165	20.0382
523	9.59074	20.0382
524	9.58908	20.0382
525	9.58945	20.0383
526	9.58943	20.0385
527	9.58986	20.0386
528	9.59135	20.0388
529	9.59304	20.0388
530	9.59422	20.0388
531	9.59594	20.0387
532	9.59928	20.0387
533	9.60026	20.0387
534	9.60088	20.0388
535	9.60042	20.0388
536	9.60141	20.0389
537	9.60157	20.039
538	9.60124	20.0391
539	9.60333	20.0391
540	9.60604	20.0392
541	9.60671	20.0393
542	9.60804	20.0392
543	9.60796	20.0393
544	9.60312	20.0393
545	9.59803	20.0393
546	9.59306	20.0393
547	9.58701	20.0394
548	9.58454	20.0394
549	9.58626	20.0394
550	9.58747	20.0395
551	9.58946	20.0395
552	9.59133	20.0395
553	9.59151	20.0395
554	9.58874	20.0395
555	9.58538	20.0395
556	9.58108	20.0396
557	9.58021	20.0397
558	9.57996	20.0398
559	9.58046	20.0399
560	9.581	20.0399
561	9.5815	20.04
562	9.58086	20.0401
563	9.58316	20.0401
564	9.5872	20.0402
565	9.58848	20.0402
566	9.58844	20.0401
567	9.58822	20.0401
568	9.58372	20.0402
569	9.57958	20.0402
570	9.5782	20.0404
571	9.58012	20.0405
572	9.57961	20.0406
573	9.58072	20.0406
574	9.58037	20.0407
575	9.58126	20.0407
576	9.58275	20.0407
577	9.58512	20.0407
578	9.58681	20.0408
579	9.5892	20.0408
580	9.59148	20.0408
581	9.59026	20.0409
582	9.58824	20.041
583	9.58735	20.041
584	9.58751	20.0411
585	9.58665	20.0411
586	9.58659	20.0412
587	9.58788	20.0412
588	9.58898	20.0412
589	9.5895	20.0412
590	9.58908	20.0412
591	9.58918	20.0412
592	9.58976	20.0412
593	9.58966	20.0412
594	9.58894	20.0413
595	9.59012	20.0414
596	9.59023	20.0414
597	9.59069	20.0415
598	9.59161	20.0416
599	9.59002	20.0417
600	9.58785	20.0417
601	9.58699	20.0417
602	9.58662	20.0417
603	9.58414	20.0417
604	9.58258	20.0418
605	9.57804	20.0418
606	9.57077	20.0418
607	9.56061	20.0419
608	9.55244	20.0418
609	9.54844	20.0419
610	9.55069	20.042
611	9.55615	20.042
612	9.5652	20.042
613	9.57479	20.0421
614	9.58259	20.0422
615	9.58537	20.0422
616	9.58876	20.0423
617	9.58925	20.0424
618	9.589	20.0424
619	9.58817	20.0425
620	9.58927	20.0425
621	9.58856	20.0425
622	9.58926	20.0426
623	9.58957	20.0426
624	9.58866	20.0426
625	9.58849	20.0427
626	9.58971	20.0428
627	9.58967	20.0427
628	9.58941	20.0428
629	9.58985	20.0428
630	9.58977	20.0428
631	9.5886	20.0427
632	9.58747	20.0428
633	9.5886	20.0428
634	9.58999	20.0429
635	9.59166	20.0429
636	9.59123	20.043
637	9.59172	20.043
638	9.59133	20.043
639	9.59201	20.0432
640	9.58898	20.0433
641	9.58881	20.0433
642	9.58848	20.0434
643	9.58773	20.0435
644	9.58557	20.0434
645	9.58494	20.0434
646	9.58495	20.0433
647	9.58666	20.0434
648	9.58783	20.0435
649	9.5881	20.0435
650	9.59055	20.0436
651	9.59152	20.0437
652	9.5905	20.0437
653	9.58947	20.0436
654	9.58891	20.0436
655	9.58823	20.0436
656	9.58829	20.0436
657	9.58933	20.0437
658	9.58887	20.0438
659	9.58817	20.044
660	9.58756	20.044
661	9.58603	20.0441
662	9.58389	20.0441
663	9.58525	20.0442
664	9.58961	20.0442
665	9.59227	20.0443
666	9.59484	20.0444
667	9.59645	20.0443
668	9.59578	20.0442
669	9.59256	20.0442
670	9.58985	20.0443
671	9.58776	20.0443
672	9.58622	20.0444
673	9.58657	20.0446
674	9.58755	20.0446
675	9.58979	20.0446
676	9.5909	20.0447
677	9.59258	20.0447
678	9.59163	20.0447
679	9.59082	20.0448
680	9.58868	20.0448
681	9.58802	20.0448
682	9.58627	20.0448
683	9.5861	20.0449
684	9.58441	20.0449
685	9.58408	20.045
686	9.58273	20.0451
687	9.58176	20.0451
688	9.58339	20.045
689	9.58828	20.0452
690	9.59025	20.0452
691	9.59249	20.0452
692	9.59587	20.0453
693	9.59616	20.0453
694	9.59154	20.0452
695	9.58753	20.0452
696	9.58399	20.0453
697	9.58095	20.0453
698	9.57947	20.0454
699	9.58073	20.0454
700	9.58203	20.0454
701	9.58347	20.0454
702	9.58477	20.0455
703	9.58665	20.0455
704	9.58802	20.0456
705	9.58813	20.0457
706	9.58725	20.0458
707	9.58503	20.0458
708	9.5815	20.0459
709	9.57895	20.0459
710	9.5773	20.0459
711	9.57802	20.0459
712	9.5816	20.0459
713	9.58501	20.0459
714	9.58691	20.0459
715	9.59053	20.0461
716	9.5907	20.0461
717	9.58788	20.0461
718	9.58602	20.0463
719	9.58612	20.0463
720	9.58422	20.0462
721	9.58428	20.0463
722	9.58468	20.0463
723	9.58492	20.0462
724	9.58502	20.0463
725	9.58777	20.0464
726	9.59028	20.0463
727	9.59165	20.0464
728	9.59188	20.0464
729	9.59277	20.0465
730	9.59171	20.0465
731	9.58985	20.0466
732	9.59001	20.0466
733	9.59125	20.0466
734	9.58955	20.0467
735	9.5882	20.0467
736	9.58713	20.0468
737	9.5854	20.0468
738	9.58364	20.0469
739	9.58402	20.0469
740	9.58484	20.047
741	9.58688	20.047
742	9.58807	20.0471
743	9.58958	20.0472
744	9.59092	20.0472
745	9.59328	20.0472
746	9.59495	20.0472
747	9.59535	20.0472
748	9.59298	20.0473
749	9.59026	20.0473
750	9.58847	20.0474
751	9.58686	20.0475
752	9.58709	20.0476
753	9.58921	20.0476
754	9.5909	20.0477
755	9.58994	20.0478
756	9.58937	20.0478
757	9.59096	20.0478
758	9.59415	20.0479
759	9.59792	20.0479
760	9.60112	20.048
761	9.60161	20.048
762	9.59757	20.0481
763	9.59338	20.048
764	9.58978	20.0481
765	9.59091	20.0481
766	9.59307	20.0482
767	9.596	20.0483
768	9.59776	20.0484
769	9.59799	20.0486
770	9.59452	20.0486
771	9.59249	20.0486
772	9.59076	20.0487
773	9.58979	20.0487
774	9.59034	20.0486
775	9.59043	20.0486
776	9.58922	20.0486
777	9.58932	20.0486
778	9.58846	20.0486
779	9.58869	20.0487
780	9.59183	20.0489
781	9.59554	20.049
782	9.60143	20.049
783	9.60445	20.049
784	9.60402	20.0491
785	9.59621	20.0492
786	9.58407	20.0492
787	9.56937	20.0492
788	9.55868	20.0494
789	9.55224	20.0494
790	9.5541	20.0494
791	9.56305	20.0494
792	9.57384	20.0495
793	9.58463	20.0494
794	9.59318	20.0495
795	9.59859	20.0495
796	9.60027	20.0496
797	9.60042	20.0497
798	9.59645	20.0497
799	9.58975	20.0497
800	9.58498	20.0497
801	9.58223	20.0498
802	9.58034	20.0498
803	9.58364	20.0498
804	9.5937	20.0499
805	9.60074	20.05
806	9.6055	20.05
807	9.6085	20.0501
808	9.60683	20.0502
809	9.60169	20.0502
810	9.59722	20.0502
811	9.59432	20.0503
812	9.59313	20.0503
813	9.59318	20.0503
814	9.59167	20.0503
815	9.59139	20.0503
816	9.59101	20.0504
817	9.59056	20.0504
818	9.59094	20.0505
819	9.59228	20.0504
820	9.59176	20.0505
821	9.59118	20.0506
822	9.58897	20.0506
823	9.58897	20.0507
824	9.58747	20.0507
825	9.58782	20.0507
826	9.58906	20.0507
827	9.59227	20.0507
828	9.59474	20.0506
829	9.59866	20.0507
830	9.60117	20.0508
831	9.6	20.0509
832	9.59763	20.0509
833	9.59382	20.051
834	9.59254	20.051
835	9.59447	20.0511
836	9.59833	20.0511
837	9.60105	20.0511
838	9.60238	20.0511
839	9.60077	20.0512
840	9.59794	20.0512
841	9.59589	20.0513
842	9.5958	20.0513
843	9.59587	20.0513
844	9.59496	20.0513
845	9.59387	20.0513
846	9.59412	20.0514
847	9.59283	20.0515
848	9.59313	20.0514
849	9.59526	20.0515
850	9.5958	20.0515
851	9.5948	20.0515
852	9.59659	20.0515
853	9.59936	20.0516
854	9.60071	20.0516
855	9.59981	20.0517
856	9.59976	20.0518
857	9.59697	20.0518
858	9.59334	20.0519
859	9.58988	20.052
860	9.5895	20.0521
861	9.58906	20.0521
862	9.58973	20.0521
863	9.59092	20.0522
864	9.59393	20.0522
865	9.59603	20.0522
866	9.59795	20.0523
867	9.60033	20.0524
868	9.60187	20.0524
869	9.60011	20.0524
870	9.59786	20.0524
871	9.59613	20.0524
872	9.59584	20.0524
873	9.59605	20.0525
874	9.59609	20.0525
875	9.59564	20.0527
876	9.59528	20.0527
877	9.59332	20.0527
878	9.59122	20.0527
879	9.5901	20.0528
880	9.58842	20.0528
881	9.58561	20.0528
882	9.58304	20.0528
883	9.58162	20.0528
884	9.58182	20.0528
885	9.58434	20.0529
886	9.58771	20.053
887	9.58855	20.053
888	9.58834	20.053
889	9.58766	20.0531
890	9.58807	20.0531
891	9.58704	20.0532
892	9.58643	20.0531
893	9.58529	20.0532
894	9.58413	20.0533
895	9.58313	20.0535
896	9.58455	20.0534
897	9.58746	20.0535
898	9.58908	20.0535
899	9.59057	20.0536
900	9.59431	20.0535
901	9.59618	20.0536
902	9.59515	20.0536
903	9.59402	20.0537
904	9.59182	20.0537
905	9.58743	20.0538
906	9.58491	20.0538
907	9.58356	20.054
908	9.58338	20.0539
909	9.58526	20.0541
910	9.58599	20.0541
911	9.58748	20.0541
912	9.59105	20.0541
913	9.59337	20.0542
914	9.59365	20.0542
915	9.59361	20.0543
916	9.59078	20.0543
917	9.58786	20.0544
918	9.58663	20.0544
919	9.58742	20.0545
920	9.58942	20.0545
921	9.5921	20.0546
922	9.59402	20.0545
923	9.59514	20.0546
924	9.59569	20.0547
925	9.59592	20.0548
926	9.59685	20.0547
927	9.59737	20.0548
928	9.59718	20.0548
929	9.59631	20.0548
930	9.59426	20.0548
931	9.58994	20.0549
932	9.58619	20.0549
933	9.5857	20.055
934	9.58723	20.0551
935	9.59028	20.0551
936	9.59633	20.0551
937	9.5995	20.0551
938	9.60003	20.0552
939	9.59885	20.0552
940	9.59623	20.0552
941	9.5928	20.0553
942	9.59286	20.0554
943	9.59276	20.0554
944	9.59424	20.0554
945	9.59658	20.0554
946	9.59567	20.0555
947	9.59329	20.0556
948	9.59179	20.0557
949	9.58925	20.0558
950	9.58659	20.0557
951	9.58648	20.0559
952	9.58766	20.0559
953	9.58941	20.0558
954	9.59076	20.0558
955	9.59108	20.056
956	9.59059	20.056
957	9.58849	20.056
958	9.58471	20.0561
959	9.58236	20.0561
960	9.58403	20.0561
961	9.58609	20.0561
962	9.58954	20.0561
963	9.59412	20.0561
964	9.59803	20.0561
965	9.59511	20.0562
966	9.58497	20.0562
967	9.5718	20.0563
968	9.56019	20.0564
969	9.55214	20.0565
970	9.54907	20.0565
971	9.55479	20.0565
972	9.56379	20.0565
973	9.57201	20.0566
974	9.58074	20.0566
975	9.58771	20.0566
976	9.58968	20.0566
977	9.59449	20.0566
978	9.6035	20.0566
979	9.60415	20.0566
980	9.60227	20.0566
981	9.60318	20.0567
982	9.60093	20.0568
983	9.59623	20.0569
984	9.59449	20.0569
985	9.59216	20.0571
986	9.5909	20.0571
987	9.58777	20.0572
988	9.58249	20.0572
989	9.57915	20.0573
990	9.58065	20.0573
991	9.58087	20.0573
992	9.58242	20.0574
993	9.58172	20.0575
994	9.58232	20.0575
995	9.58244	20.0576
996	9.58791	20.0576
997	9.59208	20.0575
998	9.60172	20.0575
999	9.61117	20.0575
1000	9.61345	20.0576
1001	9.60955	20.0575
1002	9.6048	20.0576
1003	9.59552	20.0577
1004	9.58516	20.0578
1005	9.58242	20.0578
1006	9.58207	20.0578
1007	9.58501	20.0579
1008	9.58897	20.058
1009	9.59349	20.0579
1010	9.59724	20.058
1011	9.59915	20.0581
1012	9.59782	20.0581
1013	9.59602	20.0582
1014	9.59051	20.0582
1015	9.58444	20.0582
1016	9.5821	20.0582
1017	9.58483	20.0583
1018	9.5865	20.0584
1019	9.5894	20.0584
1020	9.59867	20.0585
1021	9.60566	20.0586
1022	9.60702	20.0586
1023	9.61282	20.0587
1024	9.62186	20.0587
1025	9.62217	20.0587
1026	9.62	20.0586
1027	9.61549	20.0586
1028	9.60472	20.0586
1029	9.59061	20.0587
1030	9.58236	20.0588
1031	9.57765	20.0589
1032	9.5776	20.059
1033	9.58244	20.059
1034	9.58602	20.059
1035	9.58668	20.059
1036	9.58544	20.059
1037	9.58583	20.059
1038	9.58615	20.0591
1039	9.58764	20.0592
1040	9.58725	20.0593
1041	9.5882	20.0593
1042	9.58845	20.0594
1043	9.58645	20.0594
1044	9.58551	20.0595
1045	9.58703	20.0595
1046	9.5896	20.0596
1047	9.59261	20.0596
1048	9.59334	20.0597
1049	9.59295	20.0598
1050	9.59105	20.0598
1051	9.5877	20.0598
1052	9.58269	20.0599
1053	9.57961	20.0599
1054	9.5776	20.0598
1055	9.57669	20.0598
1056	9.57624	20.0599
1057	9.57674	20.0599
1058	9.57733	20.06
1059	9.57934	20.06
1060	9.5825	20.0601
1061	9.58652	20.06
1062	9.59044	20.0601
1063	9.59548	20.0602
1064	9.59853	20.0601
1065	9.59837	20.0602
1066	9.59642	20.0603
1067	9.59599	20.0603
1068	9.59493	20.0603
1069	9.59483	20.0603
1070	9.5965	20.0603
1071	9.59997	20.0603
1072	9.60253	20.0604
1073	9.60588	20.0605
1074	9.60665	20.0605
1075	9.60398	20.0606
1076	9.6006	20.0606
1077	9.59828	20.0605
1078	9.59414	20.0607
1079	9.59201	20.0607
1080	9.59224	20.0608
1081	9.59188	20.0608
1082	9.59026	20.0609
1083	9.59323	20.0609
1084	9.59734	20.061
1085	9.60538	20.061
1086	9.61195	20.0611
1087	9.61608	20.0611
1088	9.61129	20.0612
1089	9.60758	20.0612
1090	9.59871	20.0612
1091	9.59662	20.0612
1092	9.59928	20.0612
1093	9.60596	20.0612
1094	9.60302	20.0613
1095	9.60148	20.0613
1096	9.59465	20.0614
1097	9.58562	20.0614
1098	9.57804	20.0614
1099	9.57833	20.0615
1100	9.57961	20.0616
1101	9.58128	20.0616
1102	9.58405	20.0616
1103	9.58721	20.0617
1104	9.59087	20.0617
1105	9.59472	20.0617
1106	9.597	20.0619
1107	9.59724	20.0619
1108	9.59598	20.062
1109	9.59114	20.0621
1110	9.59359	20.0621
1111	9.59886	20.062
1112	9.6019	20.0621
1113	9.60355	20.0622
1114	9.60762	20.0622
1115	9.60374	20.0622
1116	9.59845	20.0623
1117	9.59522	20.0623
1118	9.59529	20.0623
1119	9.59411	20.0624
1120	9.5947	20.0625
1121	9.5942	20.0626
1122	9.59504	20.0626
1123	9.59538	20.0625
1124	9.59626	20.0626
1125	9.59792	20.0626
1126	9.59852	20.0626
1127	9.59861	20.0626
1128	9.59996	20.0627
1129	9.60355	20.0628
1130	9.60409	20.0627
1131	9.60556	20.0628
1132	9.60463	20.0628
1133	9.60239	20.0629
1134	9.60056	20.0629
1135	9.60016	20.063
1136	9.60124	20.0631
1137	9.60584	20.0631
1138	9.60809	20.0631
1139	9.60651	20.0632
1140	9.60629	20.0632
1141	9.6121	20.0632
1142	9.61732	20.0633
1143	9.6182	20.0632
1144	9.61331	20.0633
1145	9.60136	20.0634
1146	9.58058	20.0634
1147	9.55905	20.0634
1148	9.54488	20.0635
1149	9.54205	20.0635
1150	9.54754	20.0635
1151	9.55703	20.0636
1152	9.56753	20.0636
1153	9.57757	20.0637
1154	9.58394	20.0637
1155	9.59155	20.0638
1156	9.59782	20.0638
1157	9.60008	20.0638
1158	9.60168	20.0638
1159	9.60295	20.0639
1160	9.59349	20.064
1161	9.58547	20.0641
1162	9.58261	20.0641
1163	9.58055	20.0642
1164	9.57677	20.0642
1165	9.57968	20.0642
1166	9.58143	20.0642
1167	9.5813	20.0643
1168	9.58047	20.0645
1169	9.58241	20.0645
1170	9.58539	20.0645
1171	9.58772	20.0646
1172	9.5893	20.0646
1173	9.58962	20.0644
1174	9.58942	20.0645
1175	9.58915	20.0645
1176	9.58874	20.0645
1177	9.58848	20.0644
1178	9.58825	20.0645
1179	9.58874	20.0645
1180	9.58817	20.0645
1181	9.58827	20.0645
1182	9.58661	20.0647
1183	9.58487	20.0648
1184	9.58162	20.0649
1185	9.57875	20.0651
1186	9.57572	20.0651
1187	9.57561	20.065
1188	9.57784	20.065
1189	9.5816	20.065
1190	9.58575	20.0651
1191	9.59106	20.0652
1192	9.59561	20.0653
1193	9.59711	20.0653
1194	9.59685	20.0653
1195	9.59658	20.0653
1196	9.59433	20.0653
1197	9.59464	20.0653
1198	9.60143	20.0654
1199	9.61107	20.0654
1200	9.61611	20.0654
1201	9.6159	20.0655
1202	9.61025	20.0655
1203	9.59926	20.0656
1204	9.58663	20.0657
1205	9.57879	20.0657
1206	9.57951	20.0658
1207	9.58382	20.0659
1208	9.58855	20.066
1209	9.59191	20.066
1210	9.59572	20.066
1211	9.597	20.066
1212	9.59488	20.066
1213	9.59267	20.066
1214	9.59253	20.0661
1215	9.59026	20.0661
1216	9.58856	20.0661
1217	9.59165	20.0662
1218	9.59304	20.0662
1219	9.59212	20.0663
1220	9.59216	20.0663
1221	9.59286	20.0663
1222	9.59082	20.0663
1223	9.58859	20.0664
1224	9.5871	20.0664
1225	9.58475	20.0664
1226	9.58286	20.0665
1227	9.5824	20.0665
1228	9.58431	20.0666
1229	9.58654	20.0666
1230	9.58912	20.0666
1231	9.58892	20.0667
1232	9.58803	20.0667
1233	9.58577	20.0667
1234	9.58456	20.0668
1235	9.58286	20.0668
1236	9.58254	20.0669
1237	9.58422	20.067
1238	9.58958	20.067
1239	9.59124	20.067
1240	9.59107	20.0672
1241	9.59127	20.0672
1242	9.58892	20.0672
1243	9.5838	20.0672
1244	9.58088	20.0673
1245	9.58142	20.0673
1246	9.58108	20.0673
1247	9.58198	20.0674
1248	9.58365	20.0675
1249	9.58591	20.0675
1250	9.58786	20.0675
1251	9.58929	20.0675
1252	9.59112	20.0676
1253	9.59515	20.0676
1254	9.59766	20.0677
1255	9.5973	20.0677
1256	9.59405	20.0679
1257	9.59105	20.0679
1258	9.58682	20.068
1259	9.58611	20.0679
1260	9.58643	20.0679
1261	9.58924	20.0679
1262	9.59414	20.0679
1263	9.59747	20.0679
1264	9.59765	20.0679
1265	9.5978	20.0681
1266	9.59654	20.0682
1267	9.59152	20.0682
1268	9.58621	20.0683
1269	9.58294	20.0684
1270	9.58134	20.0684
1271	9.58225	20.0685
1272	9.58348	20.0685
1273	9.58497	20.0686
1274	9.58593	20.0687
1275	9.58625	20.0688
1276	9.58677	20.0687
1277	9.5867	20.0688
1278	9.58592	20.0688
1279	9.58514	20.0688
1280	9.58354	20.0688
1281	9.58148	20.0689
1282	9.58126	20.069
1283	9.58352	20.069
1284	9.58362	20.0691
1285	9.58356	20.069
1286	9.58332	20.069
1287	9.58219	20.0691
1288	9.58038	20.0691
1289	9.58127	20.0691
1290	9.58107	20.0692
1291	9.58055	20.0692
1292	9.5815	20.0693
1293	9.58196	20.0694
1294	9.58112	20.0694
1295	9.58248	20.0696
1296	9.5856	20.0695
1297	9.58917	20.0695
1298	9.5901	20.0694
1299	9.59193	20.0694
1300	9.59259	20.0694
1301	9.59094	20.0694
1302	9.58645	20.0695
1303	9.58775	20.0696
1304	9.58726	20.0696
1305	9.58422	20.0697
1306	9.58452	20.0698
1307	9.59149	20.0698
1308	9.59172	20.07
1309	9.59203	20.0701
1310	9.59372	20.0701
1311	9.59198	20.0702
1312	9.58392	20.0702
1313	9.58171	20.0701
1314	9.58054	20.0702
1315	9.5829	20.0703
1316	9.58646	20.0703
1317	9.58927	20.0704
1318	9.58939	20.0704
1319	9.58773	20.0704
1320	9.58477	20.0704
1321	9.58223	20.0705
1322	9.58198	20.0705
1323	9.58233	20.0705
1324	9.58185	20.0705
1325	9.57839	20.0705
1326	9.56949	20.0705
1327	9.55729	20.0705
1328	9.54716	20.0705
1329	9.5423	20.0706
1330	9.54463	20.0706
1331	9.55341	20.0706
1332	9.56474	20.0706
1333	9.57329	20.0708
1334	9.58077	20.0708
1335	9.58451	20.0709
1336	9.58633	20.0709
1337	9.5861	20.071
1338	9.58639	20.0711
1339	9.58603	20.0711
1340	9.58574	20.0711
1341	9.58826	20.0712
1342	9.59049	20.0712
1343	9.59143	20.0711
1344	9.59126	20.0712
1345	9.59069	20.0713
1346	9.58671	20.0713
1347	9.58361	20.0713
1348	9.58254	20.0713
1349	9.58332	20.0713
1350	9.58471	20.0714
1351	9.58627	20.0714
1352	9.58674	20.0715
1353	9.58748	20.0715
1354	9.58694	20.0716
1355	9.58465	20.0717
1356	9.58182	20.0717
1357	9.58021	20.0717
1358	9.57791	20.0718
1359	9.57589	20.0718
1360	9.57485	20.0719
1361	9.57661	20.0719
1362	9.57787	20.072
1363	9.57822	20.0721
1364	9.57967	20.0721
1365	9.58586	20.072
1366	9.59189	20.0721
1367	9.59333	20.0721
1368	9.59114	20.0721
1369	9.58777	20.072
1370	9.58019	20.0721
1371	9.57158	20.0721
1372	9.5683	20.0721
1373	9.56892	20.0722
1374	9.57166	20.0723
1375	9.57476	20.0724
1376	9.57629	20.0725
1377	9.57962	20.0725
1378	9.5831	20.0726
1379	9.58419	20.0726
1380	9.58413	20.0726
1381	9.58608	20.0726
1382	9.58842	20.0728
1383	9.59163	20.0728
1384	9.59362	20.0728
1385	9.59547	20.0729
1386	9.59592	20.073
1387	9.59534	20.073
1388	9.5935	20.0731
1389	9.59143	20.0731
1390	9.59069	20.0731
1391	9.59047	20.0731
1392	9.589	20.0731
1393	9.5868	20.0731
1394	9.58467	20.0732
1395	9.58342	20.0732
1396	9.5824	20.0733
1397	9.58003	20.0733
1398	9.57783	20.0734
1399	9.57891	20.0735
1400	9.57834	20.0736
1401	9.57911	20.0737
1402	9.58201	20.0737
1403	9.58461	20.0737
1404	9.58444	20.0738
1405	9.58509	20.0737
1406	9.58808	20.0738
1407	9.5907	20.0738
1408	9.59188	20.0738
1409	9.59254	20.0739
1410	9.58966	20.074
1411	9.58379	20.074
1412	9.57761	20.0741
1413	9.57393	20.0741
1414	9.57366	20.0741
1415	9.57869	20.0741
1416	9.58445	20.0741
1417	9.59538	20.0742
1418	9.6044	20.0742
1419	9.60941	20.0742
1420	9.61084	20.0743
1421	9.60869	20.0743
1422	9.59896	20.0743
1423	9.58966	20.0744
1424	9.58141	20.0744
1425	9.57176	20.0744
1426	9.5656	20.0745
1427	9.56545	20.0745
1428	9.56578	20.0746
1429	9.56788	20.0746
1430	9.57389	20.0747
1431	9.57673	20.0747
1432	9.57614	20.0747
1433	9.57711	20.0748
1434	9.57922	20.0749
1435	9.58093	20.0748
1436	9.58542	20.0749
1437	9.59198	20.0749
1438	9.59547	20.0749
1439	9.59375	20.0749
1440	9.59072	20.075
1441	9.58681	20.075
1442	9.58244	20.075
1443	9.58096	20.0751
1444	9.58042	20.0752
1445	9.58035	20.0752
1446	9.58164	20.0753
1447	9.58333	20.0753
1448	9.58355	20.0753
1449	9.58583	20.0753
1450	9.58982	20.0754
1451	9.59084	20.0754
1452	9.58868	20.0755
1453	9.5849	20.0755
1454	9.57844	20.0756
1455	9.57302	20.0756
1456	9.56967	20.0757
1457	9.5689	20.0757
1458	9.57373	20.0758
1459	9.58364	20.0758
1460	9.58936	20.0757
1461	9.59172	20.0758
1462	9.5925	20.0758
1463	9.59258	20.0758
1464	9.5909	20.0759
1465	9.5894	20.076
1466	9.59065	20.076
1467	9.59128	20.0761
1468	9.58711	20.076
1469	9.58204	20.0761
1470	9.57788	20.0761
1471	9.57835	20.0761
1472	9.57778	20.0762
1473	9.5803	20.0763
1474	9.58659	20.0763
1475	9.59152	20.0763
1476	9.59076	20.0764
1477	9.59299	20.0765
1478	9.5902	20.0765
1479	9.57968	20.0765
1480	9.5711	20.0765
1481	9.56638	20.0765
1482	9.56304	20.0765
1483	9.56625	20.0765
1484	9.57372	20.0766
1485	9.5773	20.0768
1486	9.57973	20.0769
1487	9.58094	20.0769
1488	9.5804	20.0769
1489	9.57898	20.0769
1490	9.58105	20.0769
1491	9.58215	20.0769
1492	9.58005	20.0769
1493	9.57774	20.077
1494	9.57941	20.0771
1495	9.57994	20.0771
1496	9.58186	20.0772
1497	9.58675	20.0773
1498	9.59128	20.0773
1499	9.59284	20.0773
1500	9.59349	20.0773
1501	9.59218	20.0773
1502	9.59109	20.0773
1503	9.59168	20.0774
1504	9.58982	20.0774
1505	9.58326	20.0775
1506	9.57262	20.0775
1507	9.56104	20.0775
1508	9.54845	20.0775
1509	9.53956	20.0774
1510	9.53781	20.0775
1511	9.54289	20.0775
1512	9.55059	20.0776
1513	9.56201	20.0777
1514	9.57282	20.0778
1515	9.58039	20.0778
1516	9.58403	20.0778
1517	9.58475	20.0779
1518	9.58182	20.078
1519	9.58249	20.0781
1520	9.58834	20.0781
1521	9.59327	20.0782
1522	9.59945	20.0782
1523	9.60339	20.0782
1524	9.59831	20.0781
1525	9.58832	20.0781
1526	9.58342	20.0782
1527	9.57958	20.0782
1528	9.57744	20.0783
1529	9.57982	20.0784
1530	9.5849	20.0785
1531	9.587	20.0785
1532	9.58861	20.0785
1533	9.59218	20.0786
1534	9.59396	20.0786
1535	9.59533	20.0786
1536	9.59832	20.0786
1537	9.60147	20.0787
1538	9.59745	20.0787
1539	9.59266	20.0788
1540	9.58813	20.0788
1541	9.58406	20.0788
1542	9.57777	20.0787
1543	9.57609	20.0788
1544	9.57853	20.0788
1545	9.58264	20.0789
1546	9.58363	20.0789
1547	9.58689	20.079
1548	9.59114	20.079
1549	9.59137	20.0791
1550	9.58758	20.0792
1551	9.58421	20.0793
1552	9.5817	20.0793
1553	9.58185	20.0794
1554	9.58621	20.0795
1555	9.58871	20.0795
1556	9.58608	20.0795
1557	9.58086	20.0796
1558	9.5915	20.0797
1559	9.61715	20.0797
1560	9.65528	20.0797
1561	9.70194	20.0797
1562	9.74433	20.0797
1563	9.7613	20.0797
1564	9.76144	20.0797
1565	9.75263	20.0798
1566	9.74359	20.0799
1567	9.73492	20.0799
1568	9.72308	20.08
1569	9.70505	20.08
1570	9.6856	20.08
1571	9.66231	20.08
1572	9.6419	20.08
1573	9.63463	20.08
1574	9.63414	20.0801
1575	9.63313	20.0802
1576	9.63116	20.0802
1577	9.62949	20.0803
1578	9.62397	20.0803
1579	9.61754	20.0804
1580	9.61497	20.0804
1581	9.61523	20.0805
1582	9.62626	20.0806
1583	9.63829	20.0806
1584	9.64986	20.0806
1585	9.65648	20.0807
1586	9.66037	20.0807
1587	9.65272	20.0807
1588	9.64428	20.0808
1589	9.63657	20.0809
1590	9.63164	20.0809
1591	9.62986	20.081
1592	9.63056	20.081
1593	9.63393	20.081
1594	9.63937	20.081
1595	9.64348	20.0811
1596	9.64606	20.0812
1597	9.64807	20.0812
1598	9.6468	20.0813
1599	9.64377	20.0813
1600	9.64265	20.0814
1601	9.64224	20.0813
1602	9.63952	20.0814
1603	9.63887	20.0814
1604	9.63895	20.0814
1605	9.63948	20.0814
1606	9.63912	20.0815
1607	9.64099	20.0815
1608	9.64252	20.0815
1609	9.64389	20.0816
1610	9.6438	20.0816
1611	9.6458	20.0817
1612	9.64815	20.0817
1613	9.64938	20.0818
1614	9.65055	20.0818
1615	9.6518	20.0819
1616	9.65087	20.0819
1617	9.64849	20.082
1618	9.64506	20.0819
1619	9.64345	20.082
1620	9.64389	20.082
1621	9.64444	20.082
1622	9.64717	20.0821
1623	9.65322	20.0822
1624	9.65625	20.0822
1625	9.65718	20.0822
1626	9.65783	20.0822
1627	9.65649	20.0822
1628	9.65365	20.0822
1629	9.65451	20.0823
1630	9.65809	20.0823
1631	9.66173	20.0824
1632	9.66372	20.0824
1633	9.66483	20.0824
1634	9.66184	20.0825
1635	9.65453	20.0825
1636	9.6492	20.0826
1637	9.64782	20.0826
1638	9.64719	20.0826
1639	9.64743	20.0826
1640	9.652	20.0826
1641	9.65622	20.0827
1642	9.65808	20.0828
1643	9.65606	20.0828
1644	9.65319	20.0829
1645	9.6552	20.0831
1646	9.66003	20.0831
1647	9.66132	20.0831
1648	9.66244	20.0832
1649	9.66259	20.0833
1650	9.65582	20.0833
1651	9.6438	20.0833
1652	9.64	20.0834
1653	9.63896	20.0834
1654	9.63496	20.0834
1655	9.62941	20.0835
1656	9.62432	20.0835
1657	9.61637	20.0835
1658	9.61016	20.0834
1659	9.61049	20.0834
1660	9.6135	20.0834
1661	9.61951	20.0835
1662	9.6244	20.0836
1663	9.6309	20.0837
1664	9.63602	20.0838
1665	9.63914	20.0838
1666	9.63892	20.0837
1667	9.64063	20.0838
1668	9.64086	20.0839
1669	9.64035	20.0839
1670	9.63791	20.084
1671	9.63695	20.0841
1672	9.63437	20.0841
1673	9.63165	20.0842
1674	9.6308	20.0843
1675	9.63463	20.0843
1676	9.63768	20.0845
1677	9.64242	20.0845
1678	9.64747	20.0845
1679	9.65001	20.0844
1680	9.65135	20.0844
1681	9.65314	20.0844
1682	9.65281	20.0844
1683	9.65151	20.0845
1684	9.64984	20.0845
1685	9.64557	20.0846
1686	9.63723	20.0846
1687	9.6249	20.0847
1688	9.61367	20.0848
1689	9.60851	20.0848
1690	9.61029	20.0848
1691	9.61739	20.0848
1692	9.62714	20.0848
1693	9.63457	20.0848
1694	9.63646	20.0849
1695	9.63263	20.085
1696	9.6291	20.0851
1697	9.6277	20.0851
1698	9.62757	20.0851
1699	9.62941	20.0851
1700	9.63368	20.085
1701	9.63656	20.0851
1702	9.63975	20.0852
1703	9.64225	20.0852
1704	9.64806	20.0853
1705	9.65421	20.0853
1706	9.65833	20.0853
1707	9.65937	20.0854
1708	9.65844	20.0854
1709	9.65176	20.0855
1710	9.64222	20.0856
1711	9.63533	20.0857
1712	9.63153	20.0857
1713	9.63106	20.0858
1714	9.6314	20.0858
1715	9.63342	20.0859
1716	9.63673	20.0859
1717	9.639	20.0859
1718	9.64048	20.0859
1719	9.64261	20.086
1720	9.64294	20.086
1721	9.64154	20.0861
1722	9.64033	20.0861
1723	9.63886	20.0862
1724	9.63747	20.0861
1725	9.63659	20.0862
1726	9.6361	20.0861
1727	9.63594	20.0862
1728	9.63724	20.0862
1729	9.63769	20.0863
1730	9.63925	20.0863
1731	9.64035	20.0863
1732	9.6418	20.0864
1733	9.64079	20.0864
1734	9.64031	20.0865
1735	9.64074	20.0866
1736	9.64101	20.0866
1737	9.64014	20.0866
1738	9.64176	20.0866
1739	9.64414	20.0866
1740	9.64527	20.0866
1741	9.64517	20.0866
1742	9.64361	20.0867
1743	9.64002	20.0867
1744	9.6371	20.0868
1745	9.63417	20.0868
1746	9.63354	20.0869
1747	9.63515	20.0869
1748	9.63778	20.0869
1749	9.63954	20.087
1750	9.64068	20.087
1751	9.64226	20.0869
1752	9.64261	20.087
1753	9.64395	20.0871
1754	9.64692	20.0872
1755	9.64941	20.0872
1756	9.64907	20.0873
1757	9.64818	20.0873
1758	9.64559	20.0873
1759	9.64249	20.0874
1760	9.6425	20.0874
1761	9.64646	20.0874
1762	9.65253	20.0874
1763	9.65762	20.0875
1764	9.65852	20.0875
1765	9.65704	20.0874
1766	9.65366	20.0875
1767	9.64895	20.0875
1768	9.64633	20.0876
1769	9.6468	20.0876
1770	9.64652	20.0878
1771	9.6474	20.0879
1772	9.64853	20.088
1773	9.64939	20.088
1774	9.64976	20.0881
1775	9.65158	20.0881
1776	9.64977	20.0881
1777	9.64749	20.0882
1778	9.64502	20.0882
1779	9.64526	20.0882
1780	9.64579	20.0882
1781	9.6485	20.0882
1782	9.65132	20.0882
1783	9.65364	20.0883
1784	9.65149	20.0883
1785	9.64767	20.0884
1786	9.64608	20.0884
1787	9.64687	20.0885
1788	9.64751	20.0885
1789	9.65048	20.0886
1790	9.65517	20.0886
1791	9.65729	20.0887
1792	9.65753	20.0887
1793	9.65652	20.0887
1794	9.65465	20.0887
1795	9.65258	20.0888
1796	9.65008	20.0888
1797	9.64755	20.0889
1798	9.64748	20.089
1799	9.64839	20.089
1800	9.64945	20.0891
1801	9.6501	20.0891
1802	9.65248	20.0892
1803	9.65439	20.0892
1804	9.65514	20.0893
1805	9.65388	20.0893
1806	9.65309	20.0893
1807	9.65068	20.0893
1808	9.64955	20.0893
1809	9.6512	20.0893
1810	9.65234	20.0893
1811	9.65407	20.0893
1812	9.65435	20.0894
1813	9.65194	20.0895
1814	9.64708	20.0895
1815	9.64476	20.0895
1816	9.64272	20.0896
1817	9.64233	20.0896
1818	9.64466	20.0897
1819	9.64745	20.0898
1820	9.64793	20.0899
1821	9.64789	20.0899
1822	9.6495	20.0899
1823	9.65053	20.09
1824	9.6518	20.0901
1825	9.65365	20.09
1826	9.65466	20.0901
1827	9.65447	20.0901
1828	9.65496	20.0901
1829	9.65347	20.0901
1830	9.65332	20.0902
1831	9.65301	20.0902
1832	9.65159	20.0903
1833	9.6486	20.0902
1834	9.64837	20.0903
1835	9.6473	20.0903
1836	9.64678	20.0903
1837	9.64726	20.0903
1838	9.64839	20.0904
1839	9.64789	20.0905
1840	9.64744	20.0906
1841	9.64843	20.0906
1842	9.65003	20.0906
1843	9.65099	20.0906
1844	9.65282	20.0907
1845	9.65499	20.0907
1846	9.65574	20.0907
1847	9.65452	20.0908
1848	9.65249	20.0908
1849	9.65054	20.0908
1850	9.64839	20.091
1851	9.64722	20.0909
1852	9.64863	20.091
1853	9.64999	20.0911
1854	9.65063	20.0912
1855	9.65147	20.0912
1856	9.65208	20.0912
1857	9.65104	20.0912
1858	9.65152	20.0913
1859	9.65641	20.0914
1860	9.66049	20.0914
1861	9.66454	20.0915
1862	9.66858	20.0916
1863	9.67344	20.0916
1864	9.67314	20.0917
1865	9.66993	20.0917
1866	9.65902	20.0917
1867	9.6428	20.0917
1868	9.62459	20.0917
1869	9.61259	20.0917
1870	9.60991	20.0917
1871	9.61822	20.0918
1872	9.63147	20.0917
1873	9.64568	20.0918
1874	9.6542	20.0919
1875	9.65637	20.0919
1876	9.65467	20.092
1877	9.65367	20.0921
1878	9.653	20.0922
1879	9.65281	20.0923
1880	9.65391	20.0923
1881	9.65581	20.0923
1882	9.65749	20.0923
1883	9.65901	20.0923
1884	9.66126	20.0923
1885	9.66277	20.0924
1886	9.66317	20.0924
1887	9.66291	20.0925
1888	9.66279	20.0925
1889	9.66101	20.0925
1890	9.65872	20.0926
1891	9.65679	20.0926
1892	9.65695	20.0927
1893	9.65493	20.0927
1894	9.65494	20.0928
1895	9.65707	20.0928
1896	9.66022	20.0929
1897	9.66444	20.0929
1898	9.67156	20.0929
1899	9.67554	20.093
1900	9.67676	20.093
1901	9.67529	20.093
1902	9.67044	20.093
1903	9.66439	20.093
1904	9.66068	20.093
1905	9.65708	20.0931
1906	9.65549	20.0931
1907	9.65442	20.0931
1908	9.65263	20.0932
1909	9.65181	20.0932
1910	9.65269	20.0932
1911	9.65382	20.0933
1912	9.65551	20.0933
1913	9.65758	20.0934
1914	9.65929	20.0935
1915	9.65991	20.0935
1916	9.66103	20.0935
1917	9.66211	20.0935
1918	9.66386	20.0935
1919	9.6638	20.0935
1920	9.6632	20.0936
1921	9.6616	20.0937
1922	9.65966	20.0937
1923	9.65804	20.0937
1924	9.65742	20.0938
1925	9.65662	20.0938
1926	9.6572	20.0939
1927	9.65776	20.0939
1928	9.65768	20.0941
1929	9.65769	20.0941
1930	9.65936	20.0941
1931	9.66079	20.0941
1932	9.66049	20.0941
1933	9.65882	20.0941
1934	9.65698	20.094
1935	9.65603	20.094
1936	9.65756	20.0942
1937	9.66347	20.0942
1938	9.67	20.0943
1939	9.67554	20.0944
1940	9.67993	20.0945
1941	9.67877	20.0945
1942	9.67364	20.0946
1943	9.66828	20.0947
1944	9.66255	20.0947
1945	9.65684	20.0947
1946	9.65401	20.0947
1947	9.65325	20.0947
1948	9.65397	20.0947
1949	9.65621	20.0947
1950	9.6599	20.0949
1951	9.66301	20.0948
1952	9.66418	20.0949
1953	9.66604	20.0949
1954	9.6672	20.095
1955	9.66583	20.095
1956	9.66618	20.0951
1957	9.6679	20.0951
1958	9.66818	20.0952
1959	9.66706	20.0953
1960	9.66628	20.0953
1961	9.66363	20.0953
1962	9.66004	20.0953
1963	9.65682	20.0954
1964	9.65614	20.0954
1965	9.65541	20.0954
1966	9.65489	20.0955
1967	9.65632	20.0955
1968	9.65771	20.0955
1969	9.65933	20.0956
1970	9.66194	20.0957
1971	9.66438	20.0958
1972	9.66527	20.0958
1973	9.66452	20.0959
1974	9.66279	20.0959
1975	9.66039	20.0959
1976	9.65884	20.0959
1977	9.65819	20.096
1978	9.6579	20.0959
1979	9.65877	20.0959
1980	9.65995	20.096
1981	9.66082	20.096
1982	9.66387	20.096
1983	9.66794	20.0961
1984	9.67055	20.0962
1985	9.67115	20.0962
1986	9.66934	20.0963
1987	9.66505	20.0964
1988	9.66162	20.0963
1989	9.65861	20.0964
1990	9.65748	20.0964
1991	9.65803	20.0965
1992	9.65814	20.0965
1993	9.65776	20.0966
1994	9.65793	20.0966
1995	9.65917	20.0967
1996	9.66042	20.0967
1997	9.66211	20.0968
1998	9.66383	20.0969
1999	9.66411	20.097
2000	9.66371	20.097
2001	9.66366	20.097
2002	9.66324	20.0971
2003	9.66145	20.0971
[truncated: 1,659 more rows]

## Sheet: Processed-data-ITC-Upf1-HD-vs-H
Molar ratio	NDH (kcal/mol)	Fit
0.01571	--	--
0.09473	-402.461	6.51926
0.1745	-501.304	-101.766
0.25503	-497.831	-107.538
0.33632	-259.286	121.954
0.41837	-403.242	-30.8683
0.50117	-259.116	104.573
0.58473	-208.765	146.417
0.66905	-453.535	-106.687
0.75412	-299.264	39.4186
0.83995	-414.372	-83.6903
0.92654	-378.337	-55.4959
1.01389	-219.427	95.73
1.10199	-282.128	25.497
1.19085	-392.915	-92.6732
1.28047	-3.61239	289.392
1.37085	-403.59	-117.682
1.46198	-108.279	170.671
1.55387	-628.765	-356.639
1.64651	-219.236	46.1984
