# Supplementary material for: Structure of the Nmd4-Upf1 complex supports conservation of the nonsense-mediated mRNA decay pathway between yeast and humans
Source: PLoS Biol. 2024 Sep 27;22(9):e3002821. doi: 10.1371/journal.pbio.3002821 (PMC11463774; doi:10.1371/journal.pbio.3002821)
Supplement: S2 Data — (XLSX) [file pbio.3002821.s019.xlsx]

## Sheet: Fig. 2B
Data used to generate Fig. 2B (ATPase activity of Upf1-HD +/- Nmd4 WT)
Raw data
	Time (min)	0	10	20	30
Upf1-HD + ∅	cpm	10376	10527	11243	12106
Upf1-HD + ∅	cpm	10055	10274	10768	11596
Upf1-HD + ∅	cpm	10337	11044	12445	13656
Upf1-HD + Nmd4 WT	cpm	10277	15452	21278	26276
Upf1-HD + Nmd4 WT	cpm	9760	16347	23460	27952
Upf1-HD + Nmd4 WT	cpm	9779	15949	21625	27222
Background subtracted
	Time (min)	0	10	20	30
Upf1-HD + ∅	cpm	0	151	867	1730
Upf1-HD + ∅	cpm	0	219	713	1541
Upf1-HD + ∅	cpm	0	707	2108	3319
Upf1-HD + Nmd4 WT	cpm	0	5175	11001	15999
Upf1-HD + Nmd4 WT	cpm	0	6587	13700	18192
Upf1-HD + Nmd4 WT	cpm	0	6170	11846	17443
Mean
	Time (min)	0	10	20	30
Upf1-HD + ∅	cpm	0	359	1229.33	2196.67
Upf1-HD + Nmd4 WT	cpm	0	5977.33	12182.3	17211.3
Standard deviation
	Time (min)	0	10	20	30
Upf1-HD + ∅	cpm	0	303.289	764.834	976.552
Upf1-HD + Nmd4 WT	cpm	0	725.449	1380.58	1114.7
Standard deviation (%)
	Time (min)	0	10	20	30
Upf1-HD + ∅		0	84.4815	62.2153	44.4561
Upf1-HD + Nmd4 WT		0	12.1367	11.3326	6.47657
Normalized mean (%)
	Time (min)	0	10	20	30
Upf1-HD + ∅		0	16.3429	55.9636	100
Upf1-HD + Nmd4 WT		0	272.109	554.583	783.52
Normalized Standard deviation (%)
	Time (min)	0	10	20	30
Upf1-HD + ∅		0	13.8068	34.8179
Upf1-HD + Nmd4 WT		0	33.025	62.8487	50.7452
Values used to generate the final plots

## Sheet: Fig. 2B-1
Data used to generate Fig. 2B (ATPase activity of Upf1-HD +/- Nmd4 constructs)
Raw data
	Time (min)	0	10	20	30
Upf1-HD + ∅	cpm	10637	11524	11723	13027
Upf1-HD + ∅	cpm	10689	11116	11919	12462
Upf1-HD + ∅	cpm	10626	10652	11388	11486
Upf1-HD + Nmd4 PIN	cpm	10587	12929	15709	17253
Upf1-HD + Nmd4 PIN	cpm	10333	13334	15760	17881
Upf1-HD + Nmd4 PIN	cpm	10382	13549	17175	19653
Upf1-HD + Nmd4 Arm	cpm	10660	12253	15042	17114
Upf1-HD + Nmd4 Arm	cpm	9813	11446	13104	14071
Upf1-HD + Nmd4 Arm	cpm	10025	11709	14533	15754
Background subtracted
	Time (min)	0	10	20	30
Upf1-HD + ∅	cpm	0	887	1086	2390
Upf1-HD + ∅	cpm	0	427	1230	1773
Upf1-HD + ∅	cpm	0	26	762	860
Upf1-HD + Nmd4 PIN	cpm	0	2342	5122	6666
Upf1-HD + Nmd4 PIN	cpm	0	3001	5427	7548
Upf1-HD + Nmd4 PIN	cpm	0	3167	6793	9271
Upf1-HD + Nmd4 Arm	cpm	0	1593	4382	6454
Upf1-HD + Nmd4 Arm	cpm	0	1633	3291	4258
Upf1-HD + Nmd4 Arm	cpm	0	1684	4508	5729
Mean
	Time (min)	0	10	20	30
Upf1-HD + ∅	cpm	0	446.667	1026	1674.33
Upf1-HD + Nmd4 PIN	cpm	0	2836.67	5780.67	7828.33
Upf1-HD + Nmd4 Arm	cpm	0	1636.67	4060.33	5480.33
Standard deviation
	Time (min)	0	10	20	30
Upf1-HD + ∅	cpm	0	430.837	239.7	769.757
Upf1-HD + Nmd4 PIN	cpm	0	436.36	889.871	1324.93
Upf1-HD + Nmd4 Arm	cpm	0	45.6107	669.234	1118.92
Standard deviation (%)
	Time (min)	0	10	20	30
Upf1-HD + ∅		0	96.456	23.3626	45.974
Upf1-HD + Nmd4 PIN		0	15.3829	15.3939	16.9248
Upf1-HD + Nmd4 Arm		0	2.7868	16.4822	20.417
Normalized mean (%)
	Time (min)	0	10	20	30
Upf1-HD + ∅		0	26.6773	61.2781	100
Upf1-HD + Nmd4 PIN		0	169.421	345.252	467.549
Upf1-HD + Nmd4 Arm		0	97.7503	242.504	327.314
Normalized Standard deviation (%)
	Time (min)	0	10	20	30
Upf1-HD + ∅		0	25.7318	14.3161
Upf1-HD + Nmd4 PIN		0	26.0617	53.1478	79.1319
Upf1-HD + Nmd4 Arm		0	2.72411	39.9702	66.8277
Values used to generate the final plots

## Sheet: Fig. 2B-Control-His-ZZ
Data used to generate Fig. 2B (control of ATPase activity of Upf1-HD in the presence of the His-ZZ tag)
Raw data
	Time (min)	0	10	20	30
Upf1-HD + ∅	cpm	1401	4311	6686	7989
Upf1-HD + ∅	cpm	1386	4572	5595	6309
Upf1-HD + ∅	cpm	1430	3952	5677	7138
Upf1-HD + His-ZZ	cpm	1396	4930	7683	8734
Upf1-HD + His-ZZ	cpm	1413	4248	6073	8022
Upf1-HD + His-ZZ	cpm	1477	4911	7669	9477
Background subtracted
	Time (min)	0	10	20	30
Upf1-HD + ∅	cpm	0	2910	5285	6588
Upf1-HD + ∅	cpm	0	3186	4209	4923
Upf1-HD + ∅	cpm	0	2522	4247	5708
Upf1-HD + His-ZZ	cpm	0	3534	6287	7338
Upf1-HD + His-ZZ	cpm	0	2835	4660	6609
Upf1-HD + His-ZZ	cpm	0	3434	6192	8000
Mean
	Time (min)	0	10	20	30
Upf1-HD + ∅	cpm	0	2872.67	4580.33	5739.67
Upf1-HD + His-ZZ	cpm	0	3267.67	5713	7315.67
Standard deviation
	Time (min)	0	10	20	30
Upf1-HD + ∅	cpm	0	333.571	610.555	832.952
Upf1-HD + His-ZZ	cpm	0	378.022	913.161	695.769
Standard deviation (%)
	Time (min)	0	10	20	30
Upf1-HD + ∅		0	11.6119	13.3299	14.5122
Upf1-HD + His-ZZ		0	11.5685	15.9839	9.51067
Normalized mean (%)
	Time (min)	0	10	20	30
Upf1-HD + ∅		0	50.0494	79.8014	100
Upf1-HD + His-ZZ		0	56.9313	99.5354	127.458
Normalized Standard deviation (%)
	Time (min)	0	10	20	30
Upf1-HD + ∅		0	5.81167	10.6375
Upf1-HD + His-ZZ		0	6.58612	15.9097	12.1221
Values used to generate the final plots

## Sheet: Fig. 2B-Control-Nmd4 constructs
Data used to generate Fig. 2B (control of ATPase activity of Nmd4 constructs alone)
Raw data
	Time (min)	0	15	30.5
Upf1-HD + ∅	cpm	1206	6525	10812
Upf1-HD + ∅	cpm	1231	6159	8264
Upf1-HD + ∅	cpm	1155	4258	6354
Nmd4 WT	cpm	1212	1927	1339
Nmd4 WT	cpm	1200	1306	1382
Nmd4 WT	cpm	1252	1354	1403
Nmd4 PIN	cpm	1321	1343	1364
Nmd4 PIN	cpm	1254	1333	1316
Nmd4 PIN	cpm	1142	1433	1333
Nmd4 Arm	cpm	1283	1412	1545
Nmd4 Arm	cpm	1188	1364	1436
Nmd4 Arm	cpm	1270	1561	1388
Background subtracted
	Time (min)	0	15	30.5
Upf1-HD + ∅	cpm	0	5319	9606
Upf1-HD + ∅	cpm	0	4928	7033
Upf1-HD + ∅	cpm	0	3103	5199
Nmd4 WT	cpm	0	715	127
Nmd4 WT	cpm	0	106	182
Nmd4 WT	cpm	0	102	151
Nmd4 PIN	cpm	0	22	43
Nmd4 PIN	cpm	0	79	62
Nmd4 PIN	cpm	0	291	191
Nmd4 Arm	cpm	0	129	262
Nmd4 Arm	cpm	0	176	248
Nmd4 Arm	cpm	0	291	118
Mean
	Time (min)	0	15	30.5
Upf1-HD + ∅	cpm	0	4450	7279.33
Nmd4 WT	cpm	0	307.667	153.333
Nmd4 PIN	cpm	0	130.667	98.6667
Nmd4 Arm	cpm	0	198.667	209.333
Standard deviation
	Time (min)	0	15	30.5
Upf1-HD + ∅	cpm	0	1182.8	2213.8
Nmd4 WT	cpm	0	352.767	27.5741
Nmd4 PIN	cpm	0	141.747	80.5254
Nmd4 Arm	cpm	0	83.3447	79.4061
Standard deviation (%)
	Time (min)	0	15	30.5
Upf1-HD + ∅		0	26.5799	30.4122
Nmd4 WT		0	114.659	17.9831
Nmd4 PIN		0	108.48	81.6135
Nmd4 Arm		0	41.952	37.9329
Normalized mean (%)
	Time (min)	0	15	30.5
Upf1-HD + ∅		0	61.132	100
Nmd4 WT		0	4.22658	2.10642
Nmd4 PIN		0	1.79504	1.35544
Nmd4 Arm		0	2.72919	2.87572
Normalized Standard deviation (%)
	Time (min)	0	15	30.5
Upf1-HD + ∅		0	16.2488
Nmd4 WT		0	4.84614	0.3788
Nmd4 PIN		0	1.94726	1.10622
Nmd4 Arm		0	1.14495	1.09084
Values used to generate the final plots
