# Supplementary material for: Structure of the Nmd4-Upf1 complex supports conservation of the nonsense-mediated mRNA decay pathway between yeast and humans
Source: PLoS Biol. 2024 Sep 27;22(9):e3002821. doi: 10.1371/journal.pbio.3002821 (PMC11463774; doi:10.1371/journal.pbio.3002821)
Supplement: S3 Data — (XLSX) [file pbio.3002821.s020.xlsx]

## Sheet: summary
Replicate	upf1Δ	pCM189	Upf1FL	Upf1(208-971)	Upf1(G243R, 208-971)	Upf1(G377R, 208-971)	Upf1(208-971) nmd4Δ	Upf1(G243R, 208-971) nmd4Δ	Upf1(G377R, 208-971) nmd4Δ
repl1	Pre-L28 vs L28	1.46218	3.66192	2.7929	1.92359	1.9159	1.84511
repl2	Pre-L28 vs L28	1.44	3.47	2.22	1.81	1.69	1.57
repl3	Pre-L28 vs L28	1.24005	3.26924	2.26682	1.73706	1.57922	1.41031
repl1	DAL7 vs PGK1	5.4252	8.68548	7.28925	6.06504	6.13359	5.89423
repl2	DAL7 vs PGK1	5.37	8.54	7.12	6.3	6.23	6.02
repl3	DAL7 vs PGK1	5.17682	8.51015	7.14798	5.93274	6.06843	6.03087
repl4	Pre-L28 vs L28	1.03478	3.47929	2.30989			1.58883	1.73749	1.61311
repl5	Pre-L28 vs L28	0.902454	3.47809	2.17497			1.20638	1.53538	1.50476
repl6	Pre-L28 vs L28	0.754371	3.2436	1.79443			1.06581	1.25934	1.20331
repl4	DAL7 vs PGK1	4.89285	8.34412	6.89226			5.80605	5.65704	5.73032
repl5	DAL7 vs PGK1	5.04543	8.68543	6.89794			6.2099	5.96772	6.10875
repl6	DAL7 vs PGK1	5.54424	9.3151	7.35641			6.52101	6.23851	6.65132
Replicate	upf1Δ	pCM189	Upf1FL	Upf1(208-971)	Upf1(G243R, 208-971)	Upf1(G377R, 208-971)	Upf1(208-971) nmd4Δ	Upf1(G243R, 208-971) nmd4Δ	Upf1(G377R, 208-971) nmd4Δ
repl1	Pre-L28 vs L28	2.19974	0	0.869024	1.73833	1.74602	1.81681
repl2	Pre-L28 vs L28	2.03	0	1.25	1.66	1.78	1.9
repl3	Pre-L28 vs L28	2.02919	0	1.00243	1.53218	1.69002	1.85893
repl1	DAL7 vs PGK1	3.26028	0	1.39623	2.62044	2.55189	2.79124
repl2	DAL7 vs PGK1	3.17	0	1.42	2.24	2.31	2.52
repl3	DAL7 vs PGK1	3.33333	0	1.36216	2.57741	2.44171	2.47927
repl4	Pre-L28 vs L28	2.44451	0	1.16941			1.89047	1.74181	1.86618
repl5	Pre-L28 vs L28	2.57564	0	1.30312			2.27171	1.94271	1.97333
repl6	Pre-L28 vs L28	2.48922	0	1.44916			2.17779	1.98426	2.04029
repl4	DAL7 vs PGK1	3.45127	0	1.45186			2.53807	2.68709	2.6138
repl5	DAL7 vs PGK1	3.63999	0	1.78749			2.47552	2.71771	2.57668
repl6	DAL7 vs PGK1	3.77086	0	1.9587			2.79409	3.07659	2.66378
Replicate	upf1Δ	pCM189	Upf1FL	Upf1(208-971)	Upf1(G243R, 208-971)	Upf1(G377R, 208-971)	Upf1(208-971) nmd4Δ	Upf1(G243R, 208-971) nmd4Δ	Upf1(G377R, 208-971) nmd4Δ
repl1	Pre-L28 vs L28	4.59397	1	1.82643	3.33648	3.35431	3.52302
repl2	Pre-L28 vs L28	4.08405	1	2.37841	3.16017	3.43426	3.73213
repl3	Pre-L28 vs L28	4.08176	1	2.00336	2.89222	3.22662	3.62738
repl1	DAL7 vs PGK1	9.58169	1	2.63213	6.14937	5.864	6.92225
repl2	DAL7 vs PGK1	9.00047	1	2.67586	4.72397	4.95883	5.73582
repl3	DAL7 vs PGK1	10.0794	1	2.5707	5.96868	5.43287	5.57617
repl4	Pre-L28 vs L28	5.4434	1	2.24919			3.70755	3.34454	3.64566
repl5	Pre-L28 vs L28	5.96134	1	2.46762			4.82894	3.84427	3.92674
repl6	Pre-L28 vs L28	5.61476	1	2.73049			4.52459	3.95658	4.11328
repl4	DAL7 vs PGK1	10.9379	1	2.73561			5.80813	6.44012	6.12116
repl5	DAL7 vs PGK1	12.4666	1	3.45214			5.56169	6.57829	5.96564
repl6	DAL7 vs PGK1	13.6503	1	3.88711			6.93594	8.43619	6.33693
	Mean pre-L28 vs L28	4.96321		2.27592	3.12962	3.3384	3.9906	3.71513	3.89523
	STD pre-L28 vs L28	0.817019		0.325864	0.2237	0.104733	0.545059	0.325818	0.235396
	Mean DAL7 vs PGK1	10.9527		2.99226			6.09	7.15153	6.14124
	STD DAL7 vs PGK1	1.79014		0.545093			0.6567	1.11469	0.186458
Replicate	upf1Δ	pCM189	Upf1(208-971)	Upf1(G243R, 208-971)	Upf1(G377R, 208-971)	Upf1(208-971) nmd4Δ	Upf1(G243R, 208-971) nmd4Δ	Upf1(G377R, 208-971) nmd4Δ
repl1	Pre-L28 vs L28	4.59397	1.82643	3.33648	3.35431	3.52302
repl2	Pre-L28 vs L28	4.08405	2.37841	3.16017	3.43426	3.73213
repl3	Pre-L28 vs L28	4.08176	2.00336	2.89222	3.22662	3.62738
repl1	DAL7 vs PGK1	9.58169	2.63213	6.14937	5.864	6.92225
repl2	DAL7 vs PGK1	9.00047	2.67586	4.72397	4.95883	5.73582
repl3	DAL7 vs PGK1	10.0794	2.5707	5.96868	5.43287	5.57617
repl4	Pre-L28 vs L28	5.4434	2.24919			3.70755	3.34454	3.64566
repl5	Pre-L28 vs L28	5.96134	2.46762			4.82894	3.84427	3.92674
repl6	Pre-L28 vs L28	5.61476	2.73049			4.52459	3.95658	4.11328
repl4	DAL7 vs PGK1	10.9379	2.73561			5.80813	6.44012	6.12116
repl5	DAL7 vs PGK1	12.4666	3.45214			5.56169	6.57829	5.96564
repl6	DAL7 vs PGK1	13.6503	3.88711			6.93594	8.43619	6.33693
	Mean Pre-L28 vs L28	4.96321	2.27592	3.12962	3.3384	3.9906	3.71513	3.89523
	STD	0.817019	0.325864	0.2237	0.104733	0.545059	0.325818	0.235396
	Mean DAL7 vs PGK1	10.9527	2.99226	5.61401	5.41857	6.09	7.15153	6.14124
	STD	1.79014	0.545093	0.77607	0.452756	0.6567	1.11469	0.186458

## Sheet: repl1
	Well	Cq	SQ					Well	Cq
pCM189 in Upf1∆	A01	14.6354		RPL28			Upf1∆, pCM189NTAP-UPF1(208-971)_G243R	D01	14.8817	RPL28
	A02	17.2084						D02	17.5301
	A03	20.1207						D03	20.3961
pCM189 in Upf1∆	A10	16.0976		pre-mRNA	1.46218	NMD--	Upf1∆, pCM189NTAP-UPF1(208-971)_G243R	D10	16.8053	pre-mRNA	1.92359	NMD-
	A11	18.945						D11	19.6309
	A12	21.9783						D12	22.6091
pCM189 in Upf1∆	A04	13.8784		PGK1			Upf1∆, pCM189NTAP-UPF1(208-971)_G243R	D04	14.228	PGK1
	A05	16.5984						D05	17.0185
	A06	19.4953						D06	19.9562
pCM189 in Upf1∆	A07	19.3036		DAL7	5.4252		Upf1∆, pCM189NTAP-UPF1(208-971)_G243R	D07	20.293	DAL7	6.06504
	A08	22.0799						D08	23.1265
	A09	25.1064						D09	26.1198
Upf1∆, pCM189NTAP-NAM7	B01	14.7352		RPL28			Upf1∆, pCM189NTAP-UPF1(208-971)_G377R	E01	14.767	RPL28
	B02	17.4477						E02	17.5972
	B03	20.4336						E03	20.4366
Upf1∆, pCM189NTAP-NAM7	B10	18.3972		pre-mRNA	3.66192	NMD+++	Upf1∆, pCM189NTAP-UPF1(208-971)_G377R	E10	16.6829	pre-mRNA	1.9159	NMD-
	B11	21.2166						E11	19.7216
	B12	24.429						E12	22.7367
Upf1∆, pCM189NTAP-NAM7	B04	13.8236		PGK1			Upf1∆, pCM189NTAP-UPF1(208-971)_G377R	E04	13.9851	PGK1
	B05	16.4956						E05	16.8992
	B06	19.4886						E06	19.8669
Upf1∆, pCM189NTAP-NAM7	B07	22.509		DAL7	8.68548		Upf1∆, pCM189NTAP-UPF1(208-971)_G377R	E07	20.1187	DAL7	6.13359
	B08	25.367						E08	23.0657
	B09	28.3956						E09	26.1807
Upf1∆, pCM189NTAP-NoCH(Nam7 208-971)	C01	14.6678		RPL28			nmd4∆::KAN/nam7∆::HIS, pCM189NTAP-NoCH(Nam7 208-971)	F01	14.6603	RPL28
	C02	17.3015						F02	17.4371
	C03	20.2608						F03	20.246
Upf1∆, pCM189NTAP-NoCH(Nam7 208-971)	C10	17.4607		pre-mRNA	2.7929	NMD+	nmd4∆::KAN/nam7∆::HIS, pCM189NTAP-NoCH(Nam7 208-971)	F10	16.5054	pre-mRNA	1.84511	NMD-
	C11	20.2929						F11	19.2483
	C12	23.3735						F12	22.2863
Upf1∆, pCM189NTAP-NoCH(Nam7 208-971)	C04	13.9518		PGK1			nmd4∆::KAN/nam7∆::HIS, pCM189NTAP-NoCH(Nam7 208-971)	F04	14.0716	PGK1
	C05	16.6505						F05	16.6965
	C06	19.6261						F06	19.7533
Upf1∆, pCM189NTAP-NoCH(Nam7 208-971)	C07	21.241		DAL7	7.28925		nmd4∆::KAN/nam7∆::HIS, pCM189NTAP-NoCH(Nam7 208-971)	F07	19.9658	DAL7	5.89423
	C08	24.1088						F08	22.7081
	C09	27.2317						F09	25.8368

## Sheet: repl2
	Well	Cq					Well	Cq
pCM189 in Upf1∆	A01	14.59	RPL28			Upf1∆, pCM189NTAP-UPF1(208-971)_G243R	D01	14.87	RPL28
	A02	17.11					D02	17.69
	A03	20.17					D03	20.37
pCM189 in Upf1∆	A10	16.03	pre-mRNA	1.44		Upf1∆, pCM189NTAP-UPF1(208-971)_G243R	D10	16.68	pre-mRNA	1.81
	A11	18.63					D11	19.47
	A12	21.84					D12	22.54
pCM189 in Upf1∆	A04	13.9	PGK1			Upf1∆, pCM189NTAP-UPF1(208-971)_G243R	D04	14.09	PGK1
	A05	16.61					D05	16.97
	A06	19.62					D06	19.8
pCM189 in Upf1∆	A07	19.27	DAL7	5.37		Upf1∆, pCM189NTAP-UPF1(208-971)_G243R	D07	20.39	DAL7	6.3
	A08	22.06					D08	23.16
	A09	25.14					D09	26.16
Upf1∆, pCM189NTAP-NAM7	B01	15.01	RPL28			Upf1∆, pCM189NTAP-UPF1(208-971)_G377R	E01	14.6	RPL28
	B02	17.67					E02	17.26
	B03	20.6					E03	20.34
Upf1∆, pCM189NTAP-NAM7	B10	18.48	pre-mRNA	3.47		Upf1∆, pCM189NTAP-UPF1(208-971)_G377R	E10	16.29	pre-mRNA	1.69
	B11	21.23					E11	19.18
	B12	24.52					E12	22.2
Upf1∆, pCM189NTAP-NAM7	B04	14.01	PGK1			Upf1∆, pCM189NTAP-UPF1(208-971)_G377R	E04	13.61	PGK1
	B05	16.72					E05	16.45
	B06	19.75					E06	19.4
Upf1∆, pCM189NTAP-NAM7	B07	22.55	DAL7	8.54		Upf1∆, pCM189NTAP-UPF1(208-971)_G377R	E07	19.84	DAL7	6.23
	B08	25.44					E08	22.52
	B09	28.52					E09	25.55
Upf1∆, pCM189NTAP-NoCH(Nam7 208-971)	C01	14.99	RPL28			nmd4∆::KAN/nam7∆::HIS, pCM189NTAP-NoCH(Nam7 208-971)	F01	15	RPL28
	C02	17.44					F02	17.72
	C03	20.42					F03	20.65
Upf1∆, pCM189NTAP-NoCH(Nam7 208-971)	C10	17.21	pre-mRNA	2.22		nmd4∆::KAN/nam7∆::HIS, pCM189NTAP-NoCH(Nam7 208-971)	F10	16.57	pre-mRNA	1.57
	C11	20.13					F11	19.5
	C12	23.21					F12	22.5
Upf1∆, pCM189NTAP-NoCH(Nam7 208-971)	C04	14.07	PGK1			nmd4∆::KAN/nam7∆::HIS, pCM189NTAP-NoCH(Nam7 208-971)	F04	14.13	PGK1
	C05	16.88					F05	16.84
	C06	19.8					F06	19.89
Upf1∆, pCM189NTAP-NoCH(Nam7 208-971)	C07	21.19	DAL7	7.12		nmd4∆::KAN/nam7∆::HIS, pCM189NTAP-NoCH(Nam7 208-971)	F07	20.15	DAL7	6.02
	C08	24.09					F08	22.93
	C09	27.12					F09	25.97

## Sheet: repl3
	Well	Cq	SQ
pCM189 in Upf1∆	A01	15.0047		RPL28			Upf1∆, pCM189NTAP-UPF1(208-971)_G243R	D01	15.076	RPL28
	A02	17.5073						D02	17.8711
	A03	20.4019						D03	20.6567
pCM189 in Upf1∆	A10	16.2447		pre-mRNA	1.24005		Upf1∆, pCM189NTAP-UPF1(208-971)_G243R	D10	16.8131	pre-mRNA	1.73706
	A11	18.9291						D11	19.6047
	A12	21.8725						D12	22.6188
pCM189 in Upf1∆	A04	14.2301		PGK1			Upf1∆, pCM189NTAP-UPF1(208-971)_G243R	D04	14.4777	PGK1
	A05	16.9668						D05	17.1719
	A06	19.9423						D06	20.1633
pCM189 in Upf1∆	A07	19.407		DAL7	5.17682		Upf1∆, pCM189NTAP-UPF1(208-971)_G243R	D07	20.4105	DAL7	5.93274
	A08	25.239						D08	26.3702
	A09	25.2503						D09	26.2878
Upf1∆, pCM189NTAP-NAM7	B01	15.2099		RPL28			Upf1∆, pCM189NTAP-UPF1(208-971)_G377R	E01	14.8843	RPL28
	B02	17.8849						E02	17.5669
	B03	20.618						E03	20.4263
Upf1∆, pCM189NTAP-NAM7	B10	18.4791		pre-mRNA	3.26924		Upf1∆, pCM189NTAP-UPF1(208-971)_G377R	E10	16.4635	pre-mRNA	1.57922
	B11	21.2256						E11	19.3414
	B12	24.3548						E12	22.3683
Upf1∆, pCM189NTAP-NAM7	B04	14.1795		PGK1			Upf1∆, pCM189NTAP-UPF1(208-971)_G377R	E04	14.1845	PGK1
	B05	16.9072						E05	17.0618
	B06	19.8562						E06	19.9273
Upf1∆, pCM189NTAP-NAM7	B07	22.6896		DAL7	8.51015		Upf1∆, pCM189NTAP-UPF1(208-971)_G377R	E07	20.253	DAL7	6.06843
	B08	28.4595						E08	26.101
	B09	28.4809						E09	26.1235
Upf1∆, pCM189NTAP-NoCH(Nam7 208-971)	C01	14.7973		RPL28			nmd4∆::KAN/nam7∆::HIS, pCM189NTAP-NoCH(Nam7 208-971)	F01	15.0988	RPL28
	C02	17.5306						F02	17.6768
	C03	20.3638						F03	20.4827
Upf1∆, pCM189NTAP-NoCH(Nam7 208-971)	C10	17.0642		pre-mRNA	2.26682		nmd4∆::KAN/nam7∆::HIS, pCM189NTAP-NoCH(Nam7 208-971)	F10	16.5091	pre-mRNA	1.41031
	C11	19.9031						F11	19.3326
	C12	23.0508						F12	22.3639
Upf1∆, pCM189NTAP-NoCH(Nam7 208-971)	C04	14.1063		PGK1			nmd4∆::KAN/nam7∆::HIS, pCM189NTAP-NoCH(Nam7 208-971)	F04	14.3784	PGK1
	C05	16.8162						F05	17.1993
	C06	19.8074						F06	20.1977
Upf1∆, pCM189NTAP-NoCH(Nam7 208-971)	C07	21.2543		DAL7	7.14798		nmd4∆::KAN/nam7∆::HIS, pCM189NTAP-NoCH(Nam7 208-971)	F07	20.4093	DAL7	6.03087
	C08	27.1343						F08	26.154
	C09	27.1175						F09	26.15

## Sheet: repl4_revision_preL28
Well	Fluor	Target	Content	Sample	Cq	SQ					upf1d	pUPF1FL	PUPF1(208-971)	dd(pUPF1-208-971)	dd(G243R)	dd(G377R)
A01	SYBR		Unkn	upf1Δ pre-L28	17.1541		1.01232	slope		L28	16.1188	16.0149	16.2894	15.9773	16.1093	16.1716
A02	SYBR		Unkn	upf1Δ pre-L28	20.1761		17.1536	intercept		Pre-L28	17.1536	19.4942	18.5993	17.5661	17.8468	17.7847
A03	SYBR		Unkn	upf1Δ pre-L28	23.2548					dif	1.03478	3.47929	2.30989	1.58883	1.73749	1.61311
A04	SYBR		Unkn	upf1Δ pre-L28	26.251					difdif	0	2.44451	1.2751	0.554042	0.702702	0.578327
A05	SYBR		Unkn	upf1Δ L28	16.1776		0.988671	slope		ratio	1	5.4434	2.42016	1.46819	1.62755	1.49312
A06	SYBR		Unkn	upf1Δ L28	19.056		16.1188	intercept		difpUPF1	2.44451	0	1.16941	1.89047	1.74181	1.86618
A07	SYBR		Unkn	upf1Δ L28	21.9319					ratio	5.4434	1	2.24919	3.70755	3.34454	3.64566
A08	SYBR		Unkn	upf1Δ L28	25.1057
B01	SYBR		Unkn	upf1Δ UPF1FL pre-L28	19.4144		1.01575	slope
B02	SYBR		Unkn	upf1Δ UPF1FL pre-L28	22.6364		19.4942	intercept
B03	SYBR		Unkn	upf1Δ UPF1FL pre-L28	25.6383
B04	SYBR		Unkn	upf1Δ UPF1FL pre-L28	28.5712
B05	SYBR		Unkn	upf1Δ UPF1F L28	16.0532		0.994305	slope
B06	SYBR		Unkn	upf1Δ UPF1F L28	18.9319		16.0149	intercept
B07	SYBR		Unkn	upf1Δ UPF1F L28	21.9979
B08	SYBR		Unkn	upf1Δ UPF1F L28	24.9742
C01	SYBR		Unkn	upf1Δ UPF1-208-971 pre-L28	18.5558		1.01648	slope
C02	SYBR		Unkn	upf1Δ UPF1-208-971 pre-L28	21.6717		18.5993	intercept
C03	SYBR		Unkn	upf1Δ UPF1-208-971 pre-L28	24.7827
C04	SYBR		Unkn	upf1Δ UPF1-208-971 pre-L28	27.6836
C05	SYBR		Unkn	upf1Δ UPF1-208-971 L28	16.2823		0.994795	slope
C06	SYBR		Unkn	upf1Δ UPF1-208-971 L28	19.2721		16.2894	intercept
C07	SYBR		Unkn	upf1Δ UPF1-208-971 L28	22.2827
C08	SYBR		Unkn	upf1Δ UPF1-208-971 L28	25.2267
D01	SYBR		Unkn	nmd4Δ/upf1Δ UPF1-208-971 pre-L28	17.5166		1.01834	slope
D02	SYBR		Unkn	nmd4Δ/upf1Δ UPF1-208-971 pre-L28	20.6282		17.5661	intercept
D03	SYBR		Unkn	nmd4Δ/upf1Δ UPF1-208-971 pre-L28	23.8106
D04	SYBR		Unkn	nmd4Δ/upf1Δ UPF1-208-971 pre-L28	26.6392
D05	SYBR		Unkn	nmd4Δ/upf1Δ UPF1-208-971 L28	15.9419		0.984292	slope
D06	SYBR		Unkn	nmd4Δ/upf1Δ UPF1-208-971 L28	19.0178		15.9773	intercept
D07	SYBR		Unkn	nmd4Δ/upf1Δ UPF1-208-971 L28	21.814
D08	SYBR		Unkn	nmd4Δ/upf1Δ UPF1-208-971 L28	24.8527
E01	SYBR		Unkn	nmd4Δ/upf1Δ UPF1-208-971 G243R pre-L28	17.8136		0.990634	slope
E02	SYBR		Unkn	nmd4Δ/upf1Δ UPF1-208-971 G243R pre-L28	20.8679		17.8468	intercept
E03	SYBR		Unkn	nmd4Δ/upf1Δ UPF1-208-971 G243R pre-L28	23.792
E04	SYBR		Unkn	nmd4Δ/upf1Δ UPF1-208-971 G243R pre-L28	26.7452
E05	SYBR		Unkn	nmd4Δ/upf1Δ UPF1-208-971 G243R L28	16.1066		0.991025	slope
E06	SYBR		Unkn	nmd4Δ/upf1Δ UPF1-208-971 G243R L28	19.1015		16.1093	intercept
E07	SYBR		Unkn	nmd4Δ/upf1Δ UPF1-208-971 G243R L28	22.0255
E08	SYBR		Unkn	nmd4Δ/upf1Δ UPF1-208-971 G243R L28	25.0422
F01	SYBR		Unkn	nmd4Δ/upf1Δ UPF1-208-971 G377R pre-L28	17.8263		1.00092	slope
F02	SYBR		Unkn	nmd4Δ/upf1Δ UPF1-208-971 G377R pre-L28	20.7322		17.7847	intercept
F03	SYBR		Unkn	nmd4Δ/upf1Δ UPF1-208-971 G377R pre-L28	23.7759
F04	SYBR		Unkn	nmd4Δ/upf1Δ UPF1-208-971 G377R pre-L28	26.821
F05	SYBR		Unkn	nmd4Δ/upf1Δ UPF1-208-971 G377R L28	16.2324		0.986481	slope
F06	SYBR		Unkn	nmd4Δ/upf1Δ UPF1-208-971 G377R L28	19.0216		16.1716	intercept
F07	SYBR		Unkn	nmd4Δ/upf1Δ UPF1-208-971 G377R L28	22.1268
F08	SYBR		Unkn	nmd4Δ/upf1Δ UPF1-208-971 G377R L28	25.0622

## Sheet: repl4_revision_DAL7
Well	Fluor	Target	Content	Sample	Cq	SQ					upf1d	pUPF1FL	PUPF1(208-971)	dd(pUPF1-208-971)	dd(G243R)	dd(G377R)
A01	SYBR		Unkn	upf1Δ PGK1	16.5673		0.992752	slope		DAL7	21.3782	24.4405	23.4662	22.0229	22.0199	22.0628
A02	SYBR		Unkn	upf1Δ PGK1	19.3669		16.4854	intercept		PGK1	16.4854	16.0963	16.574	16.2168	16.3629	16.3325
A03	SYBR		Unkn	upf1Δ PGK1	22.3896					dif	-4.89285	-8.34412	-6.89226	-5.80605	-5.65704	-5.73032
A04	SYBR		Unkn	upf1Δ PGK1	25.4873					difdif	0	-3.45127	-1.99941	-0.913195	-0.764181	-0.837465
A05	SYBR		Unkn	upf1Δ DAL7	21.4638		1.04225	slope		ratio	1	0.0914249	0.250103	0.531008	0.588788	0.559626
A06	SYBR		Unkn	upf1Δ DAL7	24.4273		21.3782	intercept		difpUPF1	-3.45127	0	-1.45186	-2.53807	-2.68709	-2.6138
A07	SYBR		Unkn	upf1Δ DAL7	27.5302					ratio	10.9379	1	2.73561	5.80813	6.44012	6.12116
A08	SYBR		Unkn	upf1Δ DAL7	30.8521
B01	SYBR		Unkn	upf1Δ UPF1FL PGK1	16.1224		0.986737	slope		dif	4.89285	8.34412	6.89226	5.80605	5.65704	5.73032
B02	SYBR		Unkn	upf1Δ UPF1FL PGK1	19.0537		16.0963	intercept
B03	SYBR		Unkn	upf1Δ UPF1FL PGK1	21.9441
B04	SYBR		Unkn	upf1Δ UPF1FL PGK1	25.0263
B05	SYBR		Unkn	upf1Δ UPF1FL DAL7	24.4325		1.03851	slope
B06	SYBR		Unkn	upf1Δ UPF1FL DAL7	27.4978		24.4405	intercept
B07	SYBR		Unkn	upf1Δ UPF1FL DAL7	30.8117
B08	SYBR		Unkn	upf1Δ UPF1FL DAL7	33.713
C01	SYBR		Unkn	upf1Δ UPF1-208-971 PGK1	16.6187		0.981628	slope
C02	SYBR		Unkn	upf1Δ UPF1-208-971 PGK1	19.4411		16.574	intercept
C03	SYBR		Unkn	upf1Δ UPF1-208-971 PGK1	22.4853
C04	SYBR		Unkn	upf1Δ UPF1-208-971 PGK1	25.4202
C05	SYBR		Unkn	upf1Δ UPF1-208-971 DAL7	23.5352		1.02358	slope
C06	SYBR		Unkn	upf1Δ UPF1-208-971 DAL7	26.4962		23.4662	intercept
C07	SYBR		Unkn	upf1Δ UPF1-208-971 DAL7	29.4825
C08	SYBR		Unkn	upf1Δ UPF1-208-971 DAL7	32.7755
D01	SYBR		Unkn	nmd4Δ/upf1Δ UPF1-208-971 PGK1	16.2293		0.991169	slope
D02	SYBR		Unkn	nmd4Δ/upf1Δ UPF1-208-971 PGK1	19.1497		16.2168	intercept
D03	SYBR		Unkn	nmd4Δ/upf1Δ UPF1-208-971 PGK1	22.2077
D04	SYBR		Unkn	nmd4Δ/upf1Δ UPF1-208-971 PGK1	25.1216
D05	SYBR		Unkn	nmd4Δ/upf1Δ UPF1-208-971 DAL7	22.0524		1.01803	slope
D06	SYBR		Unkn	nmd4Δ/upf1Δ UPF1-208-971 DAL7	25.0933		22.0229	intercept
D07	SYBR		Unkn	nmd4Δ/upf1Δ UPF1-208-971 DAL7	28.0097
D08	SYBR		Unkn	nmd4Δ/upf1Δ UPF1-208-971 DAL7	31.2606
E01	SYBR		Unkn	nmd4Δ/upf1Δ UPF1-208-971 G243R PGK1	16.4123		0.976354	slope
E02	SYBR		Unkn	nmd4Δ/upf1Δ UPF1-208-971 G243R PGK1	19.2396		16.3629	intercept
E03	SYBR		Unkn	nmd4Δ/upf1Δ UPF1-208-971 G243R PGK1	22.1777
E04	SYBR		Unkn	nmd4Δ/upf1Δ UPF1-208-971 G243R PGK1	25.1965
E05	SYBR		Unkn	nmd4Δ/upf1Δ UPF1-208-971 G243R DAL7	22.0636		1.0389	slope
E06	SYBR		Unkn	nmd4Δ/upf1Δ UPF1-208-971 G243R DAL7	25.1068		22.0199	intercept
E07	SYBR		Unkn	nmd4Δ/upf1Δ UPF1-208-971 G243R DAL7	28.1819
E08	SYBR		Unkn	nmd4Δ/upf1Δ UPF1-208-971 G243R DAL7	31.4276
F01	SYBR		Unkn	nmd4Δ/upf1Δ UPF1-208-971 G377R Pre-L28 PGK1	16.3677		0.995623	slope
F02	SYBR		Unkn	nmd4Δ/upf1Δ UPF1-208-971 G377R Pre-L28 PGK1	19.2699		16.3325	intercept
F03	SYBR		Unkn	nmd4Δ/upf1Δ UPF1-208-971 G377R Pre-L28 PGK1	22.2992
F04	SYBR		Unkn	nmd4Δ/upf1Δ UPF1-208-971 G377R Pre-L28 PGK1	25.3142
F05	SYBR		Unkn	nmd4Δ/upf1Δ UPF1-208-971 G377R DAL7	22.0875		1.0336	slope
F06	SYBR		Unkn	nmd4Δ/upf1Δ UPF1-208-971 G377R DAL7	25.1371		22.0628	intercept
F07	SYBR		Unkn	nmd4Δ/upf1Δ UPF1-208-971 G377R DAL7	28.243
F08	SYBR		Unkn	nmd4Δ/upf1Δ UPF1-208-971 G377R DAL7	31.3882

## Sheet: repl5_revision
Sample	Cq	SQ					upf1d	pUPF1FL	PUPF1(208-971)	dd(pUPF1-208-971)	dd(G243R)	dd(G377R)
upf1Δ pre-L28	17.2362		1.0246	slope		L28	16.286	16.0875	16.0621	16.2469	16.1893	16.4274
upf1Δ pre-L28	20.2139		17.1884	intercept		Pre-L28	17.1884	19.5656	18.237	17.4533	17.7247	17.9322
upf1Δ pre-L28	23.2895					DAL7	21.4939	24.5167	22.9665	22.11	22.0511	22.338
upf1Δ pre-L28	26.4569					PGK1	16.4485	15.8313	16.0686	15.9001	16.0834	16.2292
upf1Δ L28	16.344		1.01071	slope		Dif pre-L28/L28	0.902454	3.47809	2.17497	1.20638	1.53538	1.50476
upf1Δ L28	19.259		16.286	intercept		difdif	0	2.57564	1.27252	0.30393	0.632928	0.602307
upf1Δ L28	22.2946					ratio	1	5.96134	2.41583	1.2345	1.55071	1.51814
upf1Δ L28	25.4393					difpUPF1	2.57564	0	1.30312	2.27171	1.94271	1.97333
upf1Δ PGK1	16.5171		1.018	slope		ratio	5.96134	1	2.46762	4.82894	3.84427	3.92674
upf1Δ PGK1	19.422		16.4485	intercept
upf1Δ PGK1	22.5115					Dif DAL7/PGK1	5.04543	8.68543	6.89794	6.2099	5.96772	6.10875
upf1Δ PGK1	25.6673					difpUPF1	3.63999	0	1.78749	2.47552	2.71771	2.57668
upf1Δ UPF1FL pre-L28	19.5656		1.00041	slope		ratio	12.4666	1	3.45214	5.56169	6.57829	5.96564
upf1Δ UPF1FL pre-L28	22.5553		19.561	intercept
upf1Δ UPF1FL pre-L28	25.5636
upf1Δ UPF1FL pre-L28	28.5669
upf1Δ UPF1FL L28	16.1095		0.992088	slope
upf1Δ UPF1FL L28	19.0219		16.0875	intercept
upf1Δ UPF1FL L28	22.0576
upf1Δ UPF1FL L28	25.0185
upf1Δ UPF1FL PGK1	15.8733		1.02268	slope
upf1Δ UPF1FL PGK1	18.8428		15.8313	intercept
upf1Δ UPF1FL PGK1	21.9542
upf1Δ UPF1FL PGK1	25.063
upf1Δ UPF1-208-971 pre-L28	18.2451		1.00852	slope
upf1Δ UPF1-208-971 pre-L28	21.2396		18.237	intercept
upf1Δ UPF1-208-971 pre-L28	24.3098
upf1Δ UPF1-208-971 pre-L28	27.3069
upf1Δ UPF1-208-971 L28	16.0735		1.00667	slope
upf1Δ UPF1-208-971 L28	19.076		16.0621	intercept
upf1Δ UPF1-208-971 L28	22.0802
upf1Δ UPF1-208-971 L28	25.1388
upf1Δ UPF1-208-971 PGK1	16.1306		1.00984	slope
upf1Δ UPF1-208-971 PGK1	19.0331		16.0686	intercept
upf1Δ UPF1-208-971 PGK1	22.0715
upf1Δ UPF1-208-971 PGK1	25.2162
nmd4Δ/upf1Δ UPF1-208-971 pre-L28	17.4298		1.00364	slope
nmd4Δ/upf1Δ UPF1-208-971 pre-L28	20.4519		17.4533	intercept
nmd4Δ/upf1Δ UPF1-208-971 pre-L28	23.57
nmd4Δ/upf1Δ UPF1-208-971 pre-L28	26.4268
nmd4Δ/upf1Δ UPF1-208-971 L28	16.2561		0.993086	slope
nmd4Δ/upf1Δ UPF1-208-971 L28	19.2671		16.2469	intercept
nmd4Δ/upf1Δ UPF1-208-971 L28	22.0959
nmd4Δ/upf1Δ UPF1-208-971 L28	25.244
nmd4Δ/upf1Δ UPF1-208-971 PGK1	15.9838		1.01824	slope
nmd4Δ/upf1Δ UPF1-208-971 PGK1	18.8543		15.9001	intercept
nmd4Δ/upf1Δ UPF1-208-971 PGK1	21.9599
nmd4Δ/upf1Δ UPF1-208-971 PGK1	25.131
nmd4Δ/upf1Δ UPF1-208-971 G243R pre-L28	17.7499		0.990449	slope
nmd4Δ/upf1Δ UPF1-208-971 G243R pre-L28	20.7116		17.7247	intercept
nmd4Δ/upf1Δ UPF1-208-971 G243R pre-L28	23.5606
nmd4Δ/upf1Δ UPF1-208-971 G243R pre-L28	26.7047
nmd4Δ/upf1Δ UPF1-208-971 G243R L28	16.2209		1.0124	slope
nmd4Δ/upf1Δ UPF1-208-971 G243R L28	19.2091		16.1893	intercept
nmd4Δ/upf1Δ UPF1-208-971 G243R L28	22.2035
nmd4Δ/upf1Δ UPF1-208-971 G243R L28	25.3468
nmd4Δ/upf1Δ UPF1-208-971 G243R PGK1	16.073		1.02399	slope
nmd4Δ/upf1Δ UPF1-208-971 G243R PGK1	19.1855		16.0834	intercept
nmd4Δ/upf1Δ UPF1-208-971 G243R PGK1	22.1985
nmd4Δ/upf1Δ UPF1-208-971 G243R PGK1	25.3086
nmd4Δ/upf1Δ UPF1-208-971 G377R pre-L28	18.02		1.00082	slope
nmd4Δ/upf1Δ UPF1-208-971 G377R pre-L28	20.8158		17.9322	intercept
nmd4Δ/upf1Δ UPF1-208-971 G377R pre-L28	23.9113
nmd4Δ/upf1Δ UPF1-208-971 G377R pre-L28	26.9963
nmd4Δ/upf1Δ UPF1-208-971 G377R L28	16.4694		0.999133	slope
nmd4Δ/upf1Δ UPF1-208-971 G377R L28	19.3658		16.4274	intercept
nmd4Δ/upf1Δ UPF1-208-971 G377R L28	22.4144
nmd4Δ/upf1Δ UPF1-208-971 G377R L28	25.4445
nmd4Δ/upf1Δ UPF1-208-971 G377R PGK1	16.3048		1.0195	slope
nmd4Δ/upf1Δ UPF1-208-971 G377R PGK1	19.2408		16.2292	intercept
nmd4Δ/upf1Δ UPF1-208-971 G377R PGK1	22.2134
nmd4Δ/upf1Δ UPF1-208-971 G377R PGK1	25.5089
upf1Δ DAL7	21.5113		1.01688	slope
upf1Δ DAL7	24.5234		21.4939	intercept
upf1Δ DAL7	27.5854
upf1Δ DAL7	30.6594
upf1Δ UPF1-208-971 DAL7	23.0298		1.07372	slope
upf1Δ UPF1-208-971 DAL7	26.178		22.9665	intercept
upf1Δ UPF1-208-971 DAL7	29.2381
upf1Δ UPF1-208-971 DAL7	32.7469
nmd4Δ/upf1Δ UPF1-208-971 G243R DAL7	22.1443		1.05048	slope
nmd4Δ/upf1Δ UPF1-208-971 G243R DAL7	25.1556		22.0511	intercept
nmd4Δ/upf1Δ UPF1-208-971 G243R DAL7	28.1685
nmd4Δ/upf1Δ UPF1-208-971 G243R DAL7	31.6447
upf1Δ UPF1FL DAL7	24.4522		1.0908	slope
upf1Δ UPF1FL DAL7	27.9851		24.5167	intercept
upf1Δ UPF1FL DAL7	30.863
upf1Δ UPF1FL DAL7	34.4009
nmd4Δ/upf1Δ UPF1-208-971 DAL7	22.1561		1.03642	slope
nmd4Δ/upf1Δ UPF1-208-971 DAL7	25.2026		22.11	intercept
nmd4Δ/upf1Δ UPF1-208-971 DAL7	28.2237
nmd4Δ/upf1Δ UPF1-208-971 DAL7	31.5133
nmd4Δ/upf1Δ UPF1-208-971 G377R DAL7	22.3179		1.03242	slope
nmd4Δ/upf1Δ UPF1-208-971 G377R DAL7	25.5075		22.338	intercept
nmd4Δ/upf1Δ UPF1-208-971 G377R DAL7	28.4482
nmd4Δ/upf1Δ UPF1-208-971 G377R DAL7	31.6619

## Sheet: repl6_revision
Well	Fluor	Target	Content	Sample	Cq	SQ					upf1d	pUPF1FL	PUPF1(208-971)	dd(pUPF1-208-971)	dd(G243R)	dd(G377R)
A01	SYBR		Unkn	upf1Δ pre-L28	17.0948		0.996935	slope		L28	16.1685	16.0041	16.455	16.3438	16.2745	16.4322
A02	SYBR		Unkn	upf1Δ pre-L28	19.6544		16.9229	intercept		Pre-L28	16.9229	19.2477	18.2494	17.4096	17.5338	17.6355
A03	SYBR		Unkn	upf1Δ pre-L28	22.9073					DAL7	21.768	25.2153	23.5748	22.5993	22.4573	22.8566
A04	SYBR		Unkn	upf1Δ pre-L28	25.9798					PGK1	16.2238	15.9002	16.2184	16.0783	16.2188	16.2052
A05	SYBR		Unkn	upf1Δ L28	16.4715		0.934735	slope		Dif pre-L28/L28	0.754371	3.2436	1.79443	1.06581	1.25934	1.20331
A06	SYBR		Unkn	upf1Δ L28	18.6121		16.1685	intercept		difdif	0	2.48922	1.04006	0.311438	0.504969	0.448935
A07	SYBR		Unkn	upf1Δ L28	21.5892					ratio	1	5.61476	2.05632	1.24094	1.41909	1.36503
A08	SYBR		Unkn	upf1Δ L28	24.8265					difpUPF1	2.48922	0	1.44916	2.17779	1.98426	2.04029
A09	SYBR		Unkn	upf1Δ PGK1	16.4602		0.954651	slope		ratio	5.61476	1	2.73049	4.52459	3.95658	4.11328
A10	SYBR		Unkn	upf1Δ PGK1	18.7909		16.2238	intercept
A11	SYBR		Unkn	upf1Δ PGK1	21.836					Dif DAL7/PGK1	5.54424	9.3151	7.35641	6.52101	6.23851	6.65132
A12	SYBR		Unkn	upf1Δ PGK1	24.9917					difpUPF1	3.77086	0	1.9587	2.79409	3.07659	2.66378
B01	SYBR		Unkn	upf1Δ UPF1FL pre-L28	19.2477		1.01081	slope		ratio	13.6503	1	3.88711	6.93594	8.43619	6.33693
B02	SYBR		Unkn	upf1Δ UPF1FL pre-L28	22.2596		19.2473	intercept
B03	SYBR		Unkn	upf1Δ UPF1FL pre-L28	25.3508
B04	SYBR		Unkn	upf1Δ UPF1FL pre-L28	28.3254
B05	SYBR		Unkn	upf1Δ UPF1FL L28	16.0829		0.989352	slope
B06	SYBR		Unkn	upf1Δ UPF1FL L28	18.8585		16.0041	intercept
B07	SYBR		Unkn	upf1Δ UPF1FL L28	21.9313
B08	SYBR		Unkn	upf1Δ UPF1FL L28	24.9522
B09	SYBR		Unkn	upf1Δ UPF1FL PGK1	15.9846		0.995749	slope
B10	SYBR		Unkn	upf1Δ UPF1FL PGK1	18.7816		15.9002	intercept
B11	SYBR		Unkn	upf1Δ UPF1FL PGK1	21.8334
B12	SYBR		Unkn	upf1Δ UPF1FL PGK1	24.9248
C01	SYBR		Unkn	upf1Δ UPF1-208-971 pre-L28	18.4498		0.966455	slope
C02	SYBR		Unkn	upf1Δ UPF1-208-971 pre-L28	20.8788		18.2494	intercept
C03	SYBR		Unkn	upf1Δ UPF1-208-971 pre-L28	23.9868
C04	SYBR		Unkn	upf1Δ UPF1-208-971 pre-L28	27.0783
C05	SYBR		Unkn	upf1Δ UPF1-208-971 L28	16.8068		0.891165	slope
C06	SYBR		Unkn	upf1Δ UPF1-208-971 L28	18.6771		16.455	intercept
C07	SYBR		Unkn	upf1Δ UPF1-208-971 L28	21.6492
C08	SYBR		Unkn	upf1Δ UPF1-208-971 L28	24.7277
C09	SYBR		Unkn	upf1Δ UPF1-208-971 PGK1	16.5313		0.924029	slope
C10	SYBR		Unkn	upf1Δ UPF1-208-971 PGK1	18.5695		16.2184	intercept
C11	SYBR		Unkn	upf1Δ UPF1-208-971 PGK1	21.666
C12	SYBR		Unkn	upf1Δ UPF1-208-971 PGK1	24.7394
D01	SYBR		Unkn	nmd4Δ/upf1Δ UPF1-208-971 pre-L28	17.3799		1.01238	slope
D02	SYBR		Unkn	nmd4Δ/upf1Δ UPF1-208-971 pre-L28	20.4542		17.4096	intercept
D03	SYBR		Unkn	nmd4Δ/upf1Δ UPF1-208-971 pre-L28	23.5579
D04	SYBR		Unkn	nmd4Δ/upf1Δ UPF1-208-971 pre-L28	26.4691
D05	SYBR		Unkn	nmd4Δ/upf1Δ UPF1-208-971 L28	16.4253		0.960876	slope
D06	SYBR		Unkn	nmd4Δ/upf1Δ UPF1-208-971 L28	19.1674		16.3438	intercept
D07	SYBR		Unkn	nmd4Δ/upf1Δ UPF1-208-971 L28	21.9824
D08	SYBR		Unkn	nmd4Δ/upf1Δ UPF1-208-971 L28	25.0957
D09	SYBR		Unkn	nmd4Δ/upf1Δ UPF1-208-971 PGK1	16.1465		0.991073	slope
D10	SYBR		Unkn	nmd4Δ/upf1Δ UPF1-208-971 PGK1	18.984		16.0783	intercept
D11	SYBR		Unkn	nmd4Δ/upf1Δ UPF1-208-971 PGK1	21.9553
D12	SYBR		Unkn	nmd4Δ/upf1Δ UPF1-208-971 PGK1	25.0668
E01	SYBR		Unkn	nmd4Δ/upf1Δ UPF1-208-971 G243R pre-L28	17.6316		0.990609	slope
E02	SYBR		Unkn	nmd4Δ/upf1Δ UPF1-208-971 G243R pre-L28	20.4158		17.5338	intercept
E03	SYBR		Unkn	nmd4Δ/upf1Δ UPF1-208-971 G243R pre-L28	23.3637
E04	SYBR		Unkn	nmd4Δ/upf1Δ UPF1-208-971 G243R pre-L28	26.555
E05	SYBR		Unkn	nmd4Δ/upf1Δ UPF1-208-971 G243R L28	16.4234		0.962876	slope
E06	SYBR		Unkn	nmd4Δ/upf1Δ UPF1-208-971 G243R L28	18.9811		16.2745	intercept
E07	SYBR		Unkn	nmd4Δ/upf1Δ UPF1-208-971 G243R L28	21.9689
E08	SYBR		Unkn	nmd4Δ/upf1Δ UPF1-208-971 G243R L28	25.0563
E09	SYBR		Unkn	nmd4Δ/upf1Δ UPF1-208-971 G243R PGK1	16.3664		0.960607	slope
E10	SYBR		Unkn	nmd4Δ/upf1Δ UPF1-208-971 G243R PGK1	18.9175		16.2188	intercept
E11	SYBR		Unkn	nmd4Δ/upf1Δ UPF1-208-971 G243R PGK1	21.9058
E12	SYBR		Unkn	nmd4Δ/upf1Δ UPF1-208-971 G243R PGK1	24.9764
F01	SYBR		Unkn	nmd4Δ/upf1Δ UPF1-208-971 G377R pre-L28	17.5842		1.03636	slope
F02	SYBR		Unkn	nmd4Δ/upf1Δ UPF1-208-971 G377R pre-L28	20.7847		17.6355	intercept
F03	SYBR		Unkn	nmd4Δ/upf1Δ UPF1-208-971 G377R pre-L28	23.9274
F04	SYBR		Unkn	nmd4Δ/upf1Δ UPF1-208-971 G377R pre-L28	26.9003
F05	SYBR		Unkn	nmd4Δ/upf1Δ UPF1-208-971 G377R L28	16.4487		0.97636	slope
F06	SYBR		Unkn	nmd4Δ/upf1Δ UPF1-208-971 G377R L28	19.3038		16.4322	intercept
F07	SYBR		Unkn	nmd4Δ/upf1Δ UPF1-208-971 G377R L28	22.3559
F08	SYBR		Unkn	nmd4Δ/upf1Δ UPF1-208-971 G377R L28	25.1949
F09	SYBR		Unkn	nmd4Δ/upf1Δ UPF1-208-971 G377R PGK1	16.2467		1.00558	slope
F10	SYBR		Unkn	nmd4Δ/upf1Δ UPF1-208-971 G377R PGK1	19.1835		16.2052	intercept
F11	SYBR		Unkn	nmd4Δ/upf1Δ UPF1-208-971 G377R PGK1	22.1915
F12	SYBR		Unkn	nmd4Δ/upf1Δ UPF1-208-971 G377R PGK1	25.2999
G01	SYBR		Unkn	upf1Δ DAL7	21.9677		0.945126	slope
G02	SYBR		Unkn	upf1Δ DAL7	24.352		21.768	intercept
G03	SYBR		Unkn	upf1Δ DAL7	27.3427
G04	SYBR		Unkn	upf1Δ DAL7	30.422
G05	SYBR		Unkn	upf1Δ UPF1-208-971 DAL7	23.7568		0.942911	slope
G06	SYBR		Unkn	upf1Δ UPF1-208-971 DAL7	26.1188		23.5748	intercept
G07	SYBR		Unkn	upf1Δ UPF1-208-971 DAL7	29.256
G08	SYBR		Unkn	upf1Δ UPF1-208-971 DAL7	32.1402
G09	SYBR		Unkn	nmd4Δ/upf1Δ UPF1-208-971 G243R DAL7	22.6418		1.00576	slope
G10	SYBR		Unkn	nmd4Δ/upf1Δ UPF1-208-971 G243R DAL7	25.2126		22.4573	intercept
G11	SYBR		Unkn	nmd4Δ/upf1Δ UPF1-208-971 G243R DAL7	28.4622
G12	SYBR		Unkn	nmd4Δ/upf1Δ UPF1-208-971 G243R DAL7	31.6162
H01	SYBR		Unkn	upf1Δ UPF1FL DAL7	25.1303		0.995322	slope
H02	SYBR		Unkn	upf1Δ UPF1FL DAL7	28.3215		25.2153	intercept
H03	SYBR		Unkn	upf1Δ UPF1FL DAL7	31.2019
H04	SYBR		Unkn	upf1Δ UPF1FL DAL7	34.1234
H05	SYBR		Unkn	nmd4Δ/upf1Δ UPF1-208-971 DAL7	22.7113		0.998134	slope
H06	SYBR		Unkn	nmd4Δ/upf1Δ UPF1-208-971 DAL7	25.4994		22.5993	intercept
H07	SYBR		Unkn	nmd4Δ/upf1Δ UPF1-208-971 DAL7	28.4409
H08	SYBR		Unkn	nmd4Δ/upf1Δ UPF1-208-971 DAL7	31.7121
H09	SYBR		Unkn	nmd4Δ/upf1Δ UPF1-208-971 G377R DAL7	22.8571		1.00945	slope
H10	SYBR		Unkn	nmd4Δ/upf1Δ UPF1-208-971 G377R DAL7	25.8404		22.8566	intercept
H11	SYBR		Unkn	nmd4Δ/upf1Δ UPF1-208-971 G377R DAL7	29.0007
H12	SYBR		Unkn	nmd4Δ/upf1Δ UPF1-208-971 G377R DAL7	31.8982
