# Supplementary material for: Structure of the Nmd4-Upf1 complex supports conservation of the nonsense-mediated mRNA decay pathway between yeast and humans
Source: PLoS Biol. 2024 Sep 27;22(9):e3002821. doi: 10.1371/journal.pbio.3002821 (PMC11463774; doi:10.1371/journal.pbio.3002821)
Supplement: S4 Data — (XLSX) [file pbio.3002821.s021.xlsx]

## Sheet: Fig. 3G
Data used to generate Fig. 3G (ATPase activity of Upf1-HD +/- Nmd4 mutants)
Raw data
	Time (min)	0	10	20	30
Upf1-HD + ∅	cpm	10376	10527	11243	12106
Upf1-HD + ∅	cpm	10055	10274	10768	11596
Upf1-HD + ∅	cpm	10337	11044	12445	13656
Upf1-HD + Nmd4 WT	cpm	10277	15452	21278	26276
Upf1-HD + Nmd4 WT	cpm	9760	16347	23460	27952
Upf1-HD + Nmd4 WT	cpm	9779	15949	21625	27222
Upf1-HD + Nmd4 R210E	cpm	10607	14001	17500	19533
Upf1-HD + Nmd4 R210E	cpm	9603	12469	14121	15696
Upf1-HD + Nmd4 R210E	cpm	10108	13266	15434	17485
Upf1-HD + Nmd4 W216A	cpm	10071	12020	14835	17520
Upf1-HD + Nmd4 W216A	cpm	10297	13157	15906	18258
Upf1-HD + Nmd4 W216A	cpm	10466	11565	13875	15380
Upf1-HD + Nmd4 M2	cpm	10284	12245	13725	15121
Upf1-HD + Nmd4 M2	cpm	10202	12708	14944	16978
Upf1-HD + Nmd4 M2	cpm	9817	12584	14696	16334
Background subtracted
	Time (min)	0	10	20	30
Upf1-HD + ∅	cpm	0	151	867	1730
Upf1-HD + ∅	cpm	0	219	713	1541
Upf1-HD + ∅	cpm	0	707	2108	3319
Upf1-HD + Nmd4 WT	cpm	0	5175	11001	15999
Upf1-HD + Nmd4 WT	cpm	0	6587	13700	18192
Upf1-HD + Nmd4 WT	cpm	0	6170	11846	17443
Upf1-HD + Nmd4 R210E	cpm	0	3394	6893	8926
Upf1-HD + Nmd4 R210E	cpm	0	2866	4518	6093
Upf1-HD + Nmd4 R210E	cpm	0	3158	5326	7377
Upf1-HD + Nmd4 W216A	cpm	0	1949	4764	7449
Upf1-HD + Nmd4 W216A	cpm	0	2860	5609	7961
Upf1-HD + Nmd4 W216A	cpm	0	1099	3409	4914
Upf1-HD + Nmd4 M2	cpm	0	1961	3441	4837
Upf1-HD + Nmd4 M2	cpm	0	2506	4742	6776
Upf1-HD + Nmd4 M2	cpm	0	2767	4879	6517
Mean
	Time (min)	0	10	20	30
Upf1-HD + ∅	cpm	0	359	1229.33	2196.67
Upf1-HD + Nmd4 WT	cpm	0	5977.33	12182.3	17211.3
Upf1-HD + Nmd4 R210E	cpm	0	3139.33	5579	7465.33
Upf1-HD + Nmd4 W216A	cpm	0	1969.33	4594	6774.67
Upf1-HD + Nmd4 M2	cpm	0	2411.33	4354	6043.33
Standard deviation
	Time (min)	0	10	20	30
Upf1-HD + ∅	cpm	0	303.289	764.834	976.552
Upf1-HD + Nmd4 WT	cpm	0	725.449	1380.58	1114.7
Upf1-HD + Nmd4 R210E	cpm	0	264.494	1207.54	1418.56
Upf1-HD + Nmd4 W216A	cpm	0	880.676	1109.81	1631.59
Upf1-HD + Nmd4 M2	cpm	0	411.255	793.643	1052.71
Standard deviation (%)
	Time (min)	0	10	20	30
Upf1-HD + ∅		0	84.4815	62.2153	44.4561
Upf1-HD + Nmd4 WT		0	12.1367	11.3326	6.47657
Upf1-HD + Nmd4 R210E		0	8.42518	21.6445	19.002
Upf1-HD + Nmd4 W216A		0	44.7195	24.1578	24.0837
Upf1-HD + Nmd4 M2		0	17.0551	18.2279	17.4194
Normalized mean (%)
	Time (min)	0	10	20	30
Upf1-HD + ∅		0	16.3429	55.9636	100
Upf1-HD + Nmd4 WT		0	272.109	554.583	783.52
Upf1-HD + Nmd4 R210E		0	142.914	253.976	339.848
Upf1-HD + Nmd4 W216A		0	89.651	209.135	308.407
Upf1-HD + Nmd4 M2		0	109.772	198.209	275.114
Normalized Standard deviation (%)
	Time (min)	0	10	20	30
Upf1-HD + ∅		0	13.8068	34.8179
Upf1-HD + Nmd4 WT		0	33.025	62.8487	50.7452
Upf1-HD + Nmd4 R210E		0	12.0407	54.9717	64.578
Upf1-HD + Nmd4 W216A		0	40.0915	50.5224	74.2759
Upf1-HD + Nmd4 M2		0	18.7218	36.1294	47.9231
Values used to generate the final plots

## Sheet: Fig. 3G-Control-Nmd4 mutants al
Data used to generate Fig. 3G (control of ATPase activity of Nmd4 mutants alone)
Raw data
	Time (min)	0	15	30.5
Upf1-HD + ∅		1206	6525	10812
Upf1-HD + ∅		1231	6159	8264
Upf1-HD + ∅		1155	4258	6354
Nmd4 WT		1212	1927	1339
Nmd4 WT		1200	1306	1382
Nmd4 WT		1252	1354	1403
Nmd4 R210E		1284	1210	1289
Nmd4 R210E		1347	1241	1149
Nmd4 R210E		1409	1203	1185
Nmd4 W216A		1401	1367	1386
Nmd4 W216A		1512	1410	1248
Nmd4 W216A		1454	1264	1371
Nmd4 M2		1239	1257	1307
Nmd4 M2		1389	1270	1371
Nmd4 M2		1466	1209	1261
Background subtracted
	Time (min)	0	15	30.5
Upf1-HD + ∅		0	5319	9606
Upf1-HD + ∅		0	4928	7033
Upf1-HD + ∅		0	3103	5199
Nmd4 WT		0	715	127
Nmd4 WT		0	106	182
Nmd4 WT		0	102	151
Nmd4 R210E		0	-74	5
Nmd4 R210E		0	-106	-198
Nmd4 R210E		0	-206	-224
Nmd4 W216A		0	-34	-15
Nmd4 W216A		0	-102	-264
Nmd4 W216A		0	-190	-83
Nmd4 M2		0	18	68
Nmd4 M2		0	-119	-18
Nmd4 M2		0	-257	-205
Mean
	Time (min)	0	15	30.5
Upf1-HD + ∅		0	4450	7279.33
Nmd4 WT		0	307.667	153.333
Nmd4 R210E		0	-128.667	-139
Nmd4 W216A		0	-108.667	-120.667
Nmd4 M2		0	-119.333	-51.6667
Standard deviation
	Time (min)	0	15	30.5
Upf1-HD + ∅		0	1182.8	2213.8
Nmd4 WT		0	352.767	27.5741
Nmd4 R210E		0	68.8573	125.383
Nmd4 W216A		0	78.2134	128.702
Nmd4 M2		0	137.5	139.579
Standard deviation (%)
	Time (min)	0	15	30.5
Upf1-HD + ∅		0	26.5799	30.4122
Nmd4 WT		0	114.659	17.9831
Nmd4 R210E		0	-53.5161	-90.2039
Nmd4 W216A		0	-71.9755	-106.66
Nmd4 M2		0	-115.224	-270.153
Normalized mean (%)
	Time (min)	0	15	30.5
Upf1-HD + ∅		0	61.132	100
Nmd4 WT		0	4.22658	2.10642
Nmd4 R210E		0	-1.76756	-1.90952
Nmd4 W216A		0	-1.49281	-1.65766
Nmd4 M2		0	-1.63934	-0.709772
Normalized Standard deviation (%)
	Time (min)	0	15	30.5
Upf1-HD + ∅		0	16.2488
Nmd4 WT		0	4.84614	0.3788
Nmd4 R210E		0	0.945929	1.72246
Nmd4 W216A		0	1.07446	1.76805
Nmd4 M2		0	1.88891	1.91747
Values used to generate the final plots
