# Supplementary material for: Structure of the Nmd4-Upf1 complex supports conservation of the nonsense-mediated mRNA decay pathway between yeast and humans
Source: PLoS Biol. 2024 Sep 27;22(9):e3002821. doi: 10.1371/journal.pbio.3002821 (PMC11463774; doi:10.1371/journal.pbio.3002821)
Supplement: S5 Data — (XLSX) [file pbio.3002821.s022.xlsx]

## Sheet: RQ Table-final
Sample	RNA	Replicate 1			Replicate 2			Replicate 3			Mean	Standard deviation	test student WT/mutants	test student M5/M7
Ctrl	hnRNPL insens	1									1
KD_SMG6 + Empty plasmid	hnRNPL insens	1.32	1.39	1.3	1.55	1.36	1.54	1.27	1.35	1.37	1.38333	0.0987421
KD_SMG6 + SMG6R WT	hnRNPL insens	1.36	1.45	1.49	1.91	1.33	1.75	1.34	1.34	1.35	1.48	0.209702
KD_SMG6 + SMG6R M2	hnRNPL insens	1.11	1.59	1.62	2.31	1.98	1.57	1.99	1.69	1.24	1.67778	0.375059	0.186325
KD_SMG6 + SMG6R M5	hnRNPL insens	1.91	1.92	2.38	1.43	1.6	1.86	1.57	1.74	1.96	1.81889	0.278902	0.0101511
KD_SMG6 + SMG6R M7	hnRNPL insens	2.37	2.14	2.17	1.97	2.19	1.92	1.82	1.88	2	2.05111	0.177514	1.19013e-05	0.0512238
Ctrl	hnRNPL sens	1									1
KD_SMG6 + Empty plasmid	hnRNPL sens	4.17	4.02	3.91	3.2	4.26	3.72	2.51	2.54	2.51	3.42667	0.744715
KD_SMG6 + SMG6R WT	hnRNPL sens	1.11	1.2	1.25	1.35	1.7	1.15	0.81	0.91	0.9	1.15333	0.272075
KD_SMG6 + SMG6R M2	hnRNPL sens	0.93	0.76	1.23	1.84	1.29	1.42	1.21	0.64	1.21	1.17	0.360416	0.913214
KD_SMG6 + SMG6R M5	hnRNPL sens	2.87	3.33	2.34	2.32	2.03	2.44	2.12	2.64	2.92	2.55667	0.421278	2.9518e-07
KD_SMG6 + SMG6R M7	hnRNPL sens	4.58	4.41	4.07	2.64	3.59	3.58	3.11	3.54	3.06	3.62	0.641405	1.18017e-08	0.000742385
Ctrl	BAG1 insens	1									1
KD_SMG6 + Empty plasmid	BAG1 insens	1.06	1.13	1.13	1.08	1.19	1.2	1.08	1.08	1.05	1.11111	0.0548736
KD_SMG6 + SMG6R WT	BAG1 insens	0.83	0.75	0.64	1.06	1.06	1.12	0.87	0.88	1.03	0.915556	0.162258
KD_SMG6 + SMG6R M2	BAG1 insens	0.63	0.73	0.72	1.19	1.15	1.28	0.72	1.11	0.91	0.937778	0.247223	0.824489
KD_SMG6 + SMG6R M5	BAG1 insens	0.93	1.26	1.06	1.26	1.21	1.46	1.41	1.35	1.52	1.27333	0.189737	0.00055151
KD_SMG6 + SMG6R M7	BAG1 insens	1.17	1.17	1.48	1.17	1.31	1.25	1.39	1.35	1.21	1.27778	0.111779	4.70421e-05	0.95247
Ctrl	BAG1 sens	1									1
KD_SMG6 + Empty plasmid	BAG1 sens	8.28	8.32	8.16	8.25	8.7	8.3	5.37	5.73	6.04	7.46111	1.32979
KD_SMG6 + SMG6R WT	BAG1 sens	1.52	1.63	1.62	1.76	1.67	1.71	1.67	1.97	1.82	1.70778	0.130363
KD_SMG6 + SMG6R M2	BAG1 sens	1.86	1.97	1.96	2.07	2	2.02	1.89	1.7	1.4	1.87444	0.208453	0.0589142
KD_SMG6 + SMG6R M5	BAG1 sens	6.45	6.23	6.21	5.57	6.04	5.11	5.94	6.05	6.1	5.96667	0.400656	1.44791e-15
KD_SMG6 + SMG6R M7	BAG1 sens	7.76	7.4	7.85	7.1	6.98	5.56	8.15	8.18	7.79	7.41889	0.81424	5.31048e-13	0.00019598
Ctrl	GAS5	1									1
KD_SMG6 + Empty plasmid	GAS5	4.68	4.06	4.32	4.35	4.19	4.31	3.25	3.45	3.32	3.99222	0.518406
KD_SMG6 + SMG6R WT	GAS5	1.53	1.6	1.17	1.57	1.57	1.39	1.73	1.58	1.8	1.54889	0.183538
KD_SMG6 + SMG6R M2	GAS5	2.06	1.87	2.04	1.96	1.63	1.8	1.66	1.23	1.67	1.76889	0.259155	0.0541327
KD_SMG6 + SMG6R M5	GAS5	4.09	4.06	3.25	3.96	3.65	3.83	4.24	4.08	4.12	3.92	0.305778	9.97721e-13
KD_SMG6 + SMG6R M7	GAS5	4.34	4.32	3.95	4.22	4.1	4.03	4.21	4.3	4.62	4.23222	0.197786	1.87144e-15	0.0204686
Ctrl	RP9P	1									1
KD_SMG6 + Empty plasmid	RP9P	7	7.17	8.01	7.18	7.53	7.35	3.86	4.9	4.05	6.33889	1.60169
KD_SMG6 + SMG6R WT	RP9P	1.82	1.75	2.3	2.03		2.1		1.45	1.44	1.84143	0.325547
KD_SMG6 + SMG6R M2	RP9P	2.49	2.24	2.26	2.79	2.8	2.28	1.78	2.06	2.08	2.30889	0.336803	0.0146138
KD_SMG6 + SMG6R M5	RP9P	7.76	8.48	8.41	5.45	5.49	5.32	4.74	5.14	5.24	6.22556	1.52184	1.57442e-05
KD_SMG6 + SMG6R M7	RP9P	7.95	10.3	10.38	8.28	7.65	7.91	6.26	7.1	7.72	8.17222	1.36083	2.41608e-07	0.0113299

## Sheet: Replicate 1 - Plate 1
Well	Fluorophore	Target	Sample	Melting Temp	Cq	Cq Mean (actin)	Cq Std. Dev (actin)	ΔCq=Cq mean gene -Cq mean actin	ΔCq mean WT	ΔΔCq=ΔCq sample -ΔCq calibrator (WT)	RQ = 2E(-ΔΔCq)
A01	SYBR	hnRNPL insens	Ctrl	85	26.1818			11.4018	11.2406	0	1
A02	SYBR	hnRNPL insens	Ctrl	85	25.8418			11.0618
A03	SYBR	hnRNPL insens	Ctrl	85	26.0381			11.2581
A04	SYBR	hnRNPL insens	KD_SMG6 + Empty plasmid	85	25.3158			10.8358		-0.404249	1.3234
A05	SYBR	hnRNPL insens	KD_SMG6 + Empty plasmid	85	25.2447			10.7647		-0.47528	1.39019
A06	SYBR	hnRNPL insens	KD_SMG6 + Empty plasmid	85	25.3382			10.8582		-0.38181	1.30298
A07	SYBR	hnRNPL insens	KD_SMG6 + SMG6R WT	84.5	25.2337			10.7937		-0.44628	1.36252
A08	SYBR	hnRNPL insens	KD_SMG6 + SMG6R WT	84.5	25.1395			10.6995		-0.540507	1.45448
A09	SYBR	hnRNPL insens	KD_SMG6 + SMG6R WT	84.5	25.1001			10.6601		-0.579909	1.49475
B01	SYBR	hnRNPL insens	KD_SMG6 + SMG6R M2	85	25.8634			11.0934		-0.14663	1.10698
B02	SYBR	hnRNPL insens	KD_SMG6 + SMG6R M2	85	25.3367			10.5667		-0.673281	1.5947
B03	SYBR	hnRNPL insens	KD_SMG6 + SMG6R M2	84.5	25.3111			10.5411		-0.698886	1.62325
B04	SYBR	hnRNPL insens	KD_SMG6 + SMG6R M5	84.5	24.8046			10.3046		-0.935398	1.91242
B05	SYBR	hnRNPL insens	KD_SMG6 + SMG6R M5	84.5	24.801			10.301		-0.938973	1.91716
B06	SYBR	hnRNPL insens	KD_SMG6 + SMG6R M5	84.5	24.4894			9.98941		-1.25059	2.37938
B07	SYBR	hnRNPL insens	KD_SMG6 + SMG6R M7	84.5	24.7768			9.99676		-1.24324	2.3673
B08	SYBR	hnRNPL insens	KD_SMG6 + SMG6R M7	84.5	24.9207			10.1407		-1.09929	2.14249
B09	SYBR	hnRNPL insens	KD_SMG6 + SMG6R M7	84.5	24.9031			10.1231		-1.11688	2.16877
C01	SYBR	hnRNPL sens	Ctrl	83	30.3331			15.5531	15.4423	0	1
C02	SYBR	hnRNPL sens	Ctrl	83	30.2541			15.4741
C03	SYBR	hnRNPL sens	Ctrl	82.5	30.0798			15.2998
C04	SYBR	hnRNPL sens	KD_SMG6 + Empty plasmid	82.5	27.86			13.38		-2.05998	4.1698
C05	SYBR	hnRNPL sens	KD_SMG6 + Empty plasmid	82.5	27.9113			13.4313		-2.00867	4.02411
C06	SYBR	hnRNPL sens	KD_SMG6 + Empty plasmid	82.5	27.9525			13.4725		-1.96748	3.91084
C07	SYBR	hnRNPL sens	KD_SMG6 + SMG6R WT	82.5	29.7337			15.2937		-0.146307	1.10673
C08	SYBR	hnRNPL sens	KD_SMG6 + SMG6R WT	82.5	29.6207			15.1807		-0.259283	1.19688
C09	SYBR	hnRNPL sens	KD_SMG6 + SMG6R WT	82.5	29.56			15.12		-0.320028	1.24835
D01	SYBR	hnRNPL sens	KD_SMG6 + SMG6R M2	83	30.3161			15.5461		0.106125	0.92908
D02	SYBR	hnRNPL sens	KD_SMG6 + SMG6R M2	82.5	30.6063			15.8363		0.39626	0.759826
D03	SYBR	hnRNPL sens	KD_SMG6 + SMG6R M2	82.5	29.9145			15.1445		-0.295543	1.22735
D04	SYBR	hnRNPL sens	KD_SMG6 + SMG6R M5	82.5	28.4186			13.9186		-1.52141	2.87071
D05	SYBR	hnRNPL sens	KD_SMG6 + SMG6R M5	82.5	28.2057			13.7057		-1.73428	3.32712
D06	SYBR	hnRNPL sens	KD_SMG6 + SMG6R M5	82.5	28.7146			14.2146		-1.22542	2.33823
D07	SYBR	hnRNPL sens	KD_SMG6 + SMG6R M7	82.5	28.0255			13.2455		-2.19454	4.57744
D08	SYBR	hnRNPL sens	KD_SMG6 + SMG6R M7	82.5	28.0785			13.2985		-2.14155	4.41234
D09	SYBR	hnRNPL sens	KD_SMG6 + SMG6R M7	82.5	28.1966			13.4166		-2.0234	4.06541
E01	SYBR	BAG1 insens	Ctrl	82	21.3395			6.55951	6.4854	0	1
E02	SYBR	BAG1 insens	Ctrl	82	21.3126			6.53259
E03	SYBR	BAG1 insens	Ctrl	82	21.1441			6.36412
E04	SYBR	BAG1 insens	KD_SMG6 + Empty plasmid	82	20.8858			6.40582		-0.084176	1.06008
E05	SYBR	BAG1 insens	KD_SMG6 + Empty plasmid	81.5	20.7969			6.31692		-0.173076	1.12746
E06	SYBR	BAG1 insens	KD_SMG6 + Empty plasmid	81.5	20.8			6.32002		-0.169981	1.12504
E07	SYBR	BAG1 insens	KD_SMG6 + SMG6R WT	82	21.2055			6.76546		0.275465	0.826184
E08	SYBR	BAG1 insens	KD_SMG6 + SMG6R WT	82	21.3447			6.90469		0.414688	0.750182
E09	SYBR	BAG1 insens	KD_SMG6 + SMG6R WT	81.5	21.5775			7.13746		0.64746	0.638403
F01	SYBR	BAG1 insens	KD_SMG6 + SMG6R M2	82	21.9266			7.15658		0.666583	0.629997
F02	SYBR	BAG1 insens	KD_SMG6 + SMG6R M2	82	21.722			6.95198		0.461978	0.72599
F03	SYBR	BAG1 insens	KD_SMG6 + SMG6R M2	81.5	21.7288			6.95879		0.468793	0.722569
F04	SYBR	BAG1 insens	KD_SMG6 + SMG6R M5	81.5	21.0982			6.59824		0.108238	0.927721
F05	SYBR	BAG1 insens	KD_SMG6 + SMG6R M5	82	20.6525			6.15251		-0.337495	1.26356
F06	SYBR	BAG1 insens	KD_SMG6 + SMG6R M5	81.5	20.909			6.40897		-0.0810277	1.05777
F07	SYBR	BAG1 insens	KD_SMG6 + SMG6R M7	82	21.0406			6.26055		-0.229449	1.17239
F08	SYBR	BAG1 insens	KD_SMG6 + SMG6R M7	81.5	21.0387			6.25869		-0.231309	1.1739
F09	SYBR	BAG1 insens	KD_SMG6 + SMG6R M7	81.5	20.7058			5.92583		-0.564174	1.47854
G01	SYBR	Actin	Ctrl	87	15.0039	14.7816	0.231424				1
G02	SYBR	Actin	Ctrl	87	14.799						1
G03	SYBR	Actin	Ctrl	87	14.542						1
G04	SYBR	Actin	KD_SMG6 + Empty plasmid	87	14.4274	14.4839	0.079843				1
G05	SYBR	Actin	KD_SMG6 + Empty plasmid	87	10.2149						1
G06	SYBR	Actin	KD_SMG6 + Empty plasmid	87	14.5403						1
G07	SYBR	Actin	KD_SMG6 + SMG6R WT	87	14.4141	14.4438	0.0315998				1
G08	SYBR	Actin	KD_SMG6 + SMG6R WT	87	14.477						1
G09	SYBR	Actin	KD_SMG6 + SMG6R WT	87	14.4404						1
H01	SYBR	Actin	KD_SMG6 + SMG6R M2	87	14.8213	14.7665	0.10996				1
H02	SYBR	Actin	KD_SMG6 + SMG6R M2	87	14.64						1
H03	SYBR	Actin	KD_SMG6 + SMG6R M2	87	14.8384						1
H04	SYBR	Actin	KD_SMG6 + SMG6R M5	87	14.5822	14.4965	0.0802531				1
H05	SYBR	Actin	KD_SMG6 + SMG6R M5	87	14.4231						1
H06	SYBR	Actin	KD_SMG6 + SMG6R M5	87	14.4843						1
H07	SYBR	Actin	KD_SMG6 + SMG6R M7	87	14.7741	14.7778	0.0634448				1
H08	SYBR	Actin	KD_SMG6 + SMG6R M7	87	14.8429						1
H09	SYBR	Actin	KD_SMG6 + SMG6R M7	87	14.7162						1

## Sheet: Replicate 1 - Plate 2
Well	Fluorophore	Target	Sample	Melting Temp	Cq	Cq Mean (actin)	Cq Std. Dev (actin)	ΔCq=Cq mean gene -Cq mean actin	ΔCq mean WT	ΔΔCq=ΔCq sample -ΔCq calibrator (WT)	RQ = 2E(-ΔΔCq)
A01	SYBR	BAG1 sens	Ctrl	81.5	27.1744			11.9344	11.8397	0	1
A02	SYBR	BAG1 sens	Ctrl	81.5	26.9808			11.7408
A03	SYBR	BAG1 sens	Ctrl	81.5	27.084			11.844
A04	SYBR	BAG1 sens	KD_SMG6 + Empty plasmid	81.5	23.7411			8.79112		-3.04888	8.27567
A05	SYBR	BAG1 sens	KD_SMG6 + Empty plasmid	81.5	23.734			8.78401		-3.05599	8.3166
A06	SYBR	BAG1 sens	KD_SMG6 + Empty plasmid	81.5	23.7621			8.81211		-3.02789	8.15616
A07	SYBR	BAG1 sens	KD_SMG6 + SMG6R WT	81.5	26.2056			11.2356		-0.604392	1.52034
A08	SYBR	BAG1 sens	KD_SMG6 + SMG6R WT	81.5	26.1037			11.1337		-0.706295	1.63161
A09	SYBR	BAG1 sens	KD_SMG6 + SMG6R WT	81.5	26.1123			11.1423		-0.69765	1.62186
B01	SYBR	BAG1 sens	KD_SMG6 + SMG6R M2	81.5	26.3132			10.9432		-0.89678	1.86191
B02	SYBR	BAG1 sens	KD_SMG6 + SMG6R M2	81.5	26.2294			10.8594		-0.980608	1.9733
B03	SYBR	BAG1 sens	KD_SMG6 + SMG6R M2	81.5	26.239			10.869		-0.970997	1.96019
B04	SYBR	BAG1 sens	KD_SMG6 + SMG6R M5	81.5	24.2303			9.15031		-2.68969	6.45176
B05	SYBR	BAG1 sens	KD_SMG6 + SMG6R M5	81.5	24.2808			9.2008		-2.6392	6.22986
B06	SYBR	BAG1 sens	KD_SMG6 + SMG6R M5	81.5	24.2863			9.20627		-2.63373	6.2063
B07	SYBR	BAG1 sens	KD_SMG6 + SMG6R M7	81.5	24.0231			8.88307		-2.95693	7.76472
B08	SYBR	BAG1 sens	KD_SMG6 + SMG6R M7	81.5	24.0929			8.95291		-2.88709	7.39779
B09	SYBR	BAG1 sens	KD_SMG6 + SMG6R M7	81.5	24.0072			8.86724		-2.97276	7.85038
C01	SYBR	GAS5	Ctrl	83	19.7016			4.46157	4.36801	0	1
C02	SYBR	GAS5	Ctrl	82.5	19.702			4.46197
C03	SYBR	GAS5	Ctrl	82.5	19.4205			4.18048
C04	SYBR	GAS5	KD_SMG6 + Empty plasmid	82.5	17.093			2.14299		-2.22701	4.68162
C05	SYBR	GAS5	KD_SMG6 + Empty plasmid	82.5	17.2989			2.34892		-2.02108	4.05888
C06	SYBR	GAS5	KD_SMG6 + Empty plasmid	82.5	17.2095			2.25951		-2.11049	4.31837
C07	SYBR	GAS5	KD_SMG6 + SMG6R WT	82.5	18.7237			3.75371		-0.616291	1.53293
C08	SYBR	GAS5	KD_SMG6 + SMG6R WT	82.5	18.6606			3.69062		-0.679385	1.60146
C09	SYBR	GAS5	KD_SMG6 + SMG6R WT	82.5	19.117			4.147		-0.223004	1.16716
D01	SYBR	GAS5	KD_SMG6 + SMG6R M2	83	18.6993			3.32925		-1.04075	2.05729
D02	SYBR	GAS5	KD_SMG6 + SMG6R M2	82.5	18.8364			3.46636		-0.903644	1.87079
D03	SYBR	GAS5	KD_SMG6 + SMG6R M2	82.5	18.7147			3.34475		-1.02525	2.03531
D04	SYBR	GAS5	KD_SMG6 + SMG6R M5	82.5	17.4183			2.33829		-2.03171	4.08889
D05	SYBR	GAS5	KD_SMG6 + SMG6R M5	82.5	17.4301			2.35007		-2.01993	4.05564
D06	SYBR	GAS5	KD_SMG6 + SMG6R M5	82.5	17.7489			2.6689		-1.7011	3.25149
D07	SYBR	GAS5	KD_SMG6 + SMG6R M7	82.5	17.3919			2.25188		-2.11812	4.34129
D08	SYBR	GAS5	KD_SMG6 + SMG6R M7	82.5	17.3977			2.25768		-2.11232	4.32386
D09	SYBR	GAS5	KD_SMG6 + SMG6R M7	82.5	17.5281			2.38811		-1.98189	3.95011
E01	SYBR	RP9P	Ctrl	85.5	29.8079			14.5679	14.5497	0	1
E02	SYBR	RP9P	Ctrl	85.5	30.0174			14.7774
E03	SYBR	RP9P	Ctrl	85.5	29.5438			14.3038
E04	SYBR	RP9P	KD_SMG6 + Empty plasmid	85.5	26.693			11.743		-2.80702	6.99837
E05	SYBR	RP9P	KD_SMG6 + Empty plasmid	85.5	26.6574			11.7074		-2.84257	7.17295
E06	SYBR	RP9P	KD_SMG6 + Empty plasmid	85.5	26.4985			11.5485		-3.00153	8.0085
E07	SYBR	RP9P	KD_SMG6 + SMG6R WT	85.5	28.6566			13.6866		-0.863399	1.81932
E08	SYBR	RP9P	KD_SMG6 + SMG6R WT	85.5	28.7143			13.7443		-0.805695	1.74799
E09	SYBR	RP9P	KD_SMG6 + SMG6R WT	85.5	28.3193			13.3493		-1.20071	2.29853
F01	SYBR	RP9P	KD_SMG6 + SMG6R M2	85.5	28.6054			13.2354		-1.31456	2.48726
F02	SYBR	RP9P	KD_SMG6 + SMG6R M2	85.5	28.7587			13.3887		-1.16133	2.23664
F03	SYBR	RP9P	KD_SMG6 + SMG6R M2	85.5	28.7446			13.3746		-1.17539	2.25854
F04	SYBR	RP9P	KD_SMG6 + SMG6R M5	85.5	26.6742			11.5942		-2.95582	7.75874
F05	SYBR	RP9P	KD_SMG6 + SMG6R M5	85.5	26.5467			11.4667		-3.08335	8.47579
F06	SYBR	RP9P	KD_SMG6 + SMG6R M5	85.5	26.5587			11.4787		-3.07134	8.40556
F07	SYBR	RP9P	KD_SMG6 + SMG6R M7	85.5	26.6994			11.5594		-2.99061	7.94808
F08	SYBR	RP9P	KD_SMG6 + SMG6R M7	85.5	26.3259			11.1859		-3.36407	10.2964
F09	SYBR	RP9P	KD_SMG6 + SMG6R M7	85.5	26.3136			11.1736		-3.3764	10.3848
G01	SYBR	Actin	Ctrl	87	15.439	15.2442	0.169045				1
G02	SYBR	Actin	Ctrl	87	15.1565						1
G03	SYBR	Actin	Ctrl	87	15.1369						1
G04	SYBR	Actin	KD_SMG6 + Empty plasmid	87	15.0587	14.9476	0.146834				1
G05	SYBR	Actin	KD_SMG6 + Empty plasmid	87	15.003						1
G06	SYBR	Actin	KD_SMG6 + Empty plasmid	87	14.7812						1
G07	SYBR	Actin	KD_SMG6 + SMG6R WT	87	15.0293	14.9666	0.0752894				1
G08	SYBR	Actin	KD_SMG6 + SMG6R WT	87	14.9875						1
G09	SYBR	Actin	KD_SMG6 + SMG6R WT	87	14.8831						1
H01	SYBR	Actin	KD_SMG6 + SMG6R M2	87	15.5453	15.3673	0.155123				1
H02	SYBR	Actin	KD_SMG6 + SMG6R M2	87	15.2953						1
H03	SYBR	Actin	KD_SMG6 + SMG6R M2	87	15.2612						1
H04	SYBR	Actin	KD_SMG6 + SMG6R M5	87	15.1371	15.0767	0.0539489				1
H05	SYBR	Actin	KD_SMG6 + SMG6R M5	87	15.0595						1
H06	SYBR	Actin	KD_SMG6 + SMG6R M5	87	15.0334						1
H07	SYBR	Actin	KD_SMG6 + SMG6R M7	87	15.0928	15.1399	0.0769822				1
H08	SYBR	Actin	KD_SMG6 + SMG6R M7	87	15.0982						1
H09	SYBR	Actin	KD_SMG6 + SMG6R M7	87	15.2287						1

## Sheet: Replicate 2 - Plate 1
Well	Fluorophore	Target	Sample	Melting Temp	Cq	Cq Mean (actin)	Cq Std. Dev (actin)	ΔCq=Cq mean gene -Cq mean actin	ΔCq mean WT	ΔΔCq=ΔCq sample -ΔCq calibrator (WT)	RQ = 2E(-ΔΔCq)
A01	SYBR	hnRNPL insens	Ctrl	85	26.0112			11.5812	11.1693	0	1
A02	SYBR	hnRNPL insens	Ctrl	85	25.3056			10.8756
A03	SYBR	hnRNPL insens	Ctrl	85	25.4811			11.0511
A04	SYBR	hnRNPL insens	KD_SMG6 + Empty plasmid	85	24.5559			10.5359		-0.63407	1.55194
A05	SYBR	hnRNPL insens	KD_SMG6 + Empty plasmid	85	24.7511			10.7311		-0.438894	1.35556
A06	SYBR	hnRNPL insens	KD_SMG6 + Empty plasmid	85	24.5646			10.5446		-0.625352	1.54259
A07	SYBR	hnRNPL insens	KD_SMG6 + SMG6R WT	85	24.3183			10.2383		-0.931721	1.90755
A08	SYBR	hnRNPL insens	KD_SMG6 + SMG6R WT	84.5	24.8414			10.7614		-0.40861	1.32741
A09	SYBR	hnRNPL insens	KD_SMG6 + SMG6R WT	84.5	24.439			10.359		-0.811014	1.75444
B01	SYBR	hnRNPL insens	KD_SMG6 + SMG6R M2	85	24.2643			9.96432		-1.20568	2.30646
B02	SYBR	hnRNPL insens	KD_SMG6 + SMG6R M2	85	24.4856			10.1856		-0.984416	1.97851
B03	SYBR	hnRNPL insens	KD_SMG6 + SMG6R M2	85	24.8206			10.5206		-0.649445	1.56857
B04	SYBR	hnRNPL insens	KD_SMG6 + SMG6R M5	85	24.9722			10.6522		-0.51777	1.43174
B05	SYBR	hnRNPL insens	KD_SMG6 + SMG6R M5	85	24.8121			10.4921		-0.677913	1.59982
B06	SYBR	hnRNPL insens	KD_SMG6 + SMG6R M5	84.5	24.5983			10.2783		-0.891713	1.85538
B07	SYBR	hnRNPL insens	KD_SMG6 + SMG6R M7	84.5	24.3409			10.1909		-0.979095	1.97123
B08	SYBR	hnRNPL insens	KD_SMG6 + SMG6R M7	84.5	24.1921			10.0421		-1.12795	2.18548
B09	SYBR	hnRNPL insens	KD_SMG6 + SMG6R M7	84.5	24.3758			10.2258		-0.944231	1.92416
C01	SYBR	hnRNPL sens	Ctrl	83	29.5613			15.1313	15.3141	0	1
C02	SYBR	hnRNPL sens	Ctrl	83	29.8331			15.4031
C03	SYBR	hnRNPL sens	Ctrl	82.5	29.8377			15.4077
C04	SYBR	hnRNPL sens	KD_SMG6 + Empty plasmid	83	27.6497			13.6297		-1.68026	3.20487
C05	SYBR	hnRNPL sens	KD_SMG6 + Empty plasmid	83	27.2398			13.2198		-2.09023	4.25815
C06	SYBR	hnRNPL sens	KD_SMG6 + Empty plasmid	82.5	27.4329			13.4129		-1.89714	3.72474
C07	SYBR	hnRNPL sens	KD_SMG6 + SMG6R WT	82.5	28.9559			14.8759		-0.434137	1.3511
C08	SYBR	hnRNPL sens	KD_SMG6 + SMG6R WT	83	28.6243			14.5443		-0.765713	1.70021
C09	SYBR	hnRNPL sens	KD_SMG6 + SMG6R WT	82.5	29.1898			15.1098		-0.200168	1.14883
D01	SYBR	hnRNPL sens	KD_SMG6 + SMG6R M2	82.5	28.7292			14.4292		-0.880766	1.84135
D02	SYBR	hnRNPL sens	KD_SMG6 + SMG6R M2	83	29.2413			14.9413		-0.368696	1.29118
D03	SYBR	hnRNPL sens	KD_SMG6 + SMG6R M2	83	29.1052			14.8052		-0.50475	1.41888
D04	SYBR	hnRNPL sens	KD_SMG6 + SMG6R M5	83	28.4167			14.0967		-1.2133	2.31868
D05	SYBR	hnRNPL sens	KD_SMG6 + SMG6R M5	83	28.6121			14.2921		-1.01794	2.02502
D06	SYBR	hnRNPL sens	KD_SMG6 + SMG6R M5	82.5	28.3455			14.0255		-1.28447	2.43593
D07	SYBR	hnRNPL sens	KD_SMG6 + SMG6R M7	82.5	28.0611			13.9111		-1.39886	2.63693
D08	SYBR	hnRNPL sens	KD_SMG6 + SMG6R M7	82.5	27.6155			13.4655		-1.84451	3.59131
D09	SYBR	hnRNPL sens	KD_SMG6 + SMG6R M7	82.5	27.6216			13.4716		-1.83841	3.57615
E01	SYBR	BAG1 insens	Ctrl	82	21.0255			6.59547	6.56201	0	1
E02	SYBR	BAG1 insens	Ctrl	82	20.9089			6.47892
E03	SYBR	BAG1 insens	Ctrl	82	21.0416			6.61164
E04	SYBR	BAG1 insens	KD_SMG6 + Empty plasmid	82	20.4656			6.44558		-0.114418	1.08254
E05	SYBR	BAG1 insens	KD_SMG6 + Empty plasmid	82	20.3239			6.30387		-0.256131	1.19427
E06	SYBR	BAG1 insens	KD_SMG6 + Empty plasmid	82	20.3191			6.29914		-0.260862	1.19819
E07	SYBR	BAG1 insens	KD_SMG6 + SMG6R WT	82	20.5518			6.47176		-0.0882428	1.06307
E08	SYBR	BAG1 insens	KD_SMG6 + SMG6R WT	82	20.5551			6.47512		-0.0848782	1.0606
E09	SYBR	BAG1 insens	KD_SMG6 + SMG6R WT	82	20.4795			6.39951		-0.160492	1.11767
F01	SYBR	BAG1 insens	KD_SMG6 + SMG6R M2	82	20.604			6.30397		-0.256029	1.19419
F02	SYBR	BAG1 insens	KD_SMG6 + SMG6R M2	82	20.6587			6.35874		-0.201258	1.1497
F03	SYBR	BAG1 insens	KD_SMG6 + SMG6R M2	82	20.5082			6.20822		-0.351776	1.27613
F04	SYBR	BAG1 insens	KD_SMG6 + SMG6R M5	82	20.5447			6.22466		-0.335344	1.26168
F05	SYBR	BAG1 insens	KD_SMG6 + SMG6R M5	82	20.6003			6.28031		-0.279692	1.21394
F06	SYBR	BAG1 insens	KD_SMG6 + SMG6R M5	82	20.3361			6.01614		-0.543859	1.45787
F07	SYBR	BAG1 insens	KD_SMG6 + SMG6R M7	82	20.484			6.33401		-0.225986	1.16958
F08	SYBR	BAG1 insens	KD_SMG6 + SMG6R M7	82	20.3257			6.1757		-0.384301	1.30523
F09	SYBR	BAG1 insens	KD_SMG6 + SMG6R M7	82	20.3889			6.23885		-0.321145	1.24932
G01	SYBR	Actin	Ctrl	87	14.6898	14.4262	0.228573				1
G02	SYBR	Actin	Ctrl	87	14.3059						1
G03	SYBR	Actin	Ctrl	87	14.2829						1
G04	SYBR	Actin	KD_SMG6 + Empty plasmid	87	14.0446	14.0228	0.018894				1
G05	SYBR	Actin	KD_SMG6 + Empty plasmid	87	14.013						1
G06	SYBR	Actin	KD_SMG6 + Empty plasmid	87	14.0109						1
G07	SYBR	Actin	KD_SMG6 + SMG6R WT	87	14.0955	14.0826	0.0439614				1
G08	SYBR	Actin	KD_SMG6 + SMG6R WT	87	14.0337						1
G09	SYBR	Actin	KD_SMG6 + SMG6R WT	87	14.1188						1
H01	SYBR	Actin	KD_SMG6 + SMG6R M2	87	14.1527	14.3002	0.154511				1
H02	SYBR	Actin	KD_SMG6 + SMG6R M2	87	14.5135						1
H03	SYBR	Actin	KD_SMG6 + SMG6R M2	87	14.2343						1
H04	SYBR	Actin	KD_SMG6 + SMG6R M5	87	14.4737	14.3215	0.133221				1
H05	SYBR	Actin	KD_SMG6 + SMG6R M5	87	14.2646						1
H06	SYBR	Actin	KD_SMG6 + SMG6R M5	87	14.2262						1
H07	SYBR	Actin	KD_SMG6 + SMG6R M7	87	14.2575	14.1479	0.200264				1
H08	SYBR	Actin	KD_SMG6 + SMG6R M7	87	13.9168						1
H09	SYBR	Actin	KD_SMG6 + SMG6R M7	87	14.2694						1

## Sheet: Replicate 2 - Plate 2
Well	Fluorophore	Target	Sample	Melting Temp	Cq	Cq Mean (actin)	Cq Std. Dev (actin)	ΔCq=Cq mean gene -Cq mean actin	ΔCq mean WT	ΔΔCq=ΔCq sample -ΔCq calibrator (WT)	RQ = 2E(-ΔΔCq)
A01	SYBR	BAG1 sens	Ctrl	81.5	26.6008			11.7808	11.6684	0	1
A02	SYBR	BAG1 sens	Ctrl	81.5	26.3401			11.5201
A03	SYBR	BAG1 sens	Ctrl	81.5	26.5244			11.7044
A04	SYBR	BAG1 sens	KD_SMG6 + Empty plasmid	81.5	23.5858			8.62582		-3.04418	8.24878
A05	SYBR	BAG1 sens	KD_SMG6 + Empty plasmid	81.5	23.509			8.54903		-3.12097	8.69973
A06	SYBR	BAG1 sens	KD_SMG6 + Empty plasmid	81.5	23.5766			8.61659		-3.05341	8.30172
A07	SYBR	BAG1 sens	KD_SMG6 + SMG6R WT	81.5	25.7146			10.8546		-0.815365	1.75974
A08	SYBR	BAG1 sens	KD_SMG6 + SMG6R WT	81.5	25.7906			10.9306		-0.739384	1.66946
A09	SYBR	BAG1 sens	KD_SMG6 + SMG6R WT	81.5	25.7548			10.8948		-0.775168	1.71139
B01	SYBR	BAG1 sens	KD_SMG6 + SMG6R M2	81.5	25.6377			10.6177		-1.0523	2.07383
B02	SYBR	BAG1 sens	KD_SMG6 + SMG6R M2	81.5	25.6916			10.6716		-0.998372	1.99774
B03	SYBR	BAG1 sens	KD_SMG6 + SMG6R M2	81.5	25.6735			10.6535		-1.01653	2.02305
B04	SYBR	BAG1 sens	KD_SMG6 + SMG6R M5	81.5	24.2711			9.19109		-2.47891	5.57475
B05	SYBR	BAG1 sens	KD_SMG6 + SMG6R M5	81.5	24.1553			9.0753		-2.5947	6.04062
B06	SYBR	BAG1 sens	KD_SMG6 + SMG6R M5	81.5	24.3964			9.31642		-2.35358	5.11092
B07	SYBR	BAG1 sens	KD_SMG6 + SMG6R M7	81.5	23.693			8.84298		-2.82702	7.09605
B08	SYBR	BAG1 sens	KD_SMG6 + SMG6R M7	81.5	23.7172			8.86722		-2.80278	6.97783
B09	SYBR	BAG1 sens	KD_SMG6 + SMG6R M7	81.5	24.0439			9.19393		-2.47607	5.56378
C01	SYBR	GAS5	Ctrl	83	19.3119			4.49185	4.48688	0	1
C02	SYBR	GAS5	Ctrl	83	19.2468			4.42678
C03	SYBR	GAS5	Ctrl	83	19.362			4.54201
C04	SYBR	GAS5	KD_SMG6 + Empty plasmid	82.5	17.3282			2.3682		-2.1218	4.35237
C05	SYBR	GAS5	KD_SMG6 + Empty plasmid	82.5	17.3836			2.42364		-2.06636	4.1883
C06	SYBR	GAS5	KD_SMG6 + Empty plasmid	82.5	17.3437			2.38371		-2.10629	4.30583
C07	SYBR	GAS5	KD_SMG6 + SMG6R WT	82.5	18.6967			3.83667		-0.653329	1.57279
C08	SYBR	GAS5	KD_SMG6 + SMG6R WT	82.5	18.6995			3.83954		-0.650457	1.56966
C09	SYBR	GAS5	KD_SMG6 + SMG6R WT	82.5	18.8735			4.01348		-0.476524	1.39139
D01	SYBR	GAS5	KD_SMG6 + SMG6R M2	82.5	18.5399			3.51992		-0.970081	1.95895
D02	SYBR	GAS5	KD_SMG6 + SMG6R M2	83	18.801			3.78104		-0.708958	1.63462
D03	SYBR	GAS5	KD_SMG6 + SMG6R M2	83	18.6603			3.64026		-0.849735	1.80217
D04	SYBR	GAS5	KD_SMG6 + SMG6R M5	83	17.5846			2.50458		-1.98542	3.95977
D05	SYBR	GAS5	KD_SMG6 + SMG6R M5	82.5	17.7014			2.62138		-1.86862	3.65184
D06	SYBR	GAS5	KD_SMG6 + SMG6R M5	82.5	17.6336			2.55356		-1.93644	3.82761
D07	SYBR	GAS5	KD_SMG6 + SMG6R M7	82.5	17.2629			2.41287		-2.07713	4.21967
D08	SYBR	GAS5	KD_SMG6 + SMG6R M7	82.5	17.3041			2.45412		-2.03588	4.10073
D09	SYBR	GAS5	KD_SMG6 + SMG6R M7	82.5	17.3291			2.47907		-2.01093	4.03042
E01	SYBR	RP9P	Ctrl	85.5	29.2783			14.4583	14.5341	0	1
E02	SYBR	RP9P	Ctrl	85.5	29.1029			14.2829
E03	SYBR	RP9P	Ctrl	85.5	29.6812			14.8612
E04	SYBR	RP9P	KD_SMG6 + Empty plasmid	85.5	26.6461			11.6861		-2.84389	7.17954
E05	SYBR	RP9P	KD_SMG6 + Empty plasmid	85.5	26.5775			11.6175		-2.9125	7.52922
E06	SYBR	RP9P	KD_SMG6 + Empty plasmid	85.5	26.6118			11.6518		-2.87818	7.35224
E07	SYBR	RP9P	KD_SMG6 + SMG6R WT	85.5	28.3676			13.5076		-1.02244	2.03135
E08	SYBR	RP9P	KD_SMG6 + SMG6R WT	-						-	-
E09	SYBR	RP9P	KD_SMG6 + SMG6R WT	85.5	28.3164			13.4564		-1.07364	2.10474
F01	SYBR	RP9P	KD_SMG6 + SMG6R M2	85.5	28.0677			13.0477		-1.48228	2.7939
F02	SYBR	RP9P	KD_SMG6 + SMG6R M2	85.5	28.0661			13.0461		-1.48394	2.79711
F03	SYBR	RP9P	KD_SMG6 + SMG6R M2	85.5	28.3586			13.3386		-1.19144	2.2838
F04	SYBR	RP9P	KD_SMG6 + SMG6R M5	85.5	27.1628			12.0828		-2.44723	5.45369
F05	SYBR	RP9P	KD_SMG6 + SMG6R M5	85.5	27.1539			12.0739		-2.45608	5.48723
F06	SYBR	RP9P	KD_SMG6 + SMG6R M5	85.5	27.1985			12.1185		-2.41154	5.32042
F07	SYBR	RP9P	KD_SMG6 + SMG6R M7	85.5	26.3303			11.4803		-3.04972	8.28053
F08	SYBR	RP9P	KD_SMG6 + SMG6R M7	85.5	26.4444			11.5944		-2.93565	7.65099
F09	SYBR	RP9P	KD_SMG6 + SMG6R M7	85.5	26.3966			11.5466		-2.98342	7.90858
G01	SYBR	Actin	Ctrl	87	15.0226	14.8204	0.185492				1
G02	SYBR	Actin	Ctrl	87	14.6581
G03	SYBR	Actin	Ctrl	87	14.7806
G04	SYBR	Actin	KD_SMG6 + Empty plasmid	87	15.0503	14.9559	0.0871297				1
G05	SYBR	Actin	KD_SMG6 + Empty plasmid	87	14.9389
G06	SYBR	Actin	KD_SMG6 + Empty plasmid	87	14.8785
G07	SYBR	Actin	KD_SMG6 + SMG6R WT	87	14.8563	14.8608	0.0792039				1
G08	SYBR	Actin	KD_SMG6 + SMG6R WT	87	14.7839
G09	SYBR	Actin	KD_SMG6 + SMG6R WT	87	14.9421
H01	SYBR	Actin	KD_SMG6 + SMG6R M2	87	14.8873	15.0203	0.223367				1
H02	SYBR	Actin	KD_SMG6 + SMG6R M2	87	15.2782
H03	SYBR	Actin	KD_SMG6 + SMG6R M2	87	14.8955
H04	SYBR	Actin	KD_SMG6 + SMG6R M5	87	15.1804	15.0822	0.0878258				1
H05	SYBR	Actin	KD_SMG6 + SMG6R M5	87	15.0548
H06	SYBR	Actin	KD_SMG6 + SMG6R M5	87	15.0113
H07	SYBR	Actin	KD_SMG6 + SMG6R M7	87	14.8446	14.8498	0.0373673				1
H08	SYBR	Actin	KD_SMG6 + SMG6R M7	87	14.8153
H09	SYBR	Actin	KD_SMG6 + SMG6R M7	87	14.8895

## Sheet: Replicate 3 - Plate 1
Well	Fluorophore	Target	Sample	Melting Temp	Cq	Cq Mean (actin)	Cq Std. Dev (actin)	ΔCq=Cq mean gene -Cq mean actin	ΔCq mean WT	ΔΔCq=ΔCq sample -ΔCq calibrator (WT)	RQ = 2E(-ΔΔCq)
A01	SYBR	hnRNPL insens	Ctrl	85	26.4284			11.3784	11.1047
A02	SYBR	hnRNPL insens	Ctrl	85	26.0024			10.9524
A03	SYBR	hnRNPL insens	Ctrl	85	26.0333			10.9833
A04	SYBR	hnRNPL insens	KD_SMG6 + Empty plasmid	85	25.3037			10.7537		-0.346304	1.2713
A05	SYBR	hnRNPL insens	KD_SMG6 + Empty plasmid	85	25.2182			10.6682		-0.431766	1.34888
A06	SYBR	hnRNPL insens	KD_SMG6 + Empty plasmid	84.5	25.1996			10.6496		-0.450405	1.36642
A07	SYBR	hnRNPL insens	KD_SMG6 + SMG6R WT	84.5	25.3831			10.6731		-0.426931	1.34437
A08	SYBR	hnRNPL insens	KD_SMG6 + SMG6R WT	84.5	25.3846			10.6746		-0.425366	1.34291
A09	SYBR	hnRNPL insens	KD_SMG6 + SMG6R WT	84.5	25.3749			10.6649		-0.435087	1.35199
B01	SYBR	hnRNPL insens	KD_SMG6 + SMG6R M2	84.5	25.0177			10.1077		-0.992341	1.98941
B02	SYBR	hnRNPL insens	KD_SMG6 + SMG6R M2	85	25.2548			10.3448		-0.755221	1.68789
B03	SYBR	hnRNPL insens	KD_SMG6 + SMG6R M2	85	25.702			10.792		-0.308034	1.23802
B04	SYBR	hnRNPL insens	KD_SMG6 + SMG6R M5	85	25.4525			10.4525		-0.647481	1.56643
B05	SYBR	hnRNPL insens	KD_SMG6 + SMG6R M5	84.5	25.2979			10.2979		-0.802052	1.74358
B06	SYBR	hnRNPL insens	KD_SMG6 + SMG6R M5	84.5	25.1257			10.1257		-0.97434	1.96474
B07	SYBR	hnRNPL insens	KD_SMG6 + SMG6R M7	84.5	25.0439			10.2339		-0.866128	1.82276
B08	SYBR	hnRNPL insens	KD_SMG6 + SMG6R M7	84.5	25.0012			10.1912		-0.908783	1.87746
B09	SYBR	hnRNPL insens	KD_SMG6 + SMG6R M7	84.5	24.9065			10.0965		-1.0035	2.00485
C01	SYBR	hnRNPL sens	Ctrl	82.5	30.0569			15.0069	15.1897
C02	SYBR	hnRNPL sens	Ctrl	82.5	30.4881			15.4381
C03	SYBR	hnRNPL sens	Ctrl	82.5	30.174			15.124
C04	SYBR	hnRNPL sens	KD_SMG6 + Empty plasmid	82.5	28.4113			13.8613		-1.32866	2.51169
C05	SYBR	hnRNPL sens	KD_SMG6 + Empty plasmid	82.5	28.3926			13.8426		-1.34741	2.54454
C06	SYBR	hnRNPL sens	KD_SMG6 + Empty plasmid	82.5	28.4107			13.8607		-1.32929	2.51279
C07	SYBR	hnRNPL sens	KD_SMG6 + SMG6R WT	82.5	30.206			15.496		0.305962	0.808903
C08	SYBR	hnRNPL sens	KD_SMG6 + SMG6R WT	82.5	30.0375			15.3275		0.137454	0.909122
C09	SYBR	hnRNPL sens	KD_SMG6 + SMG6R WT	82.5	30.0598			15.3498		0.159773	0.895166
D01	SYBR	hnRNPL sens	KD_SMG6 + SMG6R M2	82.5	29.8227			14.9127		-0.277267	1.2119
D02	SYBR	hnRNPL sens	KD_SMG6 + SMG6R M2	82.5	30.7391			15.8291		0.639117	0.642106
D03	SYBR	hnRNPL sens	KD_SMG6 + SMG6R M2	82.5	29.8272			14.9172		-0.272762	1.20812
D04	SYBR	hnRNPL sens	KD_SMG6 + SMG6R M5	83	29.1087			14.1087		-1.08128	2.11591
D05	SYBR	hnRNPL sens	KD_SMG6 + SMG6R M5	82.5	28.791			13.791		-1.39904	2.63725
D06	SYBR	hnRNPL sens	KD_SMG6 + SMG6R M5	82.5	28.6455			13.6455		-1.54451	2.91705
D07	SYBR	hnRNPL sens	KD_SMG6 + SMG6R M7	82.5	28.3626			13.5526		-1.63743	3.11111
D08	SYBR	hnRNPL sens	KD_SMG6 + SMG6R M7	82.5	28.1778			13.3678		-1.82221	3.53623
D09	SYBR	hnRNPL sens	KD_SMG6 + SMG6R M7	82.5	28.3869			13.5769		-1.61306	3.05901
E01	SYBR	BAG1 insens	Ctrl	81.5	21.8097			6.75973	6.73585
E02	SYBR	BAG1 insens	Ctrl	81.5	21.7552			6.70522
E03	SYBR	BAG1 insens	Ctrl	81.5	21.7926			6.74262
E04	SYBR	BAG1 insens	KD_SMG6 + Empty plasmid	81.5	21.1753			6.62527		-0.114733	1.08277
E05	SYBR	BAG1 insens	KD_SMG6 + Empty plasmid	81.5	21.1747			6.62469		-0.115311	1.08321
E06	SYBR	BAG1 insens	KD_SMG6 + Empty plasmid	81.5	21.2211			6.67114		-0.0688582	1.04889
E07	SYBR	BAG1 insens	KD_SMG6 + SMG6R WT	81.5	21.6511			6.94105		0.201054	0.869915
E08	SYBR	BAG1 insens	KD_SMG6 + SMG6R WT	81.5	21.6281			6.91812		0.178118	0.883856
E09	SYBR	BAG1 insens	KD_SMG6 + SMG6R WT	81.5	21.4067			6.69668		-0.043318	1.03048
F01	SYBR	BAG1 insens	KD_SMG6 + SMG6R M2	81.5	22.1337			7.22367		0.483674	0.715154
F02	SYBR	BAG1 insens	KD_SMG6 + SMG6R M2	81.5	21.494			6.58396		-0.156041	1.11423
F03	SYBR	BAG1 insens	KD_SMG6 + SMG6R M2	82	21.7823			6.87234		0.132337	0.912352
F04	SYBR	BAG1 insens	KD_SMG6 + SMG6R M5	81.5	21.2471			6.24709		-0.492906	1.40728
F05	SYBR	BAG1 insens	KD_SMG6 + SMG6R M5	81.5	21.3028			6.30283		-0.437171	1.35395
F06	SYBR	BAG1 insens	KD_SMG6 + SMG6R M5	81.5	21.1397			6.13973		-0.600274	1.516
F07	SYBR	BAG1 insens	KD_SMG6 + SMG6R M7	81.5	21.0776			6.26756		-0.472445	1.38746
F08	SYBR	BAG1 insens	KD_SMG6 + SMG6R M7	81.5	21.1121			6.30211		-0.437894	1.35463
F09	SYBR	BAG1 insens	KD_SMG6 + SMG6R M7	81.5	21.2767			6.46666		-0.27334	1.2086
G01	SYBR	Actin	Ctrl	87	15.1158	15.0528	0.0570032
G02	SYBR	Actin	Ctrl	87	15.0379
G03	SYBR	Actin	Ctrl	87	15.0048
G04	SYBR	Actin	KD_SMG6 + Empty plasmid	87	14.491	14.5472	0.0922013
G05	SYBR	Actin	KD_SMG6 + Empty plasmid	87	14.497
G06	SYBR	Actin	KD_SMG6 + Empty plasmid	87	14.6536
G07	SYBR	Actin	KD_SMG6 + SMG6R WT	87	14.8048	14.7722	0.182245
G08	SYBR	Actin	KD_SMG6 + SMG6R WT	87	14.5759
G09	SYBR	Actin	KD_SMG6 + SMG6R WT	87	14.936
H01	SYBR	Actin	KD_SMG6 + SMG6R M2	87	14.9156	14.9064	0.123048
H02	SYBR	Actin	KD_SMG6 + SMG6R M2	87	15.0247
H03	SYBR	Actin	KD_SMG6 + SMG6R M2	87	14.7791
H04	SYBR	Actin	KD_SMG6 + SMG6R M5	87	15.0679	15.0044	0.137165
H05	SYBR	Actin	KD_SMG6 + SMG6R M5	87	14.847
H06	SYBR	Actin	KD_SMG6 + SMG6R M5	87	15.0984
H07	SYBR	Actin	KD_SMG6 + SMG6R M7	87	14.8569	14.8094	0.10139
H08	SYBR	Actin	KD_SMG6 + SMG6R M7	87	14.8784
H09	SYBR	Actin	KD_SMG6 + SMG6R M7	87	14.693

## Sheet: Replicate 3 - Plate 2
Well	Fluorophore	Target	Sample	Melting Temp	Cq	Cq Mean (actin)	Cq Std. Dev (actin)	ΔCq=Cq mean gene -Cq mean actin	ΔCq mean WT	ΔΔCq=ΔCq sample -ΔCq calibrator (WT)	RQ = 2E(-ΔΔCq)
A01	SYBR	BAG1 sens	Ctrl	81.5	27.9745			12.6945	12.518
A02	SYBR	BAG1 sens	Ctrl	81.5	27.9495			12.6695
A03	SYBR	BAG1 sens	Ctrl	81.5	27.4701			12.1901
A04	SYBR	BAG1 sens	KD_SMG6 + Empty plasmid	81.5	24.7954			10.0954		-2.42458	5.36872
A05	SYBR	BAG1 sens	KD_SMG6 + Empty plasmid	81.5	24.7025			10.0025		-2.51751	5.72594
A06	SYBR	BAG1 sens	KD_SMG6 + Empty plasmid	81.5	24.6248			9.92478		-2.59522	6.0428
A07	SYBR	BAG1 sens	KD_SMG6 + SMG6R WT	81.5	26.8568			11.7768		-0.743172	1.67385
A08	SYBR	BAG1 sens	KD_SMG6 + SMG6R WT	81.5	26.6237			11.5437		-0.976324	1.96745
A09	SYBR	BAG1 sens	KD_SMG6 + SMG6R WT	81.5	26.7343			11.6543		-0.865656	1.82217
B01	SYBR	BAG1 sens	KD_SMG6 + SMG6R M2	81.5	26.569			11.599		-0.920955	1.89337
B02	SYBR	BAG1 sens	KD_SMG6 + SMG6R M2	81.5	26.7249			11.7549		-0.765122	1.69951
B03	SYBR	BAG1 sens	KD_SMG6 + SMG6R M2	81.5	27.0084			12.0384		-0.48162	1.39631
B04	SYBR	BAG1 sens	KD_SMG6 + SMG6R M5	81.5	25.2197			9.94967		-2.57033	5.93945
B05	SYBR	BAG1 sens	KD_SMG6 + SMG6R M5	81.5	25.1925			9.92252		-2.59748	6.0523
B06	SYBR	BAG1 sens	KD_SMG6 + SMG6R M5	81.5	25.1807			9.91075		-2.60925	6.10187
B07	SYBR	BAG1 sens	KD_SMG6 + SMG6R M7	81.5	24.5239			9.4939		-3.0261	8.14605
B08	SYBR	BAG1 sens	KD_SMG6 + SMG6R M7	81.5	24.5172			9.48722		-3.03278	8.18386
B09	SYBR	BAG1 sens	KD_SMG6 + SMG6R M7	81.5	24.5887			9.55868		-2.96132	7.78838
C01	SYBR	GAS5	Ctrl	82.5	19.8407			4.56075	4.45059
C02	SYBR	GAS5	Ctrl	82.5	19.6785			4.39855
C03	SYBR	GAS5	Ctrl	82.5	19.6725			4.39249
C04	SYBR	GAS5	KD_SMG6 + Empty plasmid	82.5	17.4482			2.74822		-1.70178	3.25301
C05	SYBR	GAS5	KD_SMG6 + Empty plasmid	82.5	17.3635			2.66345		-1.78655	3.44989
C06	SYBR	GAS5	KD_SMG6 + Empty plasmid	82.5	17.4176			2.71761		-1.73239	3.32277
C07	SYBR	GAS5	KD_SMG6 + SMG6R WT	82.5	18.7373			3.65728		-0.792723	1.73234
C08	SYBR	GAS5	KD_SMG6 + SMG6R WT	82.5	18.8716			3.79162		-0.658381	1.57831
C09	SYBR	GAS5	KD_SMG6 + SMG6R WT	82.5	18.6853			3.60528		-0.844724	1.79592
D01	SYBR	GAS5	KD_SMG6 + SMG6R M2	82.5	18.6928			3.72285		-0.727151	1.65537
D02	SYBR	GAS5	KD_SMG6 + SMG6R M2	82.5	19.1183			4.14827		-0.301729	1.23262
D03	SYBR	GAS5	KD_SMG6 + SMG6R M2	82.5	18.6789			3.70893		-0.741073	1.67142
D04	SYBR	GAS5	KD_SMG6 + SMG6R M5	82.5	17.6346			2.36456		-2.08544	4.24406
D05	SYBR	GAS5	KD_SMG6 + SMG6R M5	82.5	17.6921			2.4221		-2.0279	4.07812
D06	SYBR	GAS5	KD_SMG6 + SMG6R M5	82.5	17.6765			2.40649		-2.04351	4.12248
D07	SYBR	GAS5	KD_SMG6 + SMG6R M7	82.5	17.4061			2.37608		-2.07392	4.2103
D08	SYBR	GAS5	KD_SMG6 + SMG6R M7	82.5	17.3745			2.34454		-2.10546	4.30336
D09	SYBR	GAS5	KD_SMG6 + SMG6R M7	82.5	17.2713			2.24127		-2.20873	4.62268
E01	SYBR	RP9P	Ctrl	85.5	29.52			14.24	14.196
E02	SYBR	RP9P	Ctrl	85.5	29.2673			13.9873
E03	SYBR	RP9P	Ctrl	85.5	29.6408			14.3608
E04	SYBR	RP9P	KD_SMG6 + Empty plasmid	85.5	26.9507			12.2507		-1.94933	3.86196
E05	SYBR	RP9P	KD_SMG6 + Empty plasmid	85.5	26.6084			11.9084		-2.29162	4.89606
E06	SYBR	RP9P	KD_SMG6 + Empty plasmid	85.5	26.8808			12.1808		-2.0192	4.0536
E07	SYBR	RP9P	KD_SMG6 + SMG6R WT	-				-		-	-
E08	SYBR	RP9P	KD_SMG6 + SMG6R WT	85.5	28.7478			13.6678		-0.532168	1.4461
E09	SYBR	RP9P	KD_SMG6 + SMG6R WT	85.5	28.7527			13.6727		-0.527307	1.44124
F01	SYBR	RP9P	KD_SMG6 + SMG6R M2	85.5	28.3399			13.3699		-0.830129	1.77784
F02	SYBR	RP9P	KD_SMG6 + SMG6R M2	85.5	28.1292			13.1592		-1.04078	2.05734
F03	SYBR	RP9P	KD_SMG6 + SMG6R M2	85.5	28.1167			13.1467		-1.05333	2.07532
F04	SYBR	RP9P	KD_SMG6 + SMG6R M5	85.5	27.2241			11.9541		-2.24589	4.74331
F05	SYBR	RP9P	KD_SMG6 + SMG6R M5	85.5	27.1085			11.8385		-2.36154	5.13919
F06	SYBR	RP9P	KD_SMG6 + SMG6R M5	85.5	27.0814			11.8114		-2.38863	5.23659
F07	SYBR	RP9P	KD_SMG6 + SMG6R M7	85.5	26.5834			11.5534		-2.64663	6.26203
F08	SYBR	RP9P	KD_SMG6 + SMG6R M7	85.5	26.4015			11.3715		-2.82854	7.10353
F09	SYBR	RP9P	KD_SMG6 + SMG6R M7	85.5	26.2815			11.2515		-2.94852	7.71954
G01	SYBR	Actin	Ctrl	87	15.3907	15.277	0.10437
G02	SYBR	Actin	Ctrl	87	15.1856
G03	SYBR	Actin	Ctrl	87	15.2546
G04	SYBR	Actin	KD_SMG6 + Empty plasmid	87	14.951	14.698	0.220782
G05	SYBR	Actin	KD_SMG6 + Empty plasmid	87	14.5989
G06	SYBR	Actin	KD_SMG6 + Empty plasmid	87	14.5442
G07	SYBR	Actin	KD_SMG6 + SMG6R WT	87	15.1441	15.0767	0.0675435
G08	SYBR	Actin	KD_SMG6 + SMG6R WT	87	15.009
G09	SYBR	Actin	KD_SMG6 + SMG6R WT	87	15.0772
H01	SYBR	Actin	KD_SMG6 + SMG6R M2	87	14.8579	14.9692	0.208138
H02	SYBR	Actin	KD_SMG6 + SMG6R M2	87	15.2093
H03	SYBR	Actin	KD_SMG6 + SMG6R M2	87	14.8404
H04	SYBR	Actin	KD_SMG6 + SMG6R M5	87	15.4018	15.267	0.117408
H05	SYBR	Actin	KD_SMG6 + SMG6R M5	87	15.2121
H06	SYBR	Actin	KD_SMG6 + SMG6R M5	87	15.1871
H07	SYBR	Actin	KD_SMG6 + SMG6R M7	87	15.0308	15.0306	0.0148789
H08	SYBR	Actin	KD_SMG6 + SMG6R M7	87	15.0156
H09	SYBR	Actin	KD_SMG6 + SMG6R M7	87	15.0454
