# Supplementary material for: Structure of the Nmd4-Upf1 complex supports conservation of the nonsense-mediated mRNA decay pathway between yeast and humans
Source: PLoS Biol. 2024 Sep 27;22(9):e3002821. doi: 10.1371/journal.pbio.3002821 (PMC11463774; doi:10.1371/journal.pbio.3002821)
Supplement: S6 Data — (XLSX) [file pbio.3002821.s023.xlsx]

## Sheet: Raw-data-ITC-Upf1-HD-vs-RNA-pol
Time (sec)	DP (µcal/sec)	Temperature (°C)
5	10.8199	20.1372
6	10.8194	20.1373
7	10.8188	20.1373
8	10.8182	20.1373
9	10.8187	20.1373
10	10.8188	20.1373
11	10.8199	20.1372
12	10.8208	20.1375
13	10.8214	20.1375
14	10.8216	20.1374
15	10.8214	20.1374
16	10.821	20.1374
17	10.821	20.1372
18	10.8214	20.1373
19	10.8223	20.1375
20	10.8238	20.1376
21	10.8249	20.1377
22	10.8249	20.1378
23	10.8248	20.1378
24	10.8241	20.1378
25	10.8231	20.1379
26	10.8227	20.1381
27	10.8232	20.1381
28	10.8238	20.1383
29	10.8237	20.1383
30	10.8243	20.1383
31	10.8246	20.1383
32	10.8248	20.1384
33	10.8247	20.1384
34	10.8251	20.1384
35	10.8253	20.1385
36	10.8251	20.1385
37	10.8254	20.1385
38	10.8263	20.1386
39	10.8268	20.1386
40	10.8269	20.1385
41	10.8269	20.1385
42	10.8263	20.1386
43	10.8262	20.1385
44	10.8263	20.1386
45	10.8265	20.1387
46	10.8265	20.1386
47	10.8272	20.1387
48	10.8272	20.1387
49	10.8273	20.1386
50	10.8261	20.1387
51	10.8266	20.1387
52	10.8264	20.1387
53	10.8259	20.1388
54	10.8254	20.1388
55	10.8263	20.1388
56	10.826	20.1388
57	10.8249	20.1389
58	10.8241	20.1388
59	10.8241	20.1389
60	10.8233	20.1389
61	10.8232	20.1391
62	10.8189	20.1389
63	10.7955	20.139
64	10.762	20.139
65	10.7296	20.1391
66	10.6977	20.1391
67	10.6726	20.1392
68	10.6678	20.1392
69	10.6737	20.1393
70	10.6803	20.1393
71	10.6867	20.1392
72	10.6907	20.1393
73	10.6933	20.1395
74	10.6955	20.1394
75	10.6975	20.1396
76	10.7006	20.1397
77	10.7053	20.1398
78	10.7106	20.1398
79	10.7157	20.1398
80	10.7202	20.1398
81	10.7238	20.1398
82	10.7277	20.1398
83	10.7312	20.1398
84	10.7354	20.1398
85	10.7393	20.1398
86	10.7445	20.1399
87	10.7492	20.1399
88	10.7543	20.1399
89	10.7583	20.1401
90	10.7635	20.1402
91	10.7673	20.1403
92	10.771	20.1404
93	10.7751	20.1404
94	10.7792	20.1404
95	10.783	20.1403
96	10.7865	20.1403
97	10.7894	20.1403
98	10.7922	20.1403
99	10.7955	20.1404
100	10.7981	20.1405
101	10.8008	20.1404
102	10.8044	20.1405
103	10.8075	20.1406
104	10.8101	20.1406
105	10.8127	20.1406
106	10.8149	20.1406
107	10.817	20.1407
108	10.819	20.1407
109	10.8207	20.1409
110	10.8222	20.1409
111	10.8241	20.1409
112	10.8254	20.141
113	10.8264	20.1411
114	10.8272	20.141
115	10.8284	20.1411
116	10.8289	20.1412
117	10.83	20.1411
118	10.8306	20.1412
119	10.8316	20.1413
120	10.8321	20.1413
121	10.8328	20.1414
122	10.8335	20.1413
123	10.834	20.1414
124	10.8345	20.1415
125	10.836	20.1415
126	10.8377	20.1416
127	10.8389	20.1418
128	10.84	20.1419
129	10.8408	20.142
130	10.8405	20.1419
131	10.8404	20.1419
132	10.84	20.1419
133	10.8403	20.1418
134	10.8404	20.1417
135	10.841	20.1419
136	10.8417	20.1419
137	10.8426	20.1418
138	10.8435	20.1419
139	10.8438	20.1418
140	10.8442	20.1417
141	10.8447	20.1417
142	10.8451	20.1418
143	10.8453	20.1419
144	10.8463	20.1421
145	10.8472	20.1422
146	10.847	20.1422
147	10.8471	20.1423
148	10.8474	20.1423
149	10.8474	20.1422
150	10.8476	20.1421
151	10.8481	20.142
152	10.8471	20.1421
153	10.8463	20.142
154	10.8463	20.1422
155	10.8461	20.1423
156	10.8469	20.1424
157	10.8489	20.1424
158	10.8505	20.1425
159	10.8514	20.1426
160	10.8522	20.1426
161	10.8519	20.1426
162	10.8514	20.1426
163	10.8504	20.1427
164	10.8505	20.1426
165	10.8504	20.1427
166	10.8507	20.1427
167	10.8508	20.1428
168	10.8517	20.1428
169	10.8516	20.1429
170	10.8508	20.1429
171	10.8499	20.143
172	10.8494	20.143
173	10.8492	20.1431
174	10.8494	20.1432
175	10.8504	20.1431
176	10.8514	20.1432
177	10.8516	20.1432
178	10.8516	20.1433
179	10.8515	20.1434
180	10.8512	20.1435
181	10.8509	20.1435
182	10.852	20.1435
183	10.8528	20.1434
184	10.8534	20.1434
185	10.8537	20.1434
186	10.8538	20.1435
187	10.8534	20.1436
188	10.853	20.1438
189	10.8523	20.1437
190	10.8524	20.1438
191	10.853	20.1437
192	10.8544	20.1438
193	10.8545	20.1437
194	10.8555	20.1438
195	10.8563	20.1437
196	10.8558	20.1438
197	10.8543	20.1438
198	10.8545	20.1439
199	10.8545	20.144
200	10.8539	20.1441
201	10.8543	20.1441
202	10.855	20.1442
203	10.8554	20.1443
204	10.8558	20.1443
205	10.856	20.1443
206	10.8562	20.1443
207	10.8562	20.1443
208	10.8559	20.1443
209	10.8557	20.1444
210	10.8555	20.1444
211	10.8549	20.1445
212	10.8551	20.1445
213	10.8546	20.1444
214	10.8543	20.1444
215	10.8541	20.1444
216	10.8539	20.1444
217	10.8539	20.1445
218	10.8539	20.1446
219	10.8529	20.1446
220	10.8523	20.1447
221	10.8525	20.1448
222	10.8524	20.1448
223	10.852	20.1448
224	10.8529	20.1449
225	10.854	20.145
226	10.8549	20.1452
227	10.8555	20.1453
228	10.8573	20.1453
229	10.8584	20.1453
230	10.8582	20.1453
231	10.8584	20.1453
232	10.8585	20.1453
233	10.8577	20.1453
234	10.8562	20.1453
235	10.8559	20.1454
236	10.8555	20.1454
237	10.8551	20.1454
238	10.8547	20.1454
239	10.8549	20.1454
240	10.855	20.1454
241	10.8549	20.1454
242	10.8511	20.1454
243	10.8251	20.1455
244	10.7676	20.1455
245	10.6816	20.1456
246	10.5752	20.1456
247	10.4721	20.1456
248	10.3997	20.1458
249	10.365	20.1458
250	10.3638	20.1459
251	10.3868	20.146
252	10.4123	20.1461
253	10.4308	20.1461
254	10.4428	20.1462
255	10.4489	20.1463
256	10.4512	20.1463
257	10.4526	20.1463
258	10.4543	20.1464
259	10.4589	20.1464
260	10.4659	20.1463
261	10.4751	20.1464
262	10.4848	20.1464
263	10.4945	20.1464
264	10.5029	20.1465
265	10.5106	20.1466
266	10.5177	20.1467
267	10.5236	20.1467
268	10.5297	20.1468
269	10.536	20.1467
270	10.5425	20.1468
271	10.549	20.1466
272	10.5568	20.1465
273	10.5657	20.1466
274	10.5745	20.1467
275	10.5833	20.1467
276	10.5925	20.1468
277	10.6022	20.1469
278	10.6109	20.1469
279	10.6205	20.1469
280	10.6312	20.147
281	10.6422	20.1471
282	10.6527	20.1471
283	10.6633	20.1471
284	10.6747	20.1472
285	10.6849	20.1473
286	10.695	20.1474
287	10.7054	20.1474
288	10.7146	20.1475
289	10.7226	20.1475
290	10.731	20.1476
291	10.7394	20.1475
292	10.7465	20.1476
293	10.7546	20.1477
294	10.7625	20.1478
295	10.7698	20.1478
296	10.7756	20.1478
297	10.7821	20.1478
298	10.7874	20.1478
299	10.7925	20.1477
300	10.7971	20.1477
301	10.8019	20.1479
302	10.8061	20.1481
303	10.81	20.1482
304	10.8137	20.1483
305	10.8172	20.1482
306	10.8205	20.1481
307	10.8237	20.1482
308	10.8273	20.1481
309	10.8302	20.1482
310	10.8327	20.1483
311	10.8358	20.1483
312	10.8376	20.1482
313	10.839	20.1483
314	10.841	20.1484
315	10.8439	20.1485
316	10.845	20.1486
317	10.8473	20.1486
318	10.8498	20.1486
319	10.8511	20.1486
320	10.852	20.1486
321	10.8533	20.1486
322	10.8545	20.1487
323	10.8555	20.1489
324	10.856	20.1491
325	10.8567	20.1492
326	10.8583	20.1493
327	10.8595	20.1493
328	10.8607	20.1491
329	10.8633	20.1491
330	10.8647	20.149
331	10.8651	20.149
332	10.8651	20.149
333	10.8654	20.1491
334	10.8651	20.1492
335	10.8656	20.1492
336	10.8662	20.1492
337	10.8679	20.1493
338	10.8683	20.1492
339	10.8692	20.1492
340	10.8696	20.1491
341	10.8702	20.1491
342	10.8703	20.1491
343	10.871	20.1492
344	10.8715	20.1493
345	10.8723	20.1493
346	10.8727	20.1493
347	10.8725	20.1493
348	10.8723	20.1494
349	10.8728	20.1495
350	10.8729	20.1496
351	10.8729	20.1497
352	10.8737	20.1497
353	10.8751	20.1497
354	10.8757	20.1497
355	10.876	20.1497
356	10.8771	20.1498
357	10.8771	20.15
358	10.8765	20.1501
359	10.8757	20.1501
360	10.8757	20.1501
361	10.8756	20.1501
362	10.876	20.1501
363	10.8766	20.15
364	10.8772	20.15
365	10.8768	20.1501
366	10.8772	20.1502
367	10.8773	20.1501
368	10.8772	20.1502
369	10.8776	20.1502
370	10.8784	20.1502
371	10.8782	20.1503
372	10.8786	20.1504
373	10.8794	20.1503
374	10.8801	20.1504
375	10.8805	20.1506
376	10.8804	20.1505
377	10.8805	20.1506
378	10.8802	20.1507
379	10.8802	20.1508
380	10.8798	20.1507
381	10.88	20.1507
382	10.8799	20.1508
383	10.8795	20.1509
384	10.8786	20.1509
385	10.8785	20.1509
386	10.8781	20.151
387	10.8778	20.151
388	10.878	20.1511
389	10.8788	20.1511
390	10.8789	20.1512
391	10.8789	20.1513
392	10.8793	20.1513
393	10.8791	20.1513
394	10.8784	20.1514
395	10.8789	20.1514
396	10.88	20.1513
397	10.8801	20.1515
398	10.8806	20.1515
399	10.8808	20.1515
400	10.8805	20.1516
401	10.8796	20.1517
402	10.8795	20.1517
403	10.8797	20.1517
404	10.88	20.1517
405	10.8801	20.1517
406	10.8806	20.1516
407	10.8807	20.1516
408	10.8805	20.1516
409	10.8809	20.1517
410	10.8811	20.1517
411	10.8813	20.1519
412	10.8812	20.1519
413	10.8813	20.152
414	10.8814	20.1521
415	10.8821	20.1522
416	10.8825	20.1521
417	10.8831	20.1522
418	10.8836	20.1522
419	10.8835	20.1523
420	10.883	20.1523
421	10.8819	20.1524
422	10.8798	20.1525
423	10.862	20.1525
424	10.8159	20.1525
425	10.7439	20.1526
426	10.6518	20.1526
427	10.5553	20.1526
428	10.4821	20.1526
429	10.4446	20.1527
430	10.4387	20.1526
431	10.4571	20.1525
432	10.4834	20.1525
433	10.5038	20.1526
434	10.5164	20.1526
435	10.522	20.1527
436	10.5234	20.1528
437	10.5232	20.1528
438	10.5221	20.1529
439	10.5234	20.153
440	10.5272	20.153
441	10.533	20.1529
442	10.5394	20.1531
443	10.5455	20.153
444	10.5508	20.1531
445	10.5558	20.1531
446	10.5602	20.1532
447	10.5647	20.1532
448	10.5687	20.1532
449	10.5731	20.1532
450	10.5773	20.1532
451	10.5821	20.1533
452	10.5865	20.1533
453	10.5919	20.1534
454	10.598	20.1534
455	10.6045	20.1534
456	10.6112	20.1535
457	10.6194	20.1536
458	10.6284	20.1537
459	10.6377	20.1537
460	10.6481	20.1538
461	10.6588	20.1538
462	10.6694	20.1538
463	10.6799	20.1538
464	10.6892	20.1539
465	10.6979	20.1538
466	10.707	20.1539
467	10.7154	20.1538
468	10.723	20.1537
469	10.7315	20.1537
470	10.7399	20.1539
471	10.7483	20.1538
472	10.7558	20.1539
473	10.7637	20.154
474	10.7707	20.1541
475	10.7781	20.1541
476	10.7848	20.1541
477	10.7906	20.1541
478	10.7968	20.1542
479	10.8027	20.1542
480	10.8071	20.1543
481	10.8109	20.1545
482	10.8149	20.1545
483	10.8182	20.1545
484	10.8221	20.1546
485	10.8258	20.1546
486	10.8297	20.1546
487	10.8332	20.1547
488	10.8362	20.1548
489	10.8389	20.1548
490	10.8421	20.1548
491	10.8446	20.1548
492	10.8475	20.1548
493	10.8503	20.1547
494	10.8527	20.1548
495	10.8547	20.155
496	10.857	20.1551
497	10.8591	20.1552
498	10.8608	20.1552
499	10.8621	20.1552
500	10.8637	20.1551
501	10.8654	20.1551
502	10.8673	20.155
503	10.8698	20.1549
504	10.8716	20.155
505	10.8718	20.155
506	10.8724	20.1551
507	10.8727	20.1552
508	10.8725	20.1555
509	10.8733	20.1555
510	10.8749	20.1555
511	10.8758	20.1556
512	10.8767	20.1556
513	10.8771	20.1555
514	10.8771	20.1556
515	10.8775	20.1556
516	10.878	20.1557
517	10.8786	20.1557
518	10.8797	20.1558
519	10.8805	20.1559
520	10.8816	20.156
521	10.8821	20.156
522	10.8821	20.156
523	10.8821	20.156
524	10.8821	20.156
525	10.882	20.156
526	10.8823	20.1561
527	10.882	20.156
528	10.8818	20.1562
529	10.8818	20.1563
530	10.8819	20.1564
531	10.8816	20.1565
532	10.8825	20.1565
533	10.883	20.1565
534	10.8834	20.1565
535	10.8839	20.1565
536	10.8838	20.1565
537	10.8832	20.1566
538	10.883	20.1566
539	10.8838	20.1567
540	10.8842	20.1568
541	10.8851	20.1568
542	10.8857	20.1569
543	10.8858	20.1569
544	10.8856	20.1568
545	10.8863	20.1567
546	10.8867	20.1567
547	10.8874	20.1567
548	10.8891	20.1568
549	10.8897	20.1568
550	10.8897	20.1569
551	10.89	20.157
552	10.891	20.1571
553	10.891	20.157
554	10.8918	20.157
555	10.8925	20.1572
556	10.8933	20.1572
557	10.8935	20.1572
558	10.8937	20.1572
559	10.8941	20.1573
560	10.8941	20.1573
561	10.8945	20.1573
562	10.8954	20.1574
563	10.8957	20.1576
564	10.8958	20.1576
565	10.8963	20.1577
566	10.8967	20.1577
567	10.8966	20.1577
568	10.8972	20.1576
569	10.8974	20.1577
570	10.8968	20.1578
571	10.8964	20.1579
572	10.8963	20.1578
573	10.8959	20.1579
574	10.8958	20.1579
575	10.8964	20.1578
576	10.8956	20.1578
577	10.8957	20.1578
578	10.896	20.1579
579	10.8961	20.1579
580	10.8961	20.158
581	10.8969	20.1581
582	10.8968	20.1581
583	10.8964	20.1582
584	10.8966	20.1583
585	10.8964	20.1583
586	10.8963	20.1583
587	10.8959	20.1583
588	10.8962	20.1583
589	10.8959	20.1583
590	10.8958	20.1583
591	10.8957	20.1585
592	10.8959	20.1585
593	10.8957	20.1585
594	10.8955	20.1585
595	10.8951	20.1586
596	10.8952	20.1585
597	10.8955	20.1587
598	10.8953	20.1587
599	10.8956	20.1587
600	10.8961	20.1588
601	10.8961	20.1588
602	10.8938	20.1587
603	10.8767	20.1588
604	10.8325	20.1588
605	10.7659	20.1589
606	10.682	20.1589
607	10.5971	20.159
608	10.5353	20.159
609	10.5064	20.1591
610	10.5051	20.1591
611	10.5242	20.1592
612	10.5483	20.1591
613	10.5654	20.1592
614	10.5745	20.1591
615	10.5777	20.1591
616	10.5778	20.1592
617	10.5768	20.1592
618	10.576	20.1593
619	10.5779	20.1594
620	10.5822	20.1594
621	10.5872	20.1594
622	10.5922	20.1595
623	10.5972	20.1594
624	10.6019	20.1594
625	10.6053	20.1595
626	10.6084	20.1595
627	10.6108	20.1595
628	10.6132	20.1596
629	10.6156	20.1597
630	10.6181	20.1598
631	10.6206	20.1598
632	10.6239	20.1599
633	10.6282	20.1599
634	10.632	20.1598
635	10.6375	20.1598
636	10.6436	20.1598
637	10.6505	20.1598
638	10.6571	20.1598
639	10.6646	20.1597
640	10.6727	20.1598
641	10.6811	20.1599
642	10.6891	20.1599
643	10.6977	20.16
644	10.7068	20.1602
645	10.7151	20.1603
646	10.7239	20.1603
647	10.7329	20.1604
648	10.7411	20.1604
649	10.7497	20.1603
650	10.7583	20.1605
651	10.7662	20.1605
652	10.773	20.1605
653	10.7802	20.1605
654	10.7861	20.1607
655	10.7915	20.1607
656	10.7971	20.1608
657	10.8028	20.1609
658	10.8079	20.1609
659	10.813	20.1609
660	10.8172	20.1611
661	10.8213	20.1611
662	10.8251	20.1611
663	10.8296	20.1612
664	10.8325	20.1611
665	10.8365	20.161
666	10.8396	20.161
667	10.843	20.1609
668	10.8457	20.161
669	10.8494	20.1611
670	10.8523	20.1612
671	10.8553	20.1612
672	10.8578	20.1612
673	10.8606	20.1612
674	10.8628	20.1612
675	10.8648	20.1612
676	10.8668	20.1613
677	10.8687	20.1614
678	10.8696	20.1615
679	10.8706	20.1615
680	10.8715	20.1614
681	10.8725	20.1614
682	10.8741	20.1614
683	10.8765	20.1615
684	10.8783	20.1615
685	10.8807	20.1615
686	10.8832	20.1615
687	10.8853	20.1616
688	10.8864	20.1615
689	10.8879	20.1616
690	10.8888	20.1617
691	10.8895	20.1618
692	10.8896	20.1617
693	10.89	20.1617
694	10.8909	20.1619
695	10.892	20.1618
696	10.8922	20.1619
697	10.8928	20.162
698	10.8932	20.1621
699	10.8938	20.1621
700	10.8944	20.1622
701	10.8956	20.1623
702	10.8969	20.1623
703	10.8984	20.1624
704	10.8991	20.1623
705	10.899	20.1624
706	10.8989	20.1624
707	10.8993	20.1624
708	10.8994	20.1623
709	10.9	20.1624
710	10.9009	20.1624
711	10.9015	20.1625
712	10.9018	20.1624
713	10.9015	20.1625
714	10.901	20.1625
715	10.9006	20.1625
716	10.8997	20.1626
717	10.8991	20.1627
718	10.899	20.1628
719	10.8991	20.1628
720	10.8997	20.1629
721	10.9003	20.163
722	10.9008	20.163
723	10.9014	20.1631
724	10.9016	20.1633
725	10.9015	20.1633
726	10.9019	20.1633
727	10.9023	20.1632
728	10.9024	20.1631
729	10.9021	20.163
730	10.9025	20.1631
731	10.9025	20.1632
732	10.902	20.1633
733	10.9019	20.1634
734	10.9028	20.1635
735	10.9024	20.1635
736	10.9026	20.1636
737	10.9028	20.1636
738	10.9033	20.1636
739	10.9028	20.1637
740	10.9026	20.1635
741	10.9024	20.1636
742	10.9025	20.1637
743	10.9019	20.1637
744	10.9026	20.1637
745	10.903	20.1639
746	10.9029	20.1639
747	10.9028	20.1638
748	10.9027	20.1638
749	10.9023	20.1638
750	10.902	20.1639
751	10.9026	20.164
752	10.9028	20.1641
753	10.9036	20.1641
754	10.9045	20.1642
755	10.9052	20.1642
756	10.9049	20.1642
757	10.905	20.1643
758	10.905	20.1644
759	10.9046	20.1644
760	10.9045	20.1644
761	10.9049	20.1644
762	10.9045	20.1644
763	10.9051	20.1644
764	10.905	20.1645
765	10.9052	20.1645
766	10.9047	20.1645
767	10.9055	20.1646
768	10.9054	20.1647
769	10.9054	20.1648
770	10.9056	20.1647
771	10.9064	20.1647
772	10.9065	20.1647
773	10.9058	20.1648
774	10.9057	20.1648
775	10.9055	20.1649
776	10.9047	20.1649
777	10.905	20.165
778	10.9045	20.165
779	10.9038	20.1651
780	10.9038	20.1651
781	10.9041	20.1652
782	10.9019	20.1651
783	10.8882	20.1652
784	10.8511	20.1652
785	10.7917	20.1652
786	10.7177	20.1652
787	10.642	20.1653
788	10.5866	20.1653
789	10.5617	20.1653
790	10.5626	20.1654
791	10.5817	20.1655
792	10.6052	20.1655
793	10.6218	20.1656
794	10.6309	20.1657
795	10.6352	20.1656
796	10.6362	20.1656
797	10.6364	20.1656
798	10.637	20.1656
799	10.6392	20.1655
800	10.6424	20.1656
801	10.6456	20.1656
802	10.6484	20.1657
803	10.6512	20.1657
804	10.653	20.1658
805	10.6548	20.1659
806	10.657	20.166
807	10.6591	20.166
808	10.6602	20.166
809	10.6613	20.166
810	10.6623	20.166
811	10.6632	20.166
812	10.6644	20.1661
813	10.6661	20.1661
814	10.6683	20.1662
815	10.6713	20.1663
816	10.6751	20.1663
817	10.6798	20.1662
818	10.6854	20.1663
819	10.692	20.1663
820	10.6988	20.1663
821	10.7058	20.1665
822	10.7141	20.1666
823	10.7227	20.1667
824	10.7303	20.1668
825	10.7386	20.1668
826	10.7462	20.1669
827	10.7532	20.1669
828	10.7606	20.167
829	10.7676	20.167
830	10.7736	20.167
831	10.7801	20.167
832	10.7861	20.167
833	10.791	20.167
834	10.7965	20.167
835	10.8021	20.167
836	10.8076	20.1671
837	10.8123	20.1672
838	10.8171	20.1672
839	10.8221	20.1673
840	10.8271	20.1674
841	10.8311	20.1675
842	10.8351	20.1674
843	10.8385	20.1674
844	10.8412	20.1673
845	10.8437	20.1672
846	10.8467	20.1671
847	10.8498	20.1672
848	10.8529	20.1673
849	10.8555	20.1674
850	10.8578	20.1676
851	10.8605	20.1677
852	10.8631	20.1678
853	10.8658	20.1678
854	10.8683	20.1679
855	10.8711	20.1679
856	10.8732	20.168
857	10.8748	20.1679
858	10.8761	20.1681
859	10.8779	20.1681
860	10.8798	20.1681
861	10.8813	20.1682
862	10.8822	20.1683
863	10.8837	20.1683
864	10.8849	20.1683
865	10.886	20.1683
866	10.8869	20.1682
867	10.8888	20.1681
868	10.8899	20.1681
869	10.8905	20.1682
870	10.8911	20.1681
871	10.892	20.1682
872	10.8929	20.1682
873	10.8941	20.1682
874	10.895	20.1683
875	10.896	20.1683
876	10.8968	20.1684
877	10.8965	20.1684
878	10.8973	20.1684
879	10.8979	20.1685
880	10.8981	20.1685
881	10.8985	20.1685
882	10.8995	20.1686
883	10.899	20.1687
884	10.8993	20.1687
885	10.9001	20.1687
886	10.9007	20.1688
887	10.9015	20.1688
888	10.9025	20.1689
889	10.903	20.1689
890	10.9034	20.1689
891	10.9033	20.169
892	10.9033	20.169
893	10.9028	20.1691
894	10.9028	20.1691
895	10.9024	20.1692
896	10.9029	20.1693
897	10.9035	20.1692
898	10.9035	20.1693
899	10.9038	20.1693
900	10.9039	20.1694
901	10.9038	20.1694
902	10.9034	20.1694
903	10.9038	20.1695
904	10.904	20.1695
905	10.9037	20.1696
906	10.9038	20.1695
907	10.904	20.1696
908	10.9042	20.1697
909	10.9046	20.1696
910	10.905	20.1696
911	10.9054	20.1697
912	10.9052	20.1696
913	10.9058	20.1696
914	10.9062	20.1697
915	10.9069	20.1698
916	10.907	20.1698
917	10.9077	20.1699
918	10.9075	20.17
919	10.9068	20.1701
920	10.9064	20.1702
921	10.9064	20.1702
922	10.9062	20.1702
923	10.906	20.1701
924	10.9065	20.1701
925	10.9066	20.1701
926	10.9065	20.1702
927	10.9069	20.1702
928	10.9073	20.1703
929	10.9072	20.1704
930	10.9074	20.1704
931	10.9073	20.1704
932	10.907	20.1705
933	10.9063	20.1705
934	10.9062	20.1705
935	10.9062	20.1705
936	10.9061	20.1706
937	10.9063	20.1706
938	10.9071	20.1708
939	10.9071	20.1708
940	10.9074	20.1709
941	10.9077	20.1709
942	10.9074	20.1709
943	10.9075	20.1708
944	10.9071	20.1708
945	10.907	20.1709
946	10.9069	20.1709
947	10.9071	20.1709
948	10.9069	20.1709
949	10.9074	20.1709
950	10.9078	20.1709
951	10.9076	20.1709
952	10.9071	20.171
953	10.907	20.1712
954	10.9063	20.1713
955	10.9052	20.1713
956	10.9056	20.1715
957	10.9062	20.1713
958	10.9062	20.1713
959	10.9064	20.1713
960	10.907	20.1714
961	10.9069	20.1714
962	10.9065	20.1716
963	10.8999	20.1716
964	10.8734	20.1716
965	10.8266	20.1717
966	10.7635	20.1717
967	10.6937	20.1717
968	10.6371	20.1718
969	10.6081	20.1718
970	10.6035	20.1719
971	10.619	20.172
972	10.6439	20.172
973	10.6636	20.172
974	10.6762	20.172
975	10.6846	20.1721
976	10.6892	20.1722
977	10.6919	20.1722
978	10.6943	20.1722
979	10.6968	20.1723
980	10.699	20.1722
981	10.701	20.1722
982	10.7028	20.1722
983	10.7041	20.1723
984	10.7049	20.1724
985	10.7059	20.1724
986	10.7074	20.1724
987	10.7079	20.1724
988	10.708	20.1724
989	10.7086	20.1724
990	10.7083	20.1724
991	10.708	20.1724
992	10.7089	20.1724
993	10.71	20.1725
994	10.7112	20.1725
995	10.7135	20.1724
996	10.7168	20.1724
997	10.7204	20.1725
998	10.7241	20.1725
999	10.7289	20.1726
1000	10.7343	20.1727
1001	10.7396	20.1727
1002	10.7454	20.1727
1003	10.752	20.1727
1004	10.7586	20.1727
1005	10.7646	20.1728
1006	10.7703	20.1729
1007	10.776	20.173
1008	10.7819	20.1731
1009	10.788	20.1732
1010	10.7943	20.1732
1011	10.8008	20.1733
1012	10.8064	20.1733
1013	10.8113	20.1734
1014	10.8153	20.1734
1015	10.8195	20.1735
1016	10.8231	20.1735
1017	10.8273	20.1735
1018	10.8311	20.1735
1019	10.8347	20.1736
1020	10.8382	20.1738
1021	10.8419	20.1738
1022	10.8447	20.1739
1023	10.8474	20.1741
1024	10.8508	20.1742
1025	10.8532	20.1741
1026	10.8556	20.1742
1027	10.8581	20.1742
1028	10.8612	20.1742
1029	10.8639	20.1742
1030	10.8664	20.1742
1031	10.8686	20.1741
1032	10.8712	20.1741
1033	10.8732	20.1741
1034	10.8746	20.1741
1035	10.8763	20.1742
1036	10.8781	20.1743
1037	10.8792	20.1744
1038	10.8802	20.1744
1039	10.8816	20.1744
1040	10.8831	20.1744
1041	10.8845	20.1744
1042	10.886	20.1743
1043	10.8877	20.1744
1044	10.8885	20.1744
1045	10.8893	20.1745
1046	10.8898	20.1746
1047	10.8906	20.1746
1048	10.8911	20.1746
1049	10.8921	20.1747
1050	10.8928	20.1747
1051	10.8937	20.1747
1052	10.8943	20.1747
1053	10.8951	20.1747
1054	10.8964	20.1747
1055	10.897	20.1747
1056	10.8974	20.1746
1057	10.8981	20.1746
1058	10.8982	20.1747
1059	10.8981	20.1749
1060	10.8985	20.1749
1061	10.8993	20.175
1062	10.8996	20.1751
1063	10.8998	20.175
1064	10.8995	20.175
1065	10.8996	20.1751
1066	10.8997	20.1752
1067	10.9	20.1752
1068	10.9003	20.1753
1069	10.9006	20.1753
1070	10.9006	20.1753
1071	10.9006	20.1753
1072	10.9	20.1755
1073	10.9	20.1755
1074	10.9007	20.1755
1075	10.9005	20.1755
1076	10.9	20.1755
1077	10.9009	20.1754
1078	10.9014	20.1754
1079	10.9009	20.1755
1080	10.9017	20.1756
1081	10.9025	20.1755
1082	10.9031	20.1757
1083	10.9028	20.1757
1084	10.9032	20.1758
1085	10.9029	20.1758
1086	10.903	20.1759
1087	10.903	20.1759
1088	10.9037	20.1759
1089	10.9042	20.1758
1090	10.9047	20.1758
1091	10.9047	20.1758
1092	10.905	20.1759
1093	10.9052	20.176
1094	10.9053	20.1761
1095	10.9049	20.1761
1096	10.905	20.1762
1097	10.9048	20.1762
1098	10.9049	20.1763
1099	10.9051	20.1763
1100	10.906	20.1763
1101	10.9063	20.1763
1102	10.9066	20.1763
1103	10.9071	20.1763
1104	10.9073	20.1765
1105	10.9071	20.1765
1106	10.9071	20.1767
1107	10.9069	20.1768
1108	10.9068	20.1768
1109	10.9071	20.1768
1110	10.9075	20.1769
1111	10.9079	20.1768
1112	10.9083	20.1769
1113	10.9084	20.1769
1114	10.9078	20.1769
1115	10.9074	20.177
1116	10.9073	20.177
1117	10.907	20.1771
1118	10.9065	20.1771
1119	10.9072	20.1772
1120	10.9071	20.1771
1121	10.9069	20.1771
1122	10.9061	20.1772
1123	10.9059	20.1771
1124	10.9056	20.1772
1125	10.9055	20.1772
1126	10.9055	20.1773
1127	10.9063	20.1773
1128	10.9067	20.1773
1129	10.9064	20.1773
1130	10.9062	20.1773
1131	10.9064	20.1772
1132	10.9067	20.1772
1133	10.906	20.1773
1134	10.906	20.1774
1135	10.907	20.1774
1136	10.9073	20.1776
1137	10.9075	20.1776
1138	10.9081	20.1776
1139	10.9084	20.1776
1140	10.908	20.1777
1141	10.908	20.1776
1142	10.9079	20.1776
1143	10.9014	20.1776
1144	10.876	20.1777
1145	10.8323	20.1777
1146	10.7745	20.1778
1147	10.7125	20.1778
1148	10.6643	20.1779
1149	10.6427	20.1779
1150	10.6439	20.1779
1151	10.6628	20.178
1152	10.6878	20.178
1153	10.7072	20.1781
1154	10.72	20.1782
1155	10.7285	20.1783
1156	10.7342	20.1783
1157	10.7395	20.1783
1158	10.7449	20.1783
1159	10.749	20.1785
1160	10.7533	20.1785
1161	10.7567	20.1785
1162	10.7581	20.1785
1163	10.7581	20.1786
1164	10.7584	20.1786
1165	10.759	20.1786
1166	10.7596	20.1786
1167	10.76	20.1788
1168	10.7604	20.1789
1169	10.7605	20.1789
1170	10.76	20.179
1171	10.7591	20.1791
1172	10.7586	20.179
1173	10.7585	20.179
1174	10.7591	20.179
1175	10.7607	20.179
1176	10.763	20.1789
1177	10.7665	20.179
1178	10.7704	20.179
1179	10.7745	20.179
1180	10.778	20.179
1181	10.7825	20.1791
1182	10.7873	20.1791
1183	10.7918	20.1792
1184	10.7963	20.1793
1185	10.8015	20.1793
1186	10.8061	20.1794
1187	10.8102	20.1794
1188	10.8149	20.1794
1189	10.8193	20.1794
1190	10.8235	20.1795
1191	10.8278	20.1795
1192	10.833	20.1796
1193	10.837	20.1797
1194	10.8414	20.1796
1195	10.8455	20.1796
1196	10.8491	20.1796
1197	10.8516	20.1795
1198	10.8549	20.1795
1199	10.8569	20.1796
1200	10.859	20.1797
1201	10.861	20.1798
1202	10.8629	20.1799
1203	10.8651	20.1799
1204	10.867	20.1801
1205	10.8691	20.1801
1206	10.8714	20.1802
1207	10.8737	20.1802
1208	10.8759	20.1802
1209	10.8782	20.1801
1210	10.8801	20.1801
1211	10.8815	20.18
1212	10.8823	20.1801
1213	10.8833	20.1802
1214	10.884	20.1802
1215	10.8852	20.1802
1216	10.8861	20.1803
1217	10.8876	20.1804
1218	10.888	20.1803
1219	10.8892	20.1805
1220	10.89	20.1805
1221	10.891	20.1806
1222	10.8919	20.1805
1223	10.893	20.1806
1224	10.8944	20.1806
1225	10.8946	20.1807
1226	10.8952	20.1806
1227	10.8962	20.1807
1228	10.8967	20.1809
1229	10.8966	20.1809
1230	10.8974	20.1808
1231	10.8984	20.1808
1232	10.8981	20.1808
1233	10.8977	20.1808
1234	10.8975	20.1809
1235	10.8975	20.1809
1236	10.8973	20.1811
1237	10.8979	20.1811
1238	10.8987	20.1811
1239	10.8994	20.1811
1240	10.8999	20.1812
1241	10.9004	20.1812
1242	10.9007	20.1813
1243	10.9011	20.1815
1244	10.9016	20.1815
1245	10.902	20.1815
1246	10.9017	20.1815
1247	10.902	20.1815
1248	10.9024	20.1815
1249	10.9028	20.1816
1250	10.9034	20.1816
1251	10.9042	20.1816
1252	10.9039	20.1816
1253	10.9042	20.1817
1254	10.9045	20.1817
1255	10.9048	20.1817
1256	10.9049	20.1817
1257	10.9055	20.1818
1258	10.9056	20.1818
1259	10.9057	20.1818
1260	10.906	20.1819
1261	10.9067	20.182
1262	10.9071	20.1821
1263	10.9077	20.1821
1264	10.908	20.1822
1265	10.908	20.1822
1266	10.9079	20.1823
1267	10.9083	20.1824
1268	10.9091	20.1823
1269	10.91	20.1822
1270	10.9105	20.1822
1271	10.9112	20.1822
1272	10.9115	20.1823
1273	10.9109	20.1824
1274	10.9105	20.1824
1275	10.9107	20.1825
1276	10.9106	20.1825
1277	10.9114	20.1824
1278	10.9122	20.1825
1279	10.9132	20.1826
1280	10.9133	20.1826
1281	10.914	20.1827
1282	10.9138	20.1827
1283	10.9141	20.1827
1284	10.9146	20.1827
1285	10.9152	20.1828
1286	10.9153	20.1829
1287	10.9152	20.1829
1288	10.9147	20.1829
1289	10.9142	20.1831
1290	10.914	20.1831
1291	10.9136	20.1832
1292	10.9138	20.1832
1293	10.9139	20.1833
1294	10.9146	20.1832
1295	10.9148	20.1833
1296	10.915	20.1834
1297	10.915	20.1835
1298	10.9145	20.1835
1299	10.9131	20.1836
1300	10.913	20.1836
1301	10.9129	20.1836
1302	10.913	20.1835
1303	10.9132	20.1836
1304	10.9131	20.1836
1305	10.9122	20.1836
1306	10.9118	20.1836
1307	10.9114	20.1837
1308	10.9118	20.1837
1309	10.9122	20.1836
1310	10.9126	20.1837
1311	10.9122	20.1837
1312	10.9119	20.1837
1313	10.9114	20.1838
1314	10.9109	20.184
1315	10.9108	20.184
1316	10.9112	20.1841
1317	10.9114	20.1841
1318	10.9118	20.1841
1319	10.9129	20.1842
1320	10.9142	20.1843
1321	10.9146	20.1844
1322	10.9147	20.1844
1323	10.9106	20.1844
1324	10.8902	20.1843
1325	10.8518	20.1843
1326	10.8003	20.1843
1327	10.7433	20.1844
1328	10.6965	20.1844
1329	10.6741	20.1844
1330	10.6744	20.1845
1331	10.6915	20.1845
1332	10.7178	20.1845
1333	10.7398	20.1845
1334	10.7551	20.1846
1335	10.7666	20.1845
1336	10.7764	20.1845
1337	10.7845	20.1845
1338	10.7911	20.1846
1339	10.7969	20.1847
1340	10.8016	20.185
1341	10.8047	20.1851
1342	10.8071	20.1853
1343	10.8085	20.1853
1344	10.809	20.1852
1345	10.8094	20.1852
1346	10.8097	20.1852
1347	10.8088	20.1851
1348	10.8077	20.1852
1349	10.8072	20.1852
1350	10.8068	20.1852
1351	10.8061	20.1852
1352	10.8064	20.1853
1353	10.8076	20.1853
1354	10.8079	20.1853
1355	10.8089	20.1854
1356	10.8107	20.1854
1357	10.8127	20.1854
1358	10.8153	20.1855
1359	10.8186	20.1855
1360	10.8218	20.1856
1361	10.8253	20.1856
1362	10.8283	20.1855
1363	10.832	20.1855
1364	10.8356	20.1855
1365	10.8397	20.1855
1366	10.8436	20.1855
1367	10.8476	20.1855
1368	10.8511	20.1855
1369	10.8545	20.1856
1370	10.8569	20.1856
1371	10.86	20.1857
1372	10.863	20.1857
1373	10.8656	20.1858
1374	10.8681	20.1858
1375	10.8711	20.1859
1376	10.8733	20.1859
1377	10.875	20.186
1378	10.877	20.186
1379	10.8793	20.186
1380	10.8817	20.186
1381	10.8841	20.186
1382	10.887	20.186
1383	10.8891	20.186
1384	10.8905	20.186
1385	10.8917	20.186
1386	10.8929	20.1861
1387	10.8942	20.1862
1388	10.8955	20.1863
1389	10.8976	20.1864
1390	10.8988	20.1865
1391	10.9003	20.1866
1392	10.9009	20.1867
1393	10.9021	20.1867
1394	10.9026	20.1866
1395	10.9035	20.1866
1396	10.9042	20.1866
1397	10.9056	20.1866
1398	10.9067	20.1867
1399	10.9081	20.1868
1400	10.9091	20.1868
1401	10.9099	20.187
1402	10.9099	20.187
1403	10.9102	20.1871
1404	10.9106	20.1872
1405	10.9112	20.1873
1406	10.9118	20.1873
1407	10.9127	20.1873
1408	10.9135	20.1874
1409	10.9138	20.1874
1410	10.9145	20.1873
1411	10.9153	20.1871
1412	10.9162	20.1872
1413	10.9163	20.1872
1414	10.9171	20.1872
1415	10.9172	20.1872
1416	10.9175	20.1874
1417	10.9176	20.1875
1418	10.9182	20.1875
1419	10.9182	20.1875
1420	10.919	20.1876
1421	10.9194	20.1876
1422	10.9201	20.1874
1423	10.9209	20.1875
1424	10.9211	20.1876
1425	10.9213	20.1876
1426	10.9214	20.1876
1427	10.9213	20.1877
1428	10.9207	20.1876
1429	10.9209	20.1876
1430	10.9209	20.1876
1431	10.9207	20.1877
1432	10.9205	20.1878
1433	10.9209	20.1879
1434	10.9211	20.1879
1435	10.921	20.188
1436	10.9213	20.1881
1437	10.9218	20.1882
1438	10.9223	20.1883
1439	10.9224	20.1884
1440	10.9226	20.1884
1441	10.9223	20.1885
1442	10.9214	20.1884
1443	10.9208	20.1885
1444	10.9196	20.1887
1445	10.9196	20.1887
1446	10.9199	20.1887
1447	10.9205	20.1888
1448	10.9205	20.1887
1449	10.9215	20.1887
1450	10.9216	20.1886
1451	10.9222	20.1886
1452	10.9223	20.1886
1453	10.9221	20.1886
1454	10.9224	20.1885
1455	10.9224	20.1887
1456	10.9224	20.1889
1457	10.9228	20.1889
1458	10.9235	20.189
1459	10.9236	20.189
1460	10.9236	20.1891
1461	10.9232	20.1891
1462	10.9231	20.1891
1463	10.9229	20.1892
1464	10.922	20.1893
1465	10.9221	20.1892
1466	10.9218	20.1893
1467	10.922	20.1893
1468	10.9224	20.1892
1469	10.9225	20.1892
1470	10.9223	20.1893
1471	10.9224	20.1892
1472	10.9222	20.1891
1473	10.922	20.1892
1474	10.9231	20.1893
1475	10.923	20.1893
1476	10.923	20.1894
1477	10.923	20.1896
1478	10.923	20.1896
1479	10.9228	20.1897
1480	10.9229	20.1897
1481	10.9233	20.1898
1482	10.9229	20.1898
1483	10.9227	20.1898
1484	10.922	20.1898
1485	10.9219	20.1899
1486	10.9214	20.19
1487	10.922	20.19
1488	10.9218	20.19
1489	10.9216	20.19
1490	10.9213	20.1899
1491	10.9205	20.1899
1492	10.9197	20.19
1493	10.9194	20.1901
1494	10.9197	20.1903
1495	10.9196	20.1904
1496	10.9202	20.1904
1497	10.9204	20.1904
1498	10.9205	20.1905
1499	10.92	20.1905
1500	10.9206	20.1905
1501	10.9205	20.1905
1502	10.9204	20.1905
1503	10.9167	20.1905
1504	10.8979	20.1906
1505	10.8619	20.1906
1506	10.8139	20.1907
1507	10.7606	20.1907
1508	10.7185	20.1908
1509	10.6999	20.1908
1510	10.7031	20.191
1511	10.7229	20.191
1512	10.7509	20.1909
1513	10.774	20.1909
1514	10.7911	20.191
1515	10.8043	20.191
1516	10.8148	20.191
1517	10.8233	20.1911
1518	10.8311	20.1912
1519	10.8368	20.1911
1520	10.8414	20.1912
1521	10.8447	20.1911
1522	10.8474	20.1911
1523	10.8478	20.1911
1524	10.8476	20.1912
1525	10.8474	20.1912
1526	10.8465	20.1913
1527	10.8451	20.1913
1528	10.8441	20.1915
1529	10.8432	20.1914
1530	10.8428	20.1915
1531	10.8426	20.1916
1532	10.843	20.1916
1533	10.8432	20.1915
1534	10.8447	20.1918
1535	10.846	20.1918
1536	10.8476	20.1917
1537	10.8494	20.1918
1538	10.8517	20.1919
1539	10.8537	20.1919
1540	10.856	20.1919
1541	10.8591	20.192
1542	10.8619	20.1921
1543	10.8658	20.1921
1544	10.869	20.1921
1545	10.8721	20.192
1546	10.8749	20.192
1547	10.8778	20.192
1548	10.8791	20.1919
1549	10.8807	20.1919
1550	10.8823	20.192
1551	10.8839	20.1921
1552	10.8853	20.1921
1553	10.8874	20.1922
1554	10.8892	20.1922
1555	10.8912	20.1922
1556	10.8927	20.1922
1557	10.8939	20.1923
1558	10.895	20.1923
1559	10.8963	20.1924
1560	10.8973	20.1924
1561	10.8987	20.1924
1562	10.9001	20.1925
1563	10.9017	20.1925
1564	10.9027	20.1926
1565	10.9034	20.1927
1566	10.9035	20.1928
1567	10.9044	20.1929
1568	10.9048	20.1929
1569	10.9057	20.193
1570	10.9067	20.193
1571	10.908	20.1929
1572	10.9085	20.1929
1573	10.9094	20.1929
1574	10.9101	20.193
1575	10.9106	20.1929
1576	10.9111	20.193
1577	10.9113	20.1931
1578	10.9117	20.1932
1579	10.9118	20.1932
1580	10.9121	20.1933
1581	10.9124	20.1933
1582	10.9132	20.1934
1583	10.9139	20.1933
1584	10.9147	20.1934
1585	10.9152	20.1933
1586	10.9153	20.1933
1587	10.9156	20.1932
1588	10.9154	20.1933
1589	10.9152	20.1933
1590	10.9151	20.1934
1591	10.9159	20.1936
1592	10.9158	20.1937
1593	10.9165	20.1939
1594	10.9172	20.194
1595	10.918	20.194
1596	10.9179	20.1939
1597	10.918	20.1939
1598	10.9176	20.194
1599	10.918	20.194
1600	10.9185	20.1942
1601	10.9193	20.1942
1602	10.9207	20.1942
1603	10.9212	20.1941
1604	10.9215	20.194
1605	10.9217	20.1939
1606	10.9217	20.194
1607	10.921	20.194
1608	10.9214	20.1941
1609	10.9217	20.1942
1610	10.9215	20.1943
1611	10.9208	20.1943
1612	10.921	20.1943
1613	10.9214	20.1944
1614	10.9207	20.1944
1615	10.9211	20.1944
1616	10.9222	20.1945
1617	10.9228	20.1945
1618	10.9229	20.1946
1619	10.9231	20.1947
1620	10.9231	20.1948
1621	10.9233	20.1948
1622	10.9227	20.1949
1623	10.9228	20.195
1624	10.9233	20.195
1625	10.9237	20.195
1626	10.9234	20.195
1627	10.9243	20.195
1628	10.9244	20.1949
1629	10.9243	20.195
1630	10.9235	20.195
1631	10.9233	20.1951
1632	10.9232	20.1951
1633	10.9234	20.1951
1634	10.9234	20.1951
1635	10.9245	20.1952
1636	10.925	20.1951
1637	10.9255	20.1953
1638	10.9252	20.1952
1639	10.9256	20.1953
1640	10.9251	20.1953
1641	10.9248	20.1954
1642	10.9248	20.1952
1643	10.925	20.1953
1644	10.9252	20.1952
1645	10.9256	20.1953
1646	10.9261	20.1955
1647	10.9261	20.1957
1648	10.9263	20.1957
1649	10.9262	20.1959
1650	10.9261	20.1958
1651	10.9263	20.1957
1652	10.9262	20.1956
1653	10.9262	20.1957
1654	10.9265	20.1956
1655	10.9265	20.1957
1656	10.9259	20.1958
1657	10.9256	20.1959
1658	10.9254	20.1959
1659	10.9249	20.196
1660	10.9246	20.1962
1661	10.925	20.1962
1662	10.9248	20.1963
1663	10.9248	20.1963
1664	10.9253	20.1962
1665	10.9254	20.1962
1666	10.9262	20.1962
1667	10.9267	20.1962
1668	10.9267	20.1964
1669	10.9258	20.1963
1670	10.926	20.1963
1671	10.9256	20.1962
1672	10.9254	20.1962
1673	10.9251	20.1962
1674	10.926	20.1963
1675	10.9258	20.1964
1676	10.9259	20.1965
1677	10.9258	20.1965
1678	10.9258	20.1965
1679	10.9255	20.1965
1680	10.9254	20.1964
1681	10.9247	20.1965
1682	10.9245	20.1966
1683	10.9225	20.1967
1684	10.9083	20.1969
1685	10.8776	20.197
1686	10.835	20.1969
1687	10.7851	20.1969
1688	10.7418	20.1969
1689	10.7188	20.1969
1690	10.7188	20.1969
1691	10.7354	20.1971
1692	10.762	20.1971
1693	10.7862	20.1972
1694	10.8044	20.1973
1695	10.818	20.1973
1696	10.8288	20.1972
1697	10.8392	20.1972
1698	10.8486	20.1972
1699	10.8566	20.1972
1700	10.8633	20.1973
1701	10.868	20.1974
1702	10.8704	20.1976
1703	10.8713	20.1976
1704	10.8713	20.1977
1705	10.8705	20.1977
1706	10.8702	20.1976
1707	10.8693	20.1977
1708	10.8689	20.1977
1709	10.8681	20.1978
1710	10.8674	20.1978
1711	10.8667	20.1978
1712	10.8668	20.1977
1713	10.8668	20.1978
1714	10.8671	20.1979
1715	10.868	20.1979
1716	10.8695	20.1981
1717	10.8705	20.1981
1718	10.8724	20.198
1719	10.8749	20.198
1720	10.8769	20.198
1721	10.8791	20.198
1722	10.8822	20.1981
1723	10.8843	20.1982
1724	10.8864	20.1982
1725	10.889	20.1982
1726	10.8909	20.1981
1727	10.8921	20.1982
1728	10.8943	20.1982
1729	10.8966	20.1982
1730	10.8981	20.1983
1731	10.8996	20.1984
1732	10.9015	20.1984
1733	10.9022	20.1985
1734	10.9027	20.1985
1735	10.9041	20.1985
1736	10.9053	20.1985
1737	10.9062	20.1986
1738	10.9078	20.1986
1739	10.9095	20.1986
1740	10.9104	20.1986
1741	10.9114	20.1987
1742	10.9125	20.1986
1743	10.9133	20.1987
1744	10.9136	20.1988
1745	10.914	20.1988
1746	10.9145	20.1989
1747	10.9138	20.199
1748	10.9136	20.1991
1749	10.9142	20.1992
1750	10.9143	20.1992
1751	10.9149	20.1992
1752	10.916	20.1992
1753	10.917	20.1992
1754	10.9175	20.1991
1755	10.9183	20.1992
1756	10.9188	20.1992
1757	10.9199	20.1994
1758	10.9199	20.1994
1759	10.9202	20.1995
1760	10.9207	20.1995
1761	10.9206	20.1994
1762	10.9203	20.1994
1763	10.9207	20.1994
1764	10.9207	20.1994
1765	10.9206	20.1994
1766	10.9208	20.1995
1767	10.921	20.1996
1768	10.9215	20.1996
1769	10.9214	20.1996
1770	10.9219	20.1997
1771	10.9228	20.1998
1772	10.9236	20.1998
1773	10.9235	20.1999
1774	10.924	20.1999
1775	10.924	20.1999
1776	10.924	20.1999
1777	10.9237	20.1999
1778	10.9236	20.1999
1779	10.9234	20.1999
1780	10.9235	20.1999
1781	10.9232	20.2
1782	10.9232	20.1999
1783	10.9234	20.2001
1784	10.9238	20.2002
1785	10.9238	20.2002
1786	10.9246	20.2002
1787	10.9251	20.2003
1788	10.9254	20.2002
1789	10.9258	20.2004
1790	10.9261	20.2005
1791	10.9264	20.2006
1792	10.9264	20.2006
1793	10.9268	20.2008
1794	10.927	20.2008
1795	10.9277	20.2008
1796	10.9275	20.2008
1797	10.9277	20.2008
1798	10.9276	20.2009
1799	10.9275	20.2009
1800	10.9268	20.2009
1801	10.9264	20.2009
1802	10.9261	20.2009
1803	10.9264	20.2008
1804	10.9264	20.2009
1805	10.9273	20.201
1806	10.9276	20.2011
1807	10.9279	20.2012
1808	10.9274	20.2013
1809	10.9276	20.2014
1810	10.9279	20.2014
1811	10.9285	20.2014
1812	10.9286	20.2014
1813	10.9288	20.2014
1814	10.9286	20.2014
1815	10.9279	20.2014
1816	10.9276	20.2015
1817	10.9278	20.2015
1818	10.9284	20.2016
1819	10.9282	20.2016
1820	10.9284	20.2016
1821	10.9285	20.2016
1822	10.9284	20.2016
1823	10.9283	20.2016
1824	10.9283	20.2016
1825	10.9284	20.2016
1826	10.9284	20.2017
1827	10.9285	20.2017
1828	10.9283	20.2019
1829	10.9283	20.2018
1830	10.9282	20.2019
1831	10.9287	20.2019
1832	10.9287	20.2019
1833	10.9291	20.2018
1834	10.9294	20.2019
1835	10.9291	20.2019
1836	10.9282	20.2019
1837	10.9281	20.202
1838	10.9282	20.202
1839	10.9282	20.2021
1840	10.9289	20.2022
1841	10.9296	20.2023
1842	10.9303	20.2022
1843	10.9306	20.2023
1844	10.9308	20.2023
1845	10.9304	20.2024
1846	10.9307	20.2025
1847	10.9305	20.2027
1848	10.9305	20.2028
1849	10.9305	20.2028
1850	10.9304	20.2028
1851	10.9306	20.2026
1852	10.9305	20.2026
1853	10.9301	20.2026
1854	10.93	20.2025
1855	10.9307	20.2024
1856	10.9304	20.2025
1857	10.9304	20.2025
1858	10.9299	20.2025
1859	10.9295	20.2026
1860	10.9291	20.2028
1861	10.9287	20.2029
1862	10.9282	20.2029
1863	10.9277	20.2029
1864	10.917	20.2029
1865	10.8898	20.2029
1866	10.8498	20.2029
1867	10.8024	20.2029
1868	10.758	20.203
1869	10.7321	20.203
1870	10.729	20.203
1871	10.7432	20.2032
1872	10.7685	20.2031
1873	10.7937	20.2033
1874	10.8132	20.2033
1875	10.8285	20.2034
1876	10.8406	20.2033
1877	10.8525	20.2034
1878	10.8634	20.2034
1879	10.8724	20.2036
1880	10.8798	20.2036
1881	10.8861	20.2036
1882	10.8887	20.2038
1883	10.8897	20.2038
1884	10.8894	20.2038
1885	10.8881	20.2038
1886	10.8866	20.2039
1887	10.8857	20.2039
1888	10.8854	20.2039
1889	10.8857	20.204
1890	10.8849	20.204
1891	10.8847	20.2041
1892	10.8841	20.2041
1893	10.8835	20.2041
1894	10.883	20.204
1895	10.8838	20.204
1896	10.8842	20.204
1897	10.8856	20.204
1898	10.8869	20.2042
1899	10.8889	20.2043
1900	10.8905	20.2044
1901	10.8925	20.2043
1902	10.8942	20.2042
1903	10.8964	20.2042
1904	10.8974	20.2042
1905	10.8988	20.2044
1906	10.9006	20.2045
1907	10.9027	20.2047
1908	10.9047	20.2046
1909	10.9066	20.2046
1910	10.9088	20.2046
1911	10.9104	20.2045
1912	10.9118	20.2045
1913	10.9129	20.2047
1914	10.9136	20.2048
1915	10.9144	20.2049
1916	10.9152	20.205
1917	10.9154	20.2052
1918	10.9161	20.2051
1919	10.9171	20.205
1920	10.9181	20.205
1921	10.9184	20.2049
1922	10.9193	20.2048
1923	10.9196	20.2048
1924	10.9206	20.2049
1925	10.9211	20.205
1926	10.9223	20.2051
1927	10.9231	20.2053
1928	10.9236	20.2054
1929	10.9235	20.2055
1930	10.9237	20.2055
1931	10.9239	20.2055
1932	10.9237	20.2054
1933	10.9244	20.2055
1934	10.925	20.2055
1935	10.9254	20.2055
1936	10.9257	20.2055
1937	10.926	20.2056
1938	10.9259	20.2056
1939	10.9261	20.2057
1940	10.9256	20.2058
1941	10.9253	20.2058
1942	10.9254	20.2058
1943	10.9258	20.2059
1944	10.9259	20.2059
1945	10.9275	20.206
1946	10.9276	20.206
1947	10.9276	20.2061
1948	10.927	20.2061
1949	10.9263	20.206
1950	10.9257	20.206
1951	10.9263	20.206
1952	10.9264	20.206
1953	10.9274	20.2061
1954	10.928	20.206
1955	10.9277	20.206
1956	10.9269	20.206
1957	10.9266	20.206
1958	10.9258	20.206
1959	10.9256	20.2062
1960	10.9258	20.2063
1961	10.9261	20.2064
1962	10.9267	20.2065
1963	10.9276	20.2065
1964	10.928	20.2065
1965	10.9281	20.2065
1966	10.9286	20.2063
1967	10.9286	20.2064
1968	10.9283	20.2064
1969	10.928	20.2064
1970	10.928	20.2063
1971	10.9278	20.2064
1972	10.9278	20.2065
1973	10.9286	20.2066
1974	10.9293	20.2067
1975	10.9302	20.2069
1976	10.9305	20.207
1977	10.9304	20.207
1978	10.9302	20.207
1979	10.9298	20.2069
1980	10.9294	20.207
1981	10.9292	20.207
1982	10.9296	20.207
1983	10.93	20.2071
1984	10.9302	20.2072
1985	10.9299	20.2073
1986	10.9302	20.2074
1987	10.93	20.2074
1988	10.9295	20.2074
1989	10.9299	20.2075
1990	10.9307	20.2076
1991	10.9303	20.2077
1992	10.9306	20.2078
1993	10.9307	20.2078
1994	10.9304	20.2079
1995	10.9299	20.2079
1996	10.9301	20.2078
1997	10.9301	20.2079
1998	10.9298	20.2078
1999	10.9293	20.2076
2000	10.9296	20.2076
2001	10.9295	20.2075
2002	10.929	20.2075
2003	10.9289	20.2076
[truncated: 1,659 more rows]

## Sheet: Processed-data-ITC-Upf1-HD-vs-R
Molar ratio	NDH (kcal/mol)	Fit
0.0271614	--	-32813.4
0.136461	-31949.4	-32183.9
0.246808	-31487.1	-30768.1
0.358202	-28333.4	-28534.2
0.470642	-24687.9	-25089.6
0.58413	-20147.8	-20303
0.698665	-15152.4	-14884.8
0.814246	-10170.6	-10131.1
0.930874	-7016.17	-6737.83
1.04855	-4557.83	-4557.48
1.16727	-3513.7	-3188.5
1.28704	-2116.46	-2312.78
1.40786	-1530.53	-1733.57
1.52972	-1161.3	-1336.51
1.65263	-564.814	-1055.05
1.77659	-188.835	-849.469
1.90159	-385.783	-695.319
2.02764	-126.074	-577.042
2.15474	-370.166	-484.437
2.18668	204.158	-435.884

## Sheet: Raw-data-ITC-Nmd4-vs-RNA-polyU3
Time (sec)	DP (µcal/sec)	Temperature (°C)
5	12.6633	20.0458
6	12.664	20.0458
7	12.6643	20.0459
8	12.6648	20.0458
9	12.6655	20.0458
10	12.665	20.0459
11	12.6638	20.046
12	12.6633	20.046
13	12.6623	20.0461
14	12.6605	20.0462
15	12.6595	20.0462
16	12.6594	20.0462
17	12.6585	20.0462
18	12.6582	20.0463
19	12.658	20.0463
20	12.6577	20.0465
21	12.6576	20.0466
22	12.6573	20.0468
23	12.6575	20.0469
24	12.6576	20.047
25	12.6576	20.047
26	12.6568	20.047
27	12.6559	20.0469
28	12.6553	20.0469
29	12.6547	20.0471
30	12.6534	20.0471
31	12.6525	20.0471
32	12.6529	20.0473
33	12.6533	20.0473
34	12.654	20.0473
35	12.6557	20.0473
36	12.6577	20.0473
37	12.6591	20.0474
38	12.6592	20.0474
39	12.6585	20.0475
40	12.6578	20.0476
41	12.657	20.0477
42	12.6561	20.0478
43	12.6556	20.0478
44	12.6555	20.0478
45	12.6562	20.0479
46	12.657	20.0479
47	12.6584	20.0479
48	12.659	20.048
49	12.66	20.0479
50	12.6606	20.048
51	12.6598	20.0479
52	12.6588	20.048
53	12.6585	20.048
54	12.658	20.048
55	12.6571	20.048
56	12.657	20.0482
57	12.657	20.0483
58	12.6562	20.0484
59	12.656	20.0484
60	12.6556	20.0485
61	12.6555	20.0485
62	12.6416	20.0485
63	12.5747	20.0485
64	12.4929	20.0486
65	12.4278	20.0486
66	12.3782	20.0487
67	12.3519	20.0487
68	12.3874	20.0489
69	12.4417	20.0489
70	12.4818	20.049
71	12.5071	20.049
72	12.5225	20.049
73	12.5307	20.0489
74	12.5355	20.049
75	12.539	20.0491
76	12.5428	20.0491
77	12.5491	20.0492
78	12.5553	20.0492
79	12.5618	20.0491
80	12.5688	20.049
81	12.5768	20.049
82	12.5822	20.049
83	12.588	20.049
84	12.5931	20.0492
85	12.5973	20.0494
86	12.6009	20.0495
87	12.6051	20.0497
88	12.6081	20.0498
89	12.6114	20.0498
90	12.6153	20.0498
91	12.6181	20.0498
92	12.6203	20.0498
93	12.6227	20.0498
94	12.6254	20.0499
95	12.6275	20.0501
96	12.6299	20.0502
97	12.6324	20.0502
98	12.6342	20.0502
99	12.6353	20.0502
100	12.6359	20.0502
101	12.6361	20.0502
102	12.6364	20.0502
103	12.6385	20.0503
104	12.6402	20.0503
105	12.6421	20.0502
106	12.6432	20.0503
107	12.6445	20.0503
108	12.6443	20.0503
109	12.6444	20.0504
110	12.6439	20.0505
111	12.6438	20.0505
112	12.6439	20.0505
113	12.6447	20.0505
114	12.645	20.0506
115	12.6457	20.0506
116	12.6468	20.0507
117	12.646	20.0509
118	12.6445	20.051
119	12.6432	20.0511
120	12.6416	20.0511
121	12.6404	20.0511
122	12.6408	20.0511
123	12.6426	20.0511
124	12.6444	20.0512
125	12.6457	20.0512
126	12.6453	20.0513
127	12.6449	20.0515
128	12.6434	20.0516
129	12.6417	20.0516
130	12.6415	20.0517
131	12.6429	20.0518
132	12.6443	20.0518
133	12.645	20.0518
134	12.6451	20.052
135	12.6451	20.0519
136	12.6451	20.0519
137	12.6448	20.0518
138	12.6446	20.0518
139	12.6447	20.0518
140	12.6437	20.0518
141	12.6417	20.0519
142	12.6401	20.052
143	12.639	20.052
144	12.6378	20.0521
145	12.6372	20.0521
146	12.6375	20.0521
147	12.6382	20.0521
148	12.6387	20.0521
149	12.6396	20.0521
150	12.6408	20.0521
151	12.6417	20.0522
152	12.642	20.0523
153	12.6421	20.0524
154	12.6427	20.0525
155	12.6425	20.0527
156	12.6419	20.0528
157	12.6409	20.0528
158	12.641	20.0528
159	12.6399	20.0529
160	12.6397	20.053
161	12.6407	20.0531
162	12.6418	20.0531
163	12.6422	20.0532
164	12.6425	20.0532
165	12.6419	20.0532
166	12.6407	20.0533
167	12.6393	20.0534
168	12.6386	20.0534
169	12.6393	20.0533
170	12.6406	20.0534
171	12.6422	20.0534
172	12.6448	20.0534
173	12.647	20.0535
174	12.6467	20.0536
175	12.6468	20.0537
176	12.6463	20.0537
177	12.6447	20.0537
178	12.6435	20.0537
179	12.6437	20.0538
180	12.6424	20.0539
181	12.6411	20.0539
182	12.6405	20.054
183	12.6397	20.0541
184	12.6389	20.0542
185	12.6389	20.0542
186	12.6384	20.0542
187	12.6375	20.0543
188	12.6366	20.0543
189	12.6362	20.0544
190	12.6365	20.0544
191	12.6377	20.0544
192	12.6392	20.0545
193	12.6404	20.0545
194	12.6409	20.0546
195	12.6406	20.0547
196	12.6398	20.0548
197	12.6392	20.0548
198	12.6381	20.055
199	12.6369	20.055
200	12.6351	20.055
201	12.6344	20.0551
202	12.6335	20.055
203	12.6338	20.055
204	12.6348	20.055
205	12.6366	20.0551
206	12.6381	20.0551
207	12.6396	20.0553
208	12.6402	20.0554
209	12.6395	20.0555
210	12.6377	20.0556
211	12.6355	20.0556
212	12.6332	20.0556
213	12.6319	20.0556
214	12.6316	20.0556
215	12.6325	20.0556
216	12.6328	20.0556
217	12.6324	20.0556
218	12.631	20.0556
219	12.6295	20.0557
220	12.6278	20.0557
221	12.6262	20.0556
222	12.6248	20.0557
223	12.623	20.0556
224	12.6216	20.0556
225	12.6201	20.0557
226	12.6192	20.0558
227	12.6198	20.0559
228	12.622	20.056
229	12.6229	20.056
230	12.6247	20.056
231	12.6255	20.056
232	12.6256	20.0561
233	12.6253	20.0561
234	12.6257	20.0563
235	12.6263	20.0564
236	12.6271	20.0564
237	12.6278	20.0564
238	12.6279	20.0564
239	12.6283	20.0564
240	12.629	20.0564
241	12.6303	20.0565
242	12.624	20.0565
243	12.5553	20.0566
244	12.4035	20.0567
245	12.1867	20.0568
246	11.9346	20.0569
247	11.7204	20.0569
248	11.621	20.057
249	11.6447	20.057
250	11.7591	20.0571
251	11.9255	20.0572
252	12.0706	20.0572
253	12.1659	20.0572
254	12.2201	20.0573
255	12.2425	20.0573
256	12.2443	20.0573
257	12.2358	20.0574
258	12.2264	20.0574
259	12.2238	20.0576
260	12.2323	20.0576
261	12.2502	20.0576
262	12.2754	20.0576
263	12.304	20.0576
264	12.3308	20.0575
265	12.3551	20.0575
266	12.3772	20.0576
267	12.397	20.0577
268	12.4148	20.0577
269	12.4303	20.0578
270	12.4439	20.0579
271	12.4567	20.0579
272	12.4686	20.058
273	12.479	20.0581
274	12.4892	20.0582
275	12.4994	20.0583
276	12.5087	20.0583
277	12.5168	20.0584
278	12.5247	20.0584
279	12.5323	20.0585
280	12.5396	20.0585
281	12.5459	20.0586
282	12.5517	20.0586
283	12.5562	20.0586
284	12.5614	20.0586
285	12.5669	20.0586
286	12.5724	20.0586
287	12.5777	20.0586
288	12.5824	20.0587
289	12.5855	20.0588
290	12.5873	20.0589
291	12.5892	20.0589
292	12.5914	20.059
293	12.5939	20.0591
294	12.5963	20.0591
295	12.5987	20.0592
296	12.6014	20.0593
297	12.6024	20.0593
298	12.6036	20.0593
299	12.6048	20.0593
300	12.6056	20.0594
301	12.6052	20.0594
302	12.6059	20.0594
303	12.6057	20.0594
304	12.6059	20.0594
305	12.6063	20.0595
306	12.6072	20.0595
307	12.6086	20.0596
308	12.611	20.0596
309	12.614	20.0597
310	12.617	20.0597
311	12.6196	20.0597
312	12.6221	20.0597
313	12.6244	20.0598
314	12.6259	20.0598
315	12.626	20.06
316	12.6257	20.0601
317	12.6257	20.0602
318	12.6243	20.0602
319	12.623	20.0601
320	12.6227	20.0601
321	12.6229	20.0601
322	12.622	20.0601
323	12.6217	20.0602
324	12.6212	20.0603
325	12.6209	20.0603
326	12.6201	20.0603
327	12.6197	20.0603
328	12.6208	20.0603
329	12.6219	20.0603
330	12.6228	20.0604
331	12.6238	20.0604
332	12.6249	20.0605
333	12.6259	20.0606
334	12.6269	20.0608
335	12.6278	20.0608
336	12.6285	20.0609
337	12.6296	20.0609
338	12.6293	20.061
339	12.6291	20.0609
340	12.6285	20.0609
341	12.6282	20.0609
342	12.627	20.0609
343	12.626	20.0609
344	12.6256	20.061
345	12.6249	20.061
346	12.6251	20.0611
347	12.6249	20.0611
348	12.6243	20.0611
349	12.6232	20.0612
350	12.6232	20.0613
351	12.6222	20.0612
352	12.6219	20.0613
353	12.6223	20.0614
354	12.6233	20.0615
355	12.6235	20.0615
356	12.6233	20.0617
357	12.6238	20.0618
358	12.624	20.0618
359	12.6236	20.0619
360	12.6239	20.062
361	12.6255	20.062
362	12.6267	20.0619
363	12.627	20.062
364	12.6271	20.0619
365	12.6273	20.0618
366	12.6273	20.0618
367	12.6277	20.0619
368	12.6292	20.062
369	12.6306	20.0622
370	12.6314	20.0623
371	12.6323	20.0623
372	12.6328	20.0624
373	12.6329	20.0625
374	12.6337	20.0625
375	12.6355	20.0626
376	12.6357	20.0627
377	12.6355	20.0627
378	12.6348	20.0628
379	12.6332	20.0628
380	12.6312	20.0627
381	12.6307	20.0627
382	12.6325	20.0628
383	12.6328	20.0628
384	12.6318	20.0629
385	12.6309	20.0629
386	12.6285	20.063
387	12.6245	20.0629
388	12.6137	20.063
389	12.597	20.063
390	12.5757	20.0631
391	12.5466	20.0632
392	12.5129	20.0633
393	12.4864	20.0634
394	12.4671	20.0635
395	12.454	20.0636
396	12.4516	20.0636
397	12.4554	20.0636
398	12.4614	20.0636
399	12.4696	20.0637
400	12.4775	20.0637
401	12.4847	20.0638
402	12.4917	20.0639
403	12.4989	20.064
404	12.5051	20.0639
405	12.5111	20.064
406	12.5167	20.0641
407	12.5223	20.0641
408	12.528	20.0642
409	12.5345	20.0642
410	12.5403	20.0643
411	12.5458	20.0642
412	12.55	20.0643
413	12.5539	20.0644
414	12.5562	20.0646
415	12.5592	20.0646
416	12.5618	20.0647
417	12.5648	20.0646
418	12.5679	20.0646
419	12.5713	20.0646
420	12.5736	20.0646
421	12.5757	20.0646
422	12.5743	20.0646
423	12.5273	20.0647
424	12.4015	20.0647
425	12.2111	20.0647
426	11.9787	20.0647
427	11.7609	20.0647
428	11.6364	20.0648
429	11.6299	20.0648
430	11.7126	20.0648
431	11.8501	20.065
432	11.9825	20.0651
433	12.0692	20.065
434	12.1195	20.0651
435	12.1496	20.0651
436	12.1717	20.0651
437	12.1929	20.0651
438	12.2165	20.0652
439	12.2419	20.0653
440	12.2675	20.0654
441	12.2925	20.0654
442	12.3159	20.0654
443	12.3379	20.0653
444	12.3575	20.0653
445	12.3756	20.0653
446	12.392	20.0654
447	12.4054	20.0655
448	12.417	20.0657
449	12.428	20.0656
450	12.4378	20.0658
451	12.4466	20.0658
452	12.4555	20.0659
453	12.4643	20.0659
454	12.4724	20.066
455	12.4797	20.0661
456	12.4865	20.0662
457	12.4938	20.0661
458	12.5006	20.0662
459	12.507	20.0662
460	12.5138	20.0662
461	12.5203	20.0662
462	12.5262	20.0663
463	12.5318	20.0663
464	12.5367	20.0663
465	12.5415	20.0664
466	12.5454	20.0664
467	12.5488	20.0665
468	12.5522	20.0666
469	12.5554	20.0666
470	12.558	20.0667
471	12.56	20.0667
472	12.5625	20.0667
473	12.5648	20.0668
474	12.5674	20.0668
475	12.5697	20.0668
476	12.5726	20.0668
477	12.5746	20.0669
478	12.5755	20.0668
479	12.5761	20.0668
480	12.5772	20.0669
481	12.5779	20.067
482	12.5792	20.0669
483	12.5811	20.067
484	12.5835	20.0671
485	12.5846	20.0672
486	12.5863	20.0673
487	12.5878	20.0674
488	12.589	20.0675
489	12.5893	20.0676
490	12.5902	20.0677
491	12.5909	20.0677
492	12.5913	20.0678
493	12.5918	20.0678
494	12.593	20.0678
495	12.5948	20.0677
496	12.5956	20.0677
497	12.5963	20.0677
498	12.5966	20.0676
499	12.5967	20.0676
500	12.5961	20.0678
501	12.5964	20.0679
502	12.5966	20.068
503	12.5967	20.0682
504	12.5967	20.0683
505	12.5963	20.0683
506	12.5965	20.0682
507	12.5967	20.0682
508	12.5964	20.0683
509	12.5965	20.0683
510	12.5978	20.0682
511	12.5978	20.0683
512	12.5976	20.0683
513	12.5982	20.0682
514	12.5991	20.0683
515	12.5989	20.0684
516	12.5984	20.0684
517	12.5981	20.0684
518	12.5981	20.0685
519	12.5975	20.0685
520	12.5973	20.0686
521	12.5981	20.0686
522	12.5991	20.0688
523	12.5993	20.0688
524	12.5998	20.0689
525	12.5997	20.069
526	12.5999	20.069
527	12.5998	20.069
528	12.5994	20.0691
529	12.5987	20.0692
530	12.5982	20.0691
531	12.5977	20.0692
532	12.5973	20.0692
533	12.5971	20.0691
534	12.597	20.0693
535	12.5971	20.0694
536	12.5971	20.0694
537	12.5972	20.0694
538	12.5974	20.0695
539	12.5974	20.0693
540	12.5977	20.0694
541	12.5977	20.0696
542	12.5983	20.0697
543	12.5981	20.0698
544	12.5982	20.07
545	12.5985	20.07
546	12.5982	20.0699
547	12.597	20.07
548	12.5971	20.07
549	12.5968	20.0701
550	12.5966	20.0702
551	12.5971	20.0702
552	12.5977	20.0702
553	12.5983	20.0701
554	12.599	20.0701
555	12.599	20.0702
556	12.5993	20.0703
557	12.5999	20.0703
558	12.599	20.0705
559	12.5979	20.0705
560	12.5969	20.0704
561	12.595	20.0704
562	12.5933	20.0705
563	12.5932	20.0705
564	12.5927	20.0706
565	12.5927	20.0706
566	12.5937	20.0706
567	12.5941	20.0708
568	12.594	20.0708
569	12.5946	20.0708
570	12.5948	20.0709
571	12.5941	20.071
572	12.5943	20.071
573	12.5942	20.071
574	12.594	20.0711
575	12.5943	20.0712
576	12.5951	20.0714
577	12.5951	20.0714
578	12.5958	20.0714
579	12.5967	20.0715
580	12.5977	20.0715
581	12.5983	20.0713
582	12.5991	20.0713
583	12.5989	20.0713
584	12.5987	20.0714
585	12.598	20.0714
586	12.5975	20.0715
587	12.5968	20.0717
588	12.5963	20.0718
589	12.5955	20.0718
590	12.5947	20.0719
591	12.5946	20.0719
592	12.5944	20.0718
593	12.5944	20.0718
594	12.5944	20.0718
595	12.594	20.0719
596	12.5934	20.072
597	12.5933	20.0721
598	12.5935	20.0721
599	12.5937	20.0721
600	12.5946	20.0722
601	12.5955	20.0722
602	12.5918	20.0723
603	12.5421	20.0725
604	12.4174	20.0725
605	12.232	20.0726
606	12.0082	20.0726
607	11.8041	20.0726
608	11.6929	20.0726
609	11.6933	20.0727
610	11.7762	20.0726
611	11.9094	20.0727
612	12.0331	20.0728
613	12.1128	20.0729
614	12.1591	20.073
615	12.1875	20.073
616	12.2086	20.073
617	12.2289	20.073
618	12.2505	20.073
619	12.2735	20.0729
620	12.296	20.0729
621	12.3176	20.0731
622	12.338	20.0732
623	12.3574	20.0732
624	12.3756	20.0732
625	12.392	20.0732
626	12.4066	20.0732
627	12.4197	20.0732
628	12.4318	20.0733
629	12.4412	20.0734
630	12.4498	20.0735
631	12.4581	20.0736
632	12.465	20.0738
633	12.472	20.0739
634	12.4798	20.074
635	12.4877	20.0741
636	12.4947	20.0741
637	12.5014	20.0739
638	12.507	20.0739
639	12.5124	20.0738
640	12.5172	20.0737
641	12.5227	20.0739
642	12.5282	20.074
643	12.5331	20.0742
644	12.5372	20.0743
645	12.5412	20.0744
646	12.5438	20.0744
647	12.5464	20.0744
648	12.5489	20.0744
649	12.5517	20.0745
650	12.555	20.0745
651	12.5589	20.0746
652	12.5618	20.0746
653	12.5639	20.0747
654	12.5658	20.0747
655	12.5666	20.0748
656	12.5678	20.0748
657	12.569	20.0749
658	12.5712	20.0749
659	12.5731	20.0749
660	12.5752	20.0748
661	12.5768	20.0749
662	12.5787	20.075
663	12.5805	20.0751
664	12.5816	20.0752
665	12.5827	20.0753
666	12.5827	20.0753
667	12.5825	20.0753
668	12.5821	20.0752
669	12.5822	20.0752
670	12.582	20.0753
671	12.583	20.0752
672	12.5841	20.0752
673	12.5857	20.0752
674	12.587	20.0752
675	12.5879	20.0752
676	12.5883	20.0754
677	12.5884	20.0754
678	12.5883	20.0755
679	12.5887	20.0756
680	12.5892	20.0758
681	12.5893	20.0758
682	12.5898	20.0759
683	12.5897	20.076
684	12.5894	20.076
685	12.5899	20.076
686	12.5906	20.0761
687	12.591	20.0761
688	12.5916	20.0761
689	12.5921	20.0762
690	12.5922	20.0763
691	12.5918	20.0764
692	12.5913	20.0765
693	12.5903	20.0766
694	12.5896	20.0766
695	12.589	20.0766
696	12.5893	20.0767
697	12.5896	20.0767
698	12.5902	20.0767
699	12.5903	20.0767
700	12.5898	20.0767
701	12.5883	20.0767
702	12.588	20.0767
703	12.5879	20.0767
704	12.5871	20.0768
705	12.587	20.0768
706	12.5877	20.0768
707	12.5875	20.0769
708	12.5869	20.077
709	12.5868	20.077
710	12.5864	20.0771
711	12.5866	20.0771
712	12.5865	20.0772
713	12.5867	20.0773
714	12.5866	20.0774
715	12.5867	20.0774
716	12.586	20.0775
717	12.5854	20.0776
718	12.5854	20.0776
719	12.5854	20.0776
720	12.5859	20.0776
721	12.5864	20.0776
722	12.5863	20.0776
723	12.5855	20.0775
724	12.5854	20.0775
725	12.5849	20.0775
726	12.5845	20.0776
727	12.5846	20.0776
728	12.5852	20.0777
729	12.5854	20.0778
730	12.585	20.0778
731	12.5853	20.0778
732	12.5853	20.0779
733	12.5852	20.078
734	12.5849	20.078
735	12.5858	20.078
736	12.5859	20.078
737	12.5864	20.0781
738	12.5871	20.0781
739	12.5883	20.0782
740	12.5895	20.0782
741	12.5899	20.0783
742	12.5903	20.0784
743	12.5902	20.0784
744	12.5889	20.0784
745	12.5875	20.0785
746	12.5867	20.0784
747	12.5864	20.0784
748	12.5863	20.0784
749	12.5865	20.0785
750	12.5867	20.0786
751	12.5865	20.0788
752	12.5867	20.0789
753	12.5865	20.0789
754	12.5877	20.079
755	12.5888	20.079
756	12.5897	20.079
757	12.5901	20.0789
758	12.5899	20.0789
759	12.5891	20.0789
760	12.5885	20.079
761	12.5884	20.079
762	12.5883	20.0791
763	12.5892	20.0792
764	12.5896	20.0792
765	12.5897	20.0793
766	12.5898	20.0794
767	12.5891	20.0794
768	12.5888	20.0794
769	12.5883	20.0794
770	12.5886	20.0794
771	12.5882	20.0793
772	12.5889	20.0793
773	12.5886	20.0794
774	12.5887	20.0795
775	12.5883	20.0796
776	12.5877	20.0797
777	12.5868	20.0797
778	12.5868	20.0797
779	12.5869	20.0797
780	12.5874	20.0797
781	12.5884	20.0798
782	12.5874	20.0799
783	12.5572	20.08
784	12.4564	20.0801
785	12.2905	20.0802
786	12.0813	20.0802
787	11.8717	20.0802
788	11.7345	20.0802
789	11.7078	20.0802
790	11.7713	20.0801
791	11.8938	20.0802
792	12.0248	20.0802
793	12.1163	20.0803
794	12.1698	20.0803
795	12.2015	20.0804
796	12.2218	20.0805
797	12.2404	20.0804
798	12.2601	20.0805
799	12.2824	20.0805
800	12.305	20.0805
801	12.3271	20.0806
802	12.3474	20.0808
803	12.3661	20.0809
804	12.3823	20.0809
805	12.3972	20.081
806	12.4103	20.081
807	12.4218	20.081
808	12.4321	20.081
809	12.4419	20.0811
810	12.4503	20.0811
811	12.4583	20.0813
812	12.4666	20.0814
813	12.4746	20.0815
814	12.4822	20.0815
815	12.489	20.0816
816	12.4952	20.0815
817	12.5005	20.0816
818	12.5059	20.0816
819	12.5114	20.0816
820	12.5168	20.0816
821	12.5229	20.0816
822	12.5287	20.0816
823	12.533	20.0816
824	12.5363	20.0816
825	12.5395	20.0818
826	12.5428	20.0819
827	12.5462	20.0819
828	12.5487	20.0819
829	12.5513	20.0818
830	12.5539	20.0819
831	12.5556	20.0819
832	12.5567	20.0819
833	12.558	20.0819
834	12.5596	20.082
835	12.5604	20.0821
836	12.5613	20.0821
837	12.5625	20.0822
838	12.5645	20.0823
839	12.5656	20.0823
840	12.5678	20.0823
841	12.5702	20.0823
842	12.5718	20.0824
843	12.5733	20.0824
844	12.5755	20.0825
845	12.5767	20.0826
846	12.5771	20.0827
847	12.5779	20.0828
848	12.5787	20.0828
849	12.5785	20.0828
850	12.5781	20.0829
851	12.5787	20.083
852	12.579	20.083
853	12.5794	20.0831
854	12.5803	20.0832
855	12.5813	20.0831
856	12.5816	20.0831
857	12.5825	20.0832
858	12.5831	20.0832
859	12.5834	20.0831
860	12.5846	20.0831
861	12.5858	20.0831
862	12.5861	20.083
863	12.5866	20.083
864	12.5869	20.0831
865	12.5858	20.0831
866	12.5852	20.0832
867	12.5852	20.0832
868	12.5855	20.0834
869	12.5863	20.0834
870	12.5871	20.0835
871	12.5872	20.0836
872	12.5878	20.0836
873	12.5872	20.0835
874	12.5862	20.0836
875	12.5861	20.0837
876	12.5863	20.0837
877	12.5863	20.0838
878	12.5869	20.0839
879	12.5879	20.0839
880	12.5883	20.084
881	12.5887	20.0841
882	12.5882	20.0842
883	12.5879	20.0843
884	12.5872	20.0843
885	12.5867	20.0844
886	12.5864	20.0845
887	12.586	20.0845
888	12.5854	20.0846
889	12.5852	20.0846
890	12.585	20.0846
891	12.5856	20.0846
892	12.5866	20.0846
893	12.5869	20.0847
894	12.5879	20.0847
895	12.5892	20.0847
896	12.5893	20.0847
897	12.5897	20.0848
898	12.5905	20.0849
899	12.5898	20.085
900	12.5891	20.085
901	12.5889	20.085
902	12.5888	20.085
903	12.5891	20.085
904	12.5901	20.0849
905	12.5914	20.0849
906	12.5918	20.0851
907	12.5914	20.0851
908	12.5907	20.0851
909	12.5893	20.0852
910	12.5884	20.0853
911	12.5877	20.0853
912	12.5884	20.0853
913	12.5883	20.0853
914	12.5891	20.0854
915	12.589	20.0855
916	12.5893	20.0857
917	12.5889	20.0857
918	12.5891	20.0857
919	12.5898	20.0857
920	12.5896	20.0857
921	12.5886	20.0857
922	12.5887	20.0857
923	12.5887	20.0858
924	12.5875	20.0859
925	12.5874	20.0859
926	12.588	20.086
927	12.5872	20.0861
928	12.5863	20.0861
929	12.586	20.0862
930	12.5853	20.0863
931	12.5848	20.0863
932	12.5851	20.0864
933	12.5852	20.0864
934	12.5856	20.0864
935	12.5858	20.0863
936	12.5866	20.0863
937	12.5877	20.0863
938	12.5888	20.0863
939	12.5896	20.0864
940	12.5903	20.0865
941	12.5904	20.0866
942	12.5891	20.0867
943	12.5883	20.0867
944	12.5872	20.0867
945	12.5859	20.0868
946	12.5848	20.0868
947	12.5853	20.0868
948	12.5857	20.0868
949	12.5866	20.0868
950	12.5877	20.0869
951	12.5883	20.0868
952	12.5881	20.0869
953	12.5887	20.087
954	12.5891	20.087
955	12.5892	20.0871
956	12.5896	20.0872
957	12.5895	20.0872
958	12.5886	20.0873
959	12.5874	20.0874
960	12.5869	20.0874
961	12.5861	20.0874
962	12.5856	20.0874
963	12.5674	20.0875
964	12.485	20.0876
965	12.335	20.0876
966	12.1376	20.0876
967	11.9263	20.0877
968	11.7718	20.0877
969	11.7239	20.0876
970	11.771	20.0875
971	11.8827	20.0876
972	12.0163	20.0876
973	12.115	20.0877
974	12.1752	20.0878
975	12.2116	20.0878
976	12.2364	20.0878
977	12.2569	20.088
978	12.2783	20.088
979	12.3003	20.0881
980	12.3224	20.0882
981	12.3425	20.0883
982	12.3614	20.0883
983	12.3783	20.0883
984	12.3938	20.0883
985	12.4077	20.0884
986	12.4212	20.0884
987	12.4334	20.0884
988	12.4446	20.0885
989	12.4539	20.0885
990	12.4616	20.0885
991	12.4678	20.0886
992	12.4739	20.0887
993	12.4794	20.0887
994	12.4851	20.0888
995	12.4913	20.0888
996	12.4971	20.0889
997	12.5025	20.0888
998	12.5081	20.0889
999	12.5136	20.0889
1000	12.5191	20.0889
1001	12.5234	20.0889
1002	12.5268	20.0889
1003	12.5304	20.089
1004	12.5329	20.0891
1005	12.5351	20.0891
1006	12.5379	20.0893
1007	12.5418	20.0893
1008	12.5446	20.0893
1009	12.5479	20.0893
1010	12.5507	20.0894
1011	12.5534	20.0894
1012	12.5553	20.0894
1013	12.558	20.0895
1014	12.5598	20.0895
1015	12.5611	20.0896
1016	12.5632	20.0896
1017	12.5649	20.0897
1018	12.5664	20.0897
1019	12.5675	20.0897
1020	12.5693	20.0898
1021	12.5701	20.0898
1022	12.5708	20.0898
1023	12.572	20.0898
1024	12.5734	20.0898
1025	12.5742	20.0899
1026	12.5749	20.0898
1027	12.5759	20.0899
1028	12.5766	20.09
1029	12.5774	20.09
1030	12.5783	20.09
1031	12.5793	20.0901
1032	12.5793	20.0901
1033	12.5789	20.0902
1034	12.5787	20.0902
1035	12.5782	20.0903
1036	12.5777	20.0904
1037	12.5776	20.0904
1038	12.5767	20.0904
1039	12.5769	20.0905
1040	12.5781	20.0906
1041	12.5789	20.0905
1042	12.579	20.0906
1043	12.5801	20.0906
1044	12.5806	20.0906
1045	12.5811	20.0906
1046	12.5815	20.0907
1047	12.5826	20.0907
1048	12.5836	20.0909
1049	12.5846	20.091
1050	12.5844	20.0911
1051	12.5839	20.0912
1052	12.5831	20.0913
1053	12.5824	20.0913
1054	12.5814	20.0914
1055	12.5803	20.0914
1056	12.5804	20.0914
1057	12.5808	20.0914
1058	12.5813	20.0914
1059	12.5816	20.0913
1060	12.5832	20.0913
1061	12.5836	20.0913
1062	12.5842	20.0914
1063	12.5848	20.0914
1064	12.5853	20.0915
1065	12.585	20.0915
1066	12.5855	20.0916
1067	12.5861	20.0917
1068	12.5852	20.0918
1069	12.5849	20.0918
1070	12.585	20.0919
1071	12.5855	20.092
1072	12.5848	20.0919
1073	12.5853	20.0919
1074	12.5855	20.092
1075	12.5851	20.092
1076	12.5849	20.092
1077	12.5851	20.0921
1078	12.5847	20.0922
1079	12.5846	20.0922
1080	12.584	20.0924
1081	12.5828	20.0924
1082	12.5816	20.0924
1083	12.581	20.0925
1084	12.5812	20.0925
1085	12.5816	20.0925
1086	12.5821	20.0926
1087	12.5832	20.0926
1088	12.585	20.0927
1089	12.5858	20.0927
1090	12.5868	20.0928
1091	12.5877	20.0928
1092	12.5882	20.0928
1093	12.5879	20.0928
1094	12.5866	20.0929
1095	12.5856	20.0929
1096	12.5854	20.0929
1097	12.5845	20.0931
1098	12.5837	20.0931
1099	12.5836	20.0932
1100	12.584	20.0932
1101	12.5838	20.0932
1102	12.5848	20.0932
1103	12.5857	20.0933
1104	12.5859	20.0934
1105	12.586	20.0936
1106	12.5864	20.0937
1107	12.5863	20.0937
1108	12.5851	20.0937
1109	12.5849	20.0937
1110	12.584	20.0937
1111	12.5825	20.0937
1112	12.581	20.0937
1113	12.5812	20.0937
1114	12.5816	20.0937
1115	12.5825	20.0937
1116	12.5846	20.0937
1117	12.587	20.0938
1118	12.5887	20.0938
1119	12.5894	20.0938
1120	12.59	20.0938
1121	12.5895	20.0939
1122	12.5887	20.0939
1123	12.5884	20.094
1124	12.5885	20.094
1125	12.5884	20.0942
1126	12.5882	20.0943
1127	12.5871	20.0943
1128	12.5858	20.0944
1129	12.5848	20.0944
1130	12.5841	20.0945
1131	12.5845	20.0946
1132	12.5857	20.0946
1133	12.5875	20.0946
1134	12.5892	20.0946
1135	12.5903	20.0946
1136	12.5902	20.0946
1137	12.5897	20.0947
1138	12.589	20.0948
1139	12.5881	20.0949
1140	12.5875	20.0949
1141	12.5866	20.0949
1142	12.5861	20.0949
1143	12.5635	20.095
1144	12.4745	20.095
1145	12.3224	20.0951
1146	12.1264	20.0952
1147	11.9213	20.0952
1148	11.7786	20.0953
1149	11.743	20.0953
1150	11.7973	20.0953
1151	11.9112	20.0954
1152	12.0412	20.0954
1153	12.1349	20.0954
1154	12.191	20.0955
1155	12.225	20.0955
1156	12.2498	20.0956
1157	12.2718	20.0957
1158	12.2927	20.0957
1159	12.3141	20.0957
1160	12.3345	20.0958
1161	12.3531	20.0958
1162	12.3705	20.0959
1163	12.3875	20.0959
1164	12.4036	20.0959
1165	12.4184	20.0959
1166	12.431	20.0959
1167	12.4423	20.0959
1168	12.4517	20.096
1169	12.4603	20.096
1170	12.4677	20.0962
1171	12.4747	20.0962
1172	12.4805	20.0963
1173	12.4862	20.0964
1174	12.4919	20.0964
1175	12.4981	20.0964
1176	12.5043	20.0964
1177	12.5103	20.0966
1178	12.5161	20.0965
1179	12.5207	20.0966
1180	12.5247	20.0965
1181	12.528	20.0965
1182	12.5316	20.0965
1183	12.5346	20.0966
1184	12.538	20.0968
1185	12.5406	20.0968
1186	12.5433	20.0969
1187	12.5462	20.097
1188	12.5491	20.0971
1189	12.5516	20.0971
1190	12.554	20.0972
1191	12.5557	20.0972
1192	12.5573	20.0971
1193	12.5587	20.0972
1194	12.5602	20.0972
1195	12.5624	20.0972
1196	12.5652	20.0973
1197	12.5675	20.0973
1198	12.57	20.0973
1199	12.5719	20.0973
1200	12.5726	20.0973
1201	12.5734	20.0973
1202	12.5733	20.0973
1203	12.573	20.0974
1204	12.5727	20.0976
1205	12.5734	20.0977
1206	12.5736	20.0978
1207	12.5743	20.0979
1208	12.575	20.0979
1209	12.5766	20.098
1210	12.5772	20.098
1211	12.5785	20.098
1212	12.5797	20.098
1213	12.5806	20.098
1214	12.5801	20.098
1215	12.58	20.098
1216	12.5796	20.0981
1217	12.5796	20.0981
1218	12.5796	20.0981
1219	12.5801	20.0982
1220	12.5804	20.0983
1221	12.5802	20.0983
1222	12.5797	20.0983
1223	12.5801	20.0983
1224	12.5806	20.0984
1225	12.5801	20.0985
1226	12.5793	20.0986
1227	12.5785	20.0988
1228	12.5774	20.0988
1229	12.5767	20.0988
1230	12.5761	20.0988
1231	12.5763	20.0989
1232	12.5761	20.0987
1233	12.5758	20.0989
1234	12.5757	20.0989
1235	12.5768	20.0989
1236	12.5771	20.0988
1237	12.5777	20.0989
1238	12.5788	20.0989
1239	12.5798	20.0989
1240	12.5799	20.099
1241	12.5806	20.099
1242	12.5818	20.0991
1243	12.582	20.099
1244	12.5808	20.099
1245	12.5802	20.099
1246	12.5802	20.099
1247	12.58	20.099
1248	12.5799	20.0991
1249	12.5809	20.0992
1250	12.5815	20.0992
1251	12.5809	20.0994
1252	12.5801	20.0993
1253	12.5797	20.0994
1254	12.5793	20.0994
1255	12.5794	20.0996
1256	12.58	20.0996
1257	12.581	20.0997
1258	12.5822	20.0998
1259	12.5821	20.0998
1260	12.5823	20.0998
1261	12.5821	20.0999
1262	12.5805	20.1
1263	12.5792	20.1
1264	12.5783	20.1
1265	12.5769	20.1001
1266	12.5766	20.1001
1267	12.5771	20.1001
1268	12.5776	20.1002
1269	12.5787	20.1002
1270	12.5803	20.1001
1271	12.5809	20.1002
1272	12.5818	20.1003
1273	12.5821	20.1003
1274	12.5823	20.1004
1275	12.5816	20.1005
1276	12.5809	20.1004
1277	12.5795	20.1005
1278	12.5789	20.1005
1279	12.5791	20.1006
1280	12.58	20.1007
1281	12.5817	20.1008
1282	12.5838	20.1008
1283	12.5845	20.1009
1284	12.5849	20.1009
1285	12.5851	20.1009
1286	12.5845	20.1008
1287	12.5846	20.1008
1288	12.5854	20.101
1289	12.5849	20.101
1290	12.5836	20.101
1291	12.5836	20.1011
1292	12.5818	20.1011
1293	12.5804	20.101
1294	12.5799	20.1011
1295	12.5805	20.1012
1296	12.5804	20.1013
1297	12.5812	20.1014
1298	12.5821	20.1014
1299	12.5824	20.1015
1300	12.5832	20.1015
1301	12.5833	20.1016
1302	12.5825	20.1016
1303	12.5819	20.1016
1304	12.5819	20.1016
1305	12.5812	20.1017
1306	12.5806	20.1018
1307	12.581	20.1018
1308	12.5809	20.1018
1309	12.5808	20.1018
1310	12.5805	20.1018
1311	12.5802	20.1018
1312	12.5807	20.1018
1313	12.5816	20.1019
1314	12.5823	20.1019
1315	12.5824	20.1019
1316	12.582	20.102
1317	12.5812	20.1021
1318	12.58	20.1021
1319	12.5795	20.1021
1320	12.5791	20.1022
1321	12.5791	20.1022
1322	12.5784	20.1023
1323	12.567	20.1023
1324	12.4986	20.1024
1325	12.3663	20.1025
1326	12.1858	20.1025
1327	11.9843	20.1025
1328	11.8245	20.1025
1329	11.7633	20.1025
1330	11.7959	20.1027
1331	11.8937	20.1027
1332	12.0215	20.1028
1333	12.1237	20.1028
1334	12.1873	20.1028
1335	12.2266	20.1028
1336	12.2544	20.1029
1337	12.2782	20.1029
1338	12.3011	20.103
1339	12.3233	20.103
1340	12.3442	20.103
1341	12.3625	20.1031
1342	12.3792	20.1032
1343	12.3943	20.1032
1344	12.4092	20.1032
1345	12.4217	20.1032
1346	12.4335	20.1033
1347	12.4436	20.1033
1348	12.4522	20.1034
1349	12.4597	20.1035
1350	12.4674	20.1036
1351	12.474	20.1036
1352	12.4807	20.1037
1353	12.4871	20.1038
1354	12.4929	20.1038
1355	12.4975	20.1039
1356	12.5027	20.1041
1357	12.5069	20.104
1358	12.5107	20.1039
1359	12.5152	20.104
1360	12.5207	20.104
1361	12.5248	20.1041
1362	12.5286	20.1042
1363	12.5327	20.1043
1364	12.5352	20.1042
1365	12.5371	20.1042
1366	12.5388	20.1042
1367	12.5409	20.1042
1368	12.5424	20.1042
1369	12.5439	20.1044
1370	12.546	20.1045
1371	12.5482	20.1046
1372	12.5496	20.1047
1373	12.552	20.1048
1374	12.5549	20.1049
1375	12.5573	20.1049
1376	12.5594	20.105
1377	12.5617	20.1051
1378	12.5629	20.1051
1379	12.5637	20.1051
1380	12.5645	20.1051
1381	12.5664	20.1051
1382	12.5686	20.1051
1383	12.5709	20.1052
1384	12.5728	20.1052
1385	12.5736	20.1053
1386	12.5741	20.1054
1387	12.5739	20.1053
1388	12.574	20.1053
1389	12.5742	20.1054
1390	12.5749	20.1054
1391	12.5752	20.1054
1392	12.5761	20.1054
1393	12.576	20.1055
1394	12.5755	20.1056
1395	12.5747	20.1056
1396	12.5748	20.1056
1397	12.5742	20.1057
1398	12.5741	20.1058
1399	12.5747	20.1058
1400	12.5755	20.1059
1401	12.575	20.1059
1402	12.5749	20.1059
1403	12.5752	20.1058
1404	12.5759	20.1059
1405	12.5761	20.1059
1406	12.5759	20.106
1407	12.5762	20.1062
1408	12.5759	20.1063
1409	12.5752	20.1062
1410	12.5751	20.1062
1411	12.5766	20.1062
1412	12.5779	20.1061
1413	12.5792	20.1063
1414	12.58	20.1063
1415	12.5805	20.1063
1416	12.5796	20.1064
1417	12.5783	20.1064
1418	12.5777	20.1065
1419	12.5778	20.1066
1420	12.5778	20.1066
1421	12.5785	20.1066
1422	12.5782	20.1066
1423	12.5771	20.1066
1424	12.576	20.1066
1425	12.5758	20.1067
1426	12.576	20.1068
1427	12.5765	20.1068
1428	12.5774	20.1068
1429	12.5784	20.1068
1430	12.5786	20.1068
1431	12.5783	20.1068
1432	12.5783	20.1068
1433	12.579	20.1068
1434	12.5801	20.1068
1435	12.5809	20.1069
1436	12.581	20.1069
1437	12.5815	20.1071
1438	12.5804	20.1071
1439	12.5797	20.1072
1440	12.5791	20.1072
1441	12.5789	20.1072
1442	12.5789	20.1072
1443	12.5803	20.1071
1444	12.5809	20.1071
1445	12.5811	20.1071
1446	12.5823	20.1072
1447	12.5823	20.1073
1448	12.582	20.1074
1449	12.5812	20.1075
1450	12.5808	20.1077
1451	12.5808	20.1078
1452	12.5813	20.1079
1453	12.581	20.1078
1454	12.5807	20.1078
1455	12.5799	20.1078
1456	12.5782	20.1078
1457	12.5763	20.1077
1458	12.5757	20.1078
1459	12.5755	20.1077
1460	12.5756	20.1078
1461	12.5763	20.1079
1462	12.5775	20.108
1463	12.5778	20.108
1464	12.5779	20.1082
1465	12.5779	20.1082
1466	12.5773	20.1082
1467	12.5771	20.1082
1468	12.5774	20.1082
1469	12.5772	20.1082
1470	12.576	20.1082
1471	12.5747	20.1082
1472	12.5744	20.1083
1473	12.5745	20.1083
1474	12.5755	20.1084
1475	12.5768	20.1085
1476	12.5783	20.1087
1477	12.5784	20.1088
1478	12.5778	20.1088
1479	12.5777	20.1088
1480	12.5781	20.1087
1481	12.5791	20.1087
1482	12.5799	20.1087
1483	12.5803	20.1089
1484	12.5804	20.109
1485	12.581	20.1091
1486	12.5803	20.1092
1487	12.5791	20.1092
1488	12.5781	20.1093
1489	12.5772	20.1092
1490	12.5772	20.1092
1491	12.5781	20.1093
1492	12.5794	20.1093
1493	12.5803	20.1091
1494	12.5806	20.1093
1495	12.5803	20.1094
1496	12.5799	20.1092
1497	12.5798	20.1092
1498	12.5798	20.1093
1499	12.58	20.1094
1500	12.5791	20.1094
1501	12.5784	20.1095
1502	12.578	20.1096
1503	12.565	20.1097
1504	12.4946	20.1096
1505	12.3621	20.1097
1506	12.1826	20.1098
1507	11.985	20.1099
1508	11.8345	20.11
1509	11.7827	20.1099
1510	11.8209	20.1099
1511	11.9209	20.1098
1512	12.0477	20.1099
1513	12.1459	20.1099
1514	12.2073	20.11
1515	12.2456	20.11
1516	12.2735	20.11
1517	12.2964	20.11
1518	12.3172	20.11
1519	12.3369	20.1101
1520	12.3562	20.1102
1521	12.3742	20.1104
1522	12.3903	20.1104
1523	12.4053	20.1106
1524	12.4192	20.1105
1525	12.4316	20.1106
1526	12.4415	20.1106
1527	12.4506	20.1107
1528	12.4587	20.1106
1529	12.4658	20.1108
1530	12.4719	20.1107
1531	12.4783	20.1109
1532	12.4855	20.1109
1533	12.4909	20.1109
1534	12.496	20.111
1535	12.5009	20.1111
1536	12.5046	20.111
1537	12.5073	20.111
1538	12.5113	20.1112
1539	12.5154	20.1112
1540	12.5193	20.1112
1541	12.5239	20.1114
1542	12.5277	20.1115
1543	12.5318	20.1114
1544	12.5354	20.1114
1545	12.539	20.1116
1546	12.5424	20.1116
1547	12.5467	20.1116
1548	12.5508	20.1117
1549	12.5538	20.1119
1550	12.5568	20.1119
1551	12.5585	20.112
1552	12.5585	20.1121
1553	12.5581	20.1121
1554	12.5579	20.1122
1555	12.5572	20.1123
1556	12.5576	20.1124
1557	12.5589	20.1123
1558	12.5604	20.1124
1559	12.562	20.1124
1560	12.5635	20.1123
1561	12.5644	20.1122
1562	12.5649	20.1122
1563	12.5652	20.1123
1564	12.566	20.1124
1565	12.5668	20.1123
1566	12.568	20.1125
1567	12.5693	20.1126
1568	12.5703	20.1126
1569	12.5707	20.1127
1570	12.5709	20.1127
1571	12.5704	20.1128
1572	12.5702	20.1128
1573	12.5701	20.1128
1574	12.5704	20.1127
1575	12.5702	20.1128
1576	12.5702	20.1127
1577	12.5704	20.1127
1578	12.571	20.1129
1579	12.5707	20.1129
1580	12.5714	20.113
1581	12.5728	20.1131
1582	12.5734	20.1131
1583	12.573	20.113
1584	12.5739	20.1131
1585	12.574	20.1132
1586	12.5744	20.1131
1587	12.5751	20.1132
1588	12.5761	20.1133
1589	12.5771	20.1133
1590	12.5775	20.1132
1591	12.577	20.1133
1592	12.576	20.1132
1593	12.5754	20.1132
1594	12.5741	20.1133
1595	12.574	20.1135
1596	12.5731	20.1136
1597	12.573	20.1137
1598	12.574	20.1137
1599	12.5749	20.1138
1600	12.5755	20.1137
1601	12.5771	20.1137
1602	12.5777	20.1138
1603	12.5765	20.114
1604	12.5765	20.114
1605	12.5766	20.1141
1606	12.5764	20.1141
1607	12.5765	20.1141
1608	12.5768	20.114
1609	12.5762	20.1141
1610	12.5754	20.114
1611	12.575	20.1142
1612	12.575	20.1142
1613	12.5756	20.1142
1614	12.576	20.1143
1615	12.5761	20.1143
1616	12.5756	20.1144
1617	12.5749	20.1145
1618	12.5734	20.1147
1619	12.5723	20.1148
1620	12.572	20.1149
1621	12.5722	20.1149
1622	12.5728	20.1151
1623	12.5738	20.115
1624	12.5738	20.115
1625	12.5728	20.115
1626	12.5714	20.1151
1627	12.5706	20.1151
1628	12.5703	20.1151
1629	12.5709	20.115
1630	12.5717	20.115
1631	12.5728	20.115
1632	12.573	20.115
1633	12.5731	20.1152
1634	12.5731	20.1152
1635	12.5731	20.1152
1636	12.5738	20.1152
1637	12.5742	20.1152
1638	12.5747	20.1151
1639	12.5752	20.1153
1640	12.576	20.1153
1641	12.5765	20.1153
1642	12.5772	20.1154
1643	12.5778	20.1154
1644	12.5778	20.1155
1645	12.5778	20.1155
1646	12.5774	20.1155
1647	12.5768	20.1154
1648	12.576	20.1155
1649	12.5756	20.1155
1650	12.5745	20.1155
1651	12.5734	20.1156
1652	12.5733	20.1159
1653	12.5728	20.116
1654	12.5725	20.1159
1655	12.5736	20.1159
1656	12.5745	20.1159
1657	12.5745	20.1157
1658	12.5755	20.1157
1659	12.576	20.1159
1660	12.5762	20.1159
1661	12.576	20.1161
1662	12.5765	20.1162
1663	12.5768	20.1164
1664	12.5768	20.1164
1665	12.5769	20.1165
1666	12.5773	20.1165
1667	12.5772	20.1166
1668	12.577	20.1165
1669	12.5764	20.1165
1670	12.5762	20.1165
1671	12.5763	20.1166
1672	12.5763	20.1166
1673	12.5764	20.1167
1674	12.5762	20.1168
1675	12.5756	20.1168
1676	12.5746	20.1168
1677	12.5725	20.1168
1678	12.571	20.1167
1679	12.5707	20.1167
1680	12.5702	20.1167
1681	12.57	20.1168
1682	12.5703	20.1169
1683	12.5644	20.117
1684	12.5137	20.1171
1685	12.3995	20.1171
1686	12.2362	20.1171
1687	12.0462	20.1172
1688	11.8835	20.1172
1689	11.8073	20.1172
1690	11.8239	20.1173
1691	11.9078	20.1174
1692	12.0293	20.1174
1693	12.1348	20.1175
1694	12.2029	20.1175
1695	12.2458	20.1175
1696	12.2755	20.1176
1697	12.2998	20.1176
1698	12.3219	20.1176
1699	12.3417	20.1177
1700	12.3603	20.1177
1701	12.3775	20.1177
1702	12.3917	20.1177
1703	12.4047	20.1178
1704	12.4179	20.1179
1705	12.4306	20.1181
1706	12.442	20.1183
1707	12.4528	20.1184
1708	12.4622	20.1185
1709	12.4706	20.1185
1710	12.4764	20.1185
1711	12.4808	20.1185
1712	12.4846	20.1185
1713	12.4889	20.1185
1714	12.493	20.1186
1715	12.4982	20.1186
1716	12.5044	20.1186
1717	12.511	20.1186
1718	12.5166	20.1187
1719	12.5216	20.1188
1720	12.526	20.1188
1721	12.5291	20.1188
1722	12.5312	20.1188
1723	12.5333	20.1188
1724	12.5351	20.1189
1725	12.5379	20.1189
1726	12.5407	20.119
1727	12.5429	20.1189
1728	12.5446	20.1189
1729	12.5461	20.1189
1730	12.5471	20.119
1731	12.5479	20.1191
1732	12.5489	20.1193
1733	12.5502	20.1193
1734	12.5519	20.1192
1735	12.553	20.1191
1736	12.5543	20.1191
1737	12.5555	20.1191
1738	12.5566	20.1192
1739	12.5582	20.1193
1740	12.5609	20.1194
1741	12.5631	20.1195
1742	12.5651	20.1194
1743	12.5663	20.1194
1744	12.5665	20.1194
1745	12.565	20.1195
1746	12.5636	20.1196
1747	12.5631	20.1198
1748	12.5639	20.1198
1749	12.5646	20.1199
1750	12.5656	20.1199
1751	12.5664	20.1199
1752	12.5664	20.1199
1753	12.5654	20.12
1754	12.5646	20.12
1755	12.5643	20.1199
1756	12.5647	20.12
1757	12.5649	20.12
1758	12.5668	20.1202
1759	12.5687	20.1203
1760	12.5698	20.1204
1761	12.5705	20.1204
1762	12.5712	20.1206
1763	12.5706	20.1206
1764	12.5691	20.1206
1765	12.5687	20.1206
1766	12.5682	20.1206
1767	12.5679	20.1206
1768	12.5675	20.1206
1769	12.5675	20.1206
1770	12.5673	20.1207
1771	12.5674	20.1208
1772	12.5673	20.1209
1773	12.5676	20.1209
1774	12.5688	20.121
1775	12.5702	20.121
1776	12.5712	20.1209
1777	12.5724	20.1209
1778	12.574	20.121
1779	12.5747	20.121
1780	12.5745	20.121
1781	12.574	20.1211
1782	12.573	20.121
1783	12.5726	20.121
1784	12.5721	20.1211
1785	12.5717	20.1211
1786	12.5713	20.1212
1787	12.5723	20.1214
1788	12.5723	20.1215
1789	12.5721	20.1215
1790	12.572	20.1215
1791	12.5723	20.1215
1792	12.5725	20.1214
1793	12.5721	20.1215
1794	12.5725	20.1215
1795	12.573	20.1216
1796	12.5733	20.1217
1797	12.5727	20.1217
1798	12.5732	20.1217
1799	12.5722	20.1217
1800	12.5715	20.1218
1801	12.5713	20.1219
1802	12.5724	20.122
1803	12.5721	20.122
1804	12.5723	20.1221
1805	12.5729	20.1221
1806	12.5728	20.1221
1807	12.5708	20.122
1808	12.5698	20.1221
1809	12.57	20.1221
1810	12.5701	20.1222
1811	12.5705	20.1221
1812	12.5711	20.1221
1813	12.5708	20.1221
1814	12.5697	20.1223
1815	12.569	20.1222
1816	12.5675	20.1224
1817	12.5671	20.1226
1818	12.5683	20.1227
1819	12.5698	20.1226
1820	12.5703	20.1227
1821	12.5707	20.1227
1822	12.57	20.1228
1823	12.5692	20.1227
1824	12.5688	20.1228
1825	12.5684	20.1228
1826	12.5687	20.1228
1827	12.5702	20.1228
1828	12.571	20.1229
1829	12.5711	20.123
1830	12.5715	20.123
1831	12.5723	20.1231
1832	12.5722	20.1231
1833	12.5718	20.1231
1834	12.571	20.1231
1835	12.5706	20.1231
1836	12.5703	20.1231
1837	12.57	20.1232
1838	12.5694	20.1232
1839	12.57	20.1234
1840	12.5699	20.1234
1841	12.5698	20.1234
1842	12.5702	20.1234
1843	12.5721	20.1235
1844	12.5721	20.1236
1845	12.5724	20.1237
1846	12.5733	20.1239
1847	12.5734	20.1239
1848	12.5732	20.124
1849	12.5738	20.1239
1850	12.5733	20.124
1851	12.5726	20.1238
1852	12.5718	20.1239
1853	12.5708	20.124
1854	12.5702	20.1241
1855	12.5711	20.1241
1856	12.5716	20.1243
1857	12.5725	20.1241
1858	12.5732	20.1241
1859	12.5738	20.1242
1860	12.5744	20.1242
1861	12.5739	20.1242
1862	12.5732	20.1244
1863	12.5709	20.1245
1864	12.5332	20.1244
1865	12.433	20.1244
1866	12.2836	20.1245
1867	12.1016	20.1245
1868	11.9328	20.1244
1869	11.8395	20.1246
1870	11.8397	20.1247
1871	11.91	20.1246
1872	12.0237	20.1247
1873	12.1313	20.1249
1874	12.2029	20.1248
1875	12.248	20.1248
1876	12.2784	20.1247
1877	12.3022	20.1246
1878	12.3253	20.1246
1879	12.3471	20.1248
1880	12.3669	20.1249
1881	12.3838	20.125
1882	12.399	20.125
1883	12.4119	20.1251
1884	12.4245	20.1252
1885	12.4357	20.1253
1886	12.4452	20.1254
1887	12.4535	20.1256
1888	12.4613	20.1256
1889	12.4677	20.1256
1890	12.4728	20.1258
1891	12.4784	20.1257
1892	12.4838	20.1258
1893	12.4885	20.1258
1894	12.4928	20.1258
1895	12.4977	20.1258
1896	12.5026	20.1258
1897	12.5068	20.1258
1898	12.5105	20.1258
1899	12.5134	20.1258
1900	12.5166	20.1257
1901	12.519	20.1257
1902	12.5222	20.1257
1903	12.526	20.1257
1904	12.5305	20.1258
1905	12.5348	20.1259
1906	12.5382	20.1259
1907	12.5409	20.1261
1908	12.5429	20.1263
1909	12.5446	20.1263
1910	12.5454	20.1264
1911	12.5474	20.1264
1912	12.549	20.1265
1913	12.5505	20.1264
1914	12.5525	20.1266
1915	12.5545	20.1266
1916	12.5564	20.1266
1917	12.558	20.1266
1918	12.5595	20.1265
1919	12.5593	20.1265
1920	12.5594	20.1266
1921	12.5587	20.1267
1922	12.5584	20.1268
1923	12.558	20.1269
1924	12.5595	20.127
1925	12.5606	20.127
1926	12.5615	20.127
1927	12.5619	20.127
1928	12.5627	20.1271
1929	12.5628	20.1271
1930	12.5628	20.1272
1931	12.5629	20.1273
1932	12.5627	20.1274
1933	12.5631	20.1276
1934	12.5628	20.1276
1935	12.564	20.1276
1936	12.564	20.1276
1937	12.5643	20.1277
1938	12.564	20.1275
1939	12.565	20.1276
1940	12.5647	20.1276
1941	12.5648	20.1277
1942	12.5655	20.1276
1943	12.5655	20.1277
1944	12.5649	20.1277
1945	12.5641	20.1278
1946	12.5637	20.1279
1947	12.563	20.1281
1948	12.5634	20.1282
1949	12.5636	20.1283
1950	12.5641	20.1282
1951	12.5655	20.1281
1952	12.567	20.128
1953	12.5671	20.128
1954	12.5668	20.128
1955	12.5664	20.1282
1956	12.5653	20.1282
1957	12.5647	20.1283
1958	12.5648	20.1284
1959	12.5651	20.1285
1960	12.5653	20.1285
1961	12.5658	20.1286
1962	12.5665	20.1286
1963	12.5664	20.1286
1964	12.5663	20.1286
1965	12.5665	20.1287
1966	12.5662	20.1287
1967	12.5652	20.1289
1968	12.5652	20.1289
1969	12.5659	20.1289
1970	12.5661	20.1289
1971	12.5666	20.1289
1972	12.5673	20.1289
1973	12.5678	20.1289
1974	12.5677	20.1291
1975	12.5681	20.1291
1976	12.5681	20.1291
1977	12.5683	20.1291
1978	12.5689	20.1292
1979	12.5698	20.1293
1980	12.5703	20.1294
1981	12.571	20.1294
1982	12.5718	20.1295
1983	12.5715	20.1295
1984	12.5714	20.1294
1985	12.5708	20.1294
1986	12.5707	20.1295
1987	12.5715	20.1294
1988	12.5725	20.1294
1989	12.5729	20.1295
1990	12.5739	20.1295
1991	12.5744	20.1295
1992	12.5741	20.1295
1993	12.5742	20.1295
1994	12.5744	20.1294
1995	12.5748	20.1296
1996	12.5754	20.1296
1997	12.5755	20.1297
1998	12.5743	20.1297
1999	12.5731	20.1297
2000	12.5716	20.1297
2001	12.5697	20.1297
2002	12.5692	20.1298
2003	12.5698	20.1299
[truncated: 1,659 more rows]

## Sheet: Processed-data-ITC-Nmd4-vs-RNA-
Molar ratio	NDH (kcal/mol)	Fit
0.02906	-10511.9	-10416.9
0.14601	-10191.7	-9926.73
0.26408	-9064.09	-9076.8
0.38327	-7909.45	-8158.45
0.50358	-6825.44	-7207.61
0.62501	-6033.9	-6267.31
0.74756	-5261.79	-5378.57
0.87123	-4890.01	-4572.23
0.99602	-4078.66	-3864.98
1.12193	-3755.88	-3260.39
1.24896	-2921.23	-2752.65
1.37711	-2513.95	-2330.84
1.50639	-2180.93	-1982.31
1.63678	-1768.15	-1694.72
1.76829	-1478.78	-1457.03
1.90092	-1092.32	-1259.91
2.03467	-760.163	-1095.66
2.16955	-639.202	-958.033
2.30554	-265.42	-842.046
2.44265	55.858	-743.704

## Sheet: Raw-data-ITC-Upf1-HD-Nmd4-vs-RN
Time (sec)	DP (µcal/sec)	Temperature (°C)
5	11.3473	20.034
6	11.3468	20.034
7	11.3449	20.034
8	11.3436	20.0341
9	11.3422	20.0341
10	11.342	20.0342
11	11.3421	20.0343
12	11.3426	20.0343
13	11.3425	20.0343
14	11.3415	20.0343
15	11.3406	20.0343
16	11.3389	20.0342
17	11.3376	20.0342
18	11.3363	20.0342
19	11.3351	20.0343
20	11.3343	20.0343
21	11.3338	20.0344
22	11.3339	20.0344
23	11.3339	20.0345
24	11.3342	20.0345
25	11.3351	20.0346
26	11.3357	20.0347
27	11.3371	20.0348
28	11.3404	20.0349
29	11.3439	20.0349
30	11.3481	20.035
31	11.3521	20.0349
32	11.3539	20.0349
33	11.3546	20.0349
34	11.3553	20.0349
35	11.3549	20.035
36	11.3548	20.035
37	11.3559	20.035
38	11.3552	20.0351
39	11.3543	20.0352
40	11.3518	20.0353
41	11.3488	20.0355
42	11.3452	20.0357
43	11.3429	20.0357
44	11.3415	20.0358
45	11.3417	20.0358
46	11.342	20.0358
47	11.3429	20.0358
48	11.3439	20.0359
49	11.3445	20.0359
50	11.3439	20.036
51	11.345	20.036
52	11.3464	20.036
53	11.3471	20.0361
54	11.3483	20.036
55	11.3499	20.0361
56	11.3505	20.0362
57	11.351	20.0361
58	11.352	20.0362
59	11.3525	20.0362
60	11.3534	20.0362
61	11.355	20.0361
62	11.3513	20.0364
63	11.3095	20.0364
64	11.235	20.0366
65	11.1563	20.0367
66	11.083	20.0368
67	11.0219	20.0368
68	11.0046	20.0368
69	11.0244	20.0369
70	11.0503	20.0369
71	11.0706	20.0371
72	11.0848	20.0371
73	11.0934	20.0372
74	11.0987	20.0371
75	11.1033	20.0371
76	11.1076	20.0371
77	11.1146	20.0371
78	11.1242	20.0372
79	11.1359	20.0372
80	11.1476	20.0372
81	11.1605	20.0372
82	11.1716	20.0372
83	11.1819	20.0372
84	11.1899	20.0373
85	11.1971	20.0372
86	11.2032	20.0373
87	11.2081	20.0374
88	11.2129	20.0375
89	11.219	20.0376
90	11.2254	20.0377
91	11.2323	20.0376
92	11.2392	20.0376
93	11.2474	20.0376
94	11.2546	20.0377
95	11.2615	20.0378
96	11.269	20.0378
97	11.2766	20.0378
98	11.2824	20.0379
99	11.2871	20.0379
100	11.2908	20.0379
101	11.2925	20.0379
102	11.2937	20.038
103	11.2946	20.038
104	11.2966	20.038
105	11.2993	20.0381
106	11.3026	20.0382
107	11.3068	20.0384
108	11.3115	20.0384
109	11.3143	20.0385
110	11.3169	20.0386
111	11.319	20.0386
112	11.321	20.0386
113	11.3225	20.0387
114	11.3255	20.0388
115	11.3292	20.039
116	11.334	20.039
117	11.3386	20.039
118	11.3428	20.039
119	11.3461	20.039
120	11.3476	20.0391
121	11.3479	20.0391
122	11.3475	20.0391
123	11.3466	20.039
124	11.3452	20.039
125	11.3448	20.039
126	11.3441	20.0391
127	11.3438	20.0393
128	11.3442	20.0394
129	11.3448	20.0395
130	11.3458	20.0397
131	11.3464	20.0398
132	11.3473	20.0398
133	11.3476	20.04
134	11.348	20.0401
135	11.3479	20.0401
136	11.3488	20.0401
137	11.3496	20.0401
138	11.3508	20.0401
139	11.3514	20.0401
140	11.3526	20.04
141	11.3545	20.0399
142	11.3554	20.04
143	11.3551	20.04
144	11.3564	20.04
145	11.3571	20.0402
146	11.3577	20.0403
147	11.3599	20.0404
148	11.3616	20.0405
149	11.3628	20.0405
150	11.3627	20.0406
151	11.3615	20.0405
152	11.3601	20.0405
153	11.3602	20.0405
154	11.3604	20.0404
155	11.3612	20.0405
156	11.3618	20.0406
157	11.3619	20.0405
158	11.3615	20.0405
159	11.3609	20.0406
160	11.3609	20.0406
161	11.3616	20.0406
162	11.3618	20.0407
163	11.3627	20.0408
164	11.363	20.0409
165	11.3631	20.0409
166	11.3629	20.041
167	11.3623	20.041
168	11.3617	20.0412
169	11.3616	20.0413
170	11.3621	20.0413
171	11.3633	20.0414
172	11.3644	20.0415
173	11.3646	20.0414
174	11.3644	20.0413
175	11.3641	20.0413
176	11.363	20.0413
177	11.3626	20.0414
178	11.3622	20.0414
179	11.3626	20.0415
180	11.3623	20.0414
181	11.3626	20.0414
182	11.3628	20.0415
183	11.363	20.0416
184	11.363	20.0415
185	11.3625	20.0416
186	11.362	20.0416
187	11.3624	20.0417
188	11.3627	20.0417
189	11.3632	20.0418
190	11.3643	20.0417
191	11.3641	20.0419
192	11.3634	20.042
193	11.3627	20.042
194	11.3607	20.0421
195	11.36	20.0422
196	11.3598	20.0422
197	11.3595	20.0421
198	11.3594	20.0422
199	11.3604	20.0422
200	11.3606	20.0423
201	11.3616	20.0424
202	11.3619	20.0426
203	11.3629	20.0426
204	11.3642	20.0426
205	11.3663	20.0427
206	11.368	20.0426
207	11.3702	20.0426
208	11.3721	20.0426
209	11.3728	20.0426
210	11.3722	20.0427
211	11.371	20.0427
212	11.3693	20.0427
213	11.3675	20.0427
214	11.3663	20.0426
215	11.3661	20.0426
216	11.3677	20.0427
217	11.3696	20.0429
218	11.3716	20.043
219	11.3733	20.0431
220	11.375	20.0431
221	11.3767	20.0431
222	11.3789	20.0431
223	11.38	20.0432
224	11.3803	20.0433
225	11.3798	20.0433
226	11.378	20.0435
227	11.3752	20.0435
228	11.3732	20.0434
229	11.3715	20.0434
230	11.37	20.0435
231	11.3683	20.0435
232	11.3689	20.0436
233	11.3703	20.0437
234	11.3722	20.0438
235	11.3742	20.0438
236	11.3766	20.0439
237	11.3777	20.0438
238	11.3784	20.0438
239	11.3799	20.0438
240	11.3809	20.0438
241	11.3829	20.0438
242	11.383	20.0441
243	11.3537	20.0443
244	11.263	20.0444
245	11.1106	20.0444
246	10.9042	20.0445
247	10.6754	20.0445
248	10.4862	20.0444
249	10.3762	20.0443
250	10.3433	20.0443
251	10.3751	20.0443
252	10.4379	20.0443
253	10.4929	20.0444
254	10.5299	20.0445
255	10.55	20.0445
256	10.5564	20.0446
257	10.5532	20.0447
258	10.5464	20.0448
259	10.5402	20.0448
260	10.5375	20.045
261	10.541	20.045
262	10.5529	20.045
263	10.5718	20.0451
264	10.5956	20.0452
265	10.6251	20.0453
266	10.6577	20.0453
267	10.6903	20.0454
268	10.723	20.0454
269	10.7557	20.0453
270	10.7871	20.0454
271	10.8171	20.0454
272	10.8466	20.0454
273	10.8745	20.0455
274	10.8994	20.0457
275	10.923	20.0457
276	10.9443	20.0458
277	10.965	20.0459
278	10.9848	20.0458
279	11.0047	20.0459
280	11.0224	20.0458
281	11.0395	20.0458
282	11.0544	20.0458
283	11.069	20.0459
284	11.0834	20.046
285	11.0977	20.0461
286	11.1109	20.046
287	11.1245	20.0461
288	11.136	20.046
289	11.147	20.0461
290	11.1577	20.0462
291	11.168	20.0462
292	11.1767	20.0462
293	11.1862	20.0462
294	11.1956	20.0461
295	11.2042	20.0462
296	11.2129	20.0463
297	11.2209	20.0463
298	11.2277	20.0464
299	11.2338	20.0466
300	11.2397	20.0466
301	11.2462	20.0466
302	11.2533	20.0466
303	11.2592	20.0467
304	11.2643	20.0467
305	11.2693	20.0468
306	11.274	20.0469
307	11.2783	20.047
308	11.2834	20.047
309	11.2875	20.0471
310	11.2907	20.0471
311	11.2933	20.0471
312	11.2959	20.0471
313	11.2987	20.0472
314	11.3027	20.0471
315	11.3077	20.0471
316	11.3119	20.0471
317	11.3153	20.0471
318	11.3186	20.0471
319	11.3218	20.0472
320	11.324	20.0472
321	11.3261	20.0473
322	11.3288	20.0474
323	11.3314	20.0474
324	11.3344	20.0475
325	11.3367	20.0476
326	11.3387	20.0475
327	11.3405	20.0475
328	11.342	20.0476
329	11.3427	20.0477
330	11.3446	20.0477
331	11.347	20.0479
332	11.3483	20.0479
333	11.3504	20.0479
334	11.3539	20.0479
335	11.3573	20.048
336	11.36	20.0479
337	11.362	20.048
338	11.3613	20.048
339	11.3598	20.0481
340	11.3576	20.048
341	11.355	20.0481
342	11.3545	20.0482
343	11.3566	20.0483
344	11.3598	20.0483
345	11.3631	20.0484
346	11.3671	20.0484
347	11.3693	20.0484
348	11.3701	20.0484
349	11.3691	20.0483
350	11.3671	20.0485
351	11.3655	20.0485
352	11.3653	20.0484
353	11.3657	20.0485
354	11.3663	20.0485
355	11.3673	20.0485
356	11.3677	20.0485
357	11.3682	20.0487
358	11.3683	20.0488
359	11.3684	20.0489
360	11.3686	20.049
361	11.3693	20.0491
362	11.3698	20.0491
363	11.3705	20.0491
364	11.3709	20.0491
365	11.3714	20.0491
366	11.3716	20.0491
367	11.3719	20.0491
368	11.3723	20.0491
369	11.3731	20.0491
370	11.3738	20.0492
371	11.3747	20.0492
372	11.3758	20.0493
373	11.377	20.0493
374	11.3787	20.0494
375	11.3805	20.0495
376	11.3821	20.0495
377	11.3833	20.0495
378	11.3845	20.0496
379	11.385	20.0497
380	11.3847	20.0497
381	11.384	20.0498
382	11.3828	20.0498
383	11.3811	20.0498
384	11.38	20.0499
385	11.3793	20.0499
386	11.3787	20.0499
387	11.3785	20.05
388	11.3787	20.0501
389	11.3784	20.0501
390	11.3787	20.0502
391	11.3796	20.0503
392	11.3806	20.0502
393	11.3821	20.0503
394	11.3832	20.0503
395	11.3837	20.0503
396	11.3846	20.0503
397	11.3856	20.0504
398	11.3868	20.0505
399	11.3877	20.0506
400	11.3887	20.0507
401	11.3891	20.0508
402	11.3895	20.0509
403	11.389	20.051
404	11.3883	20.0511
405	11.3878	20.0511
406	11.3875	20.0512
407	11.3873	20.0512
408	11.3882	20.0511
409	11.3897	20.0512
410	11.3909	20.0512
411	11.3916	20.0512
412	11.3914	20.0512
413	11.3899	20.0513
414	11.3885	20.0512
415	11.3862	20.0513
416	11.3842	20.0513
417	11.3824	20.0512
418	11.3814	20.0513
419	11.3811	20.0514
420	11.3815	20.0514
421	11.3819	20.0515
422	11.3812	20.0516
423	11.3557	20.0516
424	11.2748	20.0516
425	11.1405	20.0515
426	10.9629	20.0515
427	10.7717	20.0516
428	10.6163	20.0516
429	10.5317	20.0516
430	10.5121	20.0517
431	10.5407	20.0518
432	10.5849	20.052
433	10.6144	20.052
434	10.6198	20.0522
435	10.6046	20.0523
436	10.5777	20.0523
437	10.5457	20.0523
438	10.5156	20.0524
439	10.496	20.0524
440	10.4915	20.0524
441	10.5004	20.0524
442	10.521	20.0523
443	10.5507	20.0523
444	10.5838	20.0523
445	10.6182	20.0523
446	10.6525	20.0523
447	10.686	20.0524
448	10.7178	20.0525
449	10.7491	20.0526
450	10.779	20.0528
451	10.8083	20.0529
452	10.8356	20.0529
453	10.8609	20.0531
454	10.8847	20.0531
455	10.9066	20.053
456	10.926	20.053
457	10.9438	20.053
458	10.9619	20.053
459	10.9796	20.053
460	10.9954	20.0531
461	11.0101	20.0531
462	11.0247	20.0532
463	11.0385	20.0532
464	11.0515	20.0533
465	11.0647	20.0533
466	11.0786	20.0534
467	11.0915	20.0534
468	11.1032	20.0535
469	11.1143	20.0535
470	11.1258	20.0536
471	11.1364	20.0537
472	11.1472	20.0538
473	11.1578	20.0538
474	11.1677	20.0538
475	11.1768	20.0539
476	11.186	20.0538
477	11.1942	20.0538
478	11.2019	20.054
479	11.2093	20.054
480	11.216	20.054
481	11.2221	20.054
482	11.228	20.054
483	11.2342	20.054
484	11.2406	20.054
485	11.247	20.0541
486	11.2526	20.0542
487	11.2578	20.0544
488	11.2627	20.0544
489	11.2674	20.0543
490	11.2719	20.0544
491	11.2772	20.0544
492	11.2825	20.0543
493	11.2869	20.0543
494	11.2906	20.0544
495	11.2939	20.0544
496	11.2967	20.0544
497	11.2993	20.0544
498	11.3021	20.0545
499	11.3051	20.0546
500	11.308	20.0546
501	11.3114	20.0546
502	11.3141	20.0546
503	11.317	20.0547
504	11.3196	20.0547
505	11.3228	20.0547
506	11.3248	20.055
507	11.3274	20.055
508	11.3303	20.0551
509	11.3329	20.0552
510	11.3351	20.0553
511	11.337	20.0552
512	11.3395	20.0553
513	11.3412	20.0553
514	11.3429	20.0554
515	11.3442	20.0554
516	11.3456	20.0555
517	11.3466	20.0555
518	11.3478	20.0556
519	11.3485	20.0557
520	11.3495	20.0557
521	11.3517	20.0558
522	11.3531	20.0558
523	11.3551	20.0558
524	11.3568	20.0558
525	11.3588	20.0559
526	11.36	20.0559
527	11.3617	20.0559
528	11.3624	20.0559
529	11.3636	20.0559
530	11.364	20.0559
531	11.3649	20.0558
532	11.3653	20.0558
533	11.3667	20.0559
534	11.3674	20.0559
535	11.3681	20.0559
536	11.3693	20.0561
537	11.3703	20.0563
538	11.3713	20.0563
539	11.3726	20.0564
540	11.3738	20.0564
541	11.3736	20.0564
542	11.3739	20.0565
543	11.374	20.0565
544	11.3747	20.0565
545	11.3756	20.0566
546	11.3774	20.0565
547	11.3786	20.0564
548	11.3796	20.0565
549	11.3805	20.0565
550	11.3811	20.0565
551	11.3811	20.0566
552	11.381	20.0567
553	11.3811	20.0567
554	11.381	20.0568
555	11.3812	20.0569
556	11.3808	20.057
557	11.3812	20.0571
558	11.3815	20.0572
559	11.3824	20.0572
560	11.3829	20.0573
561	11.3846	20.0574
562	11.3854	20.0573
563	11.3858	20.0573
564	11.3856	20.0572
565	11.3858	20.0572
566	11.3855	20.0573
567	11.386	20.0574
568	11.3867	20.0575
569	11.3879	20.0575
570	11.3888	20.0575
571	11.3892	20.0575
572	11.3892	20.0575
573	11.3892	20.0574
574	11.3893	20.0576
575	11.3904	20.0576
576	11.3907	20.0577
577	11.3915	20.0577
578	11.3916	20.0577
579	11.3911	20.0577
580	11.3899	20.0577
581	11.3895	20.0577
582	11.3892	20.0578
583	11.3901	20.0578
584	11.3912	20.0579
585	11.3921	20.0579
586	11.3933	20.0579
587	11.3941	20.0579
588	11.3939	20.058
589	11.3939	20.058
590	11.3942	20.0581
591	11.394	20.0583
592	11.3939	20.0583
593	11.3938	20.0583
594	11.3938	20.0584
595	11.3936	20.0585
596	11.3941	20.0584
597	11.3943	20.0585
598	11.3943	20.0585
599	11.3934	20.0584
600	11.3937	20.0584
601	11.393	20.0585
602	11.3916	20.0585
603	11.3684	20.0586
604	11.3029	20.0587
605	11.198	20.0588
606	11.0657	20.0589
607	10.9296	20.059
608	10.8281	20.059
609	10.7789	20.0591
610	10.7695	20.0592
611	10.7814	20.0592
612	10.788	20.0592
613	10.7715	20.0592
614	10.7352	20.0592
615	10.6894	20.0592
616	10.647	20.0592
617	10.6151	20.0593
618	10.5975	20.0594
619	10.595	20.0594
620	10.6062	20.0595
621	10.6256	20.0596
622	10.6497	20.0596
623	10.6741	20.0596
624	10.6974	20.0597
625	10.7191	20.0598
626	10.7392	20.0598
627	10.7582	20.0599
628	10.776	20.0599
629	10.7935	20.06
630	10.8097	20.06
631	10.8265	20.06
632	10.8414	20.0601
633	10.857	20.0602
634	10.872	20.0602
635	10.8874	20.0602
636	10.9024	20.0602
637	10.9174	20.0603
638	10.9322	20.0603
639	10.9466	20.0604
640	10.961	20.0605
641	10.9757	20.0604
642	10.9899	20.0604
643	11.0046	20.0605
644	11.0193	20.0605
645	11.0331	20.0605
646	11.0466	20.0607
647	11.0606	20.0608
648	11.0741	20.0608
649	11.0872	20.0609
650	11.1019	20.061
651	11.1164	20.061
652	11.1292	20.061
653	11.1404	20.0611
654	11.15	20.0611
655	11.1575	20.061
656	11.1635	20.061
657	11.1697	20.061
658	11.1762	20.0611
659	11.1831	20.0611
660	11.1894	20.0611
661	11.1971	20.0612
662	11.2055	20.0612
663	11.2123	20.0612
664	11.2193	20.0613
665	11.2262	20.0615
666	11.2321	20.0615
667	11.2364	20.0615
668	11.2414	20.0616
669	11.2461	20.0616
670	11.2509	20.0616
671	11.2551	20.0617
672	11.2599	20.0617
673	11.2648	20.0617
674	11.2699	20.0617
675	11.2743	20.0617
676	11.2787	20.0617
677	11.283	20.0618
678	11.2866	20.0618
679	11.2898	20.0619
680	11.2936	20.062
681	11.2965	20.0619
682	11.2993	20.0619
683	11.3027	20.0619
684	11.306	20.0618
685	11.3096	20.0618
686	11.3136	20.0619
687	11.317	20.062
688	11.3189	20.062
689	11.321	20.0622
690	11.3226	20.0622
691	11.3249	20.0623
692	11.3272	20.0623
693	11.3304	20.0623
694	11.333	20.0623
695	11.3355	20.0624
696	11.3372	20.0624
697	11.3385	20.0625
698	11.3403	20.0625
699	11.3422	20.0626
700	11.3436	20.0625
701	11.3454	20.0626
702	11.3474	20.0627
703	11.349	20.0627
704	11.3507	20.0628
705	11.3516	20.063
706	11.3522	20.0629
707	11.353	20.0629
708	11.3547	20.0629
709	11.3558	20.0628
710	11.3572	20.0629
711	11.3581	20.0629
712	11.3595	20.0631
713	11.3601	20.0631
714	11.3608	20.0632
715	11.362	20.0632
716	11.3635	20.0633
717	11.3639	20.0633
718	11.3636	20.0634
719	11.3637	20.0634
720	11.3637	20.0635
721	11.3627	20.0636
722	11.3634	20.0636
723	11.3643	20.0637
724	11.3646	20.0638
725	11.3656	20.0639
726	11.3676	20.0638
727	11.3682	20.0638
728	11.3687	20.0638
729	11.37	20.0638
730	11.3708	20.0638
731	11.3713	20.0639
732	11.3721	20.064
733	11.373	20.0641
734	11.3735	20.0642
735	11.3744	20.0642
736	11.3752	20.0643
737	11.3762	20.0643
738	11.377	20.0643
739	11.3773	20.0644
740	11.3775	20.0644
741	11.3777	20.0644
742	11.3786	20.0644
743	11.3799	20.0645
744	11.3818	20.0645
745	11.3826	20.0645
746	11.3845	20.0645
747	11.3862	20.0646
748	11.3879	20.0646
749	11.3894	20.0647
750	11.391	20.0648
751	11.3913	20.0649
752	11.3905	20.0649
753	11.3885	20.0649
754	11.3866	20.0648
755	11.3845	20.0648
756	11.3837	20.0649
757	11.3835	20.065
758	11.385	20.065
759	11.3858	20.0651
760	11.3871	20.0651
761	11.3872	20.0652
762	11.3873	20.0653
763	11.3861	20.0655
764	11.385	20.0656
765	11.384	20.0656
766	11.3843	20.0656
767	11.3841	20.0655
768	11.3839	20.0655
769	11.3852	20.0656
770	11.3861	20.0656
771	11.3861	20.0656
772	11.3865	20.0657
773	11.387	20.0657
774	11.3858	20.0657
775	11.3851	20.0657
776	11.3852	20.0658
777	11.3854	20.0658
778	11.3857	20.0658
779	11.3871	20.0657
780	11.388	20.0658
781	11.3889	20.0658
782	11.3885	20.0658
783	11.3747	20.0659
784	11.3282	20.066
785	11.2507	20.066
786	11.1495	20.0661
787	11.0442	20.0662
788	10.9647	20.0662
789	10.9256	20.0663
790	10.9163	20.0663
791	10.9233	20.0664
792	10.928	20.0665
793	10.9122	20.0666
794	10.8804	20.0666
795	10.8451	20.0666
796	10.8146	20.0666
797	10.7934	20.0666
798	10.7831	20.0667
799	10.7834	20.0667
800	10.7918	20.0668
801	10.8053	20.0668
802	10.8205	20.067
803	10.8359	20.067
804	10.851	20.067
805	10.8646	20.0671
806	10.8774	20.0672
807	10.8885	20.0672
808	10.8986	20.0672
809	10.9084	20.0672
810	10.9193	20.0672
811	10.9293	20.0672
812	10.9399	20.0673
813	10.9512	20.0674
814	10.9622	20.0674
815	10.973	20.0673
816	10.9849	20.0675
817	10.9967	20.0675
818	11.0071	20.0675
819	11.0186	20.0676
820	11.0299	20.0677
821	11.0404	20.0677
822	11.0519	20.0678
823	11.0632	20.0677
824	11.0735	20.0678
825	11.084	20.0679
826	11.0942	20.0678
827	11.1037	20.0679
828	11.1142	20.068
829	11.1237	20.068
830	11.1328	20.068
831	11.1419	20.0681
832	11.1503	20.0681
833	11.1571	20.0681
834	11.1641	20.0681
835	11.1711	20.0681
836	11.1775	20.0681
837	11.1838	20.0682
838	11.1912	20.0682
839	11.198	20.0682
840	11.2045	20.0684
841	11.2103	20.0685
842	11.2158	20.0686
843	11.2211	20.0687
844	11.2267	20.0687
845	11.2311	20.0686
846	11.236	20.0687
847	11.241	20.0688
848	11.2453	20.0688
849	11.2486	20.0688
850	11.2528	20.0688
851	11.2568	20.0687
852	11.2607	20.0688
853	11.2646	20.0688
854	11.2684	20.0688
855	11.2722	20.0688
856	11.2766	20.0689
857	11.2799	20.0689
858	11.2841	20.0689
859	11.2894	20.069
860	11.2937	20.0691
861	11.297	20.0691
862	11.3011	20.0692
863	11.3048	20.0693
864	11.3074	20.0693
865	11.3097	20.0693
866	11.3113	20.0694
867	11.3125	20.0694
868	11.3138	20.0695
869	11.3145	20.0696
870	11.3152	20.0697
871	11.3168	20.0696
872	11.3186	20.0697
873	11.32	20.0698
874	11.323	20.0699
875	11.3256	20.0699
876	11.328	20.0699
877	11.3305	20.0699
878	11.3322	20.0699
879	11.3334	20.0699
880	11.3356	20.0699
881	11.3371	20.0699
882	11.338	20.07
883	11.3384	20.0701
884	11.3375	20.0701
885	11.3358	20.0701
886	11.3346	20.0702
887	11.3334	20.0703
888	11.3338	20.0702
889	11.3347	20.0703
890	11.3364	20.0703
891	11.338	20.0704
892	11.3401	20.0705
893	11.3406	20.0707
894	11.3418	20.0707
895	11.343	20.0708
896	11.3445	20.0709
897	11.3457	20.0709
898	11.3469	20.0709
899	11.3479	20.071
900	11.3491	20.071
901	11.3504	20.0711
902	11.3517	20.071
903	11.3527	20.0711
904	11.3537	20.0711
905	11.3532	20.0711
906	11.353	20.0712
907	11.3525	20.0713
908	11.3524	20.0714
909	11.3527	20.0714
910	11.3541	20.0714
911	11.3554	20.0712
912	11.3567	20.0713
913	11.3589	20.0712
914	11.3608	20.0712
915	11.3621	20.0712
916	11.3623	20.0713
917	11.3628	20.0713
918	11.363	20.0714
919	11.363	20.0715
920	11.363	20.0717
921	11.3637	20.0717
922	11.3645	20.0717
923	11.3655	20.0718
924	11.3669	20.0718
925	11.3675	20.0718
926	11.3683	20.0719
927	11.3688	20.0719
928	11.3693	20.072
929	11.3688	20.0721
930	11.3691	20.0722
931	11.369	20.0722
932	11.3695	20.0723
933	11.3692	20.0723
934	11.3701	20.0722
935	11.3698	20.0722
936	11.3704	20.0722
937	11.3706	20.0722
938	11.3708	20.0722
939	11.3708	20.0723
940	11.3723	20.0723
941	11.3731	20.0724
942	11.3737	20.0724
943	11.3739	20.0725
944	11.3745	20.0726
945	11.3748	20.0726
946	11.375	20.0727
947	11.3759	20.0728
948	11.3768	20.0729
949	11.3776	20.0729
950	11.3784	20.073
951	11.3789	20.073
952	11.379	20.073
953	11.3803	20.073
954	11.3803	20.0729
955	11.3805	20.073
956	11.3814	20.073
957	11.3824	20.073
958	11.3826	20.0729
959	11.3833	20.073
960	11.3846	20.073
961	11.3856	20.0731
962	11.3854	20.0733
963	11.3729	20.0734
964	11.3311	20.0735
965	11.261	20.0735
966	11.1713	20.0735
967	11.0813	20.0736
968	11.0182	20.0737
969	10.9954	20.0737
970	11.002	20.0739
971	11.0232	20.0739
972	11.0407	20.0738
973	11.0397	20.0738
974	11.0241	20.0737
975	11.0034	20.0737
976	10.9876	20.0738
977	10.9779	20.0739
978	10.9744	20.0739
979	10.9766	20.074
980	10.9851	20.074
981	10.9952	20.074
982	11.0056	20.074
983	11.0153	20.0742
984	11.0245	20.0742
985	11.0319	20.0742
986	11.0388	20.0743
987	11.0463	20.0743
988	11.054	20.0744
989	11.0614	20.0745
990	11.069	20.0745
991	11.077	20.0746
992	11.0847	20.0747
993	11.0924	20.0747
994	11.0998	20.0748
995	11.1089	20.0749
996	11.1174	20.075
997	11.126	20.0751
998	11.1342	20.0751
999	11.143	20.0751
1000	11.1505	20.0752
1001	11.1588	20.0752
1002	11.1656	20.0752
1003	11.1733	20.0753
1004	11.1806	20.0752
1005	11.1879	20.0752
1006	11.1942	20.0752
1007	11.2017	20.0752
1008	11.2082	20.0752
1009	11.2144	20.0753
1010	11.2212	20.0753
1011	11.2274	20.0752
1012	11.2331	20.0753
1013	11.2372	20.0754
1014	11.2416	20.0754
1015	11.2442	20.0754
1016	11.2468	20.0755
1017	11.2496	20.0755
1018	11.2536	20.0755
1019	11.2563	20.0756
1020	11.2602	20.0756
1021	11.264	20.0756
1022	11.267	20.0757
1023	11.2702	20.0757
1024	11.2736	20.0757
1025	11.2764	20.0757
1026	11.2791	20.0757
1027	11.2815	20.0757
1028	11.284	20.0757
1029	11.2868	20.0757
1030	11.2899	20.0758
1031	11.2928	20.0759
1032	11.2964	20.076
1033	11.2994	20.0762
1034	11.3024	20.0762
1035	11.3047	20.0762
1036	11.3075	20.0763
1037	11.3092	20.0764
1038	11.3111	20.0763
1039	11.3122	20.0764
1040	11.3138	20.0763
1041	11.3153	20.0764
1042	11.3176	20.0763
1043	11.3197	20.0763
1044	11.3218	20.0763
1045	11.3238	20.0763
1046	11.3252	20.0763
1047	11.326	20.0763
1048	11.3272	20.0764
1049	11.3292	20.0765
1050	11.3303	20.0765
1051	11.3315	20.0765
1052	11.3326	20.0766
1053	11.3337	20.0766
1054	11.334	20.0767
1055	11.3344	20.0767
1056	11.3348	20.0767
1057	11.3361	20.0767
1058	11.337	20.0768
1059	11.3379	20.0768
1060	11.3393	20.0769
1061	11.3407	20.077
1062	11.342	20.0771
1063	11.3431	20.0772
1064	11.3438	20.0773
1065	11.3449	20.0773
1066	11.3461	20.0773
1067	11.3466	20.0774
1068	11.3464	20.0775
1069	11.3473	20.0775
1070	11.3481	20.0777
1071	11.348	20.0777
1072	11.3485	20.0777
1073	11.3498	20.0777
1074	11.3504	20.0777
1075	11.3511	20.0777
1076	11.3527	20.0777
1077	11.3532	20.0778
1078	11.354	20.0778
1079	11.3547	20.0778
1080	11.3545	20.0778
1081	11.3546	20.0778
1082	11.3552	20.0779
1083	11.355	20.0779
1084	11.3557	20.0779
1085	11.3566	20.078
1086	11.3565	20.0781
1087	11.3571	20.0782
1088	11.3582	20.0783
1089	11.3587	20.0784
1090	11.3593	20.0785
1091	11.3611	20.0786
1092	11.3621	20.0786
1093	11.3629	20.0785
1094	11.3639	20.0785
1095	11.3642	20.0784
1096	11.3639	20.0784
1097	11.3646	20.0784
1098	11.365	20.0784
1099	11.3649	20.0785
1100	11.3648	20.0785
1101	11.3649	20.0784
1102	11.3647	20.0784
1103	11.3644	20.0784
1104	11.3645	20.0784
1105	11.3649	20.0785
1106	11.365	20.0786
1107	11.3647	20.0787
1108	11.3647	20.0788
1109	11.365	20.0789
1110	11.3655	20.079
1111	11.3663	20.0791
1112	11.3679	20.0791
1113	11.3689	20.0791
1114	11.3696	20.0791
1115	11.3704	20.0791
1116	11.3703	20.0791
1117	11.3696	20.0792
1118	11.3698	20.0793
1119	11.3704	20.0793
1120	11.3697	20.0795
1121	11.3699	20.0795
1122	11.3699	20.0795
1123	11.3702	20.0795
1124	11.3701	20.0795
1125	11.3707	20.0795
1126	11.3717	20.0796
1127	11.3725	20.0797
1128	11.3731	20.0797
1129	11.3736	20.0798
1130	11.3744	20.0798
1131	11.3748	20.0798
1132	11.3745	20.0798
1133	11.3741	20.0797
1134	11.3746	20.0798
1135	11.3746	20.0798
1136	11.3744	20.0799
1137	11.3757	20.0799
1138	11.377	20.08
1139	11.3781	20.0799
1140	11.3793	20.0799
1141	11.3802	20.08
1142	11.3809	20.0799
1143	11.377	20.08
1144	11.3491	20.08
1145	11.2948	20.0802
1146	11.2214	20.0803
1147	11.1395	20.0804
1148	11.0735	20.0805
1149	11.0441	20.0806
1150	11.0474	20.0807
1151	11.0706	20.0808
1152	11.0992	20.0809
1153	11.1149	20.081
1154	11.1159	20.0811
1155	11.11	20.0811
1156	11.1045	20.0811
1157	11.1026	20.0811
1158	11.1045	20.0811
1159	11.1094	20.0811
1160	11.1181	20.0812
1161	11.1284	20.0812
1162	11.1387	20.0813
1163	11.1482	20.0814
1164	11.1575	20.0815
1165	11.1659	20.0814
1166	11.1736	20.0815
1167	11.1816	20.0815
1168	11.1889	20.0814
1169	11.1957	20.0814
1170	11.2015	20.0815
1171	11.2071	20.0815
1172	11.2116	20.0815
1173	11.2159	20.0816
1174	11.221	20.0816
1175	11.2259	20.0817
1176	11.2301	20.0818
1177	11.2352	20.0819
1178	11.2407	20.0819
1179	11.2458	20.082
1180	11.2514	20.0819
1181	11.2567	20.0819
1182	11.261	20.082
1183	11.2651	20.082
1184	11.2693	20.082
1185	11.2727	20.0821
1186	11.2771	20.0821
1187	11.2816	20.0821
1188	11.2862	20.0821
1189	11.2898	20.0821
1190	11.2936	20.082
1191	11.2963	20.082
1192	11.2986	20.082
1193	11.3014	20.0819
1194	11.3052	20.0819
1195	11.3084	20.082
1196	11.3118	20.0821
1197	11.3157	20.0822
1198	11.3185	20.0822
1199	11.3191	20.0822
1200	11.3201	20.0822
1201	11.3215	20.0823
1202	11.3224	20.0823
1203	11.324	20.0824
1204	11.326	20.0825
1205	11.3285	20.0826
1206	11.3307	20.0826
1207	11.3324	20.0826
1208	11.3338	20.0827
1209	11.3362	20.0827
1210	11.3369	20.0827
1211	11.3379	20.0827
1212	11.3401	20.0827
1213	11.3423	20.0826
1214	11.3439	20.0827
1215	11.3459	20.0828
1216	11.3468	20.0829
1217	11.3474	20.083
1218	11.3471	20.0831
1219	11.3472	20.0831
1220	11.3474	20.0832
1221	11.3484	20.0831
1222	11.3495	20.0832
1223	11.3525	20.0832
1224	11.3561	20.0832
1225	11.3588	20.0833
1226	11.3599	20.0834
1227	11.3598	20.0834
1228	11.3589	20.0836
1229	11.3571	20.0836
1230	11.3562	20.0836
1231	11.3569	20.0837
1232	11.3586	20.0837
1233	11.3591	20.0837
1234	11.3597	20.0837
1235	11.3594	20.0837
1236	11.3588	20.0837
1237	11.3584	20.0838
1238	11.3585	20.0838
1239	11.3585	20.0838
1240	11.3597	20.0839
1241	11.3603	20.084
1242	11.361	20.084
1243	11.3607	20.084
1244	11.3606	20.0841
1245	11.3614	20.0842
1246	11.3617	20.0843
1247	11.3614	20.0843
1248	11.3618	20.0844
1249	11.362	20.0844
1250	11.3616	20.0844
1251	11.3624	20.0844
1252	11.3634	20.0844
1253	11.3643	20.0844
1254	11.3646	20.0844
1255	11.3645	20.0844
1256	11.3641	20.0844
1257	11.3641	20.0845
1258	11.3636	20.0846
1259	11.3643	20.0847
1260	11.3654	20.0848
1261	11.3665	20.0848
1262	11.3672	20.0849
1263	11.3677	20.0849
1264	11.3679	20.0849
1265	11.3682	20.085
1266	11.3681	20.085
1267	11.3682	20.085
1268	11.369	20.0851
1269	11.3696	20.0852
1270	11.3701	20.0852
1271	11.3708	20.0853
1272	11.3714	20.0854
1273	11.3719	20.0853
1274	11.3721	20.0854
1275	11.3726	20.0853
1276	11.3728	20.0854
1277	11.3731	20.0854
1278	11.3732	20.0855
1279	11.3736	20.0856
1280	11.374	20.0856
1281	11.3743	20.0856
1282	11.3751	20.0856
1283	11.376	20.0857
1284	11.376	20.0857
1285	11.3756	20.0858
1286	11.3755	20.0858
1287	11.3749	20.0858
1288	11.3748	20.0858
1289	11.3751	20.0859
1290	11.3757	20.0859
1291	11.3766	20.0859
1292	11.3768	20.0859
1293	11.3764	20.086
1294	11.3769	20.0861
1295	11.3774	20.0861
1296	11.3765	20.0861
1297	11.3765	20.0861
1298	11.3765	20.0861
1299	11.376	20.0861
1300	11.376	20.0862
1301	11.3768	20.0863
1302	11.3776	20.0864
1303	11.3787	20.0865
1304	11.3794	20.0865
1305	11.3787	20.0865
1306	11.3785	20.0866
1307	11.3781	20.0867
1308	11.3781	20.0866
1309	11.3781	20.0866
1310	11.3792	20.0866
1311	11.3799	20.0865
1312	11.3798	20.0866
1313	11.3792	20.0866
1314	11.3794	20.0867
1315	11.3792	20.0867
1316	11.3797	20.0868
1317	11.3803	20.0868
1318	11.3816	20.0868
1319	11.3815	20.087
1320	11.3809	20.0871
1321	11.3799	20.0872
1322	11.3802	20.0873
1323	11.3741	20.0874
1324	11.3461	20.0873
1325	11.2944	20.0875
1326	11.2255	20.0875
1327	11.1517	20.0875
1328	11.0971	20.0875
1329	11.0783	20.0875
1330	11.0904	20.0875
1331	11.1198	20.0876
1332	11.1534	20.0876
1333	11.1731	20.0876
1334	11.1796	20.0877
1335	11.1802	20.0877
1336	11.1809	20.0878
1337	11.1816	20.0878
1338	11.1842	20.0878
1339	11.1896	20.0879
1340	11.1956	20.0879
1341	11.2039	20.0878
1342	11.2135	20.0878
1343	11.2228	20.0879
1344	11.2306	20.0879
1345	11.2384	20.0879
1346	11.2446	20.0879
1347	11.2501	20.0881
1348	11.2559	20.0881
1349	11.2621	20.0882
1350	11.2671	20.0883
1351	11.2711	20.0884
1352	11.2753	20.0884
1353	11.2787	20.0884
1354	11.2816	20.0885
1355	11.2854	20.0885
1356	11.2886	20.0885
1357	11.2919	20.0885
1358	11.2952	20.0886
1359	11.2992	20.0886
1360	11.3024	20.0886
1361	11.3067	20.0887
1362	11.3102	20.0887
1363	11.314	20.0887
1364	11.3165	20.0888
1365	11.3184	20.0888
1366	11.3206	20.0888
1367	11.3229	20.0889
1368	11.3258	20.0889
1369	11.3287	20.089
1370	11.332	20.089
1371	11.3342	20.089
1372	11.3373	20.089
1373	11.3396	20.089
1374	11.3413	20.089
1375	11.3429	20.089
1376	11.3452	20.0891
1377	11.3462	20.0892
1378	11.3467	20.0893
1379	11.348	20.0894
1380	11.3492	20.0895
1381	11.3505	20.0897
1382	11.3518	20.0896
1383	11.3535	20.0897
1384	11.3541	20.0897
1385	11.3551	20.0897
1386	11.3558	20.0896
1387	11.3563	20.0897
1388	11.357	20.0897
1389	11.358	20.0897
1390	11.3588	20.0897
1391	11.3597	20.0897
1392	11.3607	20.0897
1393	11.3612	20.0897
1394	11.3616	20.0898
1395	11.3622	20.0898
1396	11.3623	20.0899
1397	11.3633	20.0899
1398	11.364	20.09
1399	11.3652	20.09
1400	11.3654	20.0901
1401	11.3663	20.09
1402	11.3668	20.0901
1403	11.3674	20.0901
1404	11.3681	20.0901
1405	11.3692	20.0902
1406	11.3702	20.0903
1407	11.3695	20.0903
1408	11.3697	20.0903
1409	11.3694	20.0903
1410	11.3699	20.0904
1411	11.37	20.0905
1412	11.3707	20.0906
1413	11.3711	20.0908
1414	11.3715	20.0908
1415	11.3715	20.0909
1416	11.3714	20.0908
1417	11.3721	20.0908
1418	11.3718	20.0908
1419	11.3711	20.0908
1420	11.3711	20.0908
1421	11.372	20.091
1422	11.3725	20.0909
1423	11.3736	20.091
1424	11.3749	20.091
1425	11.3745	20.0911
1426	11.3737	20.091
1427	11.3732	20.0911
1428	11.3732	20.0911
1429	11.3737	20.0911
1430	11.3746	20.0911
1431	11.3747	20.0912
1432	11.3744	20.0913
1433	11.3737	20.0914
1434	11.3733	20.0914
1435	11.3738	20.0914
1436	11.3743	20.0914
1437	11.3752	20.0914
1438	11.3759	20.0913
1439	11.3759	20.0913
1440	11.3755	20.0914
1441	11.3749	20.0915
1442	11.3745	20.0916
1443	11.3742	20.0917
1444	11.3748	20.0919
1445	11.3749	20.092
1446	11.3754	20.092
1447	11.3752	20.092
1448	11.3753	20.0921
1449	11.3753	20.0922
1450	11.3749	20.0922
1451	11.375	20.0922
1452	11.3757	20.0923
1453	11.3759	20.0924
1454	11.3759	20.0924
1455	11.3762	20.0924
1456	11.376	20.0924
1457	11.3762	20.0924
1458	11.3767	20.0923
1459	11.3769	20.0923
1460	11.3778	20.0923
1461	11.3788	20.0924
1462	11.3791	20.0924
1463	11.3786	20.0924
1464	11.3784	20.0924
1465	11.3776	20.0924
1466	11.3766	20.0925
1467	11.3764	20.0925
1468	11.3765	20.0925
1469	11.3771	20.0927
1470	11.3777	20.0928
1471	11.3781	20.0929
1472	11.3781	20.0929
1473	11.3778	20.093
1474	11.3777	20.093
1475	11.3775	20.0931
1476	11.3778	20.0931
1477	11.3785	20.0931
1478	11.3792	20.0932
1479	11.3796	20.0932
1480	11.3802	20.0932
1481	11.3804	20.0933
1482	11.3798	20.0933
1483	11.3793	20.0934
1484	11.3787	20.0935
1485	11.3779	20.0936
1486	11.3775	20.0935
1487	11.3773	20.0935
1488	11.3773	20.0934
1489	11.3776	20.0934
1490	11.3779	20.0934
1491	11.3782	20.0935
1492	11.3787	20.0936
1493	11.3792	20.0936
1494	11.3788	20.0936
1495	11.3786	20.0937
1496	11.3787	20.0937
1497	11.3787	20.0938
1498	11.3786	20.0938
1499	11.379	20.0938
1500	11.3799	20.0938
1501	11.3803	20.0939
1502	11.3804	20.0939
1503	11.3781	20.094
1504	11.357	20.0941
1505	11.3107	20.0943
1506	11.2468	20.0943
1507	11.1748	20.0944
1508	11.1158	20.0944
1509	11.0905	20.0945
1510	11.098	20.0944
1511	11.1257	20.0945
1512	11.1622	20.0945
1513	11.1893	20.0946
1514	11.2021	20.0946
1515	11.2081	20.0947
1516	11.2129	20.0948
1517	11.2181	20.0947
1518	11.2243	20.0947
1519	11.2316	20.0948
1520	11.2386	20.0948
1521	11.2463	20.0949
1522	11.2545	20.0949
1523	11.262	20.095
1524	11.2687	20.095
1525	11.275	20.095
1526	11.2806	20.095
1527	11.2857	20.0951
1528	11.2903	20.095
1529	11.2951	20.095
1530	11.2997	20.095
1531	11.3037	20.095
1532	11.3079	20.095
1533	11.312	20.0951
1534	11.3155	20.0952
1535	11.3189	20.0953
1536	11.3222	20.0955
1537	11.3251	20.0955
1538	11.3271	20.0956
1539	11.3293	20.0956
1540	11.3313	20.0955
1541	11.3339	20.0955
1542	11.3352	20.0956
1543	11.3376	20.0957
1544	11.3397	20.0957
1545	11.3423	20.0959
1546	11.3443	20.0959
1547	11.3467	20.0959
1548	11.3478	20.0958
1549	11.3496	20.0958
1550	11.3514	20.0958
1551	11.3524	20.0959
1552	11.354	20.096
1553	11.3558	20.0961
1554	11.3567	20.0962
1555	11.3573	20.0962
1556	11.3587	20.0963
1557	11.3594	20.0964
1558	11.3603	20.0965
1559	11.3616	20.0965
1560	11.3625	20.0965
1561	11.3629	20.0965
1562	11.3636	20.0966
1563	11.3644	20.0966
1564	11.3651	20.0966
1565	11.3654	20.0966
1566	11.3657	20.0966
1567	11.3657	20.0966
1568	11.3662	20.0967
1569	11.366	20.0968
1570	11.3659	20.0969
1571	11.3668	20.097
1572	11.3677	20.0971
1573	11.3681	20.0971
1574	11.3687	20.0972
1575	11.369	20.0971
1576	11.3689	20.0971
1577	11.3691	20.0971
1578	11.3686	20.0971
1579	11.369	20.0972
1580	11.3694	20.0972
1581	11.3697	20.0973
1582	11.3703	20.0973
1583	11.3712	20.0973
1584	11.3711	20.0974
1585	11.3718	20.0974
1586	11.3725	20.0973
1587	11.3727	20.0973
1588	11.3731	20.0975
1589	11.374	20.0975
1590	11.3741	20.0975
1591	11.3736	20.0976
1592	11.3729	20.0976
1593	11.3733	20.0976
1594	11.3731	20.0976
1595	11.3733	20.0977
1596	11.374	20.0978
1597	11.3744	20.0978
1598	11.3743	20.0978
1599	11.3743	20.0978
1600	11.374	20.0978
1601	11.3735	20.0978
1602	11.3734	20.0979
1603	11.3732	20.098
1604	11.3732	20.098
1605	11.3736	20.098
1606	11.3742	20.098
1607	11.3744	20.098
1608	11.3752	20.098
1609	11.3755	20.098
1610	11.376	20.0981
1611	11.3758	20.0981
1612	11.3764	20.0981
1613	11.3764	20.0982
1614	11.3764	20.0982
1615	11.3763	20.0982
1616	11.3766	20.0983
1617	11.3763	20.0984
1618	11.3762	20.0984
1619	11.376	20.0984
1620	11.3762	20.0985
1621	11.376	20.0985
1622	11.3761	20.0986
1623	11.3753	20.0986
1624	11.375	20.0986
1625	11.3748	20.0986
1626	11.3752	20.0986
1627	11.3752	20.0987
1628	11.3754	20.0988
1629	11.3755	20.0989
1630	11.3751	20.0989
1631	11.3748	20.0989
1632	11.375	20.0989
1633	11.375	20.0988
1634	11.3753	20.0989
1635	11.376	20.0989
1636	11.3759	20.099
1637	11.3751	20.099
1638	11.3752	20.0991
1639	11.375	20.0992
1640	11.3753	20.0993
1641	11.376	20.0994
1642	11.3769	20.0994
1643	11.3771	20.0994
1644	11.3773	20.0995
1645	11.3765	20.0996
1646	11.3765	20.0995
1647	11.3768	20.0996
1648	11.3771	20.0996
1649	11.3763	20.0997
1650	11.3766	20.0997
1651	11.3765	20.0998
1652	11.3763	20.0999
1653	11.3765	20.0999
1654	11.3776	20.0999
1655	11.3781	20.0999
1656	11.3781	20.1
1657	11.3781	20.1
1658	11.3782	20.1001
1659	11.3782	20.1002
1660	11.378	20.1002
1661	11.3776	20.1002
1662	11.3778	20.1003
1663	11.3771	20.1003
1664	11.3767	20.1003
1665	11.3768	20.1003
1666	11.377	20.1004
1667	11.3767	20.1003
1668	11.377	20.1003
1669	11.3772	20.1004
1670	11.3772	20.1003
1671	11.3773	20.1004
1672	11.3772	20.1005
1673	11.3777	20.1006
1674	11.3774	20.1006
1675	11.377	20.1008
1676	11.3768	20.1008
1677	11.3767	20.1008
1678	11.3759	20.1009
1679	11.3765	20.101
1680	11.3768	20.1011
1681	11.3773	20.1011
1682	11.3781	20.1011
1683	11.3763	20.1011
1684	11.3556	20.1012
1685	11.3118	20.1011
1686	11.2504	20.1012
1687	11.1813	20.1012
1688	11.1253	20.1012
1689	11.1027	20.1013
1690	11.1117	20.1013
1691	11.1413	20.1014
1692	11.1794	20.1015
1693	11.2081	20.1016
1694	11.2233	20.1017
1695	11.2317	20.1018
1696	11.2383	20.1018
1697	11.2448	20.1018
1698	11.2516	20.1018
1699	11.2581	20.1018
1700	11.2639	20.1017
1701	11.2697	20.1017
1702	11.2757	20.1018
1703	11.2822	20.1018
1704	11.2881	20.1018
1705	11.294	20.1018
1706	11.2994	20.1018
1707	11.3045	20.1018
1708	11.3086	20.1019
1709	11.3134	20.1019
1710	11.3177	20.1019
1711	11.3221	20.102
1712	11.3257	20.102
1713	11.3291	20.102
1714	11.331	20.102
1715	11.333	20.102
1716	11.3344	20.102
1717	11.3366	20.1021
1718	11.3385	20.1022
1719	11.3407	20.1023
1720	11.3427	20.1023
1721	11.3439	20.1024
1722	11.345	20.1025
1723	11.3462	20.1025
1724	11.3481	20.1026
1725	11.3503	20.1026
1726	11.3533	20.1026
1727	11.3556	20.1026
1728	11.3578	20.1027
1729	11.3593	20.1027
1730	11.3602	20.1027
1731	11.3603	20.1029
1732	11.3607	20.1029
1733	11.3613	20.1029
1734	11.3621	20.1029
1735	11.3628	20.103
1736	11.3644	20.103
1737	11.3657	20.1031
1738	11.3667	20.1031
1739	11.3675	20.1031
1740	11.3685	20.1031
1741	11.3687	20.103
1742	11.3687	20.103
1743	11.3684	20.103
1744	11.3677	20.1031
1745	11.3671	20.103
1746	11.3671	20.103
1747	11.3671	20.1031
1748	11.367	20.1031
1749	11.3679	20.1032
1750	11.3686	20.1033
1751	11.3685	20.1033
1752	11.3693	20.1034
1753	11.3701	20.1034
1754	11.3707	20.1034
1755	11.3707	20.1035
1756	11.3707	20.1036
1757	11.3706	20.1037
1758	11.3708	20.1038
1759	11.3702	20.1038
1760	11.3701	20.1038
1761	11.3713	20.1039
1762	11.3721	20.1039
1763	11.3723	20.1039
1764	11.3734	20.104
1765	11.3744	20.1041
1766	11.3742	20.1042
1767	11.3742	20.1043
1768	11.3744	20.1043
1769	11.3738	20.1042
1770	11.3731	20.1042
1771	11.3725	20.1043
1772	11.3721	20.1043
1773	11.3722	20.1045
1774	11.3727	20.1045
1775	11.3731	20.1045
1776	11.3736	20.1045
1777	11.3735	20.1045
1778	11.3728	20.1045
1779	11.3727	20.1044
1780	11.3726	20.1045
1781	11.3729	20.1046
1782	11.3733	20.1047
1783	11.3739	20.1048
1784	11.374	20.1049
1785	11.3742	20.105
1786	11.3738	20.105
1787	11.3739	20.105
1788	11.3736	20.105
1789	11.3737	20.1049
1790	11.3734	20.1049
1791	11.374	20.1049
1792	11.3735	20.1049
1793	11.3742	20.1049
1794	11.3742	20.105
1795	11.3745	20.105
1796	11.3742	20.105
1797	11.3746	20.1052
1798	11.3745	20.1054
1799	11.3745	20.1055
1800	11.3749	20.1056
1801	11.3749	20.1057
1802	11.3747	20.1056
1803	11.3747	20.1056
1804	11.3749	20.1056
1805	11.3751	20.1056
1806	11.3753	20.1056
1807	11.3754	20.1057
1808	11.375	20.1056
1809	11.3744	20.1057
1810	11.3741	20.1057
1811	11.3742	20.1057
1812	11.3752	20.1057
1813	11.3761	20.1058
1814	11.3774	20.1059
1815	11.378	20.1059
1816	11.3785	20.1059
1817	11.3781	20.106
1818	11.3778	20.1061
1819	11.3772	20.106
1820	11.3773	20.106
1821	11.3777	20.106
1822	11.378	20.106
1823	11.3785	20.1061
1824	11.3788	20.1062
1825	11.3787	20.1063
1826	11.3783	20.1064
1827	11.378	20.1065
1828	11.3774	20.1065
1829	11.3772	20.1066
1830	11.3769	20.1066
1831	11.3767	20.1067
1832	11.3769	20.1067
1833	11.3774	20.1068
1834	11.3772	20.1069
1835	11.3772	20.1069
1836	11.3772	20.107
1837	11.3772	20.107
1838	11.3761	20.107
1839	11.3758	20.107
1840	11.3758	20.107
1841	11.3754	20.107
1842	11.3748	20.107
1843	11.375	20.1071
1844	11.3748	20.1071
1845	11.3748	20.1072
1846	11.3752	20.1073
1847	11.3754	20.1073
1848	11.3755	20.1073
1849	11.3757	20.1074
1850	11.376	20.1073
1851	11.3753	20.1072
1852	11.3753	20.1072
1853	11.3746	20.1072
1854	11.3752	20.1073
1855	11.3751	20.1074
1856	11.3754	20.1075
1857	11.3759	20.1075
1858	11.3773	20.1075
1859	11.3775	20.1075
1860	11.3777	20.1075
1861	11.3779	20.1075
1862	11.3774	20.1075
1863	11.3751	20.1076
1864	11.3597	20.1076
1865	11.3212	20.1077
1866	11.2657	20.1078
1867	11.2005	20.108
1868	11.1436	20.1081
1869	11.1156	20.1082
1870	11.1203	20.1082
1871	11.1466	20.1082
1872	11.1844	20.1082
1873	11.2171	20.1083
1874	11.2357	20.1083
1875	11.246	20.1084
1876	11.2535	20.1084
1877	11.2606	20.1085
1878	11.2673	20.1085
1879	11.2734	20.1086
1880	11.279	20.1086
1881	11.2842	20.1086
1882	11.2898	20.1086
1883	11.2951	20.1086
1884	11.3008	20.1085
1885	11.3063	20.1085
1886	11.3115	20.1085
1887	11.3159	20.1086
1888	11.3206	20.1087
1889	11.3253	20.1087
1890	11.3295	20.1088
1891	11.3332	20.1089
1892	11.3361	20.1089
1893	11.3385	20.1089
1894	11.3398	20.109
1895	11.341	20.109
1896	11.3428	20.1091
1897	11.345	20.1091
1898	11.3469	20.1092
1899	11.3485	20.1093
1900	11.3509	20.1093
1901	11.3522	20.1093
1902	11.3546	20.1093
1903	11.3584	20.1094
1904	11.3623	20.1093
1905	11.3651	20.1094
1906	11.3674	20.1094
1907	11.3683	20.1094
1908	11.3676	20.1095
1909	11.3662	20.1095
1910	11.3658	20.1096
1911	11.3654	20.1097
1912	11.3654	20.1096
1913	11.3652	20.1096
1914	11.3653	20.1096
1915	11.3653	20.1096
1916	11.365	20.1095
1917	11.3646	20.1095
1918	11.3646	20.1096
1919	11.3646	20.1096
1920	11.3654	20.1097
1921	11.3669	20.1097
1922	11.3674	20.1098
1923	11.3675	20.1099
1924	11.3682	20.11
1925	11.3686	20.11
1926	11.3686	20.1101
1927	11.3692	20.1101
1928	11.37	20.1101
1929	11.3699	20.1101
1930	11.3695	20.1101
1931	11.3687	20.1101
1932	11.3693	20.1102
1933	11.369	20.1102
1934	11.3696	20.1102
1935	11.3699	20.1103
1936	11.3704	20.1105
1937	11.3702	20.1105
1938	11.3705	20.1106
1939	11.3707	20.1106
1940	11.3709	20.1107
1941	11.3713	20.1106
1942	11.3719	20.1106
1943	11.3723	20.1107
1944	11.3718	20.1107
1945	11.371	20.1108
1946	11.3712	20.1108
1947	11.3704	20.1108
1948	11.37	20.1108
1949	11.3703	20.1108
1950	11.3712	20.1108
1951	11.3713	20.1108
1952	11.3716	20.1109
1953	11.3719	20.1109
1954	11.3723	20.1109
1955	11.3723	20.111
1956	11.3724	20.1111
1957	11.3728	20.1112
1958	11.373	20.1112
1959	11.3734	20.1112
1960	11.3732	20.1112
1961	11.3729	20.1112
1962	11.373	20.1112
1963	11.3734	20.1113
1964	11.3733	20.1114
1965	11.3738	20.1114
1966	11.3742	20.1114
1967	11.3735	20.1113
1968	11.3733	20.1114
1969	11.373	20.1114
1970	11.3736	20.1116
1971	11.3741	20.1117
1972	11.3745	20.1119
1973	11.3748	20.1119
1974	11.3758	20.1119
1975	11.3761	20.1119
1976	11.3763	20.1119
1977	11.3767	20.112
1978	11.3769	20.112
1979	11.3764	20.112
1980	11.3758	20.1121
1981	11.3755	20.1121
1982	11.3755	20.112
1983	11.3751	20.112
1984	11.3748	20.1121
1985	11.3747	20.1122
1986	11.374	20.1123
1987	11.3734	20.1124
1988	11.3728	20.1124
1989	11.372	20.1124
1990	11.3718	20.1124
1991	11.3717	20.1123
1992	11.3717	20.1123
1993	11.3717	20.1124
1994	11.3719	20.1125
1995	11.3714	20.1125
1996	11.3713	20.1126
1997	11.3709	20.1126
1998	11.3715	20.1127
1999	11.3715	20.1127
2000	11.3715	20.1127
2001	11.3712	20.1127
2002	11.3716	20.1128
2003	11.3715	20.1128
[truncated: 1,659 more rows]

## Sheet: Processed-data-ITC-Upf1-HD-Nmd4
Molar ratio	NDH (kcal/mol)	Fit
0.02459	--	-56636.8
0.12353	-53969.8	-56096.9
0.22342	-55179.7	-54662.6
0.32426	-53601.1	-51611.8
0.42605	-44677.2	-44526.1
0.52878	-29725.4	-30576.2
0.63246	-15479.2	-15639
0.73709	-8229.66	-7440.95
0.84267	-4735.84	-3943.96
0.9492	-2846.15	-2354.79
1.05667	-1795	-1538.48
1.16509	-847.58	-1072.81
1.27446	-574.719	-784.712
1.38478	-814.349	-594.906
1.49604	-430.326	-463.499
1.60825	-60.9492	-368.799
1.72141	-272.632	-298.251
1.83552	-498.606	-244.199
1.95057	36.0461	-201.775
2.06658	-366.92	-167.765

## Sheet: Raw-data-ITC-His-ZZ-vs-RNA-poly
Time (sec)	DP (µcal/sec)	Temperature (°C)
5	11.699	20.0736
6	11.6985	20.0738
7	11.6978	20.0739
8	11.6973	20.0739
9	11.6971	20.074
10	11.697	20.0738
11	11.697	20.0736
12	11.6979	20.0735
13	11.6982	20.0735
14	11.6984	20.0738
15	11.6988	20.0742
16	11.6992	20.0742
17	11.6984	20.0742
18	11.6979	20.0744
19	11.6984	20.0741
20	11.6982	20.0742
21	11.6984	20.0743
22	11.6988	20.0742
23	11.6995	20.0739
24	11.6985	20.0739
25	11.6989	20.0734
26	11.6989	20.0733
27	11.699	20.0736
28	11.6991	20.0733
29	11.6996	20.0734
30	11.6992	20.0736
31	11.6987	20.074
32	11.6986	20.0738
33	11.6982	20.074
34	11.6977	20.0742
35	11.6975	20.0741
36	11.6977	20.0735
37	11.6976	20.0737
38	11.6973	20.0743
39	11.6973	20.0738
40	11.6967	20.0743
41	11.6967	20.0748
42	11.6967	20.0747
43	11.6971	20.0747
44	11.6976	20.0748
45	11.6985	20.0747
46	11.6983	20.0745
47	11.6981	20.0747
48	11.6976	20.0745
49	11.6964	20.0748
50	11.6954	20.0748
51	11.6956	20.0747
52	11.6957	20.0747
53	11.6968	20.0749
54	11.6984	20.0753
55	11.7008	20.0752
56	11.7018	20.0756
57	11.7022	20.0756
58	11.702	20.0755
59	11.7017	20.0753
60	11.7004	20.0755
61	11.7003	20.0754
62	11.6963	20.0756
63	11.6765	20.0757
64	11.6516	20.0756
65	11.6308	20.0757
66	11.6129	20.0757
67	11.6016	20.0757
68	11.6086	20.0758
69	11.6228	20.0759
70	11.6352	20.0759
71	11.6451	20.0759
72	11.6539	20.0759
73	11.6613	20.076
74	11.6673	20.076
75	11.6715	20.0761
76	11.6747	20.0762
77	11.6782	20.0762
78	11.6808	20.076
79	11.6822	20.0761
80	11.684	20.0758
81	11.6859	20.0761
82	11.6866	20.077
83	11.6874	20.0776
84	11.6887	20.0782
85	11.6896	20.0786
86	11.69	20.0783
87	11.6911	20.0772
88	11.6917	20.0769
89	11.6918	20.0768
90	11.6927	20.0766
91	11.6934	20.0762
92	11.6936	20.0765
93	11.694	20.0764
94	11.6953	20.0766
95	11.6951	20.0771
96	11.6951	20.0776
97	11.6958	20.0777
98	11.6964	20.078
99	11.6954	20.0776
100	11.6955	20.077
101	11.6961	20.0771
102	11.6958	20.077
103	11.6954	20.0769
104	11.6959	20.0768
105	11.6963	20.0771
106	11.6966	20.0773
107	11.6963	20.0771
108	11.6966	20.0773
109	11.6969	20.0773
110	11.6968	20.0774
111	11.6975	20.0773
112	11.6983	20.0776
113	11.6984	20.0775
114	11.6984	20.078
115	11.6991	20.0784
116	11.6984	20.0784
117	11.6981	20.0786
118	11.6982	20.0786
119	11.6981	20.0787
120	11.6981	20.0782
121	11.698	20.078
122	11.6981	20.0777
123	11.6984	20.0776
124	11.6982	20.0775
125	11.6978	20.0778
126	11.6978	20.078
127	11.6979	20.0782
128	11.698	20.0785
129	11.6991	20.078
130	11.6993	20.0781
131	11.6994	20.0781
132	11.6994	20.0784
133	11.6995	20.0782
134	11.699	20.0785
135	11.6987	20.0781
136	11.6985	20.0786
137	11.6983	20.0785
138	11.6979	20.0786
139	11.698	20.0785
140	11.6977	20.0782
141	11.6971	20.0776
142	11.6969	20.0774
143	11.6958	20.0777
144	11.6956	20.0778
145	11.6954	20.0784
146	11.6959	20.079
147	11.6965	20.08
148	11.6978	20.0797
149	11.6981	20.08
150	11.699	20.0803
151	11.6983	20.0804
152	11.6985	20.0798
153	11.6982	20.08
154	11.6983	20.0795
155	11.6981	20.0792
156	11.6992	20.0792
157	11.6992	20.079
158	11.699	20.0793
159	11.6989	20.0798
160	11.6994	20.0798
161	11.7	20.0797
162	11.7002	20.08
163	11.7003	20.0797
164	11.7002	20.0798
165	11.6997	20.08
166	11.6989	20.0795
167	11.6987	20.0792
168	11.6988	20.0792
169	11.6985	20.0791
170	11.6984	20.0799
171	11.6982	20.0802
172	11.698	20.0803
173	11.6979	20.0808
174	11.6983	20.0812
175	11.699	20.0802
176	11.6989	20.0803
177	11.6982	20.0804
178	11.6988	20.0799
179	11.6994	20.0795
180	11.6988	20.0802
181	11.6987	20.0805
182	11.6995	20.0805
183	11.699	20.0802
184	11.6986	20.0805
185	11.6992	20.0804
186	11.6997	20.0802
187	11.6996	20.0804
188	11.7002	20.0811
189	11.7002	20.0809
190	11.6994	20.0808
191	11.6994	20.0804
192	11.6993	20.0805
193	11.699	20.0801
194	11.6983	20.0801
195	11.6981	20.08
196	11.698	20.0804
197	11.6978	20.0803
198	11.6974	20.0805
199	11.6981	20.0806
200	11.6981	20.0807
201	11.698	20.0809
202	11.6983	20.081
203	11.6985	20.0809
204	11.698	20.0811
205	11.6983	20.0812
206	11.6981	20.0812
207	11.6974	20.0812
208	11.6975	20.0813
209	11.6974	20.0814
210	11.6972	20.0813
211	11.6972	20.0812
212	11.6978	20.0812
213	11.6978	20.0812
214	11.6984	20.0812
215	11.6989	20.0814
216	11.6992	20.0814
217	11.699	20.0816
218	11.6983	20.0816
219	11.6976	20.0816
220	11.6978	20.0815
221	11.6982	20.0817
222	11.6986	20.0817
223	11.6995	20.0819
224	11.6999	20.082
225	11.6992	20.0821
226	11.6993	20.082
227	11.6993	20.082
228	11.6989	20.0819
229	11.6988	20.082
230	11.6994	20.0821
231	11.6993	20.0822
232	11.699	20.0821
233	11.6987	20.0822
234	11.699	20.0823
235	11.6985	20.0824
236	11.6984	20.0824
237	11.6979	20.0826
238	11.6985	20.0826
239	11.6983	20.0824
240	11.6989	20.0824
241	11.6992	20.0825
242	11.6982	20.0825
243	11.6794	20.0826
244	11.6343	20.0827
245	11.5652	20.0828
246	11.4794	20.0828
247	11.3963	20.0828
248	11.344	20.0829
249	11.3305	20.0828
250	11.3504	20.0828
251	11.395	20.0829
252	11.4451	20.0829
253	11.4869	20.0829
254	11.5206	20.0831
255	11.5473	20.0832
256	11.569	20.0834
257	11.5861	20.0834
258	11.5995	20.0835
259	11.6101	20.0834
260	11.6186	20.0834
261	11.6258	20.0832
262	11.6318	20.0834
263	11.6372	20.0835
264	11.6419	20.0838
265	11.6462	20.0839
266	11.6498	20.084
267	11.6534	20.0839
268	11.657	20.0838
269	11.6604	20.0836
270	11.6642	20.0835
271	11.667	20.0836
272	11.6694	20.0837
273	11.6724	20.0838
274	11.6753	20.0838
275	11.6772	20.0838
276	11.679	20.0839
277	11.6804	20.084
278	11.6806	20.0839
279	11.6811	20.0839
280	11.6823	20.084
281	11.684	20.084
282	11.6859	20.0841
283	11.6878	20.0841
284	11.6889	20.0843
285	11.6898	20.0843
286	11.6901	20.0843
287	11.6907	20.0841
288	11.6907	20.0843
289	11.6913	20.0838
290	11.6921	20.084
291	11.6933	20.0841
292	11.6935	20.0842
293	11.6937	20.0842
294	11.6937	20.0846
295	11.6936	20.0846
296	11.6937	20.0846
297	11.694	20.0847
298	11.6952	20.0847
299	11.6954	20.0848
300	11.6958	20.0848
301	11.6951	20.0848
302	11.6955	20.0848
303	11.6956	20.0848
304	11.6965	20.0848
305	11.6969	20.0847
306	11.6984	20.0848
307	11.6987	20.0849
308	11.699	20.085
309	11.6984	20.085
310	11.6981	20.0853
311	11.6977	20.0854
312	11.6979	20.0855
313	11.6973	20.0854
314	11.6977	20.0852
315	11.698	20.0851
316	11.6978	20.085
317	11.6979	20.085
318	11.6983	20.0852
319	11.6989	20.0855
320	11.6991	20.0855
321	11.6994	20.0856
322	11.6996	20.0856
323	11.6995	20.0854
324	11.6986	20.0855
325	11.6984	20.0852
326	11.6984	20.0854
327	11.6977	20.0852
328	11.6977	20.0861
329	11.6978	20.0859
330	11.6982	20.086
331	11.6984	20.0861
332	11.6988	20.0864
333	11.6987	20.0858
334	11.6987	20.0861
335	11.6981	20.0867
336	11.698	20.086
337	11.698	20.0855
338	11.6984	20.0854
339	11.6983	20.0852
340	11.6989	20.085
341	11.699	20.0857
342	11.6988	20.0863
343	11.6989	20.0868
344	11.6992	20.0869
345	11.6994	20.0871
346	11.6986	20.0875
347	11.6984	20.0876
348	11.6982	20.0873
349	11.6981	20.0878
350	11.6977	20.0875
351	11.6983	20.0871
352	11.6983	20.0867
353	11.6989	20.0868
354	11.6992	20.0867
355	11.6994	20.0868
356	11.6993	20.087
357	11.6995	20.087
358	11.6993	20.0873
359	11.6986	20.0873
360	11.698	20.0879
361	11.6975	20.0875
362	11.6975	20.0876
363	11.6976	20.0873
364	11.698	20.0873
365	11.6978	20.0869
366	11.698	20.0872
367	11.6976	20.0874
368	11.6965	20.088
369	11.6957	20.0882
370	11.6967	20.0882
371	11.6961	20.0888
372	11.6969	20.0891
373	11.6972	20.0888
374	11.6978	20.0888
375	11.6975	20.0889
376	11.6978	20.0887
377	11.6976	20.0884
378	11.6979	20.0882
379	11.6976	20.088
380	11.697	20.0879
381	11.6975	20.0879
382	11.697	20.0875
383	11.6968	20.0875
384	11.6968	20.088
385	11.6975	20.0885
386	11.6977	20.0882
387	11.6981	20.0884
388	11.698	20.0879
389	11.698	20.0874
390	11.6983	20.087
391	11.6978	20.0869
392	11.6981	20.0869
393	11.6985	20.0874
394	11.699	20.0881
395	11.6988	20.0888
396	11.6987	20.089
397	11.6987	20.0891
398	11.6985	20.0891
399	11.6989	20.089
400	11.6992	20.0885
401	11.6998	20.0893
402	11.7002	20.0891
403	11.7006	20.0897
404	11.7	20.0891
405	11.6997	20.0889
406	11.6993	20.0884
407	11.6987	20.0889
408	11.6987	20.0891
409	11.6991	20.0895
410	11.6993	20.09
411	11.6992	20.0896
412	11.6991	20.0896
413	11.6992	20.0897
414	11.6989	20.09
415	11.6987	20.09
416	11.6987	20.0901
417	11.6991	20.0894
418	11.699	20.0891
419	11.6991	20.0887
420	11.6989	20.0885
421	11.6991	20.0887
422	11.697	20.0891
423	11.6759	20.089
424	11.6275	20.0892
425	11.5527	20.0892
426	11.4582	20.0892
427	11.3693	20.0899
428	11.3152	20.0903
429	11.302	20.0903
430	11.3245	20.0907
431	11.3744	20.0902
432	11.4272	20.0902
433	11.4684	20.0893
434	11.5012	20.0896
435	11.5282	20.0894
436	11.549	20.0897
437	11.5667	20.0895
438	11.5825	20.0902
439	11.5948	20.09
440	11.6048	20.09
441	11.6144	20.0904
442	11.6218	20.0904
443	11.6282	20.0902
444	11.6347	20.0904
445	11.6408	20.0903
446	11.6459	20.09
447	11.651	20.0898
448	11.6548	20.0895
449	11.6581	20.0897
450	11.6607	20.0901
451	11.6641	20.0905
452	11.6663	20.0908
453	11.6695	20.0914
454	11.6717	20.0911
455	11.6738	20.0906
456	11.6757	20.0907
457	11.6779	20.0906
458	11.6798	20.0905
459	11.6815	20.0907
460	11.6829	20.0908
461	11.6838	20.0907
462	11.6849	20.0909
463	11.6856	20.0909
464	11.6866	20.0907
465	11.6876	20.0908
466	11.6893	20.0913
467	11.6903	20.0912
468	11.6917	20.0912
469	11.693	20.0906
470	11.694	20.0908
471	11.6939	20.0906
472	11.6944	20.0911
473	11.6946	20.0914
474	11.6952	20.0923
475	11.6963	20.0923
476	11.6973	20.0925
477	11.6977	20.0925
478	11.6977	20.0924
479	11.6982	20.0922
480	11.6979	20.0922
481	11.6981	20.0922
482	11.6986	20.0913
483	11.6992	20.0916
484	11.6984	20.0915
485	11.6983	20.0916
486	11.6987	20.0914
487	11.6989	20.0922
488	11.699	20.0925
489	11.6995	20.0928
490	11.6996	20.0928
491	11.6989	20.093
492	11.6987	20.0928
493	11.6987	20.0923
494	11.6988	20.0924
495	11.6993	20.0923
496	11.6997	20.0921
497	11.6999	20.092
498	11.6998	20.0921
499	11.6998	20.0921
500	11.6994	20.092
501	11.6994	20.0924
502	11.6996	20.0926
503	11.6995	20.0927
504	11.6998	20.0928
505	11.6999	20.0931
506	11.6998	20.0927
507	11.7	20.0926
508	11.7002	20.0928
509	11.7005	20.0928
510	11.7007	20.0925
511	11.7008	20.0928
512	11.7007	20.0929
513	11.7008	20.0927
514	11.7013	20.0928
515	11.7015	20.093
516	11.7019	20.0928
517	11.7019	20.0927
518	11.7021	20.0927
519	11.7016	20.0928
520	11.7015	20.0928
521	11.7016	20.0931
522	11.7021	20.0931
523	11.702	20.0932
524	11.7017	20.0934
525	11.702	20.0931
526	11.7021	20.0931
527	11.7011	20.0932
528	11.7007	20.0933
529	11.7014	20.0934
530	11.7013	20.0933
531	11.7018	20.0937
532	11.7023	20.0936
533	11.7024	20.0936
534	11.7019	20.0936
535	11.7016	20.0939
536	11.7008	20.0936
537	11.7015	20.0938
538	11.7021	20.0937
539	11.7024	20.0935
540	11.7029	20.0936
541	11.7034	20.0936
542	11.7024	20.0935
543	11.7023	20.0936
544	11.702	20.0938
545	11.7022	20.0939
546	11.702	20.0941
547	11.7021	20.0943
548	11.702	20.0943
549	11.7017	20.0943
550	11.702	20.0944
551	11.702	20.0943
552	11.7028	20.0943
553	11.7033	20.0945
554	11.7039	20.0945
555	11.7031	20.0945
556	11.7033	20.0945
557	11.7025	20.0944
558	11.7019	20.0947
559	11.7012	20.0949
560	11.7014	20.095
561	11.7015	20.095
562	11.7017	20.0951
563	11.7017	20.095
564	11.7021	20.0948
565	11.7023	20.0949
566	11.7018	20.095
567	11.7022	20.095
568	11.7025	20.0951
569	11.7025	20.0951
570	11.7023	20.095
571	11.7026	20.095
572	11.7027	20.0951
573	11.7023	20.0951
574	11.703	20.0952
575	11.7033	20.0953
576	11.7027	20.0954
577	11.7025	20.0953
578	11.7025	20.0953
579	11.7013	20.0953
580	11.7012	20.0953
581	11.7015	20.0953
582	11.7011	20.0954
583	11.7014	20.0954
584	11.7019	20.0955
585	11.7021	20.0955
586	11.7025	20.0956
587	11.7032	20.0956
588	11.7028	20.0957
589	11.7028	20.0957
590	11.7027	20.0958
591	11.7021	20.0959
592	11.7019	20.0959
593	11.7021	20.096
594	11.7018	20.096
595	11.701	20.096
596	11.7012	20.096
597	11.7015	20.096
598	11.7017	20.096
599	11.7022	20.0961
600	11.7032	20.0963
601	11.7036	20.0963
602	11.7022	20.0964
603	11.6861	20.0965
604	11.6402	20.0966
605	11.5688	20.0965
606	11.4798	20.0965
607	11.3946	20.0965
608	11.3419	20.0966
609	11.332	20.0966
610	11.3551	20.0967
611	11.4013	20.0968
612	11.4499	20.0968
613	11.4857	20.0965
614	11.5118	20.0964
615	11.5334	20.0964
616	11.5527	20.0964
617	11.5688	20.0965
618	11.5833	20.0969
619	11.5959	20.0972
620	11.607	20.0972
621	11.6162	20.0973
622	11.6245	20.0974
623	11.6309	20.0971
624	11.6367	20.097
625	11.6419	20.0972
626	11.647	20.0971
627	11.6523	20.0972
628	11.6571	20.0973
629	11.6606	20.0973
630	11.6636	20.0973
631	11.6656	20.0974
632	11.6668	20.0975
633	11.6683	20.0977
634	11.6704	20.0977
635	11.6727	20.0977
636	11.6746	20.0976
637	11.6774	20.0975
638	11.6801	20.0977
639	11.6824	20.0979
640	11.6844	20.0979
641	11.6865	20.0982
642	11.6881	20.0983
643	11.6888	20.0981
644	11.6899	20.0978
645	11.6911	20.0977
646	11.6933	20.0975
647	11.6951	20.0976
648	11.6968	20.0978
649	11.698	20.0979
650	11.6987	20.0981
651	11.6992	20.0987
652	11.6993	20.0985
653	11.6997	20.0985
654	11.6999	20.0984
655	11.7006	20.0982
656	11.7008	20.0979
657	11.7016	20.0982
658	11.7021	20.0982
659	11.7027	20.0985
660	11.7027	20.0987
661	11.7027	20.0986
662	11.7027	20.0989
663	11.703	20.0991
664	11.7037	20.099
665	11.7041	20.099
666	11.7044	20.0992
667	11.7044	20.099
668	11.7044	20.0989
669	11.7044	20.0989
670	11.705	20.0988
671	11.7051	20.0988
672	11.7052	20.0989
673	11.7058	20.0989
674	11.7054	20.099
675	11.7044	20.0991
676	11.7046	20.0991
677	11.705	20.0991
678	11.7042	20.0991
679	11.704	20.0993
680	11.7043	20.0992
681	11.7038	20.0993
682	11.7035	20.0994
683	11.7039	20.0994
684	11.7044	20.0993
685	11.7043	20.0992
686	11.7046	20.0991
687	11.7043	20.0992
688	11.7043	20.0991
689	11.7042	20.0993
690	11.7046	20.0997
691	11.7046	20.0999
692	11.7049	20.0998
693	11.7046	20.1
694	11.7046	20.1
695	11.7041	20.0997
696	11.7038	20.0997
697	11.7039	20.0998
698	11.7049	20.0997
699	11.7051	20.0999
700	11.7051	20.0999
701	11.7058	20.1001
702	11.7057	20.1002
703	11.7054	20.1002
704	11.7054	20.1002
705	11.7058	20.1003
706	11.7059	20.1003
707	11.7053	20.1004
708	11.7043	20.1004
709	11.7042	20.1006
710	11.7047	20.1007
711	11.7046	20.1008
712	11.7044	20.1007
713	11.7046	20.1008
714	11.7046	20.1005
715	11.7047	20.1006
716	11.7048	20.1004
717	11.7052	20.1006
718	11.7053	20.1006
719	11.7054	20.1007
720	11.7042	20.1007
721	11.704	20.101
722	11.7045	20.101
723	11.7047	20.1009
724	11.7049	20.101
725	11.7053	20.1012
726	11.7057	20.1012
727	11.7058	20.1011
728	11.7058	20.1011
729	11.7052	20.1011
730	11.7056	20.1012
731	11.7054	20.1012
732	11.7054	20.1012
733	11.7057	20.1015
734	11.7062	20.1017
735	11.7069	20.1014
736	11.7077	20.1014
737	11.7074	20.1014
738	11.7073	20.1013
739	11.7069	20.1011
740	11.7058	20.1014
741	11.7048	20.1014
742	11.7049	20.1017
743	11.705	20.1018
744	11.7049	20.1019
745	11.7047	20.1018
746	11.7041	20.1019
747	11.7041	20.1017
748	11.7042	20.1019
749	11.7047	20.102
750	11.7055	20.1022
751	11.7062	20.1021
752	11.7058	20.102
753	11.7058	20.1019
754	11.7061	20.1018
755	11.7057	20.102
756	11.7053	20.102
757	11.7055	20.102
758	11.7051	20.1021
759	11.7046	20.1021
760	11.7046	20.102
761	11.7048	20.102
762	11.7049	20.1022
763	11.7047	20.1022
764	11.7053	20.1024
765	11.705	20.1024
766	11.7053	20.1026
767	11.7061	20.1027
768	11.7062	20.1027
769	11.7061	20.1025
770	11.7066	20.1026
771	11.7065	20.1026
772	11.7061	20.1026
773	11.707	20.1026
774	11.707	20.1027
775	11.7065	20.1027
776	11.7061	20.1027
777	11.7057	20.1028
778	11.705	20.1028
779	11.7043	20.1029
780	11.7047	20.1029
781	11.7054	20.1029
782	11.7045	20.1029
783	11.6878	20.103
784	11.6427	20.103
785	11.5719	20.103
786	11.4845	20.1029
787	11.4026	20.1029
788	11.353	20.103
789	11.3453	20.103
790	11.3697	20.1031
791	11.4153	20.1032
792	11.4616	20.1034
793	11.4958	20.1034
794	11.5199	20.1035
795	11.5399	20.1036
796	11.5583	20.1035
797	11.5745	20.1035
798	11.5879	20.1035
799	11.6007	20.1034
800	11.6116	20.1034
801	11.6215	20.1037
802	11.6299	20.1038
803	11.6382	20.1038
804	11.6444	20.104
805	11.6503	20.104
806	11.6555	20.1039
807	11.6596	20.1036
808	11.662	20.1037
809	11.6646	20.1037
810	11.6664	20.1038
811	11.6676	20.1038
812	11.6699	20.1039
813	11.6729	20.104
814	11.6755	20.1039
815	11.678	20.104
816	11.6802	20.104
817	11.6821	20.1042
818	11.6836	20.1043
819	11.6858	20.1044
820	11.6887	20.1044
821	11.6914	20.1046
822	11.6936	20.1044
823	11.6956	20.1045
824	11.6972	20.1046
825	11.6985	20.1047
826	11.6993	20.1047
827	11.7002	20.1047
828	11.7017	20.1047
829	11.7024	20.1048
830	11.7029	20.1047
831	11.7038	20.1049
832	11.7041	20.105
833	11.7041	20.1051
834	11.7047	20.1052
835	11.7053	20.1052
836	11.7053	20.1052
837	11.7058	20.1052
838	11.7058	20.1051
839	11.7061	20.1051
840	11.7059	20.1052
841	11.7063	20.1053
842	11.7066	20.1054
843	11.7074	20.1055
844	11.7073	20.1054
845	11.7083	20.1053
846	11.7087	20.1052
847	11.7095	20.1053
848	11.7091	20.1053
849	11.7091	20.1054
850	11.7091	20.1056
851	11.7089	20.1057
852	11.709	20.1056
853	11.7096	20.1056
854	11.7103	20.1056
855	11.7098	20.1056
856	11.7099	20.1056
857	11.7093	20.1057
858	11.7088	20.1058
859	11.7081	20.1059
860	11.7075	20.1059
861	11.7074	20.106
862	11.7076	20.1059
863	11.7081	20.1058
864	11.7079	20.106
865	11.7086	20.1059
866	11.7088	20.1058
867	11.7084	20.106
868	11.7082	20.1061
869	11.7086	20.1061
870	11.7088	20.1063
871	11.7089	20.1064
872	11.709	20.1064
873	11.7086	20.1064
874	11.7089	20.1066
875	11.7089	20.1068
876	11.7089	20.1069
877	11.7092	20.1071
878	11.7093	20.1072
879	11.7089	20.1072
880	11.7084	20.1069
881	11.7083	20.1068
882	11.7086	20.1066
883	11.7093	20.1066
884	11.7095	20.1065
885	11.7102	20.1066
886	11.7106	20.1068
887	11.7106	20.107
888	11.7105	20.1071
889	11.7106	20.107
890	11.7104	20.1071
891	11.7104	20.1072
892	11.7099	20.1072
893	11.7101	20.1072
894	11.7105	20.1072
895	11.7103	20.1073
896	11.7103	20.1074
897	11.7102	20.1072
898	11.71	20.1072
899	11.7099	20.1072
900	11.7104	20.1072
901	11.7109	20.1073
902	11.7112	20.1075
903	11.711	20.1076
904	11.7105	20.1078
905	11.7106	20.1079
906	11.7101	20.1078
907	11.7098	20.1078
908	11.7103	20.1079
909	11.7102	20.1079
910	11.7102	20.1079
911	11.7104	20.1079
912	11.7099	20.108
913	11.7097	20.108
914	11.7099	20.1082
915	11.7094	20.1083
916	11.7084	20.1084
917	11.7096	20.1082
918	11.7099	20.1082
919	11.7098	20.1081
920	11.7102	20.1081
921	11.7113	20.1082
922	11.7106	20.1083
923	11.7105	20.1084
924	11.7105	20.1082
925	11.7098	20.1083
926	11.7089	20.1084
927	11.709	20.1086
928	11.709	20.1088
929	11.7089	20.1088
930	11.7091	20.1089
931	11.7091	20.109
932	11.7094	20.1094
933	11.7091	20.1091
934	11.709	20.1094
935	11.7092	20.109
936	11.7104	20.1089
937	11.71	20.1086
938	11.7103	20.1088
939	11.7101	20.1088
940	11.7107	20.1092
941	11.7104	20.1094
942	11.7111	20.1093
943	11.7111	20.1094
944	11.7113	20.1094
945	11.7113	20.1092
946	11.7111	20.1092
947	11.7104	20.1094
948	11.7104	20.1094
949	11.7106	20.1093
950	11.7103	20.1095
951	11.7098	20.1094
952	11.71	20.1092
953	11.71	20.1093
954	11.71	20.1094
955	11.7098	20.1094
956	11.7099	20.1097
957	11.7097	20.1099
958	11.71	20.1097
959	11.7096	20.1097
960	11.7097	20.1097
961	11.7094	20.1096
962	11.7095	20.1094
963	11.6977	20.1095
964	11.6585	20.1097
965	11.5936	20.1097
966	11.5101	20.1098
967	11.4252	20.1099
968	11.3678	20.1101
969	11.3531	20.1102
970	11.3728	20.1103
971	11.416	20.1102
972	11.4643	20.1103
973	11.5013	20.1104
974	11.5274	20.1103
975	11.5481	20.1103
976	11.5664	20.1104
977	11.5833	20.1104
978	11.5974	20.1104
979	11.6091	20.1103
980	11.6189	20.1103
981	11.6277	20.1104
982	11.6355	20.1104
983	11.6423	20.1103
984	11.6485	20.1105
985	11.6541	20.1105
986	11.6589	20.1105
987	11.6629	20.1105
988	11.6664	20.1105
989	11.6691	20.1104
990	11.6725	20.1105
991	11.6755	20.1105
992	11.6781	20.1108
993	11.6814	20.111
994	11.685	20.111
995	11.687	20.1111
996	11.6891	20.1111
997	11.691	20.1109
998	11.6929	20.1111
999	11.695	20.1111
1000	11.6969	20.1112
1001	11.6987	20.1115
1002	11.6999	20.1117
1003	11.7005	20.1115
1004	11.7007	20.1113
1005	11.7019	20.1113
1006	11.7028	20.1111
1007	11.7039	20.1114
1008	11.7044	20.1116
1009	11.7056	20.112
1010	11.7056	20.1121
1011	11.7059	20.1121
1012	11.7064	20.1118
1013	11.7068	20.1118
1014	11.7067	20.1117
1015	11.7078	20.1115
1016	11.708	20.1114
1017	11.708	20.1114
1018	11.7091	20.1117
1019	11.7098	20.1118
1020	11.7098	20.112
1021	11.7107	20.1122
1022	11.7116	20.1122
1023	11.7119	20.1117
1024	11.712	20.1117
1025	11.7131	20.1115
1026	11.7128	20.1115
1027	11.7128	20.1118
1028	11.7123	20.112
1029	11.7122	20.1119
1030	11.711	20.1121
1031	11.7112	20.1119
1032	11.711	20.1117
1033	11.7115	20.1117
1034	11.7117	20.1119
1035	11.7125	20.112
1036	11.7126	20.1122
1037	11.713	20.1122
1038	11.7127	20.1124
1039	11.7127	20.1124
1040	11.7121	20.1124
1041	11.7117	20.1123
1042	11.7118	20.1125
1043	11.7124	20.1127
1044	11.7122	20.1127
1045	11.7129	20.1128
1046	11.7135	20.1131
1047	11.713	20.1132
1048	11.7128	20.1132
1049	11.7128	20.1132
1050	11.7129	20.1132
1051	11.7126	20.1131
1052	11.7121	20.1132
1053	11.7117	20.1131
1054	11.711	20.1129
1055	11.71	20.1128
1056	11.7097	20.1127
1057	11.7099	20.1127
1058	11.7101	20.1126
1059	11.7111	20.1131
1060	11.7112	20.1131
1061	11.7116	20.1134
1062	11.7117	20.1136
1063	11.7119	20.1136
1064	11.7118	20.1134
1065	11.7126	20.1135
1066	11.7129	20.1136
1067	11.7132	20.1135
1068	11.7133	20.1137
1069	11.7135	20.1138
1070	11.7135	20.1139
1071	11.7132	20.1139
1072	11.7132	20.1142
1073	11.7129	20.114
1074	11.7127	20.1141
1075	11.7126	20.114
1076	11.7126	20.1141
1077	11.7128	20.1139
1078	11.7131	20.1141
1079	11.7124	20.1141
1080	11.7125	20.114
1081	11.7121	20.1139
1082	11.7116	20.1141
1083	11.7117	20.1143
1084	11.7125	20.1143
1085	11.7132	20.1145
1086	11.7138	20.1146
1087	11.7134	20.1146
1088	11.7132	20.1146
1089	11.7128	20.1145
1090	11.7118	20.1145
1091	11.7111	20.1145
1092	11.7122	20.1144
1093	11.7133	20.1145
1094	11.7135	20.1147
1095	11.7145	20.1146
1096	11.7153	20.1147
1097	11.7156	20.1148
1098	11.7151	20.1147
1099	11.7159	20.1148
1100	11.7157	20.1149
1101	11.716	20.1148
1102	11.7155	20.1151
1103	11.7162	20.115
1104	11.7157	20.115
1105	11.7158	20.1151
1106	11.7163	20.1153
1107	11.7168	20.1153
1108	11.716	20.1153
1109	11.7159	20.1154
1110	11.7154	20.1153
1111	11.7151	20.1153
1112	11.7143	20.1151
1113	11.7142	20.1151
1114	11.7143	20.1151
1115	11.7149	20.1152
1116	11.7144	20.1154
1117	11.7149	20.1156
1118	11.7151	20.1158
1119	11.7147	20.1159
1120	11.7144	20.1159
1121	11.7145	20.1158
1122	11.714	20.1159
1123	11.7141	20.1159
1124	11.7146	20.1159
1125	11.7142	20.1159
1126	11.7142	20.1159
1127	11.7148	20.1158
1128	11.7145	20.116
1129	11.7149	20.1159
1130	11.7155	20.1159
1131	11.7161	20.1158
1132	11.7157	20.1159
1133	11.7155	20.1158
1134	11.7154	20.1159
1135	11.7151	20.116
1136	11.7149	20.1162
1137	11.7149	20.116
1138	11.7147	20.1161
1139	11.7138	20.1163
1140	11.7138	20.1164
1141	11.7135	20.1163
1142	11.7137	20.1166
1143	11.7037	20.1163
1144	11.6675	20.1162
1145	11.6044	20.1164
1146	11.5227	20.1167
1147	11.4378	20.1167
1148	11.3788	20.117
1149	11.3617	20.1171
1150	11.3795	20.1169
1151	11.4219	20.1167
1152	11.4716	20.1167
1153	11.5104	20.1168
1154	11.5369	20.1168
1155	11.5584	20.1169
1156	11.576	20.1173
1157	11.5909	20.1173
1158	11.6032	20.1174
1159	11.6147	20.1174
1160	11.624	20.1174
1161	11.6324	20.1172
1162	11.6406	20.1171
1163	11.648	20.117
1164	11.6539	20.117
1165	11.6589	20.117
1166	11.6638	20.1171
1167	11.668	20.1171
1168	11.6715	20.1172
1169	11.6744	20.1172
1170	11.6779	20.1173
1171	11.6808	20.1172
1172	11.6837	20.1172
1173	11.6859	20.1175
1174	11.6887	20.1174
1175	11.6904	20.1176
1176	11.6924	20.1178
1177	11.6942	20.1178
1178	11.6959	20.1177
1179	11.6978	20.1179
1180	11.6994	20.1179
1181	11.7005	20.1178
1182	11.7014	20.1178
1183	11.703	20.1178
1184	11.7036	20.1179
1185	11.7043	20.1179
1186	11.7053	20.118
1187	11.7058	20.1181
1188	11.7067	20.1181
1189	11.7074	20.118
1190	11.7087	20.118
1191	11.71	20.1177
1192	11.7116	20.1177
1193	11.7121	20.1178
1194	11.7125	20.118
1195	11.7132	20.118
1196	11.7134	20.1184
1197	11.7131	20.1184
1198	11.7136	20.1183
1199	11.7145	20.1181
1200	11.7141	20.1184
1201	11.7141	20.1182
1202	11.7144	20.1185
1203	11.7147	20.1184
1204	11.7149	20.1188
1205	11.7155	20.119
1206	11.7164	20.119
1207	11.7169	20.1189
1208	11.717	20.1194
1209	11.7165	20.1192
1210	11.7168	20.119
1211	11.7168	20.1188
1212	11.7165	20.1186
1213	11.7161	20.1186
1214	11.7161	20.1188
1215	11.7158	20.1188
1216	11.7154	20.1189
1217	11.7154	20.119
1218	11.7157	20.1191
1219	11.716	20.1188
1220	11.7162	20.1186
1221	11.7165	20.1189
1222	11.7168	20.119
1223	11.717	20.1188
1224	11.7171	20.119
1225	11.7172	20.1191
1226	11.7175	20.1192
1227	11.7173	20.1193
1228	11.7165	20.1194
1229	11.7159	20.1196
1230	11.7159	20.1197
1231	11.716	20.1195
1232	11.7163	20.1195
1233	11.7175	20.1195
1234	11.7179	20.1195
1235	11.7176	20.1196
1236	11.7169	20.1198
1237	11.7162	20.1199
1238	11.7154	20.1201
1239	11.716	20.12
1240	11.7161	20.1206
1241	11.717	20.1205
1242	11.7168	20.1207
1243	11.7171	20.1209
1244	11.7166	20.1214
1245	11.7165	20.1214
1246	11.716	20.1214
1247	11.7163	20.1212
1248	11.7156	20.1211
1249	11.7152	20.1206
1250	11.7152	20.12
1251	11.7149	20.1201
1252	11.7152	20.1202
1253	11.7161	20.1202
1254	11.7166	20.1203
1255	11.7171	20.1205
1256	11.7179	20.1204
1257	11.7179	20.1205
1258	11.7178	20.1203
1259	11.7173	20.1205
1260	11.717	20.1204
1261	11.7163	20.1203
1262	11.7168	20.1202
1263	11.7167	20.1206
1264	11.7176	20.1207
1265	11.7173	20.121
1266	11.718	20.1213
1267	11.7173	20.1213
1268	11.7169	20.1212
1269	11.7164	20.1211
1270	11.7169	20.1209
1271	11.7168	20.1211
1272	11.717	20.1212
1273	11.7175	20.1215
1274	11.7173	20.1216
1275	11.7165	20.1217
1276	11.7165	20.1217
1277	11.7167	20.1218
1278	11.7169	20.1216
1279	11.7172	20.122
1280	11.7179	20.1219
1281	11.7174	20.1215
1282	11.7169	20.1216
1283	11.7165	20.1214
1284	11.7165	20.1212
1285	11.7171	20.1212
1286	11.7179	20.1224
1287	11.7184	20.1226
1288	11.7186	20.1229
1289	11.7186	20.1227
1290	11.7183	20.1228
1291	11.7177	20.1221
1292	11.7177	20.1225
1293	11.7174	20.1222
1294	11.7175	20.1219
1295	11.7171	20.1222
1296	11.7177	20.1219
1297	11.7177	20.1213
1298	11.7181	20.1219
1299	11.7182	20.1223
1300	11.7182	20.1218
1301	11.7171	20.1222
1302	11.7165	20.1221
1303	11.7163	20.1218
1304	11.7165	20.1221
1305	11.7167	20.1229
1306	11.7175	20.1228
1307	11.718	20.1232
1308	11.7185	20.1226
1309	11.718	20.1227
1310	11.7178	20.1227
1311	11.7181	20.1232
1312	11.7186	20.123
1313	11.7183	20.1232
1314	11.7188	20.1232
1315	11.719	20.1229
1316	11.7189	20.1226
1317	11.7186	20.1226
1318	11.7187	20.1229
1319	11.7185	20.123
1320	11.7189	20.123
1321	11.7186	20.1231
1322	11.7188	20.123
1323	11.7144	20.1232
1324	11.6869	20.1232
1325	11.6312	20.1231
1326	11.5564	20.1233
1327	11.4716	20.1234
1328	11.4036	20.1234
1329	11.3746	20.1234
1330	11.3841	20.1233
1331	11.4192	20.1232
1332	11.469	20.1233
1333	11.5106	20.1233
1334	11.5406	20.1235
1335	11.5626	20.1237
1336	11.5813	20.1237
1337	11.5968	20.1237
1338	11.6095	20.1236
1339	11.6199	20.1231
1340	11.6286	20.1227
1341	11.6368	20.1227
1342	11.6443	20.1225
1343	11.6514	20.1229
1344	11.6577	20.1232
1345	11.6633	20.1237
1346	11.668	20.1237
1347	11.6719	20.124
1348	11.6752	20.1239
1349	11.6776	20.1241
1350	11.6803	20.1241
1351	11.6832	20.1245
1352	11.686	20.124
1353	11.689	20.1242
1354	11.6924	20.1242
1355	11.6946	20.1239
1356	11.6957	20.1238
1357	11.6972	20.1241
1358	11.6981	20.1238
1359	11.6991	20.1235
1360	11.7008	20.124
1361	11.7029	20.1239
1362	11.7044	20.1242
1363	11.7056	20.1243
1364	11.7064	20.1247
1365	11.707	20.1243
1366	11.7078	20.1244
1367	11.7089	20.1243
1368	11.7101	20.1246
1369	11.7109	20.1245
1370	11.7121	20.1248
1371	11.7128	20.1248
1372	11.7133	20.1249
1373	11.714	20.1248
1374	11.7149	20.1246
1375	11.7157	20.1245
1376	11.7165	20.1246
1377	11.7169	20.1247
1378	11.7174	20.1249
1379	11.7178	20.1251
1380	11.7181	20.1251
1381	11.7179	20.1253
1382	11.7175	20.1252
1383	11.7177	20.1252
1384	11.7178	20.1254
1385	11.7176	20.1254
1386	11.718	20.1253
1387	11.7185	20.1253
1388	11.7182	20.1255
1389	11.7186	20.1254
1390	11.7185	20.1254
1391	11.7189	20.1255
1392	11.7193	20.1255
1393	11.72	20.1254
1394	11.7196	20.1257
1395	11.72	20.1258
1396	11.7197	20.1258
1397	11.7202	20.1258
1398	11.7199	20.1258
1399	11.72	20.1256
1400	11.7202	20.1256
1401	11.7197	20.1257
1402	11.719	20.1257
1403	11.7191	20.1258
1404	11.7187	20.1259
1405	11.718	20.1258
1406	11.7186	20.1258
1407	11.7187	20.1259
1408	11.7186	20.1259
1409	11.7194	20.1258
1410	11.7198	20.1259
1411	11.7198	20.126
1412	11.72	20.1261
1413	11.7201	20.126
1414	11.7197	20.1261
1415	11.7196	20.1261
1416	11.7193	20.126
1417	11.7195	20.126
1418	11.7196	20.1261
1419	11.7197	20.1261
1420	11.7202	20.1262
1421	11.7208	20.1264
1422	11.7204	20.1265
1423	11.7203	20.1267
1424	11.7209	20.1267
1425	11.7208	20.1268
1426	11.7205	20.1267
1427	11.7211	20.1266
1428	11.7209	20.1268
1429	11.7202	20.1268
1430	11.72	20.1269
1431	11.7195	20.1271
1432	11.7193	20.1273
1433	11.7195	20.127
1434	11.7198	20.1268
1435	11.7197	20.1269
1436	11.7204	20.1271
1437	11.7201	20.127
1438	11.7198	20.127
1439	11.7204	20.1273
1440	11.7211	20.1274
1441	11.7209	20.1273
1442	11.7211	20.1275
1443	11.7211	20.1279
1444	11.7204	20.1281
1445	11.7199	20.1281
1446	11.7196	20.128
1447	11.7196	20.1279
1448	11.7199	20.1276
1449	11.7201	20.1273
1450	11.7196	20.1272
1451	11.7194	20.127
1452	11.7193	20.1271
1453	11.7192	20.1271
1454	11.7191	20.1274
1455	11.7198	20.1276
1456	11.7202	20.1279
1457	11.7204	20.128
1458	11.7207	20.1281
1459	11.7205	20.128
1460	11.7207	20.128
1461	11.7206	20.1279
1462	11.7204	20.128
1463	11.7206	20.128
1464	11.7208	20.1282
1465	11.7203	20.1282
1466	11.7206	20.1283
1467	11.7205	20.1283
1468	11.7203	20.1285
1469	11.7197	20.1284
1470	11.7195	20.1284
1471	11.7194	20.1284
1472	11.7196	20.1284
1473	11.7198	20.1282
1474	11.7201	20.1281
1475	11.7207	20.1282
1476	11.7208	20.1282
1477	11.7211	20.1282
1478	11.7207	20.1282
1479	11.7211	20.1285
1480	11.7207	20.1284
1481	11.7204	20.1284
1482	11.7202	20.1283
1483	11.7207	20.1285
1484	11.7211	20.1284
1485	11.7216	20.1286
1486	11.7221	20.1288
1487	11.7219	20.1288
1488	11.7219	20.1288
1489	11.7218	20.1289
1490	11.7219	20.129
1491	11.7214	20.1291
1492	11.7221	20.1291
1493	11.722	20.1294
1494	11.7215	20.1294
1495	11.7204	20.1294
1496	11.7208	20.1293
1497	11.7206	20.1296
1498	11.7208	20.1295
1499	11.7212	20.1298
1500	11.7221	20.13
1501	11.7215	20.1303
1502	11.7213	20.1302
1503	11.7155	20.1298
1504	11.6865	20.1296
1505	11.6305	20.1295
1506	11.5557	20.1293
1507	11.4727	20.1293
1508	11.4087	20.1295
1509	11.384	20.1295
1510	11.3962	20.1296
1511	11.4336	20.1297
1512	11.4824	20.1298
1513	11.5223	20.1298
1514	11.5502	20.13
1515	11.571	20.1299
1516	11.5885	20.1298
1517	11.6044	20.1298
1518	11.6169	20.1299
1519	11.6272	20.13
1520	11.636	20.1301
1521	11.6436	20.1303
1522	11.65	20.1303
1523	11.6564	20.1304
1524	11.6626	20.1304
1525	11.6676	20.1305
1526	11.6715	20.1304
1527	11.6753	20.1305
1528	11.6784	20.1306
1529	11.6814	20.1306
1530	11.6847	20.1307
1531	11.6878	20.1309
1532	11.6902	20.1308
1533	11.6928	20.1309
1534	11.6943	20.1309
1535	11.6958	20.131
1536	11.6976	20.131
1537	11.6996	20.1311
1538	11.7007	20.1311
1539	11.7018	20.1313
1540	11.7031	20.1311
1541	11.7042	20.131
1542	11.7052	20.131
1543	11.7066	20.1311
1544	11.7084	20.1312
1545	11.71	20.1313
1546	11.711	20.1314
1547	11.712	20.1313
1548	11.7133	20.1313
1549	11.7139	20.1311
1550	11.7145	20.1311
1551	11.716	20.1311
1552	11.7173	20.1312
1553	11.7184	20.1314
1554	11.7196	20.1313
1555	11.7202	20.1314
1556	11.7198	20.1315
1557	11.7202	20.1314
1558	11.72	20.1314
1559	11.7195	20.1315
1560	11.7195	20.1316
1561	11.7197	20.1317
1562	11.7199	20.1318
1563	11.7201	20.1318
1564	11.7203	20.1319
1565	11.7206	20.1319
1566	11.721	20.132
1567	11.721	20.1321
1568	11.7216	20.132
1569	11.7219	20.1322
1570	11.7214	20.1321
1571	11.7212	20.132
1572	11.7212	20.132
1573	11.7205	20.1322
1574	11.7204	20.1322
1575	11.7213	20.1323
1576	11.7218	20.1323
1577	11.7219	20.1323
1578	11.7228	20.1322
1579	11.7236	20.1323
1580	11.7232	20.1326
1581	11.7236	20.1326
1582	11.7235	20.1327
1583	11.7227	20.1327
1584	11.7224	20.1327
1585	11.7224	20.1326
1586	11.722	20.1329
1587	11.722	20.1327
1588	11.7226	20.1328
1589	11.7221	20.1327
1590	11.7218	20.1326
1591	11.7217	20.1325
1592	11.722	20.1327
1593	11.722	20.1327
1594	11.7226	20.1328
1595	11.7228	20.1328
1596	11.7225	20.1327
1597	11.7218	20.1327
1598	11.7214	20.1327
1599	11.7213	20.1326
1600	11.7213	20.1327
1601	11.7218	20.1328
1602	11.7223	20.1329
1603	11.7225	20.1331
1604	11.7219	20.1332
1605	11.7219	20.1333
1606	11.721	20.1332
1607	11.7206	20.1331
1608	11.7207	20.133
1609	11.7209	20.133
1610	11.7209	20.1331
1611	11.7221	20.1333
1612	11.723	20.1335
1613	11.7232	20.1336
1614	11.7226	20.1336
1615	11.7222	20.1338
1616	11.7217	20.1338
1617	11.7211	20.1339
1618	11.7209	20.1339
1619	11.7222	20.1339
1620	11.7226	20.1339
1621	11.7231	20.1337
1622	11.7233	20.1337
1623	11.7226	20.1336
1624	11.7217	20.1337
1625	11.7211	20.1336
1626	11.7205	20.1337
1627	11.7204	20.1337
1628	11.7208	20.1339
1629	11.7211	20.134
1630	11.7215	20.134
1631	11.7213	20.134
1632	11.7217	20.1342
1633	11.721	20.1341
1634	11.7208	20.1343
1635	11.7211	20.1344
1636	11.7216	20.1345
1637	11.7211	20.1344
1638	11.7223	20.1345
1639	11.7226	20.1343
1640	11.7218	20.1343
1641	11.7214	20.1344
1642	11.7212	20.1345
1643	11.7199	20.1347
1644	11.7197	20.1347
1645	11.7206	20.1349
1646	11.7212	20.1349
1647	11.7227	20.1349
1648	11.7245	20.1347
1649	11.7261	20.1349
1650	11.7278	20.1349
1651	11.7284	20.135
1652	11.7281	20.1348
1653	11.7276	20.1349
1654	11.7263	20.1348
1655	11.725	20.1348
1656	11.7246	20.1347
1657	11.7241	20.135
1658	11.7236	20.135
1659	11.7234	20.1351
1660	11.7229	20.1352
1661	11.7226	20.1352
1662	11.7221	20.1352
1663	11.722	20.1353
1664	11.7228	20.1353
1665	11.7228	20.1353
1666	11.7226	20.1354
1667	11.7226	20.1355
1668	11.7228	20.1357
1669	11.7218	20.1359
1670	11.7219	20.1358
1671	11.7224	20.1357
1672	11.7223	20.1358
1673	11.7224	20.1358
1674	11.7228	20.1356
1675	11.7232	20.1358
1676	11.7234	20.1358
1677	11.7241	20.1356
1678	11.724	20.1356
1679	11.7239	20.1358
1680	11.7239	20.1356
1681	11.7235	20.1359
1682	11.7231	20.136
1683	11.7206	20.136
1684	11.6992	20.136
1685	11.6507	20.1362
1686	11.5809	20.1361
1687	11.4993	20.1363
1688	11.4295	20.1367
1689	11.3951	20.1367
1690	11.3983	20.1365
1691	11.4297	20.1366
1692	11.4778	20.1364
1693	11.5204	20.1361
1694	11.5496	20.1361
1695	11.5713	20.1361
1696	11.5891	20.1361
1697	11.6037	20.1362
1698	11.6172	20.1364
1699	11.6287	20.1363
1700	11.638	20.1366
1701	11.6466	20.1364
1702	11.6543	20.1366
1703	11.6604	20.1366
1704	11.6655	20.1366
1705	11.6708	20.1367
1706	11.6745	20.137
1707	11.6783	20.1369
1708	11.6821	20.1369
1709	11.6857	20.1371
1710	11.6888	20.1369
1711	11.6913	20.1369
1712	11.6934	20.1367
1713	11.6948	20.1363
1714	11.6966	20.1365
1715	11.698	20.1367
1716	11.6998	20.1366
1717	11.701	20.137
1718	11.7026	20.1374
1719	11.7038	20.1371
1720	11.7045	20.1369
1721	11.7053	20.1371
1722	11.7073	20.137
1723	11.7089	20.1372
1724	11.71	20.1374
1725	11.7118	20.1379
1726	11.7135	20.1379
1727	11.7144	20.1383
1728	11.7151	20.1381
1729	11.7161	20.1381
1730	11.7169	20.1378
1731	11.7178	20.1377
1732	11.7182	20.1375
1733	11.7191	20.1375
1734	11.7201	20.1377
1735	11.7203	20.1378
1736	11.7204	20.138
1737	11.7209	20.138
1738	11.7208	20.1381
1739	11.7211	20.138
1740	11.7218	20.138
1741	11.7225	20.1379
1742	11.7236	20.1381
1743	11.7248	20.1384
1744	11.7253	20.1382
1745	11.7258	20.138
1746	11.7258	20.1379
1747	11.7253	20.1379
1748	11.7248	20.138
1749	11.7246	20.1383
1750	11.7247	20.1385
1751	11.7246	20.1385
1752	11.7243	20.1384
1753	11.7241	20.1384
1754	11.7242	20.1385
1755	11.7233	20.1387
1756	11.7235	20.1388
1757	11.7234	20.139
1758	11.7236	20.1391
1759	11.7235	20.1391
1760	11.7239	20.1389
1761	11.7235	20.139
1762	11.7237	20.1389
1763	11.723	20.139
1764	11.7225	20.139
1765	11.7228	20.1391
1766	11.7231	20.1392
1767	11.7231	20.1394
1768	11.7242	20.1395
1769	11.7249	20.1393
1770	11.7245	20.1395
1771	11.7243	20.1395
1772	11.7246	20.1394
1773	11.7244	20.1392
1774	11.7238	20.1394
1775	11.7238	20.1392
1776	11.7237	20.1392
1777	11.7237	20.1392
1778	11.7235	20.1395
1779	11.7242	20.1395
1780	11.7244	20.1397
1781	11.725	20.1398
1782	11.7248	20.1397
1783	11.7241	20.1397
1784	11.7235	20.1399
1785	11.7237	20.14
1786	11.7232	20.14
1787	11.7231	20.1403
1788	11.7237	20.1403
1789	11.7241	20.1402
1790	11.7236	20.1403
1791	11.7239	20.1406
1792	11.7242	20.1404
1793	11.7241	20.1404
1794	11.7241	20.1406
1795	11.7248	20.1404
1796	11.7243	20.1404
1797	11.7239	20.1406
1798	11.7239	20.1406
1799	11.7233	20.1406
1800	11.7232	20.1406
1801	11.7234	20.1407
1802	11.7236	20.1405
1803	11.7237	20.1406
1804	11.7237	20.1407
1805	11.7234	20.1408
1806	11.7229	20.1405
1807	11.7224	20.1407
1808	11.7223	20.1407
1809	11.7229	20.1407
1810	11.7233	20.1407
1811	11.724	20.1409
1812	11.7247	20.1409
1813	11.7251	20.1409
1814	11.725	20.1409
1815	11.7246	20.1408
1816	11.7244	20.1408
1817	11.7242	20.141
1818	11.7241	20.141
1819	11.7239	20.1411
1820	11.7234	20.1412
1821	11.7233	20.1414
1822	11.7232	20.1414
1823	11.7226	20.1415
1824	11.7224	20.1415
1825	11.7226	20.1415
1826	11.7228	20.1416
1827	11.723	20.1416
1828	11.7243	20.1417
1829	11.7256	20.1418
1830	11.7264	20.1418
1831	11.7268	20.1419
1832	11.7269	20.1418
1833	11.7269	20.1417
1834	11.7261	20.1416
1835	11.7257	20.1417
1836	11.7255	20.1415
1837	11.7252	20.1416
1838	11.7244	20.1417
1839	11.7243	20.1417
1840	11.7244	20.1418
1841	11.7249	20.1421
1842	11.7248	20.1422
1843	11.725	20.1422
1844	11.7248	20.1424
1845	11.7243	20.1423
1846	11.7242	20.1422
1847	11.7246	20.1422
1848	11.7249	20.1423
1849	11.7252	20.1423
1850	11.7259	20.1424
1851	11.7256	20.1424
1852	11.7256	20.1426
1853	11.7249	20.1425
1854	11.7248	20.1425
1855	11.7246	20.1424
1856	11.7244	20.1423
1857	11.7245	20.1423
1858	11.7248	20.1425
1859	11.7243	20.1426
1860	11.7242	20.1427
1861	11.7242	20.1428
1862	11.7241	20.1429
1863	11.7221	20.143
1864	11.7009	20.1431
1865	11.6523	20.1433
1866	11.5832	20.1434
1867	11.5025	20.1433
1868	11.4338	20.1432
1869	11.4009	20.1431
1870	11.4057	20.1429
1871	11.4374	20.1429
1872	11.4851	20.1431
1873	11.5263	20.1433
1874	11.5548	20.1434
1875	11.5752	20.1436
1876	11.5921	20.1436
1877	11.6067	20.1437
1878	11.6194	20.1436
1879	11.6304	20.1437
1880	11.6393	20.1437
1881	11.6472	20.1436
1882	11.6546	20.1436
1883	11.662	20.1436
1884	11.668	20.1435
1885	11.6736	20.1435
1886	11.678	20.1438
1887	11.6816	20.1438
1888	11.6842	20.144
1889	11.6867	20.144
1890	11.6902	20.144
1891	11.6928	20.144
1892	11.6952	20.144
1893	11.6978	20.144
1894	11.6998	20.144
1895	11.7014	20.1439
1896	11.7033	20.1439
1897	11.7048	20.1439
1898	11.7063	20.144
1899	11.7078	20.1441
1900	11.7091	20.1443
1901	11.7101	20.1447
1902	11.7114	20.1449
1903	11.7125	20.1448
1904	11.714	20.1449
1905	11.715	20.1448
1906	11.7161	20.1445
1907	11.7176	20.1445
1908	11.7185	20.1445
1909	11.7189	20.1446
1910	11.7197	20.1447
1911	11.7206	20.145
1912	11.7206	20.1449
1913	11.7214	20.1449
1914	11.7221	20.1449
1915	11.7221	20.1448
1916	11.7226	20.1446
1917	11.7232	20.1447
1918	11.7233	20.1447
1919	11.7234	20.1446
1920	11.7244	20.1445
1921	11.7244	20.1446
1922	11.7245	20.1446
1923	11.7247	20.1447
1924	11.7246	20.1449
1925	11.7249	20.145
1926	11.725	20.1451
1927	11.7254	20.1452
1928	11.7263	20.1454
1929	11.7265	20.1454
1930	11.7263	20.1456
1931	11.7267	20.1456
1932	11.7267	20.1456
1933	11.7258	20.1456
1934	11.7253	20.1456
1935	11.7252	20.1457
1936	11.7254	20.1458
1937	11.7252	20.1459
1938	11.7254	20.1458
1939	11.7253	20.1459
1940	11.7255	20.1456
1941	11.7249	20.1456
1942	11.7252	20.1454
1943	11.7254	20.1453
1944	11.7263	20.1453
1945	11.7262	20.1455
1946	11.7271	20.1456
1947	11.7273	20.1457
1948	11.7268	20.1458
1949	11.7266	20.1459
1950	11.7267	20.146
1951	11.7252	20.1461
1952	11.7247	20.1462
1953	11.7256	20.1462
1954	11.7257	20.1463
1955	11.7259	20.1461
1956	11.727	20.1461
1957	11.7271	20.1462
1958	11.7262	20.1463
1959	11.7264	20.1461
1960	11.7258	20.1465
1961	11.7254	20.1465
1962	11.7253	20.1464
1963	11.7255	20.1464
1964	11.7252	20.1465
1965	11.7255	20.1461
1966	11.7258	20.1463
1967	11.7259	20.1463
1968	11.7257	20.1463
1969	11.7257	20.1462
1970	11.7258	20.1466
1971	11.726	20.1466
1972	11.7255	20.1467
1973	11.7254	20.1468
1974	11.7253	20.147
1975	11.7255	20.1469
1976	11.7255	20.1468
1977	11.7259	20.1471
1978	11.726	20.1472
1979	11.7265	20.1474
1980	11.7261	20.1479
1981	11.7251	20.148
1982	11.7248	20.1478
1983	11.725	20.1479
1984	11.725	20.1478
1985	11.7255	20.1475
1986	11.7264	20.1473
1987	11.7266	20.1474
1988	11.7265	20.1474
1989	11.7265	20.1474
1990	11.7263	20.1474
1991	11.7262	20.1475
1992	11.7265	20.1475
1993	11.7261	20.1475
1994	11.7259	20.1475
1995	11.7255	20.1475
1996	11.7255	20.1477
1997	11.7255	20.1477
1998	11.7263	20.1477
1999	11.7267	20.1478
2000	11.7269	20.1477
2001	11.7269	20.1477
2002	11.7266	20.1478
2003	11.726	20.1477
[truncated: 1,659 more rows]

## Sheet: Processed-data-ITC-His-ZZ-vs-RN
Molar ratio	NDH (kcal/mol)	Fit
0.02415	--	-2636.3
0.12133	--	-2565.59
0.21943	-2555.22	-2437.29
0.31847	-2248.83	-2287.56
0.41844	-2101.61	-2116.71
0.51934	-1788.32	-1927.54
0.62117	-1740.06	-1725.82
0.72393	-1482.42	-1519.71
0.82762	-1334.91	-1318.4
0.93225	-1142.33	-1130.12
1.0378	-1059.2	-960.654
1.14429	-862.355	-812.798
1.2517	-621.691	-686.759
1.36005	-765.274	-580.997
1.46933	-493.298	-493.075
1.57953	-431.577	-420.302
1.69067	-401.783	-360.108
1.80274	-173.326	-310.222
1.91574	-219.474	-268.724
2.02967	37.1764	-234.037
