# Supplementary material for: Structure of the Nmd4-Upf1 complex supports conservation of the nonsense-mediated mRNA decay pathway between yeast and humans
Source: PLoS Biol. 2024 Sep 27;22(9):e3002821. doi: 10.1371/journal.pbio.3002821 (PMC11463774; doi:10.1371/journal.pbio.3002821)
Supplement: S7 Data — (XLSX) [file pbio.3002821.s024.xlsx]

## Sheet: Figure S7A
Elution time (min)	Nmd4 WT	Nmd4 R210E	Nmd4 W216A	Nmd4 M2
0	0.013
0.16	-2.372
0.32	-0.403
0.48	0.115	-1.679	1.198
0.64	0.609	-5.233	0.76	-3.247
0.8	0.072	-5.199	0.439	0.018
0.96	0.006	-4.947	0.201	0.411
1.12	0.352	-5.164	-0.096	-0.976
1.28	0.421	-5.415	-0.496	-0.333
1.44	0.622	-6.274	-0.76	0.095
1.6	1.363	-5.372	-1.157	-4.279
1.76	2.847	-6.17	-1.482	-1.852
1.92	2.268	-5.596	-1.762	-1.952
2.08	1.782	-5.904	-2.027	-1.747
2.24	1.925	-5.564	-2.344	-0.036
2.4	1.696	-6.165	-2.626	-0.684
2.56	2.878	-5.851	-2.829	-3.918
2.72	2.387	-5.924	-3.031	-3.477
2.88	2.7	-6.142	-3.317	-4.314
3.04	2.838	-5.913	-3.427	-3.857
3.2	3.007	-6.124	-3.658	-3.703
3.36	3.156	-6.055	-3.807	-3.568
3.52	2.741	-5.678	-3.967	-4.15
3.68	4.438	-5.904	-4.117	-3.749
3.84	3.623	-6.091	-4.268	-4.43
4	2.317	-6.322	-4.278	-3.971
4.16	3.108	-6.078	-4.443	-3.411
4.32	3.194	-6.111	-4.608	-2.6
4.48	2.309	-6.663	-4.595	-4.004
4.64	2.563	-5.73	-4.605	-3.78
4.8	2.919	-5.314	-4.65	-3.483
4.96	4.25	-6.17	-4.682	-2.432
5.12	1.71	-5.84	-4.73	-4.443
5.28	2.242	-5.908	-4.818	-4.35
5.44	0.626	-6.22	-4.818	-4.401
5.6	2.629	-6.426	-4.888	-4.688
5.76	2.427	-6.745	-4.96	-4.556
5.92	2.637	-6.248	-5.014	-3.901
6.08	5.136	-6.783	-5.084	-3.291
6.24	4.097	-6.611	-5.044	-4.231
6.4	3.898	-6.339	-5.091	-4.376
6.56	2.053	-6.694	-5.093	-3.398
6.72	2.077	-6.678	-5.131	-5.008
6.88	-0.119	-6.876	-5.149	-3.349
7.04	-1.738	-6.955	-5.129	-4.334
7.2	-1.268	-6.992	-5.139	-4.518
7.36	-1.396	-6.735	-5.204	-4.589
7.52	1.247	-6.759	-5.237	-4.288
7.68	0.663	-6.952	-5.181	-3.904
7.84	-0.12	-6.958	-5.211	-4.688
8	0.635	-6.126	-5.206	-5.246
8.16	0.987	-6.499	-5.205	-5.277
8.32	0.327	-5.604	-5.187	-3.841
8.48	1.922	-6.231	-5.28	-3.412
8.64	1.976	-6.494	-5.285	-4.038
8.8	0.435	-5.987	-5.221	-3.438
8.96	1.533	-6.247	-5.262	-4.3
9.12	1.403	-6.114	-5.323	-4.025
9.28	2.398	-6.021	-5.311	-3.768
9.44	0.67	-6.308	-5.325	-4.302
9.6	0.335	-5.9	-5.366	-2.28
9.76	0.226	-6.153	-5.364	-2.413
9.92	-0.441	-6.677	-5.382	-3.069
10.08	-0.98	-5.998	-5.458	-3.463
10.24	-0.511	-6.133	-5.41	-5.317
10.4	-0.429	-6.032	-5.414	-3.968
10.56	0.185	-6.46	-5.394	-3.171
10.72	-0.746	-6.276	-5.44	-2.836
10.88	-0.429	-6.883	-5.448	1.354
11.04	-0.211	-6.283	-5.445	-2.754
11.2	-0.061	-5.911	-5.447	-1.612
11.36	-0.108	-5.43	-5.486	-1.598
11.52	-0.646	-6.049	-5.451	-1.239
11.68	-0.147	-5.801	-5.43	-0.423
11.84	-0.198	-5.199	-5.5	-0.591
12	-0.369	-5.288	-5.461	-0.439
12.16	-0.9	-5.781	-5.527	-0.563
12.32	-1.054	-6.302	-5.54	-0.259
12.48	-0.291	-6.135	-5.518	-1.809
12.64	-0.673	-6.433	-5.539	-1.874
12.8	-1.279	-5.727	-5.513	-1.3
12.96	-0.848	-6.362	-5.511	-0.322
13.12	-0.866	-6.518	-5.578	-1.971
13.28	-1.367	-6.856	-5.561	-0.603
13.44	-0.989	-6.103	-5.586	-2.184
13.6	-1.403	-5.547	-5.533	-0.73
13.76	-1.171	-5.69	-5.587	0.053
13.92	-1.004	-6.114	-5.56	-0.606
14.08	-1.232	-5.732	-5.592	-2.065
14.24	-0.864	-6.894	-5.607	-0.612
14.4	-1.377	-7.008	-5.617	-0.276
14.56	-0.903	-6.23	-5.553	-0.674
14.72	-0.998	-6.61	-5.542	-1.487
14.88	-1.191	-6.703	-4.82	-0.828
15.04	-0.859	-6.92	-5.792	-1.191
15.2	-1.604	-7.353	-5.923	-1.124
15.36	-1.794	-6.783	-5.799	-0.947
15.52	-0.914	-7.024	-5.877	-2.07
15.68	-1.461	-6.753	-5.839	-1.634
15.84	-1.465	-6.805	-5.879	-1.673
16	-1.267	-6.17	-5.879	-2.727
16.16	-1.281	-6.72	-5.892	-1.821
16.32	-1.226	-6.418	-5.835	-2.588
16.48	-1.151	-6.479	-5.865	-2.309
16.64	-0.14	-5.76	-5.877	-2.17
16.8	-0.675	-5.149	-5.835	-3.011
16.96	-1.107	-6.817	-5.931	-2.426
17.12	-0.759	-6.509	-5.768	-2.951
17.28	-0.92	-6.106	-5.842	-1.682
17.44	-1.812	-6.755	-5.838	-2.633
17.6	-1.914	-6.209	-5.857	-3.066
17.76	-1.548	-6.068	-5.832	-2.463
17.92	-1.467	-6.531	-5.863	-2.895
18.08	-1.22	-6.964	-5.836	-2.357
18.24	-1.192	-6.717	-5.902	-3.553
18.4	-1.76	-6.628	-5.856	-3.807
18.56	-1.279	-6.829	-5.882	-3.649
18.72	-0.083	-6.225	-5.819	-4.19
18.88	-1.54	-6.641	-5.865	-3.809
19.04	-0.798	-7.444	-5.871	-3.296
19.2	-0.977	-6.768	-5.872	-3.126
19.36	-0.477	-6.771	-5.864	-2.833
19.52	-0.386	-6.515	-5.907	-2.57
19.68	-0.777	-6.759	-5.89	-3.253
19.84	-1.417	-6.653	-5.919	-2.473
20	-1.125	-6.221	-5.939	-2.287
20.16	-1.338	-5.556	-5.955	-2.799
20.32	-1.036	-6.191	-5.931	-1.211
20.48	-2.544	-6.661	-5.882	-2.928
20.64	-2.289	-6.997	-6.008	-2.835
20.8	-2.474	-6.853	-6.003	-2.662
20.96	0.158	-6.761	-6.026	-2.256
21.12	-0.685	-6.277	-6.011	-1.937
21.28	-0.585	-6.603	-6.003	-2.197
21.44	-0.195	-6.97	-5.946	-1.014
21.6	-0.523	-6.775	-5.977	-1.138
21.76	-0.48	-6.667	-5.958	-2.207
21.92	-0.653	-6.662	-5.964	-0.536
22.08	0.026	-6.264	-5.958	-1.09
22.24	0.006	-5.474	-5.958	-0.909
22.4	-1.235	-5.24	-6.007	-1.512
22.56	-0.044	-6.08	-5.923	-0.71
22.72	0.348	-5.721	-5.967	-1.062
22.88	-0.114	-6.004	-5.931	-0.634
23.04	0.486	-5.809	-5.912	-0.381
23.2	0.277	-5.831	-5.905	-0.426
23.36	0.271	-5.567	-5.93	-0.361
23.52	0.032	-5.568	-5.872	-0.458
23.68	-0.012	-5.273	-5.88	-0.433
23.84	0.308	-5.587	-5.912	-1.067
24	0.951	-6.155	-5.963	-0.718
24.16	0.796	-5.803	-5.915	0.296
24.32	0.933	-5.264	-5.906	-0.618
24.48	0.062	-5.678	-5.904	-0.57
24.64	0.65	-5.643	-5.908	-0.419
24.8	1.062	-5.666	-6.013	-0.692
24.96	0.779	-5.491	-5.954	-0.327
25.12	0.361	-6.413	-6.01	-0.181
25.28	-0.634	-6.172	-5.999	0.096
25.44	-0.299	-6.668	-6.037	-0.584
25.6	-0.317	-6.239	-6.03	-0.192
25.76	-1.642	-6.435	-6.112	-0.085
25.92	-0.639	-6.581	-6.083	-0.559
26.08	-0.335	-6.957	-6.093	0.239
26.24	-0.562	-6.512	-6.164	0.002
26.4	-0.437	-6.299	-6.083	0.286
26.56	0.309	-6.076	-6.19	0.462
26.72	-0.526	-7.483	-6.142	0.087
26.88	-1.348	-7.159	-6.115	0.336
27.04	-0.256	-6.811	-6.135	0.311
27.2	-0.183	-6.473	-6.187	-0.082
27.36	-0.378	-6.026	-6.208	0.208
27.52	-1.603	-5.863	-6.222	0.166
27.68	-1.298	-7.432	-6.211	0.313
27.84	-0.011	-6.383	-6.169	0.189
28	-1.837	-6.383	-6.189	0.286
28.16	-3.687	-6.238	-6.233	-0.07
28.32	-3.566	-6.181	-6.256	-0.404
28.48	-3.795	-6.431	-6.27	-4.339
28.64	-3.837	-6.102	-6.278	-2.089
28.8	-3.704	-5.882	-6.254	-1.684
28.96	-3.071	-5.726	-6.379	-0.703
29.12	-3.763	-6.192	-6.318	-1.177
29.28	-3.959	-6.668	-6.334	-0.481
29.44	-2.915	-6.023	-6.33	-0.033
29.6	-2.046	-6.213	-6.319	-0.649
29.76	-3.638	-7.137	-6.308	-0.401
29.92	-3.765	-6.623	-6.35	-0.166
30.08	-3.656	-7.023	-6.39	-0.413
30.24	-1.915	-6.78	-6.413	-0.265
30.4	-3.289	-7.085	-6.413	-0.316
30.56	-2.042	-6.798	-6.444	0.05
30.72	-2.918	-7.4	-6.432	0.088
30.88	-2.513	-6.967	-6.436	0.177
31.04	-1.718	-6.305	-6.395	0.13
31.2	-1.939	-6.731	-6.422	-0.108
31.36	-2.73	-6.87	-6.472	-0.358
31.52	-3.08	-6.406	-6.379	0.242
31.68	-3.023	-6.438	-6.419	-0.089
31.84	-3.79	-6.644	-6.407	0.018
32	-3.511	-6.473	-6.396	-0.312
32.16	-3.02	-6.82	-6.416	-0.113
32.32	-2.746	-7.561	-6.504	-0.377
32.48	-3.448	-8.797	-6.402	-0.156
32.64	-3.698	-8.728	-6.391	-0.249
32.8	-3.382	-8.69	-6.451	-0.196
32.96	-3.548	-8.603	-6.413	-0.435
33.12	-2.243	-8.405	-6.394	-0.214
33.28	-4.155	-8.37	-6.404	-0.196
33.44	-4.018	-8.126	-6.464	-0.574
33.6	-4.163	-7.654	-6.517	-0.051
33.76	-4.222	-6.902	-6.464	0.018
33.92	-4.189	-6.738	-6.571	0.18
34.08	-4.244	-6.393	-6.474	-1.075
34.24	-3.971	-7.32	-6.534	1.383
34.4	-3.981	-6.908	-6.513	1.006
34.56	-4.07	-6.211	-6.514	0.288
34.72	-3.916	-6.355	-6.56	0.46
34.88	-3.374	-6.835	-6.554	0.135
35.04	-4.064	-6.224	-6.491	0.041
35.2	-3.62	-6.172	-6.514	0.019
35.36	-1.903	-6.195	-6.491	-0.169
35.52	-3.61	-5.992	-6.452	-1.373
35.68	-2.386	-5.403	-6.396	-1.723
35.84	-1.961	-4.975	-6.512	-0.495
36	-1.618	-5.132	-6.438	-0.116
36.16	-1.695	-5.459	-6.414	-0.16
36.32	-1.606	-5.119	-6.417	0.394
36.48	-1.907	-5.323	-6.365	0.236
36.64	-1.157	-5.203	-6.421	0.087
36.8	-1.276	-6.005	-6.379	0.235
36.96	-1.343	-5.559	-6.402	0.848
37.12	-3.345	-6.029	-6.383	0.224
37.28	-2.42	-6.387	-6.421	0.044
37.44	-1.737	-6.088	-6.346	0.033
37.6	-1.635	-6.059	-6.319	0.009
37.76	-0.871	-5.334	-6.45	-0.074
37.92	-1.169	-6.368	-6.479	-0.131
38.08	-1.133	-6.27	-6.355	-0.388
38.24	-0.934	-6.322	-6.359	-0.355
38.4	-0.881	-6.406	-6.45	0.111
38.56	-0.288	-6.011	-6.359	0.325
38.72	-1.645	-6.056	-6.487	-0.441
38.88	-1.665	-5.823	-6.45	-0.737
39.04	-1.88	-6.814	-6.471	-0.995
39.2	-1.705	-6.346	-6.414	-0.172
39.36	-1.425	-6.099	-6.385	0.292
39.52	-1.326	-5.687	-6.372	-0.085
39.68	-1.616	-5.539	-6.395	-0.309
39.84	-1.534	-5.721	-6.433	-0.162
40	-1.632	-5.529	-6.459	0.207
40.16	-1.657	-5.633	-6.382	0.307
40.32	-1.605	-5.941	-6.437	0.119
40.48	-1.778	-5.172	-6.463	0.131
40.64	-1.019	-4.849	-6.427	-0.085
40.8	-0.329	-5.893	-6.415	0.021
40.96	-1.535	-6.671	-6.496	0.146
41.12	-1.118	-6.186	-6.484	-0.025
41.28	-1.546	-5.816	-6.574	-0.158
41.44	-1.003	-6.579	-6.51	-0.45
41.6	-1.465	-6.988	-6.525	-0.104
41.76	-0.081	-6.315	-6.558	-0.502
41.92	-1.594	-5.598	-6.538	0.07
42.08	-1.409	-6.407	-6.626	-1.952
42.24	-1.293	-5.777	-6.526	-0.258
42.4	-0.988	-6.29	-6.539	-0.444
42.56	-1.388	-6.386	-6.445	-0.511
42.72	-0.961	-6.812	-6.41	-0.537
42.88	-1.293	-6.091	-6.413	-0.954
43.04	-0.916	-5.965	-6.477	0.145
43.2	-1.097	-6.686	-6.453	-0.392
43.36	0.231	-6.393	-6.495	-0.201
43.52	-1.328	-6.328	-6.423	-0.361
43.68	-1.265	-5.918	-6.454	-0.45
43.84	-0.505	-5.166	-6.46	0.235
44	-0.778	-5.435	-6.448	-0.372
44.16	-0.91	-5.457	-6.432	0.025
44.32	-1.045	-5.317	-6.36	0.116
44.48	-0.069	-4.977	-6.392	-0.03
44.64	-0.752	-4.43	-6.389	0.105
44.8	-0.444	-4.255	-6.393	0.25
44.96	-0.883	-4.386	-6.408	0.541
45.12	-0.612	-4.597	-6.341	0.54
45.28	-0.762	-4.702	-6.34	1.586
45.44	-0.468	-4.548	-6.399	1.34
45.6	0.51	-4.834	-6.404	1.36
45.76	0.596	-5.547	-6.348	1.429
45.92	0.349	-5.803	-6.321	1.315
46.08	0.481	-6.013	-6.236	1.869
46.24	0.483	-5.479	-6.198	2.07
46.4	0.092	-5.126	-6.143	2.029
46.56	0.287	-4.928	-6.083	2.078
46.72	1.273	-5.761	-6.073	2.083
46.88	1.44	-6.225	-6.027	2.345
47.04	1.815	-6.199	-5.985	2.572
47.2	2.665	-5.767	-5.989	2.551
47.36	3.201	-5.508	-5.92	2.947
47.52	3.078	-5.111	-5.697	2.807
47.68	3.367	-5.602	-5.668	3.549
47.84	3.344	-5.988	-5.583	3.483
48	3.726	-6.223	-5.482	3.753
48.16	4.566	-4.984	-5.52	4.119
48.32	5.146	-5.667	-5.338	4.367
48.48	6.529	-5.609	-5.4	4.545
48.64	6.748	-4.885	-5.236	4.669
48.8	8.304	-5.395	-5.312	4.953
48.96	9.454	-5.069	-5.162	5.921
49.12	10.16	-5.366	-5.016	6.212
49.28	9.965	-6.04	-4.975	6.945
49.44	10.532	-6.382	-4.84	7.526
49.6	12.117	-6.763	-4.725	7.833
49.76	13.25	-6.793	-4.664	8.081
49.92	13.515	-6.668	-4.521	8.29
50.08	13.895	-6.198	-4.316	8.313
50.24	14.667	-5.946	-4.232	9.004
50.4	11.504	-6.167	-4.037	10.091
50.56	11.611	-6.259	-3.821	10.055
50.72	10.036	-5.897	-3.46	10.283
50.88	10.468	-6.348	-3.12	11.25
51.04	12.041	-5.822	-2.638	11.791
51.2	13.607	-6.137	-2.16	12.288
51.36	14.231	-6.313	-1.547	12.945
51.52	14.958	-5.63	-0.904	13.284
51.68	16.419	-5.601	-0.17	13.772
51.84	18.307	-5.909	0.482	14.72
52	17.464	-5.65	1.099	15.694
52.16	18.682	-6.482	1.821	16.357
52.32	20.645	-6.289	2.829	17.044
52.48	21.487	-5.978	3.608	18.38
52.64	22.478	-5.214	4.63	19.336
52.8	23.471	-5.366	5.626	19.903
52.96	24.824	-5.823	6.723	21.57
53.12	26.338	-6.106	7.763	22.813
53.28	28.103	-5.249	8.761	23.69
53.44	29.698	-5.106	10.019	25.35
53.6	31.664	-4.048	11.311	26.293
53.76	33.789	-3.954	12.843	21.271
53.92	35.91	-4.721	14.464	22.974
54.08	38.531	-5.233	16.418	25.199
54.24	41.871	-5.308	18.383	28.199
54.4	44.375	-5.186	20.62	31.366
54.56	44.255	-5.337	23.218	37.951
54.72	48.26	-5.225	26.229	42.217
54.88	53.816	-4.927	29.403	47.228
55.04	59.33	-5.75	33.056	51.318
55.2	64.803	-5.274	37.311	56.115
55.36	70.747	-5.145	42.036	59.553
55.52	77.989	-5.4	47.459	67.265
55.68	85.934	-4.784	53.678	73.557
55.84	94.314	-4.843	60.322	81.445
56	104.661	-3.912	67.899	89.176
56.16	115.938	-3.686	76.252	98.149
56.32	128.799	-3.702	85.566	108.989
56.48	142.585	-3.517	95.848	120.462
56.64	158.697	-3.244	107.052	133.049
56.8	176.121	-1.04	119.474	147.025
56.96	195.444	-0.755	132.702	161.847
57.12	216.951	0.663	147.204	177.972
57.28	240.35	0.431	162.741	195.69
57.44	266.048	0.733	179.567	215.348
57.6	293.72	1.388	197.427	235.746
57.76	324.202	2.192	216.218	258.246
57.92	357.589	3.801	236.178	281.741
58.08	391.765	4.984	257.245	306.782
58.24	429.011	6.992	278.708	333.45
58.4	467.96	9.103	301.227	360.924
58.56	509.051	9.734	324.279	389.359
58.72	553.09	11.981	347.839	418.338
58.88	597.111	14.501	371.495	448.612
59.04	642.537	16.392	395.385	479.231
59.2	688.688	17.756	419.024	509.897
59.36	734.945	20.056	442.306	540.635
59.52	780.801	21.736	464.826	570.799
59.68	825.335	24.2	486.393	600.703
59.84	868.714	26.928	507.247	629.546
60	910.503	29.165	526.736	657.168
60.16	950.413	32.684	544.601	683.054
60.32	986.565	33.67	560.566	707.404
60.48	1019.43	36.471	575.118	729.987
60.64	1050.16	39.112	587.835	750.867
60.8	1074.9	41.445	598.251	768.044
60.96	1098.62	43.188	606.288	783.512
61.12	1117.94	45.591	612.418	795.937
61.28	1131.75	47.695	616.038	806.645
61.44	1140.69	48.621	617.55	813.48
61.6	1147.77	49.859	617	818.104
61.76	1150.38	53.038	613.832	819.729
61.92	1147.11	53.273	609.021	818.721
62.08	1142.62	53.22	602.059	815.335
62.24	1131.24	53.969	593.505	810.16
62.4	1118.73	54.676	583.211	802.314
62.56	1102.86	55.322	571.03	791.342
62.72	1086.6	55.417	557.332	778.222
62.88	1064.85	53.741	542.583	764.346
63.04	1040.91	52.755	526.88	747.58
63.2	1014.77	52.108	509.609	729.295
63.36	989.303	51.379	491.655	709.629
63.52	959.498	50.264	473.197	688.853
63.68	928.389	48.979	454.007	667.229
63.84	897.3	47.424	435.009	644.697
64	863.245	45.487	415.297	621.437
64.16	829.043	43.12	395.892	596.571
64.32	796.391	42.214	376.251	572.012
64.48	760.666	39.085	357.2	547.651
64.64	726.424	36.809	338.049	520.741
64.8	694.264	35.049	319.384	496.86
64.96	660.65	32.925	300.988	473.392
65.12	627.536	31.181	283.655	448.893
65.28	591.602	28.452	266.757	424.992
65.44	559.309	26.725	250.423	401.341
65.6	526.775	24.521	235.145	379.825
65.76	496.512	22.907	220.394	358.042
65.92	468.134	21.434	206.373	337.23
66.08	441.276	19.701	192.989	318.247
66.24	416.477	18.081	180.242	298.706
66.4	391.392	16.598	168.906	280.871
66.56	368.148	13.828	158.03	263.89
66.72	345.439	11.276	147.707	247.539
66.88	324.665	10.266	137.92	231.683
67.04	305.055	9.248	128.81	218.49
67.2	287.01	8.513	120.818	205.288
67.36	269.503	7.623	112.857	192.55
67.52	253.539	7.094	105.772	182.067
67.68	238.478	6.362	98.713	171.321
67.84	224.266	4.878	92.817	161.67
68	211.252	4.375	86.975	151.61
68.16	199.308	3.777	81.653	143.861
68.32	187.541	4.395	76.298	136.578
68.48	177.13	3.785	71.811	129.062
68.64	167.444	2.674	67.39	122.295
68.8	158.003	2.368	63.569	115.736
68.96	149.687	1.555	59.827	109.202
69.12	141.401	1.183	56.478	103.834
69.28	133.442	0.698	53.078	98.236
69.44	126.259	0.307	49.987	93.385
69.6	119.206	-0.431	47.188	88.905
69.76	112.649	-0.704	43.991	84.291
69.92	107.153	-0.911	41.428	79.912
70.08	101.824	-1.332	38.853	76.281
70.24	97.005	-1.784	36.396	72.017
70.4	91.724	-1.699	34.109	69.247
70.56	86.849	-1.858	32.145	65.379
70.72	82.848	-2.326	29.935	62.637
70.88	79.069	-2.272	27.902	59.414
71.04	73.975	-2.199	26.109	56.544
71.2	70.464	-2.001	24.424	53.95
71.36	66.935	-2.641	22.664	49.974
71.52	63.505	-2.428	21.091	48.635
71.68	60.424	-2.951	19.17	46.107
71.84	57.804	-2.313	17.815	43.466
72	53.088	-3.257	16.092	39.948
72.16	49.322	-2.496	14.547	39.144
72.32	45.625	-3.017	13.177	35.54
72.48	43.106	-3.509	11.955	34.742
72.64	41.179	-2.205	10.765	32.952
72.8	38.993	-5.031	9.738	31.131
72.96	36.384	-5.125	8.4	28.184
73.12	33.999	-4.913	7.304	26.874
73.28	31.886	-4.911	6.342	25.802
73.44	29.912	-4.242	5.493	23.907
73.6	27.871	-4.561	4.62	21.223
73.76	25.933	-4.676	3.785	21.101
73.92	23.964	-4.916	3.126	20.26
74.08	22.317	-5.098	2.583	18.794
74.24	20.635	-5.319	1.953	17.091
74.4	19.098	-5.207	1.477	15.763
74.56	17.613	-5.318	0.656	14.673
74.72	16.295	-5.505	0.107	13.688
74.88	15.028	-5.631	-0.462	12.714
75.04	13.949	-5.298	-1.077	12.028
75.2	12.796	-5.398	-1.553	11.295
75.36	11.99	-5.126	-1.88	10.388
75.52	10.877	-5.168	-2.37	9.513
75.68	9.894	-5.047	-2.536	8.949
75.84	9.054	-5.606	-2.87	8.526
76	8.406	-5.505	-3.169	7.869
76.16	7.741	-5.415	-3.282	7
76.32	7.146	-6.028	-3.552	6.713
76.48	6.522	-5.217	-3.785	5.957
76.64	5.997	-5.976	-4.021	5.681
76.8	5.703	-5.317	-4.175	5.695
76.96	4.956	-6.237	-4.431	5.058
77.12	4.531	-5.792	-4.544	4.947
77.28	4.253	-5.552	-4.63	5.012
77.44	3.908	-5.831	-4.743	5.023
77.6	3.583	-5.963	-4.81	4.453
77.76	3.33	-6.09	-4.969	4.407
77.92	3.168	-6.153	-5.018	3.431
78.08	3.026	-5.632	-5.131	0.916
78.24	2.519	-5.902	-5.195	3.366
78.4	2.423	-5.661	-5.271	3.981
78.56	2.376	-5.682	-5.342	4.2
78.72	2.449	-5.305	-5.351	3.574
78.88	3.318	-5.98	-5.383	3.959
79.04	2.508	-6.153	-5.438	3.176
79.2	2.324	-5.935	-5.499	3.655
79.36	2.174	-6.426	-5.529	2.805
79.52	1.935	-5.96	-5.537	3.268
79.68	1.826	-5.072	-5.469	3.07
79.84	1.821	-4.917	-5.496	3.465
80	1.717	-5.827	-5.6	3.548
80.16	1.713	-5.844	-5.609	3.36
80.32	1.651	-5.516	-5.549	2.967
80.48	1.624	-5.498	-5.573	3.241
80.64	1.789	-5.355	-5.525	1.88
80.8	1.417	-5.585	-5.6	2.87
80.96	1.409	-5.871	-5.744	3.515
81.12	1.357	-5.997	-5.62	3.697
81.28	1.416	-5.529	-5.636	2.671
81.44	1.518	-5.186	-5.634	1.803
81.6	1.477	-5.801	-5.544	2.211
81.76	1.708	-5.144	-5.626	3.095
81.92	1.356	-6.002	-5.301	3.704
82.08	1.305	-5.941	-5.536	3.676
82.24	1.319	-5.313	-5.544	3.145
82.4	1.411	-5.325	-5.563	3.633
82.56	1.487	-5.308	-5.47	3.582
82.72	1.397	-5.658	-5.555	3.305
82.88	1.237	-6.314	-5.543	2.206
83.04	1.27	-5.285	-5.558	3.464
83.2	1.259	-5.345	-5.526	3.414
83.36	1.251	-5.592	-5.18	3.479
83.52	1.266	-5.916	-5.493	3.668
83.68	1.499	-5.685	-5.614	3.618
83.84	1.175	-5.982	-5.55	2.204
84	1.19	-5.738	-5.546	2.674
84.16	1.181	-5.581	-5.557	2.67
84.32	1.255	-6.141	-5.715	2.995
84.48	1.231	-5.87	-5.628	3.655
84.64	1.114	-5.575	-5.741	1.216
84.8	1.149	-5.958	-5.717	3.572
84.96	1.531	-5.444	-5.916	3.573
85.12	0.902	-6.066	-5.875	3.273
85.28	0.665	-6.07	-5.814	3.135
85.44	0.71	-6.712	-5.887	3.234
85.6	0.556	-6.282	-5.986	3.023
85.76	0.665	-6.722	-5.919	3.203
85.92	0.468	-6.587	-5.896	3.117
86.08	0.579	-5.593	-5.916	3.143
86.24	0.648	-5.47	-6.017	2.908
86.4	0.686	-6.702	-6.027	3.082
86.56	0.684	-6.13	-6.006	3.17
86.72	0.591	-5.989	-6.148	3.053
86.88	0.696	-5.421	-6.233	3.103
87.04	0.525	-5.727	-6.038	3.002
87.2	0.464	-5.444	-6.256	2.947
87.36	0.397	-4.441	-6.285	2.932
87.52	0.324	-5.642	-6.376	2.828
87.68	-0.125	-6.087	-6.234	2.869
87.84	0.14	-5.864	-6.314	2.87
88	0.041	-7.058	-6.461	2.771
88.16	0.073	-6.505	-6.509	2.696
88.32	-0.029	-6.385	-6.53	2.688
88.48	0.043	-6.63	-6.456	2.69
88.64	-0.343	-6.663	-6.479	2.698
88.8	-0.189	-6.563	-6.55	2.529
88.96	-0.351	-5.91	-6.585	2.448
89.12	-0.181	-6.196	-6.501	2.546
89.28	-0.125	-5.947	-6.672	2.557
89.44	-0.31	-5.242	-6.61	2.526
89.6	-0.262	-5.355	-6.677	2.365
89.76	-0.323	-6.902	-6.736	2.224
89.92	-0.468	-6.771	-6.587	2.383
90.08	-0.47	-6.276	-6.589	2.396
90.24	-0.38	-6.104	-6.469	2.433
90.4	-0.389	-6.204	-6.515	2.335
90.56	-0.489	-4.668	-6.557	2.228
90.72	-0.438	-5.229	-6.658	2.104
90.88	-0.528	-5.253	-6.711	2.17
91.04	-0.235	-4.474	-6.72	2.05
91.2	-0.631	-5.966	-6.736	2.083
91.36	-0.548	-6.374	-6.626	2.205
91.52	-0.643	-6.167	-6.714	2.071
91.68	-0.538	-6.227	-6.778	2.282
91.84	-0.708	-6.077	-6.81	2.209
92	-0.826	-6.173	-6.797	2.028
92.16	-0.877	-5.943	-6.829	2.239
92.32	-0.945	-5.988	-6.777	-1.974
92.48	-0.728	-5.436	-6.881	-4.36
92.64	-0.822	-5.348	-6.854	2.088
92.8	-0.713	-5.967	-6.797	1.917
92.96	-0.768	-6.084	-6.88	1.608
93.12	-0.782	-5.946	-6.928	1.719
93.28	-0.74	-6.001	-6.937	1.825
93.44	-0.944	-6.241	-6.801	2.026
93.6	-0.974	-5.998	-6.989	2.079
93.76	-0.975	-5.355	-6.867	2.126
93.92	-0.962	-5.301	-6.869	2.181
94.08	-1.313	-6.165	-6.799	2.243
94.24	-1.241	-6.666	-6.847	2.33
94.4	-1.206	-6.8	-6.894	2.38
94.56	-1.084	-6.265	-6.911	2.41
94.72	-0.945	-6.129	-6.878	2.372
94.88	-0.903	-6.916	-6.859	2.407
95.04	-0.917	-7.737	-6.667	2.279
95.2	-1.011	-7.448	-6.783	2.231
95.36	-0.992	-7.208	-6.776	2.234
95.52	-0.894	-7.457	-6.736	2.231
95.68	-1.609	-7.243	-6.654	2.312
95.84	-0.98	-7.092	-6.369	2.195
96	-1.208	-6.995	-6.464	2.186
96.16	-1.062	-7.117	-6.275	2.209
96.32	-0.901	-6.83	-6.183	2.271
96.48	-0.984	-6.755	-6.356	2.144
96.64	-0.983	-6.659	-6.534	2.304
96.8	-1.052	-6.189	-6.554	1.994
96.96	-1.149	-6.406	-6.735	2.39
97.12	-1.146	-6.564	-6.819	2.592
97.28	-1.059	-6.41	-6.765	2.449
97.44	-1.07	-6.322	-6.829	1.988
97.6	-1.156	-6.35	-6.771	2.387
97.76	-0.92	-7.077	-6.901	2.285
97.92	-0.924	-7.139	-6.846	2.253
98.08	-0.874	-7.234	-6.909	2.087
98.24	-0.912	-6.992	-6.95	2.374
98.4	-0.904	-6.59	-6.862	1.555
98.56	-0.879	-6.565	-6.834	2.429
98.72	-0.896	-5.899	-6.816	3.496
98.88	-1.005	-6.348	-6.896	3.246
99.04	-1.125	-6.032	-6.967	2.865
99.2	-0.958	-5.863	-6.99	2.775
99.36	-0.884	-5.186	-6.916	2.712
99.52	-0.82	-5.295	-7.051	2.516
99.68	-0.49	-5.702	-7.05	2.53
99.84	-0.881	-6.192	-6.847	2.512
100	-0.892	-5.652	-6.701	2.483
100.16	-0.8	-6.589	-6.84	2.461
100.32	-0.826	-5.823	-6.699	2.31
100.48	-0.951	-5.225	-6.818	2.415
100.64	-0.702	-5.802	-6.84	2.424
100.8	-0.59	-5.637	-6.818	2.475
100.96	-0.955	-6.329	-6.557	2.602
101.12	-0.79	-5.612	-6.663	2.599
101.28	-0.813	-5.253	-6.557	2.409
101.44	-0.658	-5.438	-6.72	2.518
101.6	-0.686	-6.305	-6.627	2.512
101.76	-0.84	-5.728	-6.606	2.354
101.92	-1.052	-5.977	-6.505	2.217
102.08	-1.145	-6.121	-6.625	2.302
102.24	-1.137	-5.699	-6.635	2.28
102.4	-1.098	-5.569	-6.74	2.226
102.56	-1.073	-5.923	-6.775	2.241
102.72	-1.117	-5.421	-6.759	2.142
102.88	-1.212	-5.294	-6.842	2.126
103.04	-1.265	-5.433	-6.811	2.033
103.2	-1.248	-6.134	-6.833	2.099
103.36	-1.285	-6.291	-6.893	2.013
103.52	-1.363	-5.557	-6.627	1.995
103.68	-1.689	-4.971	-6.851	2.026
103.84	-1.569	-4.511	-6.571	1.913
104	-1.776	-5.538	-6.89	1.846
104.16	-1.378	-4.705	-6.805	1.861
104.32	-1.763	-4.864	-6.8	2.074
104.48	-1.78	-5.538	-6.787	1.993
104.64	-1.628	-6.106	-6.837	1.894
104.8	-1.924	-5.625	-6.841	2.04
104.96	-1.865	-5.365	-6.809	1.949
105.12	-1.849	-4.52	-6.796	2.043
105.28	-1.758	-5.597	-6.786	1.808
105.44	-1.861	-5.175	-6.814	1.806
105.6	-1.898	-3.953	-6.933	1.738
105.76	-2.026	-4.901	-6.987	1.566
105.92	-1.642	-5.271	-6.968	1.583
106.08	-1.67	-5.952	-6.928	1.588
106.24	-1.618	-5.182	-6.944	1.482
106.4	-2.05	-5.179	-6.864	1.425
106.56	-2.067	-4.255	-6.875	1.429
106.72	-2.499	-4.385	-6.93	1.306
106.88	-2.196	-4.22	-6.976	1.332
107.04	-2.429	-5.409	-7.169	1.38
107.2	-2.569	-5.536	-7.175	1.279
107.36	-2.487	-4.741	-7.362	1.154
107.52	-2.119	-4.784	-7.458	0.981
107.68	-2.841	-5.408	-7.518	0.917
107.84	-2.694	-5.588	-7.703	0.667
108	-3.009	-5.25	-7.925	0.537
108.16	-2.907	-5.397	-8.104	0.202
108.32	-3.146	-5.456	-8.17	-0.169
108.48	-3.84	-5.255	-8.328	-0.555
108.64	-3.96	-5.328	-8.628	-0.913
108.8	-3.928	-4.933	-8.809	-1.136
108.96	-4.436	-4.672	-9.029	-1.545
109.12	-4.637	-4.146	-9.137	-1.836
109.28	-5.05	-3.953	-9.531	-2.264
109.44	-5.367	-4.643	-9.606	-2.82
109.6	-5.843	-4.486	-9.897	-3.367
109.76	-6.014	-5.518	-9.706	-3.751
109.92	-6.209	-5.914	-10.032	-4.193
110.08	-6.555	-5.878	-10.133	-11.966
110.24	-7.023	-5.66	-10.053	-8.907
110.4	-7.271	-5.809	-10.12	-10.34
110.56	-7.625	-6.285	-10.129	-5.988
110.72	-8.167	-5.177	-10.025	-5.841
110.88	-8.54	-6.184	-9.837	-6.763
111.04	-8.97	-5.725	-9.736	-7.29
111.2	-9.438	-5.427	-9.549	-7.365
111.36	-9.731	-5.548	-9.296	-7.661
111.52	-10.008	-6.15	-9.416	-7.992
111.68	-10.318	-6.336	-9.261	-8.278
111.84	-10.612	-5.901	-8.8	-8.642
112	-10.937	-6.486	-8.99	-8.974
112.16	-10.996	-6.111	-8.807	-9.267
112.32	-11.252	-6.199	-8.549	-9.606
112.48	-11.217	-5.781	-9.004	-10.544
112.64	-11.18	-5.334	-8.6	-10.204
112.8	-11.313	-4.788	-8.98	-10.6
112.96	-11.015	-5.841	-9.043	-10.934
113.12	-11.036	-5.269	-9.167	-11.269
113.28	-10.588	-5.277	-9.05	-11.725
113.44	-10.924	-4.621	-9.763	-11.96
113.6	-10.577	-3.49	-9.584	-12.187
113.76	-10.235	-4.031	-10.146	-12.483
113.92	-11.145	-3.389	-11.087	-12.821
114.08	-10.895	-2.622	-11.244	-13.131
114.24	-10.993	-2.376	-11.664	-13.425
114.4	-11.215	-1.525	-11.786	-13.829
114.56	-11.479	-0.851	-11.717	-14.143
114.72	-11.78	0.288	-11.989	-14.552
114.88	-11.986	0.652	-12.002	-16.94
115.04	-12.344	2.481	-11.677	-15.68
115.2	-12.534	1.469	-11.462	-16.324
115.36	-13.347	2.774	-11.439	-16.91
115.52	-13.73	3.925	-10.889	-17.572
115.68	-14.416	5.592	-11.387	-18.482
115.84	-14.844	7.492	-10.331	-19.347
116	-15.607	9.402	-10.507	-20.387
116.16	-16.075	11.11	-10.249	-21.628
116.32	-16.89	13.4	-10.076	-22.874
116.48	-17.691	15.536	-10.011	-24.229
116.64	-18.449	17.488	-9.777	-25.692
116.8	-19.168	18.997	-9.807	-27.055
116.96	-20.166	21.09	-10.681	-28.776
117.12	-21.05	22.757	-10.815	-30.375
117.28	-21.686	25.948	-10.85	-32.188
117.44	-22.75	28.942	-10.57	-33.984
117.6	-23.884	31.011	-9.825	-35.905
117.76	-24.623	33.154	-10.047	-37.876
117.92	-25.637	36.068	-8.933	-39.958
118.08	-26.506	38.652	-8.935	-42.09
118.24	-27.537	41.72	-9.056	-44.33
118.4	-28.445	45.045	-9.83	-46.759
118.56	-29.419	48.16	-10.012	-49.103
118.72	-30.373	50.988	-9.94	-51.687
118.88	-31.185	54.783	-9.704	-54.306
119.04	-31.911	57.019	-9.888	-56.897
119.2	-32.742	62.473	-9.886	-59.658
119.36	-33.454	63.343	-9.702	-62.334
119.52	-34.164	66.696	-9.794	-65.117
119.68	-34.879	70.119	-9.829	-67.845
119.84	-35.548	73.278	-9.589	-70.607
120	-36.223	75.922	-8.724	-73.446

## Sheet: Figure S7B
S200-Upf1-HD-WT
Elution time (sec)	Elution time (min)	Upf1-HD WT	Upf1-HD G243R	Upf1-HD G377R	Upf1-HD DM
0	0	0.0155	0.037353	0.018692	-0.00553
2	0.0333333	0.0155	0.037321	0.018714	0.005
4	0.0666667	0.015674	0.037304	0.018701	0.004966
6	0.1	0.015936	0.0072	0.007	0.00484
8	0.133333	0.016228	0.007216	0.006814	0.004782
10	0.166667	0.016484	0.008507	0.005979	0.000832
12	0.2	0.016415	0.009336	0.160991	0.003012
14	0.233333	0.016432	0.009164	0.023318	0.002784
16	0.266667	0.016135	0.00738	0.008803	0.002756
18	0.3	0.016074	0.006825	0.017013	0.002897
20	0.333333	0.016111	0.006458	0.011462	0.00308
22	0.366667	0.016078	0.006131	0.05111	0.003189
24	0.4	0.016094	0.005826	0.018232	0.00331
26	0.433333	0.016349	0.006223	0.013551	0.003418
28	0.466667	0.017141	0.006402	0.012277	0.003547
30	0.5	0.018538	0.006316	0.011577	0.003986
32	0.533333	0.020031	0.00658	0.011066	0.004851
34	0.566667	0.020615	0.006727	0.01142	0.005384
36	0.6	0.020599	0.006789	0.011472	0.005426
38	0.633333	0.020253	0.006633	0.011516	0.005245
40	0.666667	0.01965	0.006352	0.011056	0.005113
42	0.7	0.019088	0.005994	0.010762	0.004829
44	0.733333	0.01863	0.005784	0.010447	0.004613
46	0.766667	0.018345	0.005612	0.010131	0.004523
48	0.8	0.018143	0.005378	0.009902	0.00444
50	0.833333	0.017914	0.005192	0.009702	0.004335
52	0.866667	0.017735	0.005052	0.009481	0.004271
54	0.9	0.017593	0.004904	0.009302	0.004214
56	0.933333	0.017464	0.004795	0.009139	0.004096
58	0.966667	0.017327	0.004702	0.009011	0.004088
60	1	0.017273	0.004616	0.008839	0.004024
62	1.03333	0.017185	0.004554	0.008769	0.003962
64	1.06667	0.017113	0.004491	0.008692	0.003941
66	1.1	0.017052	0.004406	0.008643	0.003864
68	1.13333	0.016973	0.004359	0.008572	0.003857
70	1.16667	0.0169	0.00432	0.008488	0.0038
72	1.2	0.016877	0.004288	0.00846	0.003793
74	1.23333	0.016821	0.004242	0.008434	0.003785
76	1.26667	0.016809	0.004233	0.008342	0.00377
78	1.3	0.016772	0.004156	0.008308	0.003755
80	1.33333	0.016761	0.004178	0.008237	0.003706
82	1.36667	0.01672	0.004132	0.008196	0.003698
84	1.4	0.016684	0.004124	0.008111	0.003691
86	1.43333	0.016655	0.004085	0.008091	0.00367
88	1.46667	0.016632	0.004061	0.008027	0.003621
90	1.5	0.016635	0.00403	0.007986	0.003614
92	1.53333	0.016606	0.004006	0.0079	0.003634
94	1.56667	0.016587	0.003975	0.00786	0.003627
96	1.6	0.016566	0.003952	0.00779	0.003598
98	1.63333	0.016552	0.003928	0.007763	0.003563
100	1.66667	0.016516	0.003897	0.007705	0.003555
102	1.7	0.016527	0.003873	0.007672	0.003534
104	1.73333	0.016498	0.003858	0.00763	0.003534
106	1.76667	0.016477	0.003826	0.007603	0.003527
108	1.8	0.016465	0.003811	0.007547	0.003519
110	1.83333	0.016434	0.003772	0.007484	0.00347
112	1.86667	0.016424	0.003787	0.007428	0.003478
114	1.9	0.016428	0.00374	0.007379	0.003478
116	1.93333	0.016372	0.00374	0.007359	0.00347
118	1.96667	0.016403	0.003732	0.007317	0.003442
120	2	0.016391	0.003709	0.007283	0.00345
122	2.03333	0.016362	0.003701	0.007219	0.003422
124	2.06667	0.016343	0.003677	0.007192	0.003406
126	2.1	0.016304	0.003662	0.007172	0.003386
128	2.13333	0.016292	0.003638	0.007124	0.003386
130	2.16667	0.016298	0.003623	0.007096	0.003386
132	2.2	0.016277	0.003592	0.007034	0.003373
134	2.23333	0.01624	0.003606	0.007042	0.003352
136	2.26667	0.016228	0.00356	0.006986	0.003324
138	2.3	0.016216	0.003567	0.006938	0.003316
140	2.33333	0.016214	0.003536	0.006932	0.003296
142	2.36667	0.016168	0.003536	0.006854	0.003303
144	2.4	0.016141	0.003505	0.006812	0.00329
146	2.43333	0.016102	0.003504	0.006777	0.003303
148	2.46667	0.0161	0.003496	0.006757	0.003262
150	2.5	0.016053	0.003473	0.006709	0.003234
152	2.53333	0.016049	0.003457	0.006675	0.003226
154	2.56667	0.01603	0.003472	0.006676	0.003213
156	2.6	0.016001	0.003433	0.006599	0.003228
158	2.63333	0.015972	0.003441	0.006579	0.0032
160	2.66667	0.015927	0.003395	0.00653	0.00318
162	2.7	0.015906	0.003387	0.006546	0.003195
164	2.73333	0.015877	0.003371	0.006497	0.003187
166	2.76667	0.015853	0.003387	0.00647	0.003167
168	2.8	0.015849	0.003363	0.006435	0.003125
170	2.83333	0.015805	0.003355	0.0064	0.003146
172	2.86667	0.015766	0.003332	0.006351	0.003138
174	2.9	0.015737	0.003308	0.006332	0.003138
176	2.93333	0.015708	0.003316	0.006297	0.003125
178	2.96667	0.015704	0.003292	0.006255	0.003084
180	3	0.015657	0.003284	0.006235	0.003071
182	3.03333	0.015661	0.003269	0.006208	0.003051
184	3.06667	0.015647	0.003253	0.006159	0.003022
186	3.1	0.015634	0.00323	0.006138	0.00303
188	3.13333	0.015579	0.003229	0.006119	0.003038
190	3.16667	0.015541	0.003183	0.006091	0.003017
192	3.2	0.01551	0.003175	0.006042	0.003017
194	3.23333	0.015479	0.003183	0.006022	0.002989
196	3.26667	0.015465	0.003159	0.006002	0.002989
198	3.3	0.015442	0.003167	0.005975	0.002948
200	3.33333	0.015395	0.003159	0.005947	0.002948
202	3.36667	0.015337	0.00312	0.005898	0.002948
204	3.4	0.015341	0.00312	0.005871	0.002914
206	3.43333	0.01531	0.003104	0.005851	0.002929
208	3.46667	0.015304	0.003073	0.005816	0.002909
210	3.5	0.015257	0.003073	0.005796	0.002924
212	3.53333	0.015242	0.003072	0.00574	0.002896
214	3.56667	0.015209	0.003042	0.005706	0.002883
216	3.6	0.015194	0.003026	0.005686	0.002875
218	3.63333	0.01517	0.003018	0.005666	0.00287
220	3.66667	0.015155	0.002987	0.005639	0.00287
222	3.7	0.015087	0.002995	0.005625	0.002836
224	3.73333	0.015056	0.002979	0.005599	0.002823
226	3.76667	0.015023	0.002971	0.00555	0.002802
228	3.8	0.014983	0.002971	0.005517	0.002782
230	3.83333	0.014925	0.002925	0.005495	0.002761
232	3.86667	0.014909	0.002924	0.005446	0.002769
234	3.9	0.014892	0.002924	0.005419	0.002748
236	3.93333	0.014859	0.002886	0.005398	0.002748
238	3.96667	0.014834	0.002878	0.005392	0.002735
240	4	0.014783	0.002862	0.005358	0.002743
242	4.03333	0.014749	0.002846	0.005323	0.002743
244	4.06667	0.014699	0.002831	0.005296	0.002702
246	4.1	0.014656	0.002815	0.005269	0.002689
248	4.13333	0.014623	0.0028	0.005249	0.002668
250	4.16667	0.01459	0.002792	0.005228	0.002663
252	4.2	0.014556	0.002784	0.005223	0.002642
254	4.23333	0.014511	0.002799	0.005181	0.002644
256	4.26667	0.014488	0.002753	0.005154	0.002652
258	4.3	0.014438	0.00276	0.005119	0.002631
260	4.33333	0.014411	0.002744	0.005092	0.002618
262	4.36667	0.014376	0.002706	0.00505	0.002639
264	4.4	0.014332	0.002721	0.005044	0.002598
266	4.43333	0.014315	0.00269	0.005016	0.002585
268	4.46667	0.014238	0.00269	0.004997	0.002585
270	4.5	0.014203	0.002682	0.004969	0.002564
272	4.53333	0.014211	0.002659	0.00495	0.002538
274	4.56667	0.014149	0.002636	0.004929	0.002525
276	4.6	0.014107	0.00262	0.004902	0.002505
278	4.63333	0.014072	0.002604	0.004895	0.00252
280	4.66667	0.014053	0.002597	0.00486	0.002507
282	4.7	0.013984	0.002589	0.004861	0.002494
284	4.73333	0.013947	0.00255	0.004806	0.002474
286	4.76667	0.013903	0.002535	0.004785	0.002474
288	4.8	0.013859	0.00255	0.004758	0.00244
290	4.83333	0.013824	0.002519	0.004731	0.002461
292	4.86667	0.01378	0.002496	0.004739	0.002455
294	4.9	0.013761	0.002503	0.004712	0.002437
296	4.93333	0.013727	0.002518	0.004685	0.002437
298	4.96667	0.013682	0.002472	0.004643	0.002416
300	5	0.013613	0.002472	0.004616	0.002396
302	5.03333	0.01361	0.002449	0.004582	0.002403
304	5.06667	0.013546	0.002425	0.004576	0.00239
306	5.1	0.013512	0.002433	0.004542	0.00237
308	5.13333	0.013483	0.002418	0.004521	0.002336
310	5.16667	0.013439	0.002409	0.004494	0.002357
312	5.2	0.013403	0.002394	0.004473	0.002372
314	5.23333	0.013351	0.002401	0.004453	0.002351
316	5.26667	0.01328	0.002371	0.004446	0.002305
318	5.3	0.013261	0.002363	0.004391	0.002292
320	5.33333	0.01319	0.002332	0.004378	0.002279
322	5.36667	0.013162	0.002332	0.004343	0.002266
324	5.4	0.013125	0.002301	0.004366	0.002266
326	5.43333	0.013122	0.002301	0.004323	0.002246
328	5.46667	0.013051	0.002293	0.004318	0.002233
330	5.5	0.013015	0.002285	0.004283	0.00224
332	5.53333	0.012952	0.002277	0.004256	0.002255
334	5.56667	0.012923	0.002269	0.004249	0.002222
336	5.6	0.012877	0.002269	0.004207	0.002222
338	5.63333	0.012832	0.002246	0.00418	0.002201
340	5.66667	0.012786	0.002246	0.004153	0.002201
342	5.7	0.01274	0.00223	0.004132	0.002168
344	5.73333	0.012704	0.002215	0.004119	0.002163
346	5.76667	0.012683	0.002199	0.004092	0.002142
348	5.8	0.012664	0.002176	0.004058	0.00215
350	5.83333	0.012618	0.002161	0.004073	0.002116
352	5.86667	0.012573	0.002153	0.004038	0.002118
354	5.9	0.012535	0.00213	0.004004	0.002141
356	5.93333	0.012462	0.002137	0.003979	0.002105
358	5.96667	0.012417	0.002121	0.003979	0.002113
360	6	0.012379	0.002098	0.003951	0.002067
362	6.03333	0.012325	0.002091	0.003945	0.002067
364	6.06667	0.012305	0.002083	0.003931	0.002046
366	6.1	0.012284	0.002098	0.003896	0.002033
368	6.13333	0.012214	0.002075	0.003876	0.00202
370	6.16667	0.012201	0.002052	0.00387	0.002007
372	6.2	0.01214	0.002029	0.003849	0.00203
374	6.23333	0.012077	0.002013	0.00383	0.002017
376	6.26667	0.012056	0.00199	0.003795	0.001989
378	6.3	0.012007	0.00199	0.003769	0.001961
380	6.33333	0.011944	0.00199	0.003749	0.001984
382	6.36667	0.011907	0.001951	0.003735	0.001984
384	6.4	0.011846	0.001959	0.003728	0.00195
386	6.43333	0.01184	0.001928	0.003707	0.001965
388	6.46667	0.011795	0.00192	0.003687	0.001952
390	6.5	0.011759	0.00192	0.00368	0.001911
392	6.53333	0.011729	0.001897	0.003646	0.001919
394	6.56667	0.011639	0.001881	0.003654	0.001906
396	6.6	0.011611	0.001873	0.00364	0.001885
398	6.63333	0.011575	0.001858	0.003598	0.001901
400	6.66667	0.011553	0.001835	0.003586	0.00188
402	6.7	0.011506	0.00185	0.003551	0.001839
404	6.73333	0.011435	0.001819	0.003545	0.001839
406	6.76667	0.011398	0.001804	0.003538	0.001854
408	6.8	0.011369	0.001804	0.003532	0.001877
410	6.83333	0.011305	0.001804	0.003491	0.001828
412	6.86667	0.011268	0.001765	0.003478	0.001815
414	6.9	0.011222	0.001773	0.003449	0.001803
416	6.93333	0.011202	0.001757	0.003422	0.001803
418	6.96667	0.011164	0.00175	0.003445	0.001774
420	7	0.011126	0.001719	0.003389	0.001777
422	7.03333	0.011037	0.001711	0.003404	0.001777
424	7.06667	0.010983	0.001703	0.003362	0.001764
426	7.1	0.01097	0.001695	0.003355	0.001771
428	7.13333	0.010932	0.001688	0.003342	0.001766
430	7.16667	0.010878	0.00168	0.003343	0.001745
432	7.2	0.01084	0.001672	0.003323	0.001704
434	7.23333	0.01081	0.001664	0.00331	0.001704
436	7.26667	0.010748	0.001626	0.003283	0.001704
438	7.3	0.010702	0.001618	0.003283	0.001712
440	7.33333	0.010656	0.001618	0.003256	0.001707
442	7.36667	0.010618	0.00158	0.003228	0.001694
444	7.4	0.010571	0.001602	0.003244	0.001701
446	7.43333	0.010532	0.001587	0.003215	0.001668
448	7.46667	0.010487	0.001571	0.003181	0.00166
450	7.5	0.010457	0.001548	0.003182	0.001648
452	7.53333	0.010418	0.001518	0.003161	0.001663
454	7.56667	0.01038	0.00151	0.003155	0.001601
456	7.6	0.010343	0.001517	0.003128	0.001601
458	7.63333	0.010288	0.001525	0.003093	0.001632
460	7.66667	0.010276	0.001525	0.003066	0.001619
462	7.7	0.010237	0.001502	0.003046	0.001598
464	7.73333	0.010142	0.001479	0.003053	0.001606
466	7.76667	0.010137	0.001479	0.003047	0.001613
468	7.8	0.010066	0.001463	0.003048	0.001593
470	7.83333	0.010045	0.001471	0.00302	0.001593
472	7.86667	0.01	0.001432	0.002971	0.001559
474	7.9	0.009971	0.001455	0.002979	0.001559
476	7.93333	0.009941	0.001432	0.002959	0.001567
478	7.96667	0.009904	0.001417	0.002945	0.001541
480	8	0.009866	0.001386	0.002932	0.001528
482	8.03333	0.009802	0.001401	0.002927	0.001515
484	8.06667	0.009757	0.001386	0.002927	0.001495
486	8.1	0.009737	0.001347	0.002899	0.001495
488	8.13333	0.009717	0.00134	0.002864	0.00149
490	8.16667	0.00968	0.001332	0.002844	0.001477
492	8.2	0.00965	0.001324	0.002838	0.001464
494	8.23333	0.009563	0.001332	0.002832	0.001443
496	8.26667	0.009541	0.001339	0.002811	0.001425
498	8.3	0.009502	0.001293	0.002805	0.001425
500	8.33333	0.009475	0.001278	0.002792	0.001405
502	8.36667	0.009411	0.001293	0.002771	0.00142
504	8.4	0.009366	0.00127	0.002729	0.001405
506	8.43333	0.009344	0.001247	0.002737	0.001407
508	8.46667	0.009299	0.001239	0.002702	0.001422
510	8.5	0.009245	0.001209	0.002703	0.001381
512	8.53333	0.009233	0.001209	0.002711	0.001376
514	8.56667	0.009171	0.001224	0.00269	0.001355
516	8.6	0.009141	0.001231	0.002677	0.001363
518	8.63333	0.009112	0.001201	0.002679	0.001363
520	8.66667	0.009058	0.001193	0.002658	0.001337
522	8.7	0.009036	0.00117	0.002638	0.001337
524	8.73333	0.009016	0.001177	0.002624	0.001332
526	8.76667	0.008969	0.00117	0.002603	0.001332
528	8.8	0.008923	0.001147	0.002604	0.001298
530	8.83333	0.008878	0.001169	0.002584	0.001278
532	8.86667	0.008816	0.001146	0.002557	0.00128
534	8.9	0.008811	0.001154	0.002557	0.00128
536	8.93333	0.008757	0.001108	0.002529	0.001275
538	8.96667	0.008728	0.0011	0.002551	0.001247
540	9	0.008689	0.001108	0.002524	0.001275
542	9.03333	0.008652	0.0011	0.002524	0.001282
544	9.06667	0.008632	0.001077	0.00251	0.00129
546	9.1	0.008586	0.001092	0.002482	0.001229
548	9.13333	0.008549	0.001077	0.002477	0.001221
550	9.16667	0.008495	0.001061	0.002463	0.001229
552	9.2	0.008475	0.001069	0.002449	0.001203
554	9.23333	0.008413	0.001046	0.002428	0.001218
556	9.26667	0.008418	0.001053	0.002436	0.001218
558	9.3	0.008379	0.001053	0.002438	0.001198
560	9.33333	0.008325	0.001007	0.00241	0.001164
562	9.36667	0.008281	0.001	0.002382	0.001179
564	9.4	0.008251	0.001007	0.002354	0.0012
566	9.43333	0.008214	0.000977	0.002334	0.001172
568	9.46667	0.008194	0.000961	0.002356	0.001187
570	9.5	0.008173	0.000946	0.002328	0.001187
572	9.53333	0.008128	0.000954	0.002351	0.001146
574	9.56667	0.008099	0.000938	0.002316	0.00112
576	9.6	0.008062	0.000931	0.002302	0.00112
578	9.63333	0.008051	0.000931	0.002302	0.001135
580	9.66667	0.007997	0.00093	0.002289	0.001115
582	9.7	0.007953	0.000915	0.002255	0.001102
584	9.73333	0.007907	0.000923	0.002256	0.00111
586	9.76667	0.007894	0.000892	0.002222	0.001117
588	9.8	0.007865	0.0009	0.002223	0.001084
590	9.83333	0.007804	0.000892	0.002202	0.001043
592	9.86667	0.007784	0.000899	0.002189	0.00103
594	9.9	0.007756	0.000869	0.002204	0.001038
596	9.93333	0.007718	0.000854	0.002184	0.001045
598	9.96667	0.007673	0.000853	0.002192	0.00106
600	10	0.00767	0.000853	0.002164	0.001068
602	10.0333	0.007626	0.000846	0.002157	0.001055
604	10.0667	0.007563	0.000838	0.002151	0.001035
606	10.1	0.007593	0.000823	0.002137	0.001035
608	10.1333	0.007572	0.000823	0.002137	0.001022
610	10.1667	0.007503	0.000822	0.002116	0.001022
612	10.2	0.0075	0.000792	0.002074	0.001029
614	10.2333	0.007446	0.000792	0.002068	0.001017
616	10.2667	0.007426	0.000777	0.002075	0.001017
618	10.3	0.00739	0.000746	0.002062	0.001024
620	10.3333	0.007353	0.000776	0.002042	0.001024
622	10.3667	0.007342	0.000784	0.002028	0.001019
624	10.4	0.007322	0.000769	0.002008	0.000998
626	10.4333	0.007285	0.000769	0.001994	0.000998
628	10.4667	0.007232	0.000738	0.00198	0.000986
630	10.5	0.007187	0.000738	0.001987	0.000986
632	10.5333	0.007175	0.000723	0.001967	0.001001
634	10.5667	0.007139	0.000707	0.001954	0.00098
636	10.6	0.007119	0.000707	0.001961	0.00098
638	10.6333	0.007074	0.000715	0.001934	0.000939
640	10.6667	0.007054	0.000692	0.001914	0.000939
642	10.7	0.007042	0.000699	0.001922	0.000942
644	10.7333	0.007006	0.000684	0.001922	0.000929
646	10.7667	0.006961	0.000669	0.001894	0.000921
648	10.8	0.006943	0.000661	0.001895	0.000901
650	10.8333	0.006889	0.000661	0.001874	0.000908
652	10.8667	0.00692	0.000661	0.001854	0.000923
654	10.9	0.006859	0.000676	0.001869	0.000903
656	10.9333	0.006806	0.000668	0.001869	0.000883
658	10.9667	0.006786	0.000661	0.001855	0.00087
660	11	0.006741	0.000645	0.001863	0.00087
662	11.0333	0.00672	0.00063	0.001828	0.000877
664	11.0667	0.006676	0.000638	0.001836	0.000877
666	11.1	0.006648	0.000615	0.00178	0.000877
668	11.1333	0.006638	0.000607	0.001774	0.000864
670	11.1667	0.00662	0.000592	0.001782	0.000852
672	11.2	0.006583	0.000576	0.001768	0.000852
674	11.2333	0.006522	0.000591	0.001754	0.000839
676	11.2667	0.00651	0.000591	0.001762	0.000846
678	11.3	0.006466	0.000569	0.001734	0.000833
680	11.3333	0.006446	0.000553	0.00172	0.000833
682	11.3667	0.006435	0.000553	0.001721	0.000826
684	11.4	0.006391	0.000576	0.001721	0.000841
686	11.4333	0.006364	0.000568	0.001714	0.000856
688	11.4667	0.006327	0.000538	0.001687	0.000836
690	11.5	0.006324	0.000545	0.001695	0.000815
692	11.5333	0.00628	0.000522	0.001682	0.000802
694	11.5667	0.006277	0.000522	0.001654	0.000782
696	11.6	0.006233	0.000507	0.001656	0.000769
698	11.6333	0.006181	0.000522	0.001628	0.000769
700	11.6667	0.006169	0.000492	0.001637	0.000756
702	11.7	0.006116	0.000492	0.001637	0.000777
704	11.7333	0.006113	0.000484	0.00163	0.000756
706	11.7667	0.006093	0.000491	0.00161	0.000743
708	11.8	0.00604	0.000491	0.001604	0.000723
710	11.8333	0.006031	0.000476	0.00159	0.000738
712	11.8667	0.005985	0.000499	0.001576	0.000738
714	11.9	0.005966	0.000461	0.001562	0.000718
716	11.9333	0.005931	0.000461	0.001562	0.000733
718	11.9667	0.005913	0.000446	0.001562	0.000733
720	12	0.0059	0.000453	0.001542	0.000733
722	12.0333	0.005866	0.000445	0.001534	0.000712
724	12.0667	0.005838	0.00043	0.001514	0.000712
726	12.1	0.005785	0.000422	0.001515	0.000672
728	12.1333	0.005765	0.000422	0.001488	0.000672
730	12.1667	0.005747	0.000415	0.001483	0.000672
732	12.2	0.005703	0.000414	0.001476	0.000687
734	12.2333	0.0057	0.000407	0.001477	0.000702
736	12.2667	0.005656	0.000415	0.001463	0.000702
738	12.3	0.005629	0.00043	0.001463	0.000648
740	12.3333	0.005619	0.000414	0.001442	0.000648
742	12.3667	0.005591	0.000392	0.001462	0.000648
744	12.4	0.005579	0.000392	0.001448	0.00062
746	12.4333	0.005535	0.000376	0.001463	0.000643
748	12.4667	0.005484	0.000361	0.001435	0.000623
750	12.5	0.005507	0.000368	0.001429	0.00062
752	12.5333	0.005487	0.000353	0.001387	0.000635
754	12.5667	0.00546	0.000338	0.001401	0.000615
756	12.6	0.005417	0.00033	0.001402	0.000623
758	12.6333	0.005407	0.000338	0.001402	0.00063
760	12.6667	0.00538	0.000338	0.001382	0.000617
762	12.7	0.005343	0.000338	0.001382	0.000597
764	12.7333	0.005325	0.000353	0.001361	0.000564
766	12.7667	0.00528	0.000322	0.001348	0.000564
768	12.8	0.005295	0.000315	0.001348	0.000571
770	12.8333	0.005251	0.000315	0.001327	0.000571
772	12.8667	0.005224	0.000315	0.001327	0.000592
774	12.9	0.00518	0.000284	0.001314	0.000551
776	12.9333	0.005186	0.000276	0.001318	0.000538
778	12.9667	0.005167	0.000276	0.001322	0.00053
780	13	0.00514	0.000276	0.001281	0.000538
782	13.0333	0.005103	0.000253	0.001288	0.000538
784	13.0667	0.005093	0.000246	0.001268	0.000561
786	13.1	0.005058	0.000253	0.001254	0.000512
788	13.1333	0.005023	0.000253	0.001269	0.00052
790	13.1667	0.005037	0.000253	0.001269	0.000499
792	13.2	0.004986	0.000261	0.001255	0.000515
794	13.2333	0.004968	0.000246	0.001235	0.000515
796	13.2667	0.004948	0.000246	0.001236	0.000527
798	13.3	0.004936	0.000246	0.00123	0.000474
800	13.3333	0.004892	0.000245	0.001217	0.000474
802	13.3667	0.004858	0.000245	0.001217	0.000481
804	13.4	0.004814	0.00023	0.001189	0.000489
806	13.4333	0.004812	0.000222	0.001189	0.000497
808	13.4667	0.004785	0.000207	0.001162	0.000476
810	13.5	0.00479	0.000192	0.00117	0.000469
812	13.5333	0.004755	0.000192	0.001172	0.000484
814	13.5667	0.004721	0.000199	0.001144	0.000491
816	13.6	0.004686	0.000192	0.001144	0.000491
818	13.6333	0.004698	0.000192	0.001144	0.000466
820	13.6667	0.004632	0.000199	0.001117	0.000445
822	13.7	0.00462	0.000184	0.00111	0.000445
824	13.7333	0.0046	0.000161	0.00111	0.000445
826	13.7667	0.004567	0.000161	0.001097	0.000453
828	13.8	0.004555	0.000161	0.001083	0.000453
830	13.8333	0.004511	0.000161	0.001083	0.000453
832	13.8667	0.00451	0.000153	0.001083	0.00044
834	13.9	0.004459	0.000146	0.001077	0.00042
836	13.9333	0.004489	0.000138	0.001062	0.000407
838	13.9667	0.004446	0.000138	0.001063	0.000414
840	14	0.0044	0.000123	0.001056	0.000414
842	14.0333	0.004391	0.000123	0.001056	0.000414
844	14.0667	0.004364	0.000107	0.00103	0.000414
846	14.1	0.004337	0.000107	0.001023	0.000394
848	14.1333	0.004327	0.000115	0.001023	0.000394
850	14.1667	0.0043	0.000107	0.001023	0.000401
852	14.2	0.004282	0.000115	0.001017	0.000409
854	14.2333	0.004264	0.000123	0.000989	0.000368
856	14.2667	0.004229	0.000123	0.00101	0.000361
858	14.3	0.004234	0.000123	0.000989	0.000355
860	14.3333	0.004193	0.000123	0.000983	0.000355
862	14.3667	0.004157	0.000123	0.000983	0.000371
864	14.4	0.004145	0.000145	0.000983	0.000363
866	14.4333	0.004144	0.000115	0.000941	0.000355
868	14.4667	0.004109	0.000107	0.000934	0.000363
870	14.5	0.004107	7.7e-05	0.000942	0.000363
872	14.5333	0.004072	7.7e-05	0.000949	0.000343
874	14.5667	0.004037	8.4e-05	0.000949	0.000358
876	14.6	0.003994	7.6e-05	0.000936	0.000345
878	14.6333	0.003992	6.9e-05	0.000934	0.000332
880	14.6667	0.004008	7.6e-05	0.00092	0.000332
882	14.7	0.003996	7.6e-05	0.000906	0.000319
884	14.7333	0.003929	5.3e-05	0.000893	0.000312
886	14.7667	0.003936	6.9e-05	0.000891	0.000299
888	14.8	0.003892	6.9e-05	0.000891	0.000299
890	14.8333	0.003874	6.9e-05	0.000884	0.000306
892	14.8667	0.003856	6.1e-05	0.00087	0.000306
894	14.9	0.003837	6.1e-05	0.000877	0.000306
896	14.9333	0.003802	6.1e-05	0.000864	0.000314
898	14.9667	0.003792	3.8e-05	0.000844	0.000273
900	15	0.003782	3e-05	0.00083	0.000288
902	15.0333	0.003764	3.8e-05	0.00083	0.000288
904	15.0667	0.00372	3.8e-05	0.000815	0.000296
906	15.1	0.003735	2.3e-05	0.000794	0.000288
908	15.1333	0.003708	7e-06	0.0008	0.000275
910	15.1667	0.003674	7e-06	0.000813	0.000275
912	15.2	0.003671	7e-06	0.000798	0.000275
914	15.2333	0.003629	1.5e-05	0.000784	0.000268
916	15.2667	0.003602	1.5e-05	0.000784	0.00027
918	15.3	0.003599	0	0.000764	0.000263
920	15.3333	0.003565	0	0.000757	0.00027
922	15.3667	0.003547	0	0.000751	0.000263
924	15.4	0.003529	0	0.000751	0.00025
926	15.4333	0.003528	7e-06	0.000751	0.00025
928	15.4667	0.003493	-8e-06	0.000751	0.00025
930	15.5	0.003492	-2.3e-05	0.000744	0.000257
932	15.5333	0.003433	-1.6e-05	0.000738	0.000257
934	15.5667	0.003421	-3.1e-05	0.000724	0.000257
936	15.6	0.00342	-3.1e-05	0.000718	0.000257
938	15.6333	0.003401	-3.1e-05	0.000697	0.00025
940	15.6667	0.003383	-3.1e-05	0.000697	0.00025
942	15.7	0.003348	-3.9e-05	0.000691	0.000265
944	15.7333	0.003347	-3.9e-05	0.000677	0.000232
946	15.7667	0.003329	-3.9e-05	0.000685	0.000232
948	15.8	0.003295	-6.9e-05	0.000671	0.000219
950	15.8333	0.003284	-6.9e-05	0.000678	0.000211
952	15.8667	0.003283	-6.9e-05	0.000657	0.000219
954	15.9	0.00324	-6.9e-05	0.000629	0.000219
956	15.9333	0.003255	-8.4e-05	0.000644	0.000214
958	15.9667	0.003229	-6.9e-05	0.000672	0.000206
960	16	0.003213	-6.9e-05	0.000644	0.000206
962	16.0333	0.003186	-7.7e-05	0.000638	0.000227
964	16.0667	0.003159	-9.2e-05	0.000638	0.000234
966	16.1	0.003141	-9.2e-05	0.000631	0.000188
968	16.1333	0.003123	-0.0001	0.000617	0.000188
970	16.1667	0.003114	-0.0001	0.000597	0.000203
972	16.2	0.003104	-0.000115	0.000605	0.000183
974	16.2333	0.003077	-0.000108	0.000591	0.000175
976	16.2667	0.003075	-0.000108	0.000598	0.000175
978	16.3	0.003034	-0.000108	0.000606	0.000175
980	16.3333	0.003042	-0.000108	0.000592	0.000183
982	16.3667	0.00303	-0.000131	0.000578	0.000183
984	16.4	0.002996	-0.000116	0.000578	0.000183
986	16.4333	0.00297	-0.000131	0.000564	0.000206
988	16.4667	0.00296	-0.000124	0.000579	0.00017
990	16.5	0.002934	-0.000131	0.000559	0.00017
992	16.5333	0.002933	-0.000131	0.000559	0.000137
994	16.5667	0.002923	-0.000131	0.000531	0.000137
996	16.6	0.002905	-0.000139	0.000524	0.000137
998	16.6333	0.002879	-0.000139	0.000518	0.000117
1000	16.6667	0.002878	-0.000139	0.000518	0.000117
1002	16.7	0.002836	-0.000154	0.000533	0.000132
1004	16.7333	0.00282	-0.000169	0.000519	0.000139
1006	16.7667	0.002809	-0.000169	0.000519	0.000111
1008	16.8	0.002784	-0.000169	0.000526	0.000132
1010	16.8333	0.002774	-0.000169	0.000519	0.000139
1012	16.8667	0.002763	-0.000169	0.000519	0.000139
1014	16.9	0.002737	-0.000162	0.000513	0.000124
1016	16.9333	0.002711	-0.000162	0.000485	9.1e-05
1018	16.9667	0.002693	-0.000169	0.000471	9.8e-05
1020	17	0.00266	-0.000184	0.000457	0.000106
1022	17.0333	0.002691	-0.000169	0.000486	0.000106
1024	17.0667	0.002672	-0.000169	0.000486	8.6e-05
1026	17.1	0.002628	-0.000169	0.000486	9.3e-05
1028	17.1333	0.002602	-0.0002	0.000472	9.3e-05
1030	17.1667	0.002599	-0.000192	0.00048	9.3e-05
1032	17.2	0.002581	-0.000177	0.00048	8.6e-05
1034	17.2333	0.002539	-0.000169	0.000481	8.6e-05
1036	17.2667	0.002537	-0.0002	0.000439	8.6e-05
1038	17.3	0.002535	-0.0002	0.000432	8e-05
1040	17.3333	0.002526	-0.0002	0.000432	8.8e-05
1042	17.3667	0.002525	-0.000215	0.000432	8.8e-05
1044	17.4	0.002531	-0.000215	0.000404	6.8e-05
1046	17.4333	0.002465	-0.000215	0.000397	6.8e-05
1048	17.4667	0.002488	-0.000207	0.000413	6.8e-05
1050	17.5	0.002421	-0.000207	0.000406	6.8e-05
1052	17.5333	0.002427	-0.000223	0.000406	8.3e-05
1054	17.5667	0.002418	-0.00023	0.000386	6.2e-05
1056	17.6	0.002408	-0.00023	0.000386	7.5e-05
1058	17.6333	0.002374	-0.00023	0.000372	7.5e-05
1060	17.6667	0.002365	-0.00023	0.000386	7.5e-05
1062	17.7	0.002355	-0.000223	0.000393	7.5e-05
1064	17.7333	0.002346	-0.000215	0.000393	9e-05
1066	17.7667	0.002328	-0.000215	0.000387	8.5e-05
1068	17.8	0.002302	-0.000215	0.000381	5.7e-05
1070	17.8333	0.002294	-0.000246	0.000367	4.4e-05
1072	17.8667	0.002267	-0.000261	0.000353	5.2e-05
1074	17.9	0.002257	-0.000261	0.000339	4.4e-05
1076	17.9333	0.002248	-0.000261	0.000339	4.4e-05
1078	17.9667	0.002238	-0.000284	0.000339	1.6e-05
1080	18	0.002212	-0.000269	0.000333	4.4e-05
1082	18.0333	0.002196	-0.000276	0.000333	4.4e-05
1084	18.0667	0.002194	-0.000284	0.000341	5.2e-05
1086	18.1	0.002201	-0.000284	0.000334	4.4e-05
1088	18.1333	0.002168	-0.000292	0.000327	4.4e-05
1090	18.1667	0.002134	-0.000292	0.000327	2.4e-05
1092	18.2	0.002132	-0.000284	0.000327	3.2e-05
1094	18.2333	0.002147	-0.000276	0.000321	3.2e-05
1096	18.2667	0.002122	-0.000284	0.000321	1.9e-05
1098	18.3	0.002089	-0.000284	0.000321	2.6e-05
1100	18.3333	0.00208	-0.000314	0.000299	1.9e-05
1102	18.3667	0.00207	-0.000292	0.000287	-2e-06
1104	18.4	0.002036	-0.000307	0.000273	-1.4e-05
1106	18.4333	0.002018	-0.000284	0.00028	1e-06
1108	18.4667	0.002024	-0.000307	0.00028	-7e-06
1110	18.5	0.002007	-0.000292	0.000288	-7e-06
1112	18.5333	0.00199	-0.000315	0.000274	-7e-06
1114	18.5667	0.001972	-0.000315	0.000274	1e-06
1116	18.6	0.001988	-0.000315	0.000254	-1.2e-05
1118	18.6333	0.001946	-0.000315	0.000254	-2e-05
1120	18.6667	0.001977	-0.000322	0.000254	-4e-05
1122	18.7	0.001951	-0.00033	0.00024	-4e-05
1124	18.7333	0.001927	-0.00033	0.00024	-3.2e-05
1126	18.7667	0.001894	-0.000337	0.00024	-1.2e-05
1128	18.8	0.001892	-0.000337	0.000247	-5e-06
1130	18.8333	0.001875	-0.000345	0.00024	-5e-06
1132	18.8667	0.001873	-0.00033	0.000226	-5e-06
1134	18.9	0.001856	-0.000345	0.000198	-5e-06
1136	18.9333	0.001871	-0.000345	0.000198	-3.8e-05
1138	18.9667	0.001846	-0.000337	0.000213	-4.5e-05
1140	19	0.001843	-0.00033	0.000199	-3e-05
1142	19.0333	0.001794	-0.000345	0.000179	-5.8e-05
1144	19.0667	0.001808	-0.000353	0.000193	-5.8e-05
1146	19.1	0.001775	-0.00036	0.000193	-5.1e-05
1148	19.1333	0.001773	-0.00036	0.000193	-5.1e-05
1150	19.1667	0.001748	-0.00036	0.000208	-4.3e-05
1152	19.2	0.001745	-0.00036	0.000194	-4.3e-05
1154	19.2333	0.001738	-0.00036	0.000194	-3.5e-05
1156	19.2667	0.001729	-0.000375	0.000194	-4.3e-05
1158	19.3	0.001704	-0.000391	0.000202	-5.8e-05
1160	19.3333	0.001662	-0.000376	0.000174	-6.3e-05
1162	19.3667	0.001694	-0.000368	0.000175	-9.1e-05
1164	19.4	0.001685	-0.00036	0.000167	-8.4e-05
1166	19.4333	0.001667	-0.000353	0.000167	-0.000104
1168	19.4667	0.001642	-0.000376	0.00017	-0.000104
1170	19.5	0.001616	-0.000376	0.000148	-9.6e-05
1172	19.5333	0.001615	-0.000368	0.000148	-9.6e-05
1174	19.5667	0.001597	-0.000383	0.000133	-0.000104
1176	19.6	0.001589	-0.000376	0.00012	-0.000104
1178	19.6333	0.001572	-0.000376	0.000127	-8.9e-05
1180	19.6667	0.001563	-0.000399	0.000113	-0.000104
1182	19.7	0.001547	-0.000399	0.000122	-8.9e-05
1184	19.7333	0.001538	-0.000376	0.000114	-0.000102
1186	19.7667	0.001529	-0.000391	0.000115	-0.000102
1188	19.8	0.001487	-0.000406	0.000108	-9.4e-05
1190	19.8333	0.001494	-0.000391	0.000108	-9.4e-05
1192	19.8667	0.001501	-0.000399	0.000115	-9.4e-05
1194	19.9	0.001467	-0.000399	0.000101	-0.000102
1196	19.9333	0.001475	-0.000399	0.000101	-0.000102
1198	19.9667	0.001451	-0.000391	0.000101	-0.000102
1200	20	0.001434	-0.000391	8.1e-05	-0.000102
1202	20.0333	0.001434	-0.000406	8.1e-05	-0.000107
1204	20.0667	0.001409	-0.000407	7.5e-05	-0.000107
1206	20.1	0.001415	-0.000422	9e-05	-0.000127
1208	20.1333	0.001374	-0.000422	8.2e-05	-0.000127
1210	20.1667	0.001388	-0.000437	7.6e-05	-0.000127
1212	20.2	0.001388	-0.000429	8.3e-05	-0.000127
1214	20.2333	0.001361	-0.000437	5.6e-05	-0.00012
1216	20.2667	0.00136	-0.000452	7e-05	-0.00014
1218	20.3	0.001358	-0.000437	5.6e-05	-0.00014
1220	20.3333	0.001333	-0.000437	6.2e-05	-0.00014
1222	20.3667	0.001324	-0.000445	6.8e-05	-0.000148
1224	20.4	0.001308	-0.000437	2.7e-05	-0.000148
1226	20.4333	0.00129	-0.000452	4.2e-05	-0.00016
1228	20.4667	0.001281	-0.000445	2.7e-05	-0.00016
1230	20.5	0.001265	-0.000437	4.2e-05	-0.00016
1232	20.5333	0.001255	-0.000437	4.2e-05	-0.000153
1234	20.5667	0.001254	-0.000437	3.5e-05	-0.00016
1236	20.6	0.001239	-0.000437	2.1e-05	-0.000168
1238	20.6333	0.001207	-0.000437	2.1e-05	-0.000173
1240	20.6667	0.001198	-0.000437	3.7e-05	-0.000166
1242	20.7	0.00118	-0.000452	2.3e-05	-0.000166
1244	20.7333	0.001194	-0.000452	2.3e-05	-0.00016
1246	20.7667	0.001169	-0.000452	1e-06	-0.000186
1248	20.8	0.001153	-0.000452	1e-06	-0.000178
1250	20.8333	0.001175	-0.000452	-2.5e-05	-0.000171
1252	20.8667	0.001167	-0.000452	2e-06	-0.000178
1254	20.9	0.001149	-0.000445	-3.2e-05	-0.000178
1256	20.9333	0.001148	-0.000445	-4e-06	-0.000178
1258	20.9667	0.001139	-0.00046	-4e-06	-0.000171
1260	21	0.00113	-0.00046	-4e-06	-0.000171
1262	21.0333	0.001121	-0.00046	-4e-06	-0.000191
1264	21.0667	0.001127	-0.00046	-3.2e-05	-0.000191
1266	21.1	0.001086	-0.000452	-3.2e-05	-0.000191
1268	21.1333	0.001077	-0.000452	-3.2e-05	-0.000232
1270	21.1667	0.001077	-0.000475	-2.4e-05	-0.000212
1272	21.2	0.001069	-0.000468	-4.4e-05	-0.000212
1274	21.2333	0.001053	-0.000468	-4.4e-05	-0.000204
1276	21.2667	0.001043	-0.00046	-4.4e-05	-0.000204
1278	21.3	0.001025	-0.00046	-5.1e-05	-0.000209
1280	21.3333	0.00104	-0.00049	-5.1e-05	-0.000202
1282	21.3667	0.001023	-0.00049	-6.5e-05	-0.000209
1284	21.4	0.000989	-0.000505	-7.1e-05	-0.000222
1286	21.4333	0.000956	-0.00049	-7.1e-05	-0.00023
1288	21.4667	0.000947	-0.000483	-5.6e-05	-0.00023
1290	21.5	0.000962	-0.000506	-5.6e-05	-0.000209
1292	21.5333	0.000955	-0.000498	-5.6e-05	-0.000202
1294	21.5667	0.000941	-0.000498	-4.7e-05	-0.000209
1296	21.6	0.000933	-0.000498	-8.3e-05	-0.000202
1298	21.6333	0.000908	-0.000498	-8.3e-05	-0.000202
1300	21.6667	0.000882	-0.000513	-9e-05	-0.00023
1302	21.7	0.000895	-0.000506	-9e-05	-0.000222
1304	21.7333	0.000894	-0.000521	-8.3e-05	-0.000214
1306	21.7667	0.000893	-0.000521	-9e-05	-0.000207
1308	21.8	0.000884	-0.000521	-0.000118	-0.000214
1310	21.8333	0.000867	-0.000521	-0.000118	-0.000242
1312	21.8667	0.000874	-0.000513	-0.000112	-0.000242
1314	21.9	0.000848	-0.000506	-0.000112	-0.000242
1316	21.9333	0.000831	-0.000521	-0.000104	-0.000242
1318	21.9667	0.000839	-0.000521	-0.000104	-0.000227
1320	22	0.000822	-0.000521	-0.000118	-0.000235
1322	22.0333	0.000829	-0.000521	-0.000124	-0.00024
1324	22.0667	0.000804	-0.000521	-0.000117	-0.00024
1326	22.1	0.000787	-0.000521	-0.000108	-0.00024
1328	22.1333	0.000762	-0.000513	-0.000116	-0.00024
1330	22.1667	0.000739	-0.000521	-0.000143	-0.00024
1332	22.2	0.000724	-0.000513	-0.00015	-0.000255
1334	22.2333	0.000731	-0.000513	-0.000143	-0.000268
1336	22.2667	0.000729	-0.000521	-0.000142	-0.00024
1338	22.3	0.000697	-0.000521	-0.00015	-0.000248
1340	22.3333	0.000703	-0.000536	-0.00015	-0.000248
1342	22.3667	0.000676	-0.000536	-0.000136	-0.00024
1344	22.4	0.000668	-0.000536	-0.000136	-0.000255
1346	22.4333	0.000666	-0.000536	-0.000122	-0.000248
1348	22.4667	0.000665	-0.000536	-0.000129	-0.000268
1350	22.5	0.000656	-0.000536	-0.000129	-0.00026
1352	22.5333	0.000648	-0.000551	-0.000129	-0.000268
1354	22.5667	0.000655	-0.000551	-0.000136	-0.000275
1356	22.6	0.000646	-0.000544	-0.000136	-0.000275
1358	22.6333	0.000629	-0.000544	-0.00015	-0.000268
1360	22.6667	0.000619	-0.000544	-0.000156	-0.000248
1362	22.7	0.000611	-0.000544	-0.000156	-0.000288
1364	22.7333	0.000595	-0.000544	-0.000156	-0.000281
1366	22.7667	0.000585	-0.000529	-0.000169	-0.000273
1368	22.8	0.00057	-0.000559	-0.00019	-0.000293
1370	22.8333	0.000562	-0.000559	-0.000183	-0.000293
1372	22.8667	0.000538	-0.000559	-0.000183	-0.000293
1374	22.9	0.000546	-0.000559	-0.000183	-0.000286
1376	22.9333	0.000528	-0.000574	-0.000197	-0.000286
1378	22.9667	0.000543	-0.000574	-0.000197	-0.000293
1380	23	0.000534	-0.000567	-0.000189	-0.000293
1382	23.0333	0.000524	-0.000567	-0.000195	-0.000293
1384	23.0667	0.000499	-0.000574	-0.000195	-0.000293
1386	23.1	0.000469	-0.000574	-0.000195	-0.000293
1388	23.1333	0.000461	-0.000574	-0.000188	-0.000293
1390	23.1667	0.000499	-0.000567	-0.000202	-0.000293
1392	23.2	0.000475	-0.000559	-0.00018	-0.000293
1394	23.2333	0.000449	-0.000559	-0.000194	-0.000286
1396	23.2667	0.00044	-0.000567	-0.000222	-0.000306
1398	23.3	0.00044	-0.000567	-0.000222	-0.000299
1400	23.3333	0.000446	-0.000567	-0.000221	-0.000299
1402	23.3667	0.000446	-0.000559	-0.000221	-0.000291
1404	23.4	0.000453	-0.000552	-0.000228	-0.000291
1406	23.4333	0.000444	-0.000582	-0.000236	-0.000291
1408	23.4667	0.000412	-0.000597	-0.000236	-0.000306
1410	23.5	0.00039	-0.000597	-0.000236	-0.000306
1412	23.5333	0.000405	-0.000597	-0.000236	-0.000291
1414	23.5667	0.000396	-0.000597	-0.000236	-0.000304
1416	23.6	0.000395	-0.000597	-0.000228	-0.000281
1418	23.6333	0.000377	-0.000597	-0.000228	-0.000302
1420	23.6667	0.000408	-0.000605	-0.000228	-0.000329
1422	23.7	0.00036	-0.000605	-0.000228	-0.000322
1424	23.7333	0.000368	-0.000597	-0.000242	-0.000322
1426	23.7667	0.000376	-0.000613	-0.000242	-0.000314
1428	23.8	0.000366	-0.000613	-0.000255	-0.000322
1430	23.8333	0.000356	-0.000613	-0.000255	-0.000314
1432	23.8667	0.000338	-0.000613	-0.000255	-0.000314
1434	23.9	0.000316	-0.000605	-0.000255	-0.000335
1436	23.9333	0.000337	-0.000605	-0.000255	-0.000327
1438	23.9667	0.000337	-0.000605	-0.000262	-0.000335
1440	24	0.000255	-0.000597	-0.000256	-0.000329
1442	24.0333	0.000264	-0.00059	-0.000255	-0.000322
1444	24.0667	0.000272	-0.00059	-0.000255	-0.000342
1446	24.1	0.000246	-0.000597	-0.000255	-0.000335
1448	24.1333	0.000262	-0.000597	-0.000269	-0.000335
1450	24.1667	0.000253	-0.000597	-0.000283	-0.000347
1452	24.2	0.00026	-0.000597	-0.000275	-0.000332
1454	24.2333	0.000242	-0.000597	-0.000275	-0.000327
1456	24.2667	0.000218	-0.000612	-0.000289	-0.000327
1458	24.3	0.000216	-0.000612	-0.000288	-0.000312
1460	24.3333	0.000239	-0.000612	-0.000294	-0.000327
1462	24.3667	0.000215	-0.000612	-0.00028	-0.000327
1464	24.4	0.000206	-0.000628	-0.000288	-0.000368
1466	24.4333	0.000237	-0.000628	-0.000288	-0.00036
1468	24.4667	0.000204	-0.00062	-0.000295	-0.000353
1470	24.5	0.000188	-0.000613	-0.000309	-0.000353
1472	24.5333	0.000194	-0.000605	-0.000309	-0.00036
1474	24.5667	0.000169	-0.00062	-0.000302	-0.000375
1476	24.6	0.000169	-0.000635	-0.000309	-0.000355
1478	24.6333	0.00016	-0.000635	-0.000309	-0.000375
1480	24.6667	0.000175	-0.000635	-0.000308	-0.000375
1482	24.7	0.000174	-0.000635	-0.000329	-0.00039
1484	24.7333	0.000174	-0.000635	-0.000316	-0.000368
1486	24.7667	0.000156	-0.00062	-0.000316	-0.000388
1488	24.8	0.000131	-0.000613	-0.000316	-0.000375
1490	24.8333	0.000131	-0.000613	-0.000316	-0.00036
1492	24.8667	0.000138	-0.000613	-0.000301	-0.00036
1494	24.9	0.000145	-0.000613	-0.000308	-0.000373
1496	24.9333	0.000153	-0.000613	-0.000356	-0.000365
1498	24.9667	0.00012	-0.000628	-0.000342	-0.000401
1500	25	0.000111	-0.000643	-0.000335	-0.000393
1502	25.0333	9.5e-05	-0.000651	-0.000335	-0.000386
1504	25.0667	0.000104	-0.000651	-0.000342	-0.000393
1506	25.1	0.000103	-0.000651	-0.000335	-0.000408
1508	25.1333	6.1e-05	-0.000651	-0.000357	-0.000408
1510	25.1667	7.6e-05	-0.000651	-0.000342	-0.000408
1512	25.2	8.4e-05	-0.000636	-0.000356	-0.000386
1514	25.2333	8.4e-05	-0.000666	-0.00037	-0.000378
1516	25.2667	4.2e-05	-0.000643	-0.00037	-0.000399
1518	25.3	5.8e-05	-0.000643	-0.000362	-0.000383
1520	25.3333	4.1e-05	-0.000643	-0.000362	-0.000399
1522	25.3667	3.4e-05	-0.000643	-0.000362	-0.000399
1524	25.4	4.1e-05	-0.000658	-0.000362	-0.000386
1526	25.4333	1.6e-05	-0.000658	-0.000349	-0.000393
1528	25.4667	2.4e-05	-0.000651	-0.000362	-0.000393
1530	25.5	2.2e-05	-0.000651	-0.000375	-0.000393
1532	25.5333	-8e-06	-0.000651	-0.000375	-0.000386
1534	25.5667	0	-0.000651	-0.000375	-0.000393
1536	25.6	-1.7e-05	-0.000666	-0.000368	-0.000393
1538	25.6333	-2.7e-05	-0.000666	-0.000368	-0.000401
1540	25.6667	-1.1e-05	-0.000666	-0.000381	-0.000408
1542	25.7	-2.8e-05	-0.000681	-0.000381	-0.000416
1544	25.7333	-2.9e-05	-0.000689	-0.000388	-0.000416
1546	25.7667	-4.5e-05	-0.000689	-0.000394	-0.000408
1548	25.8	-5.4e-05	-0.000689	-0.00038	-0.000408
1550	25.8333	-6.2e-05	-0.000689	-0.000374	-0.000393
1552	25.8667	-6.2e-05	-0.000681	-0.000408	-0.000386
1554	25.9	-7e-05	-0.000681	-0.000408	-0.000393
1556	25.9333	-7.2e-05	-0.000681	-0.000408	-0.000393
1558	25.9667	-5.6e-05	-0.000674	-0.000402	-0.000386
1560	26	-6.5e-05	-0.000674	-0.000416	-0.000442
1562	26.0333	-8.9e-05	-0.000674	-0.000409	-0.000434
1564	26.0667	-9.8e-05	-0.000674	-0.000402	-0.000434
1566	26.1	-9.9e-05	-0.000681	-0.000416	-0.000434
1568	26.1333	-0.000121	-0.000681	-0.000416	-0.000442
1570	26.1667	-0.00015	-0.000681	-0.000402	-0.000434
1572	26.2	-0.000151	-0.000681	-0.000408	-0.000429
1574	26.2333	-0.000151	-0.000689	-0.000429	-0.000429
1576	26.2667	-0.00016	-0.000658	-0.000443	-0.000429
1578	26.3	-0.000168	-0.000673	-0.000436	-0.000429
1580	26.3333	-0.000161	-0.000704	-0.000428	-0.000436
1582	26.3667	-0.000171	-0.000704	-0.000428	-0.000449
1584	26.4	-0.000163	-0.000689	-0.000428	-0.000449
1586	26.4333	-0.000173	-0.000696	-0.000422	-0.000434
1588	26.4667	-0.000182	-0.000689	-0.000408	-0.000454
1590	26.5	-0.000174	-0.000704	-0.000422	-0.000462
1592	26.5333	-0.000183	-0.000704	-0.000429	-0.000462
1594	26.5667	-0.000184	-0.000689	-0.000408	-0.000462
1596	26.6	-0.000202	-0.000689	-0.000393	-0.000477
1598	26.6333	-0.000202	-0.000689	-0.000414	-0.000469
1600	26.6667	-0.000202	-0.000696	-0.000443	-0.000462
1602	26.7	-0.000211	-0.000696	-0.000442	-0.000454
1604	26.7333	-0.000211	-0.000704	-0.000442	-0.000469
1606	26.7667	-0.000219	-0.000712	-0.000442	-0.000462
1608	26.8	-0.000219	-0.000696	-0.000448	-0.000454
1610	26.8333	-0.000204	-0.000696	-0.000448	-0.000454
1612	26.8667	-0.000229	-0.000696	-0.000448	-0.000454
1614	26.9	-0.000254	-0.000696	-0.000441	-0.000454
1616	26.9333	-0.000253	-0.000696	-0.000448	-0.000454
1618	26.9667	-0.000253	-0.000704	-0.000448	-0.000454
1620	27	-0.000271	-0.000704	-0.000476	-0.000447
1622	27.0333	-0.000263	-0.000696	-0.000469	-0.000447
1624	27.0667	-0.000289	-0.000696	-0.000461	-0.000447
1626	27.1	-0.000282	-0.000696	-0.000461	-0.000447
1628	27.1333	-0.000274	-0.000696	-0.000469	-0.000454
1630	27.1667	-0.000282	-0.000696	-0.000469	-0.000447
1632	27.2	-0.000274	-0.000681	-0.000469	-0.000447
1634	27.2333	-0.000267	-0.000696	-0.00046	-0.000454
1636	27.2667	-0.000307	-0.000696	-0.00046	-0.000467
1638	27.3	-0.000299	-0.000696	-0.000467	-0.00046
1640	27.3333	-0.000324	-0.000689	-0.000475	-0.00046
1642	27.3667	-0.000337	-0.000689	-0.000475	-0.00046
1644	27.4	-0.000337	-0.000696	-0.000467	-0.000467
1646	27.4333	-0.000338	-0.000696	-0.000475	-0.000467
1648	27.4667	-0.000356	-0.000696	-0.000496	-0.000467
1650	27.5	-0.000333	-0.000696	-0.00051	-0.000467
1652	27.5333	-0.000351	-0.000696	-0.000495	-0.000485
1654	27.5667	-0.000359	-0.000696	-0.000495	-0.000518
1656	27.6	-0.000359	-0.000689	-0.000481	-0.000511
1658	27.6333	-0.000376	-0.000696	-0.000474	-0.000498
1660	27.6667	-0.000345	-0.000696	-0.000488	-0.000505
1662	27.7	-0.000354	-0.000704	-0.000502	-0.00049
1664	27.7333	-0.000363	-0.000696	-0.000494	-0.000505
1666	27.7667	-0.000403	-0.000696	-0.000508	-0.000513
1668	27.8	-0.000396	-0.000696	-0.000508	-0.000513
1670	27.8333	-0.000405	-0.000696	-0.000514	-0.000513
1672	27.8667	-0.000413	-0.000689	-0.0005	-0.000513
1674	27.9	-0.000405	-0.000689	-0.000494	-0.000513
1676	27.9333	-0.000399	-0.000689	-0.0005	-0.000493
1678	27.9667	-0.000413	-0.000704	-0.000522	-0.000493
1680	28	-0.000407	-0.000712	-0.000542	-0.000485
1682	28.0333	-0.000402	-0.000712	-0.000542	-0.0005
1684	28.0667	-0.000433	-0.000712	-0.000534	-0.000505
1686	28.1	-0.000456	-0.000712	-0.000534	-0.000513
1688	28.1333	-0.000448	-0.000712	-0.000507	-0.000513
1690	28.1667	-0.000457	-0.000712	-0.000499	-0.000513
1692	28.2	-0.00045	-0.000719	-0.000521	-0.000493
1694	28.2333	-0.000427	-0.000712	-0.000528	-0.000485
1696	28.2667	-0.000443	-0.000712	-0.000521	-0.000485
1698	28.3	-0.000442	-0.000712	-0.000513	-0.000485
1700	28.3333	-0.000435	-0.000712	-0.000521	-0.000521
1702	28.3667	-0.000435	-0.000696	-0.000527	-0.000513
1704	28.4	-0.00046	-0.000696	-0.000526	-0.000498
1706	28.4333	-0.00046	-0.000712	-0.000526	-0.00049
1708	28.4667	-0.000488	-0.000719	-0.000533	-0.00049
1710	28.5	-0.000503	-0.000719	-0.000533	-0.00049
1712	28.5333	-0.000504	-0.000719	-0.000541	-0.000495
1714	28.5667	-0.000504	-0.000719	-0.000533	-0.000488
1716	28.6	-0.000521	-0.000719	-0.000541	-0.000516
1718	28.6333	-0.000537	-0.000719	-0.000555	-0.000516
1720	28.6667	-0.000531	-0.000712	-0.000569	-0.000516
1722	28.7	-0.000548	-0.000719	-0.000555	-0.000495
1724	28.7333	-0.000526	-0.000712	-0.000555	-0.000523
1726	28.7667	-0.000542	-0.000712	-0.000541	-0.000516
1728	28.8	-0.000528	-0.000712	-0.000548	-0.000516
1730	28.8333	-0.000552	-0.000712	-0.000548	-0.000516
1732	28.8667	-0.000537	-0.000712	-0.000548	-0.000516
1734	28.9	-0.000544	-0.000712	-0.000548	-0.000529
1736	28.9333	-0.000538	-0.000719	-0.000548	-0.000531
1738	28.9667	-0.000545	-0.000727	-0.000556	-0.000488
1740	29	-0.000538	-0.000727	-0.000555	-0.000508
1742	29.0333	-0.00057	-0.000727	-0.000555	-0.000501
1744	29.0667	-0.000572	-0.000719	-0.000555	-0.000513
1746	29.1	-0.000607	-0.000704	-0.000555	-0.000501
1748	29.1333	-0.000641	-0.000704	-0.000555	-0.000513
1750	29.1667	-0.000626	-0.000712	-0.000555	-0.000521
1752	29.2	-0.000618	-0.000704	-0.000569	-0.000534
1754	29.2333	-0.000618	-0.000704	-0.000561	-0.000506
1756	29.2667	-0.000627	-0.000712	-0.000561	-0.000521
1758	29.3	-0.000636	-0.000712	-0.000561	-0.000526
1760	29.3333	-0.000628	-0.000742	-0.000575	-0.000534
1762	29.3667	-0.000613	-0.000742	-0.000567	-0.000508
1764	29.4	-0.000604	-0.000757	-0.000581	-0.000521
1766	29.4333	-0.000597	-0.00075	-0.000581	-0.000534
1768	29.4667	-0.000597	-0.000757	-0.000589	-0.000541
1770	29.5	-0.000597	-0.000742	-0.000575	-0.000526
1772	29.5333	-0.000597	-0.000742	-0.000561	-0.000539
1774	29.5667	-0.000598	-0.000742	-0.000603	-0.000554
1776	29.6	-0.000608	-0.000742	-0.000588	-0.000554
1778	29.6333	-0.000615	-0.00075	-0.000615	-0.000526
1780	29.6667	-0.000614	-0.000734	-0.00058	-0.000519
1782	29.7	-0.000615	-0.000712	-0.000588	-0.000534
1784	29.7333	-0.000632	-0.000696	-0.000601	-0.000541
1786	29.7667	-0.000625	-0.000696	-0.000594	-0.000534
1788	29.8	-0.000658	-0.000696	-0.000586	-0.000511
1790	29.8333	-0.000647	-0.000712	-0.000594	-0.000526
1792	29.8667	-0.000664	-0.000712	-0.000594	-0.000508
1794	29.9	-0.00065	-0.000712	-0.000594	-0.000521
1796	29.9333	-0.000659	-0.000712	-0.0006	-0.000534
1798	29.9667	-0.000666	-0.000719	-0.0006	-0.000526
1800	30	-0.000668	-0.000734	-0.000608	-0.000534
1802	30.0333	-0.00069	-0.00075	-0.000615	-0.000526
1804	30.0667	-0.000707	-0.000734	-0.000615	-0.000549
1806	30.1	-0.000705	-0.000742	-0.000615	-0.000549
1808	30.1333	-0.000683	-0.00075	-0.000615	-0.000556
1810	30.1667	-0.000684	-0.000765	-0.0006	-0.000556
1812	30.2	-0.000675	-0.000765	-0.000628	-0.000569
1814	30.2333	-0.0007	-0.000772	-0.000628	-0.000577
1816	30.2667	-0.000716	-0.000757	-0.000622	-0.000584
1818	30.3	-0.000716	-0.000757	-0.000622	-0.000574
1820	30.3333	-0.000734	-0.000757	-0.000614	-0.000554
1822	30.3667	-0.000719	-0.00075	-0.000622	-0.000554
1824	30.4	-0.000726	-0.00075	-0.000622	-0.000554
1826	30.4333	-0.000762	-0.000757	-0.000622	-0.000547
1828	30.4667	-0.000793	-0.000757	-0.000635	-0.000552
1830	30.5	-0.000763	-0.000765	-0.000635	-0.00057
1832	30.5333	-0.000772	-0.000765	-0.00062	-0.000585
1834	30.5667	-0.000757	-0.00075	-0.000628	-0.000547
1836	30.6	-0.000757	-0.000765	-0.000628	-0.000557
1838	30.6333	-0.000765	-0.000765	-0.000634	-0.000567
1840	30.6667	-0.000798	-0.000757	-0.000642	-0.000531
1842	30.7	-0.000778	-0.000757	-0.000634	-0.000549
1844	30.7333	-0.000801	-0.00075	-0.000634	-0.000557
1846	30.7667	-0.000794	-0.000757	-0.000619	-0.000559
1848	30.8	-0.000786	-0.000742	-0.000619	-0.00057
1850	30.8333	-0.00077	-0.000735	-0.000627	-0.000565
1852	30.8667	-0.000763	-0.000735	-0.000648	-0.000549
1854	30.9	-0.000788	-0.00075	-0.000661	-0.000555
1856	30.9333	-0.000789	-0.00075	-0.000654	-0.00057
1858	30.9667	-0.000805	-0.00075	-0.000647	-0.00057
1860	31	-0.000835	-0.000742	-0.000647	-0.00057
1862	31.0333	-0.000828	-0.00075	-0.000661	-0.0006
1864	31.0667	-0.000813	-0.000742	-0.000661	-0.000595
1866	31.1	-0.000805	-0.000765	-0.000661	-0.000587
1868	31.1333	-0.000797	-0.000765	-0.000661	-0.000574
1870	31.1667	-0.000835	-0.000773	-0.000661	-0.000559
1872	31.2	-0.000813	-0.00078	-0.000668	-0.000559
1874	31.2333	-0.000813	-0.000788	-0.000661	-0.000572
1876	31.2667	-0.000821	-0.000795	-0.000661	-0.00058
1878	31.3	-0.000815	-0.000795	-0.000668	-0.000572
1880	31.3333	-0.000822	-0.000773	-0.000668	-0.00058
1882	31.3667	-0.000839	-0.00078	-0.000676	-0.000572
1884	31.4	-0.00084	-0.00078	-0.000683	-0.000572
1886	31.4333	-0.000859	-0.000788	-0.000683	-0.000572
1888	31.4667	-0.000882	-0.000788	-0.000683	-0.000585
1890	31.5	-0.000849	-0.000788	-0.000691	-0.000582
1892	31.5333	-0.000844	-0.000788	-0.000691	-0.000598
1894	31.5667	-0.000853	-0.000788	-0.000706	-0.000605
1896	31.6	-0.000861	-0.000788	-0.000685	-0.000605
1898	31.6333	-0.000839	-0.000788	-0.0007	-0.000615
1900	31.6667	-0.000831	-0.000795	-0.0007	-0.000592
1902	31.7	-0.000847	-0.00078	-0.000713	-0.00062
1904	31.7333	-0.000849	-0.000788	-0.00072	-0.000615
1906	31.7667	-0.000856	-0.000788	-0.000698	-0.00058
1908	31.8	-0.000856	-0.000788	-0.000685	-0.000587
1910	31.8333	-0.000849	-0.000788	-0.000677	-0.000595
1912	31.8667	-0.00085	-0.000788	-0.000677	-0.0006
1914	31.9	-0.000875	-0.000803	-0.000691	-0.000608
1916	31.9333	-0.000891	-0.000795	-0.000691	-0.0006
1918	31.9667	-0.000883	-0.00081	-0.000691	-0.000592
1920	32	-0.000876	-0.000818	-0.000683	-0.00058
1922	32.0333	-0.000876	-0.00081	-0.000711	-0.000608
1924	32.0667	-0.000899	-0.00081	-0.000711	-0.00063
1926	32.1	-0.000891	-0.00081	-0.000711	-0.000638
1928	32.1333	-0.000883	-0.000803	-0.000711	-0.00063
1930	32.1667	-0.000892	-0.000803	-0.000711	-0.000615
1932	32.2	-0.000885	-0.000803	-0.000717	-0.000648
1934	32.2333	-0.000917	-0.000803	-0.000704	-0.000628
1936	32.2667	-0.000933	-0.000803	-0.000704	-0.000628
1938	32.3	-0.000918	-0.000795	-0.000704	-0.000635
1940	32.3333	-0.000926	-0.00081	-0.000704	-0.000628
1942	32.3667	-0.000927	-0.000803	-0.000696	-0.000628
1944	32.4	-0.000936	-0.000803	-0.000704	-0.000628
1946	32.4333	-0.000945	-0.000803	-0.000717	-0.00062
1948	32.4667	-0.000952	-0.000795	-0.000738	-0.000628
1950	32.5	-0.000937	-0.00081	-0.000716	-0.00061
1952	32.5333	-0.000962	-0.00081	-0.000731	-0.000623
1954	32.5667	-0.000961	-0.00081	-0.000724	-0.000615
1956	32.6	-0.000953	-0.00081	-0.000709	-0.000569
1958	32.6333	-0.000981	-0.00081	-0.000709	-0.000569
1960	32.6667	-0.00099	-0.00081	-0.000709	-0.00059
1962	32.7	-0.000967	-0.00081	-0.000709	-0.000582
1964	32.7333	-0.000975	-0.00081	-0.000723	-0.000582
1966	32.7667	-0.000976	-0.00081	-0.000709	-0.000574
1968	32.8	-0.000985	-0.00081	-0.000701	-0.000595
1970	32.8333	-0.000985	-0.00081	-0.000701	-0.000615
1972	32.8667	-0.000986	-0.000818	-0.000715	-0.000615
1974	32.9	-0.000987	-0.000818	-0.000723	-0.000608
1976	32.9333	-0.000987	-0.00081	-0.000736	-0.000615
1978	32.9667	-0.000987	-0.000818	-0.000736	-0.000608
1980	33	-0.000996	-0.000818	-0.000723	-0.000628
1982	33.0333	-0.000988	-0.000826	-0.000723	-0.000635
1984	33.0667	-0.000996	-0.000818	-0.00075	-0.000628
1986	33.1	-0.000996	-0.000818	-0.000736	-0.000615
1988	33.1333	-0.001012	-0.000826	-0.000723	-0.000615
1990	33.1667	-0.001006	-0.000818	-0.00075	-0.000615
1992	33.2	-0.001007	-0.000818	-0.000723	-0.000615
1994	33.2333	-0.00103	-0.000818	-0.000729	-0.000615
1996	33.2667	-0.00103	-0.000818	-0.000743	-0.000615
1998	33.3	-0.00103	-0.000803	-0.000757	-0.000608
2000	33.3333	-0.001015	-0.000803	-0.000757	-0.00062
2002	33.3667	-0.00103	-0.000803	-0.000735	-0.000628
2004	33.4	-0.00103	-0.000803	-0.000755	-0.000643
2006	33.4333	-0.001037	-0.000818	-0.000769	-0.000608
2008	33.4667	-0.001044	-0.00081	-0.000769	-0.000608
2010	33.5	-0.001037	-0.00081	-0.000762	-0.000608
2012	33.5333	-0.001029	-0.00081	-0.000762	-0.000623
2014	33.5667	-0.001029	-0.000818	-0.000762	-0.000623
2016	33.6	-0.001038	-0.000818	-0.000762	-0.00063
2018	33.6333	-0.001047	-0.000818	-0.000777	-0.00063
2020	33.6667	-0.001057	-0.000818	-0.000769	-0.00065
2022	33.7	-0.001057	-0.000818	-0.000769	-0.000635
2024	33.7333	-0.001049	-0.000818	-0.000769	-0.000628
2026	33.7667	-0.001057	-0.000818	-0.000755	-0.000628
2028	33.8	-0.001047	-0.000818	-0.000755	-0.000656
2030	33.8333	-0.001079	-0.000818	-0.000755	-0.000656
2032	33.8667	-0.00108	-0.000818	-0.000769	-0.000648
2034	33.9	-0.001065	-0.000818	-0.000755	-0.000648
2036	33.9333	-0.001066	-0.000825	-0.000755	-0.000656
2038	33.9667	-0.001097	-0.000818	-0.000755	-0.000648
2040	34	-0.001089	-0.000826	-0.000742	-0.000628
2042	34.0333	-0.001074	-0.000826	-0.000749	-0.000628
2044	34.0667	-0.00109	-0.000826	-0.000742	-0.000648
2046	34.1	-0.001068	-0.000826	-0.000749	-0.000648
2048	34.1333	-0.001068	-0.000818	-0.000749	-0.000628
2050	34.1667	-0.001084	-0.000818	-0.000749	-0.000635
2052	34.2	-0.001091	-0.000788	-0.000749	-0.000656
2054	34.2333	-0.001084	-0.000818	-0.000763	-0.000641
2056	34.2667	-0.001093	-0.000818	-0.000755	-0.000646
2058	34.3	-0.001109	-0.000818	-0.000755	-0.000656
2060	34.3333	-0.001109	-0.000818	-0.000763	-0.000671
2062	34.3667	-0.001094	-0.000825	-0.000755	-0.000661
2064	34.4	-0.001101	-0.000825	-0.000742	-0.000648
2066	34.4333	-0.001118	-0.000825	-0.000755	-0.000656
2068	34.4667	-0.001134	-0.000825	-0.000755	-0.000656
2070	34.5	-0.001141	-0.000825	-0.000742	-0.000635
2072	34.5333	-0.001126	-0.000833	-0.000769	-0.000648
2074	34.5667	-0.001109	-0.000825	-0.000742	-0.000628
2076	34.6	-0.001132	-0.000825	-0.000769	-0.000656
2078	34.6333	-0.001132	-0.000833	-0.000769	-0.000648
2080	34.6667	-0.001149	-0.000833	-0.000769	-0.000648
2082	34.7	-0.001141	-0.000833	-0.000769	-0.000648
2084	34.7333	-0.001143	-0.000833	-0.000762	-0.000648
2086	34.7667	-0.001135	-0.000833	-0.000762	-0.000648
2088	34.8	-0.001143	-0.000833	-0.000777	-0.000628
2090	34.8333	-0.001151	-0.000841	-0.000769	-0.00062
2092	34.8667	-0.001135	-0.000833	-0.000777	-0.000628
2094	34.9	-0.001135	-0.000841	-0.000769	-0.000628
2096	34.9333	-0.001135	-0.000833	-0.000783	-0.00062
2098	34.9667	-0.001135	-0.00081	-0.000783	-0.00062
2100	35	-0.001151	-0.000818	-0.000776	-0.000641
2102	35.0333	-0.001152	-0.000818	-0.000776	-0.000641
2104	35.0667	-0.001152	-0.00081	-0.000762	-0.000648
2106	35.1	-0.001152	-0.00081	-0.000762	-0.000641
2108	35.1333	-0.001152	-0.000825	-0.000776	-0.000648
2110	35.1667	-0.001151	-0.000825	-0.000789	-0.000648
2112	35.2	-0.001152	-0.000825	-0.000789	-0.000641
2114	35.2333	-0.00116	-0.000825	-0.000789	-0.000641
2116	35.2667	-0.001167	-0.000825	-0.000797	-0.000641
2118	35.3	-0.001167	-0.000825	-0.000797	-0.000641
2120	35.3333	-0.00116	-0.000825	-0.000789	-0.000641
2122	35.3667	-0.001176	-0.00081	-0.000796	-0.000641
2124	35.4	-0.001161	-0.000818	-0.000796	-0.000674
2126	35.4333	-0.001161	-0.000818	-0.000796	-0.000689
2128	35.4667	-0.001191	-0.000818	-0.000789	-0.000707
2130	35.5	-0.001184	-0.000818	-0.000789	-0.000702
2132	35.5333	-0.001177	-0.000818	-0.000789	-0.000681
2134	35.5667	-0.001201	-0.000818	-0.000789	-0.000668
2136	35.6	-0.001192	-0.000803	-0.000789	-0.000633
2138	35.6333	-0.001177	-0.00081	-0.000781	-0.000666
2140	35.6667	-0.001187	-0.00078	-0.000796	-0.000689
2142	35.7	-0.001196	-0.00078	-0.000796	-0.000686
2144	35.7333	-0.001179	-0.00078	-0.000795	-0.000681
2146	35.7667	-0.001194	-0.00078	-0.000802	-0.000696
2148	35.8	-0.001219	-0.00078	-0.000802	-0.000689
2150	35.8333	-0.001219	-0.00078	-0.000802	-0.000661
2152	35.8667	-0.001231	-0.000795	-0.000802	-0.000661
2154	35.9	-0.001224	-0.000787	-0.000802	-0.000664
2156	35.9333	-0.001217	-0.000787	-0.000802	-0.000664
2158	35.9667	-0.001203	-0.000803	-0.000782	-0.000679
2160	36	-0.001195	-0.000803	-0.000767	-0.000697
2162	36.0333	-0.001235	-0.000788	-0.000767	-0.000697
2164	36.0667	-0.001235	-0.000795	-0.000767	-0.000679
2166	36.1	-0.001235	-0.00081	-0.000782	-0.000702
2168	36.1333	-0.001235	-0.00081	-0.000774	-0.000681
2170	36.1667	-0.00122	-0.00081	-0.000796	-0.000696
2172	36.2	-0.001228	-0.00078	-0.000802	-0.000676
2174	36.2333	-0.001228	-0.00078	-0.000802	-0.000676
2176	36.2667	-0.001228	-0.00078	-0.000803	-0.000668
2178	36.3	-0.001236	-0.00078	-0.000803	-0.000668
2180	36.3333	-0.001236	-0.000795	-0.000796	-0.000666
2182	36.3667	-0.001244	-0.000795	-0.00081	-0.000659
2184	36.4	-0.001235	-0.000802	-0.000796	-0.000674
2186	36.4333	-0.00126	-0.000802	-0.000796	-0.000681
2188	36.4667	-0.001291	-0.000802	-0.000788	-0.000681
2190	36.5	-0.001284	-0.000787	-0.000796	-0.000656
2192	36.5333	-0.001284	-0.000787	-0.000803	-0.000671
2194	36.5667	-0.001267	-0.000787	-0.000811	-0.000656
2196	36.6	-0.001275	-0.000795	-0.000803	-0.000676
2198	36.6333	-0.001268	-0.000787	-0.000803	-0.000668
2200	36.6667	-0.001289	-0.000787	-0.000803	-0.000668
2202	36.7	-0.001297	-0.00078	-0.000803	-0.000684
2204	36.7333	-0.001282	-0.00078	-0.00081	-0.000676
2206	36.7667	-0.001291	-0.000795	-0.000803	-0.000676
2208	36.8	-0.001276	-0.00081	-0.000802	-0.000656
2210	36.8333	-0.001286	-0.00081	-0.00081	-0.000663
2212	36.8667	-0.00127	-0.00081	-0.00081	-0.000656
2214	36.9	-0.001262	-0.000818	-0.00081	-0.000671
2216	36.9333	-0.001285	-0.000818	-0.00081	-0.000656
2218	36.9667	-0.00127	-0.000818	-0.00081	-0.000684
2220	37	-0.00127	-0.000818	-0.000803	-0.000684
2222	37.0333	-0.001277	-0.000795	-0.000803	-0.000676
2224	37.0667	-0.001293	-0.000795	-0.000803	-0.000668
2226	37.1	-0.001277	-0.000795	-0.000817	-0.000676
2228	37.1333	-0.001286	-0.000795	-0.000831	-0.000676
2230	37.1667	-0.001285	-0.000795	-0.000823	-0.000681
2232	37.2	-0.00127	-0.000787	-0.000823	-0.000689
2234	37.2333	-0.00127	-0.000787	-0.000816	-0.000689
2236	37.2667	-0.001286	-0.00078	-0.000816	-0.000689
2238	37.3	-0.001279	-0.000802	-0.000823	-0.000689
2240	37.3333	-0.001278	-0.000802	-0.00081	-0.000689
2242	37.3667	-0.001287	-0.000802	-0.00081	-0.000689
2244	37.4	-0.001279	-0.000787	-0.000823	-0.000689
2246	37.4333	-0.001272	-0.000787	-0.000816	-0.000689
2248	37.4667	-0.001288	-0.000787	-0.000816	-0.000668
2250	37.5	-0.001296	-0.000802	-0.000822	-0.000676
2252	37.5333	-0.001303	-0.000787	-0.000823	-0.000676
2254	37.5667	-0.001297	-0.000787	-0.000831	-0.000661
2256	37.6	-0.001304	-0.000787	-0.000837	-0.000661
2258	37.6333	-0.001297	-0.000787	-0.000831	-0.000641
2260	37.6667	-0.001304	-0.00081	-0.000831	-0.000641
2262	37.7	-0.001297	-0.000795	-0.000831	-0.000681
2264	37.7333	-0.001314	-0.000795	-0.000823	-0.000681
2266	37.7667	-0.001314	-0.00081	-0.000823	-0.000681
2268	37.8	-0.001322	-0.00081	-0.000823	-0.000681
2270	37.8333	-0.001329	-0.00081	-0.000837	-0.000681
2272	37.8667	-0.001312	-0.00081	-0.000823	-0.000689
2274	37.9	-0.001328	-0.000802	-0.00083	-0.000681
2276	37.9333	-0.001289	-0.00081	-0.000837	-0.000681
2278	37.9667	-0.001322	-0.000772	-0.000816	-0.000666
2280	38	-0.00135	-0.00078	-0.000837	-0.000681
2282	38.0333	-0.001335	-0.000787	-0.000837	-0.000681
2284	38.0667	-0.001344	-0.000795	-0.000837	-0.000689
2286	38.1	-0.001353	-0.00081	-0.000803	-0.000689
2288	38.1333	-0.001338	-0.000795	-0.000817	-0.000681
2290	38.1667	-0.001338	-0.00081	-0.000831	-0.000668
2292	38.2	-0.001339	-0.000795	-0.000831	-0.000668
2294	38.2333	-0.001339	-0.000795	-0.000837	-0.000661
2296	38.2667	-0.001348	-0.000787	-0.00083	-0.000661
2298	38.3	-0.001369	-0.000787	-0.000837	-0.000668
2300	38.3333	-0.001347	-0.000772	-0.00083	-0.000684
2302	38.3667	-0.001332	-0.000787	-0.000837	-0.000643
2304	38.4	-0.001332	-0.000787	-0.00083	-0.000635
2306	38.4333	-0.001355	-0.000787	-0.00083	-0.000628
2308	38.4667	-0.001348	-0.000795	-0.000844	-0.00062
2310	38.5	-0.001368	-0.000787	-0.000837	-0.000628
2312	38.5333	-0.001361	-0.00081	-0.000837	-0.000635
2314	38.5667	-0.001338	-0.00081	-0.000837	-0.000656
2316	38.6	-0.001347	-0.00081	-0.000837	-0.000643
2318	38.6333	-0.00134	-0.00081	-0.000831	-0.000635
2320	38.6667	-0.001355	-0.000795	-0.000831	-0.000643
2322	38.7	-0.001348	-0.000795	-0.000823	-0.000635
2324	38.7333	-0.001339	-0.000795	-0.000816	-0.00062
2326	38.7667	-0.001355	-0.000795	-0.000816	-0.00062
2328	38.8	-0.001355	-0.000795	-0.000816	-0.00062
2330	38.8333	-0.001355	-0.000795	-0.00083	-0.00062
2332	38.8667	-0.001347	-0.00081	-0.000837	-0.00062
2334	38.9	-0.001355	-0.00081	-0.00083	-0.000628
2336	38.9333	-0.001349	-0.00081	-0.000816	-0.00062
2338	38.9667	-0.001347	-0.000795	-0.000802	-0.000615
2340	39	-0.001363	-0.000795	-0.000831	-0.000615
2342	39.0333	-0.001379	-0.000795	-0.000823	-0.000608
2344	39.0667	-0.001363	-0.000764	-0.000816	-0.000623
2346	39.1	-0.001363	-0.000772	-0.000808	-0.000587
2348	39.1333	-0.00134	-0.000772	-0.000781	-0.000595
2350	39.1667	-0.001365	-0.000772	-0.000808	-0.00061
2352	39.2	-0.001382	-0.000787	-0.0008	-0.000595
2354	39.2333	-0.001374	-0.000779	-0.000815	-0.00061
2356	39.2667	-0.001339	-0.000772	-0.000822	-0.00061
2358	39.3	-0.001348	-0.000772	-0.000831	-0.00061
2360	39.3333	-0.001373	-0.000772	-0.000817	-0.000407
2362	39.3667	-0.001373	-0.000772	-0.00081	0.000305
2364	39.4	-0.001365	-0.000772	-0.00083	0.000896
2366	39.4333	-0.001357	-0.000779	-0.00083	0.001284
2368	39.4667	-0.001358	-0.000772	-0.00081	0.001564
2370	39.5	-0.001386	-0.000779	-0.000805	0.001797
2372	39.5333	-0.001354	-0.000787	-0.000797	0.00207
2374	39.5667	-0.001355	-0.000772	-0.000789	0.002358
2376	39.6	-0.001373	-0.000757	-0.000789	0.002299
2378	39.6333	-0.001358	-0.000772	-0.000797	0.001993
2380	39.6667	-0.00135	-0.000772	-0.000797	0.001604
2382	39.7	-0.001365	-0.000757	-0.000782	0.001265
2384	39.7333	-0.001374	-0.000757	-0.000781	0.000967
2386	39.7667	-0.001364	-0.000757	-0.000788	0.000702
2388	39.8	-0.001349	-0.000772	-0.000803	0.000465
2390	39.8333	-0.00135	-0.000772	-0.000811	0.000309
2392	39.8667	-0.00135	-0.000772	-0.00081	0.000159
2394	39.9	-0.001358	-0.000772	-0.000803	-3e-06
2396	39.9333	-0.001358	-0.000779	-0.000803	-0.00012
2398	39.9667	-0.001365	-0.000787	-0.000823	-0.000224
2400	40	-0.001358	-0.000787	-0.000815	-0.000315
2402	40.0333	-0.001365	-0.000779	-0.000823	-0.000397
2404	40.0667	-0.001325	-0.000787	-0.000796	-0.00045
2406	40.1	-0.001349	-0.000787	-0.000803	-0.000519
2408	40.1333	-0.001358	-0.000787	-0.000811	-0.000539
2410	40.1667	-0.001343	-0.000794	-0.000811	-0.000559
2412	40.2	-0.001358	-0.000779	-0.000846	-0.000587
2414	40.2333	-0.001365	-0.000772	-0.000823	-0.000643
2416	40.2667	-0.001373	-0.000779	-0.000823	-0.000684
2418	40.3	-0.001373	-0.000779	-0.000823	-0.000964
2420	40.3333	-0.001333	-0.000787	-0.00081	-0.001113
2422	40.3667	-0.001333	-0.000795	-0.000802	-0.001136
2424	40.4	-0.001325	-0.000795	-0.000816	-0.001136
2426	40.4333	-0.00135	-0.000787	-0.000816	-0.001177
2428	40.4667	-0.001348	-0.000795	-0.000822	-0.001177
2430	40.5	-0.001365	-0.000787	-0.000808	-0.001177
2432	40.5333	-0.00135	-0.000772	-0.000808	-0.001177
2434	40.5667	-0.001359	-0.000772	-0.000822	-0.001169
2436	40.6	-0.00138	-0.000764	-0.00085	-0.001169
2438	40.6333	-0.001365	-0.000764	-0.000858	-0.001169
2440	40.6667	-0.001358	-0.000764	-0.000837	-0.00119
2442	40.7	-0.001358	-0.000764	-0.000831	-0.00119
2444	40.7333	-0.001359	-0.000772	-0.000851	-0.001197
2446	40.7667	-0.001351	-0.000787	-0.000865	-0.001197
2448	40.8	-0.001359	-0.000787	-0.000865	-0.001177
2450	40.8333	-0.001351	-0.000787	-0.000858	-0.001177
2452	40.8667	-0.001368	-0.000787	-0.000858	-0.001177
2454	40.9	-0.001368	-0.000787	-0.000874	-0.001177
2456	40.9333	-0.001375	-0.000795	-0.000866	-0.001169
2458	40.9667	-0.001375	-0.000787	-0.000894	-0.001162
2460	41	-0.001368	-0.000787	-0.000873	-0.00119
2462	41.0333	-0.001383	-0.000772	-0.000873	-0.001182
2464	41.0667	-0.001344	-0.000772	-0.000873	-0.00119
2466	41.1	-0.001366	-0.000787	-0.000886	-0.00119
2468	41.1333	-0.001368	-0.000772	-0.000886	-0.00119
2470	41.1667	-0.00136	-0.000779	-0.000879	-0.001182
2472	41.2	-0.001384	-0.000772	-0.000879	-0.001174
2474	41.2333	-0.00136	-0.000779	-0.000871	-0.001182
2476	41.2667	-0.00138	-0.000772	-0.000865	-0.001182
2478	41.3	-0.001375	-0.000772	-0.000865	-0.001154
2480	41.3333	-0.001368	-0.000772	-0.000866	-0.001162
2482	41.3667	-0.00137	-0.000772	-0.000867	-0.001162
2484	41.4	-0.001377	-0.000764	-0.000867	-0.001162
2486	41.4333	-0.001362	-0.000764	-0.00088	-0.001162
2488	41.4667	-0.001395	-0.000764	-0.00088	-0.001162
2490	41.5	-0.00137	-0.000757	-0.000886	-0.001162
2492	41.5333	-0.001362	-0.000757	-0.000886	-0.001126
2494	41.5667	-0.001369	-0.000757	-0.000886	-0.001121
2496	41.6	-0.001369	-0.000757	-0.000886	-0.001121
2498	41.6333	-0.001353	-0.000772	-0.0009	-0.001129
2500	41.6667	-0.001375	-0.000779	-0.0009	-0.001121
2502	41.7	-0.00136	-0.000772	-0.000871	-0.001141
2504	41.7333	-0.001336	-0.000772	-0.000871	-0.001134
2506	41.7667	-0.001329	-0.000772	-0.000879	-0.001134
2508	41.8	-0.001353	-0.000772	-0.000878	-0.001134
2510	41.8333	-0.001344	-0.000764	-0.000894	-0.001098
2512	41.8667	-0.001344	-0.000757	-0.000886	-0.001098
2514	41.9	-0.001326	-0.000764	-0.000886	-0.001106
2516	41.9333	-0.001332	-0.000764	-0.000886	-0.001106
2518	41.9667	-0.001317	-0.000764	-0.000873	-0.001106
2520	42	-0.00131	-0.000764	-0.000886	-0.001106
2522	42.0333	-0.00132	-0.000772	-0.000886	-0.001106
2524	42.0667	-0.001328	-0.000772	-0.000892	-0.001106
2526	42.1	-0.001311	-0.000772	-0.000888	-0.001091
2528	42.1333	-0.001311	-0.000757	-0.000894	-0.001065
2530	42.1667	-0.001318	-0.000741	-0.000893	-0.001065
2532	42.2	-0.001295	-0.000741	-0.000879	-0.001043
2534	42.2333	-0.001271	-0.000764	-0.000907	-0.00105
2536	42.2667	-0.001279	-0.000749	-0.000899	-0.00105
2538	42.3	-0.001308	-0.000749	-0.000893	-0.001045
2540	42.3333	-0.00127	-0.000749	-0.0009	-0.001017
2542	42.3667	-0.001256	-0.000749	-0.000886	-0.001025
2544	42.4	-0.001279	-0.000734	-0.000886	-0.001032
2546	42.4333	-0.001271	-0.000734	-0.000879	-0.001017
2548	42.4667	-0.00128	-0.000741	-0.000901	-0.001025
2550	42.5	-0.00127	-0.000726	-0.000879	-0.001017
2552	42.5333	-0.001248	-0.000718	-0.000894	-0.001032
2554	42.5667	-0.001232	-0.000718	-0.000886	-0.001004
2556	42.6	-0.001209	-0.000718	-0.000899	-0.000997
2558	42.6333	-0.00121	-0.000718	-0.000901	-0.000976
2560	42.6667	-0.001217	-0.000718	-0.000901	-0.000976
2562	42.7	-0.001201	-0.000718	-0.000885	-0.000984
2564	42.7333	-0.001194	-0.00068	-0.0009	-0.000984
2566	42.7667	-0.001184	-0.00068	-0.000914	-0.000943
2568	42.8	-0.001166	-0.000695	-0.000915	-0.000943
2570	42.8333	-0.001143	-0.000688	-0.000923	-0.000943
2572	42.8667	-0.001143	-0.000688	-0.000915	-0.000943
2574	42.9	-0.001141	-0.000673	-0.00093	-0.000949
2576	42.9333	-0.001134	-0.000658	-0.000915	-0.000949
2578	42.9667	-0.001119	-0.00065	-0.000909	-0.000921
2580	43	-0.001109	-0.000642	-0.000907	-0.000893
2582	43.0333	-0.001061	-0.000642	-0.0009	-0.000893
2584	43.0667	-0.001061	-0.000627	-0.0009	-0.000885
2586	43.1	-0.001046	-0.000627	-0.000928	-0.000893
2588	43.1333	-0.001049	-0.000627	-0.000907	-0.000908
2590	43.1667	-0.001011	-0.000627	-0.000919	-0.000875
2592	43.2	-0.00102	-0.000597	-0.000914	-0.00086
2594	43.2333	-0.00098	-0.000597	-0.000914	-0.000852
2596	43.2667	-0.000973	-0.000597	-0.000908	-0.000839
2598	43.3	-0.000962	-0.000582	-0.000886	-0.000832
2600	43.3333	-0.000939	-0.000582	-0.000894	-0.000847
2602	43.3667	-0.000915	-0.000582	-0.000899	-0.000834
2604	43.4	-0.000891	-0.000582	-0.000898	-0.000806
2606	43.4333	-0.000866	-0.000566	-0.000907	-0.000814
2608	43.4667	-0.00085	-0.000566	-0.000907	-0.000806
2610	43.5	-0.000862	-0.000551	-0.000907	-0.000758
2612	43.5333	-0.000816	-0.000551	-0.000914	-0.000751
2614	43.5667	-0.000801	-0.000551	-0.0009	-0.000751
2616	43.6	-0.000786	-0.000536	-0.0009	-0.000751
2618	43.6333	-0.000747	-0.000551	-0.0009	-0.000751
2620	43.6667	-0.000729	-0.000551	-0.000914	-0.000743
2622	43.7	-0.000706	-0.000536	-0.000914	-0.000723
2624	43.7333	-0.000697	-0.000536	-0.0009	-0.00073
2626	43.7667	-0.000695	-0.000536	-0.000908	-0.00073
2628	43.8	-0.000664	-0.000528	-0.0009	-0.000723
2630	43.8333	-0.000617	-0.000528	-0.000898	-0.000715
2632	43.8667	-0.000592	-0.000528	-0.000914	-0.000715
2634	43.9	-0.000569	-0.000521	-0.000914	-0.000667
2636	43.9333	-0.00059	-0.000521	-0.000928	-0.000654
2638	43.9667	-0.000544	-0.000521	-0.000914	-0.000654
2640	44	-0.000535	-0.000521	-0.000908	-0.000647
2642	44.0333	-0.000516	-0.000521	-0.00093	-0.000639
2644	44.0667	-0.000492	-0.000536	-0.00093	-0.000639
2646	44.1	-0.000462	-0.000505	-0.000915	-0.000639
2648	44.1333	-0.000453	-0.000505	-0.000915	-0.000632
2650	44.1667	-0.000421	-0.00049	-0.000908	-0.000639
2652	44.2	-0.000412	-0.000498	-0.000914	-0.000611
2654	44.2333	-0.000366	-0.000483	-0.000914	-0.000611
2656	44.2667	-0.000381	-0.000475	-0.000915	-0.000619
2658	44.3	-0.000338	-0.000475	-0.000929	-0.000591
2660	44.3333	-0.000323	-0.000475	-0.000929	-0.000591
2662	44.3667	-0.000328	-0.000475	-0.000929	-0.000583
2664	44.4	-0.000313	-0.000483	-0.000914	-0.000591
2666	44.4333	-0.000306	-0.000475	-0.000928	-0.000591
2668	44.4667	-0.000306	-0.00049	-0.000895	-0.000576
2670	44.5	-0.000283	-0.00049	-0.000933	-0.000591
2672	44.5333	-0.000297	-0.00049	-0.000925	-0.000568
2674	44.5667	-0.000266	-0.000505	-0.000917	-0.000568
2676	44.6	-0.000278	-0.000505	-0.000917	-0.000561
2678	44.6333	-0.000255	-0.000505	-0.000923	-0.000561
2680	44.6667	-0.000249	-0.000505	-0.000903	-0.000568
2682	44.7	-0.000249	-0.000513	-0.000924	-0.000576
2684	44.7333	-0.000209	-0.000513	-0.000923	-0.000568
2686	44.7667	-0.000187	-0.000498	-0.000938	-0.000555
2688	44.8	-0.000231	-0.000513	-0.000929	-0.000535
2690	44.8333	-0.000217	-0.000513	-0.000929	-0.000555
2692	44.8667	-0.000234	-0.000513	-0.000938	-0.000555
2694	44.9	-0.000226	-0.00052	-0.000945	-0.000555
2696	44.9333	-0.000218	-0.000528	-0.00093	-0.00054
2698	44.9667	-0.000226	-0.000513	-0.00093	-0.00054
2700	45	-0.000194	-0.000498	-0.00093	-0.000548
2702	45.0333	-0.000217	-0.000513	-0.000923	-0.000535
2704	45.0667	-0.000227	-0.000513	-0.00093	-0.000535
2706	45.1	-0.000234	-0.000505	-0.000949	-0.000528
2708	45.1333	-0.000249	-0.000513	-0.000942	-0.000535
2710	45.1667	-0.000227	-0.000528	-0.000938	-0.000568
2712	45.2	-0.000236	-0.000528	-0.00093	-0.000568
2714	45.2333	-0.000268	-0.000521	-0.000951	-0.000568
2716	45.2667	-0.000284	-0.000521	-0.000958	-0.000576
2718	45.3	-0.000298	-0.000521	-0.000958	-0.000591
2720	45.3333	-0.000308	-0.000528	-0.000944	-0.000583
2722	45.3667	-0.000313	-0.000536	-0.000944	-0.000576
2724	45.4	-0.000323	-0.000536	-0.000944	-0.000624
2726	45.4333	-0.000324	-0.000543	-0.000951	-0.000624
2728	45.4667	-0.000346	-0.000536	-0.000972	-0.000616
2730	45.5	-0.000347	-0.000536	-0.000942	-0.000616
2732	45.5333	-0.000348	-0.000536	-0.000951	-0.000624
2734	45.5667	-0.000357	-0.000521	-0.000963	-0.000616
2736	45.6	-0.000381	-0.000505	-0.000972	-0.000616
2738	45.6333	-0.000397	-0.000513	-0.000972	-0.000609
2740	45.6667	-0.000412	-0.000513	-0.000957	-0.000629
2742	45.7	-0.000431	-0.000528	-0.000949	-0.00065
2744	45.7333	-0.000455	-0.000543	-0.000964	-0.00065
2746	45.7667	-0.000478	-0.000543	-0.000977	-0.000642
2748	45.8	-0.000455	-0.000543	-0.000963	-0.000662
2750	45.8333	-0.000487	-0.000543	-0.000963	-0.000662
2752	45.8667	-0.000511	-0.000543	-0.000964	-0.000655
2754	45.9	-0.000511	-0.000543	-0.000978	-0.000655
2756	45.9333	-0.000517	-0.000543	-0.000971	-0.00067
2758	45.9667	-0.000544	-0.000536	-0.000963	-0.00067
2760	46	-0.000561	-0.000543	-0.000971	-0.000667
2762	46.0333	-0.000576	-0.000536	-0.000963	-0.000675
2764	46.0667	-0.000592	-0.000536	-0.000979	-0.000695
2766	46.1	-0.000616	-0.000543	-0.000953	-0.000723
2768	46.1333	-0.000615	-0.000536	-0.000944	-0.000723
2770	46.1667	-0.000609	-0.000543	-0.000966	-0.000716
2772	46.2	-0.000641	-0.000543	-0.000972	-0.000716
2774	46.2333	-0.000694	-0.000543	-0.000951	-0.000716
2776	46.2667	-0.000711	-0.000536	-0.000973	-0.000708
2778	46.3	-0.000714	-0.000536	-0.000979	-0.000708
2780	46.3333	-0.000699	-0.000536	-0.000995	-0.000708
2782	46.3667	-0.000715	-0.000536	-0.000996	-0.000721
2784	46.4	-0.000724	-0.000536	-0.000981	-0.000749
2786	46.4333	-0.000761	-0.00052	-0.000979	-0.000741
2788	46.4667	-0.000771	-0.000528	-0.000972	-0.000749
2790	46.5	-0.000787	-0.00052	-0.000972	-0.000754
2792	46.5333	-0.000787	-0.000513	-0.000971	-0.000746
2794	46.5667	-0.000796	-0.000513	-0.000972	-0.000754
2796	46.6	-0.000841	-0.000513	-0.000971	-0.000762
2798	46.6333	-0.000868	-0.00052	-0.000963	-0.000762
2800	46.6667	-0.000821	-0.000528	-0.000963	-0.000762
2802	46.7	-0.00086	-0.000536	-0.000992	-0.000762
2804	46.7333	-0.000875	-0.000536	-0.000992	-0.000762
2806	46.7667	-0.000877	-0.000536	-0.000985	-0.000762
2808	46.8	-0.000886	-0.000536	-0.000986	-0.000802
2810	46.8333	-0.000902	-0.000536	-0.000993	-0.000795
2812	46.8667	-0.00091	-0.000536	-0.000986	-0.000802
2814	46.9	-0.000934	-0.000543	-0.000992	-0.000795
2816	46.9333	-0.000942	-0.000543	-0.000986	-0.000787
2818	46.9667	-0.000951	-0.000536	-0.000986	-0.00082
2820	47	-0.000966	-0.000536	-0.000986	-0.000792
2822	47.0333	-0.000981	-0.000536	-0.000978	-0.000792
2824	47.0667	-0.000959	-0.000536	-0.001008	-0.0008
2826	47.1	-0.000975	-0.000536	-0.000995	-0.0008
2828	47.1333	-0.001013	-0.000536	-0.000995	-0.000792
2830	47.1667	-0.001015	-0.000543	-0.000993	-0.000815
2832	47.2	-0.001024	-0.000558	-0.001007	-0.000828
2834	47.2333	-0.001032	-0.000536	-0.001007	-0.000835
2836	47.2667	-0.001056	-0.000551	-0.001002	-0.000848
2838	47.3	-0.001064	-0.000558	-0.000995	-0.000848
2840	47.3333	-0.001047	-0.000543	-0.000987	-0.000848
2842	47.3667	-0.001016	-0.000558	-0.000979	-0.000856
2844	47.4	-0.001064	-0.000566	-0.000979	-0.000856
2846	47.4333	-0.00112	-0.000536	-0.000993	-0.00084
2848	47.4667	-0.00111	-0.000536	-0.000982	-0.00084
2850	47.5	-0.001104	-0.000543	-0.001002	-0.000848
2852	47.5333	-0.001089	-0.000543	-0.001001	-0.00084
2854	47.5667	-0.001105	-0.000543	-0.001008	-0.00084
2856	47.6	-0.001097	-0.000551	-0.001002	-0.000876
2858	47.6333	-0.00113	-0.000543	-0.000986	-0.000889
2860	47.6667	-0.001151	-0.000558	-0.000986	-0.000881
2862	47.7	-0.00113	-0.000558	-0.000991	-0.000866
2864	47.7333	-0.001146	-0.000558	-0.001008	-0.000866
2866	47.7667	-0.001154	-0.000558	-0.001007	-0.000858
2868	47.8	-0.001145	-0.000573	-0.001006	-0.000866
2870	47.8333	-0.001154	-0.000573	-0.001006	-0.000873
2872	47.8667	-0.001154	-0.000566	-0.000998	-0.000858
2874	47.9	-0.001186	-0.000573	-0.001006	-0.000896
2876	47.9333	-0.001192	-0.000573	-0.000995	-0.000929
2878	47.9667	-0.001196	-0.000573	-0.001033	-0.000922
2880	48	-0.00118	-0.000573	-0.001034	-0.000914
2882	48.0333	-0.00118	-0.000581	-0.001028	-0.000907
2884	48.0667	-0.001179	-0.000573	-0.001044	-0.000894
2886	48.1	-0.001211	-0.000543	-0.00103	-0.000909
2888	48.1333	-0.001219	-0.000543	-0.00103	-0.000889
2890	48.1667	-0.001217	-0.000566	-0.001016	-0.000873
2892	48.2	-0.001227	-0.000566	-0.00103	-0.000873
2894	48.2333	-0.001211	-0.000566	-0.001038	-0.000873
2896	48.2667	-0.001211	-0.000573	-0.001038	-0.000881
2898	48.3	-0.001205	-0.000573	-0.001038	-0.000881
2900	48.3333	-0.001221	-0.000573	-0.001073	-0.000894
2902	48.3667	-0.001243	-0.000573	-0.001052	-0.000886
2904	48.4	-0.001234	-0.000573	-0.001038	-0.000922
2906	48.4333	-0.001236	-0.000566	-0.001045	-0.000929
2908	48.4667	-0.00126	-0.000566	-0.001038	-0.000914
2910	48.5	-0.001235	-0.000551	-0.001037	-0.000914
2912	48.5333	-0.00125	-0.000543	-0.001038	-0.000907
2914	48.5667	-0.001276	-0.000566	-0.001045	-0.000894
2916	48.6	-0.001284	-0.000566	-0.001045	-0.000873
2918	48.6333	-0.001268	-0.000566	-0.00106	-0.000851
2920	48.6667	-0.001276	-0.000581	-0.001053	-0.000858
2922	48.7	-0.001286	-0.000581	-0.001053	-0.000858
2924	48.7333	-0.001286	-0.000573	-0.001059	-0.000879
2926	48.7667	-0.001285	-0.000573	-0.001059	-0.000899
2928	48.8	-0.001276	-0.000566	-0.001045	-0.000914
2930	48.8333	-0.001277	-0.000581	-0.001059	-0.000965
2932	48.8667	-0.001285	-0.000573	-0.001059	-0.000972
2934	48.9	-0.001278	-0.000566	-0.001059	-0.000965
2936	48.9333	-0.001301	-0.000581	-0.001059	-0.00095
2938	48.9667	-0.001295	-0.000573	-0.001052	-0.000942
2940	49	-0.001293	-0.000566	-0.001044	-0.000894
2942	49.0333	-0.001302	-0.000573	-0.00103	-0.000886
2944	49.0667	-0.001308	-0.000573	-0.00103	-0.000894
2946	49.1	-0.001315	-0.000573	-0.001037	-0.000894
2948	49.1333	-0.00131	-0.000573	-0.001044	-0.000907
2950	49.1667	-0.001303	-0.000573	-0.001044	-0.000891
2952	49.2	-0.001303	-0.000573	-0.001051	-0.000934
2954	49.2333	-0.001319	-0.000573	-0.001051	-0.000942
2956	49.2667	-0.001296	-0.000573	-0.001044	-0.000942
2958	49.3	-0.001318	-0.000573	-0.001044	-0.000927
2960	49.3333	-0.001303	-0.000573	-0.001051	-0.000894
2962	49.3667	-0.001311	-0.000566	-0.001051	-0.000886
2964	49.4	-0.00131	-0.000566	-0.001051	-0.000901
2966	49.4333	-0.001279	-0.000558	-0.00103	-0.000894
2968	49.4667	-0.001311	-0.000558	-0.00103	-0.000894
2970	49.5	-0.001327	-0.000558	-0.00103	-0.000914
2972	49.5333	-0.001312	-0.000573	-0.001045	-0.000907
2974	49.5667	-0.001335	-0.000558	-0.001045	-0.000907
2976	49.6	-0.001344	-0.000573	-0.00103	-0.000899
2978	49.6333	-0.001336	-0.000573	-0.00103	-0.000912
2980	49.6667	-0.001342	-0.000573	-0.001044	-0.000912
2982	49.7	-0.001336	-0.000566	-0.001058	-0.000934
2984	49.7333	-0.001335	-0.000566	-0.001072	-0.000985
2986	49.7667	-0.001318	-0.000566	-0.001072	-0.000985
2988	49.8	-0.001335	-0.000566	-0.001079	-0.000955
2990	49.8333	-0.001333	-0.000566	-0.001079	-0.000932
2992	49.8667	-0.001303	-0.000566	-0.001043	-0.000932
2994	49.9	-0.001342	-0.000566	-0.001051	-0.000947
2996	49.9333	-0.001333	-0.000535	-0.001044	-0.000947
2998	49.9667	-0.001342	-0.000543	-0.001072	-0.000932
3000	50	-0.001327	-0.000543	-0.001072	-0.000947
3002	50.0333	-0.001358	-0.00055	-0.001064	-0.000962
3004	50.0667	-0.001341	-0.00055	-0.001072	-0.000932
3006	50.1	-0.001333	-0.000543	-0.001072	-0.00094
3008	50.1333	-0.001348	-0.00055	-0.001078	-0.000924
3010	50.1667	-0.001355	-0.00055	-0.001063	-0.000955
3012	50.2	-0.001326	-0.000558	-0.001077	-0.00097
3014	50.2333	-0.001342	-0.00055	-0.001077	-0.000955
3016	50.2667	-0.001343	-0.00055	-0.001091	-0.00094
3018	50.3	-0.001375	-0.000558	-0.001077	-0.00094
3020	50.3333	-0.001375	-0.000558	-0.001077	-0.00094
3022	50.3667	-0.001376	-0.000558	-0.001077	-0.000952
3024	50.4	-0.001381	-0.000558	-0.001092	-0.00096
3026	50.4333	-0.001358	-0.000566	-0.001085	-0.000937
3028	50.4667	-0.001368	-0.000566	-0.001086	-0.00093
3030	50.5	-0.001353	-0.000566	-0.001071	-0.000924
3032	50.5333	-0.001346	-0.000566	-0.001078	-0.000924
3034	50.5667	-0.001346	-0.000573	-0.001086	-0.000955
3036	50.6	-0.001369	-0.000566	-0.001086	-0.000947
3038	50.6333	-0.001354	-0.000566	-0.001086	-0.00094
3040	50.6667	-0.001362	-0.000566	-0.001086	-0.000924
3042	50.7	-0.001362	-0.000566	-0.001078	-0.000924
3044	50.7333	-0.001387	-0.000566	-0.001078	-0.000932
3046	50.7667	-0.001401	-0.000566	-0.001092	-0.000952
3048	50.8	-0.001394	-0.000566	-0.001106	-0.000924
3050	50.8333	-0.00141	-0.000573	-0.001106	-0.000932
3052	50.8667	-0.001402	-0.000573	-0.001106	-0.000912
3054	50.9	-0.001402	-0.000573	-0.001106	-0.000932
3056	50.9333	-0.001393	-0.000581	-0.001106	-0.000962
3058	50.9667	-0.001361	-0.000558	-0.001086	-0.000962
3060	51	-0.001386	-0.000558	-0.001078	-0.000955
3062	51.0333	-0.001383	-0.000566	-0.001078	-0.00094
3064	51.0667	-0.001384	-0.000558	-0.001078	-0.00094
3066	51.1	-0.001378	-0.000528	-0.001092	-0.00094
3068	51.1333	-0.001379	-0.00055	-0.001086	-0.00094
3070	51.1667	-0.001401	-0.000543	-0.001078	-0.00094
3072	51.2	-0.001384	-0.00055	-0.001106	-0.00094
3074	51.2333	-0.001361	-0.000558	-0.0011	-0.00094
3076	51.2667	-0.001376	-0.000565	-0.001092	-0.000947
3078	51.3	-0.001383	-0.000573	-0.001092	-0.000917
3080	51.3333	-0.001361	-0.000573	-0.0011	-0.000917
3082	51.3667	-0.001368	-0.00055	-0.001092	-0.000955
3084	51.4	-0.001383	-0.000558	-0.001092	-0.000955
3086	51.4333	-0.001402	-0.000543	-0.001092	-0.000947
3088	51.4667	-0.001386	-0.000543	-0.001086	-0.000917
3090	51.5	-0.001377	-0.000535	-0.001086	-0.000924
3092	51.5333	-0.001392	-0.000543	-0.001086	-0.000924
3094	51.5667	-0.001392	-0.000543	-0.001086	-0.000932
3096	51.6	-0.001377	-0.00055	-0.001086	-0.000955
3098	51.6333	-0.001391	-0.000543	-0.001086	-0.00094
3100	51.6667	-0.001391	-0.000543	-0.001086	-0.000917
3102	51.7	-0.001386	-0.000543	-0.001107	-0.000924
3104	51.7333	-0.001409	-0.00055	-0.0011	-0.000924
3106	51.7667	-0.001401	-0.000558	-0.0011	-0.000909
3108	51.8	-0.001353	-0.000558	-0.001107	-0.000932
3110	51.8333	-0.001377	-0.000558	-0.001107	-0.000924
3112	51.8667	-0.001391	-0.000558	-0.001107	-0.000937
3114	51.9	-0.001377	-0.000558	-0.001107	-0.000909
3116	51.9333	-0.001392	-0.000558	-0.001101	-0.000917
3118	51.9667	-0.001401	-0.000527	-0.001093	-0.000909
3120	52	-0.001399	-0.000535	-0.001086	-0.000924
3122	52.0333	-0.001361	-0.000543	-0.001086	-0.000917
3124	52.0667	-0.001401	-0.000543	-0.001101	-0.00094
3126	52.1	-0.001391	-0.000543	-0.001092	-0.000917
3128	52.1333	-0.001386	-0.00055	-0.001086	-0.000924
3130	52.1667	-0.001391	-0.00055	-0.001115	-0.000924
3132	52.2	-0.001423	-0.000543	-0.001107	-0.000924
3134	52.2333	-0.001401	-0.000543	-0.001107	-0.000897
3136	52.2667	-0.001408	-0.000543	-0.001107	-0.000904
3138	52.3	-0.001399	-0.000543	-0.001107	-0.000977
3140	52.3333	-0.001386	-0.000543	-0.0011	-0.000977
3142	52.3667	-0.001391	-0.000543	-0.0011	-0.000955
3144	52.4	-0.001388	-0.000543	-0.001113	-0.000947
3146	52.4333	-0.001401	-0.000535	-0.001113	-0.000947
3148	52.4667	-0.001401	-0.000543	-0.001093	-0.00094
3150	52.5	-0.001408	-0.000543	-0.001093	-0.000917
3152	52.5333	-0.001402	-0.00055	-0.001093	-0.000904
3154	52.5667	-0.001399	-0.00055	-0.001079	-0.000932
3156	52.6	-0.001401	-0.000565	-0.001093	-0.000924
3158	52.6333	-0.001393	-0.00055	-0.001086	-0.000897
3160	52.6667	-0.001406	-0.00055	-0.001086	-0.000934
3162	52.7	-0.001391	-0.000535	-0.0011	-0.000927
3164	52.7333	-0.001377	-0.000535	-0.001092	-0.000919
3166	52.7667	-0.001376	-0.000535	-0.0011	-0.000912
3168	52.8	-0.001375	-0.000535	-0.0011	-0.000904
3170	52.8333	-0.001376	-0.000535	-0.001078	-0.000919
3172	52.8667	-0.001392	-0.000535	-0.001086	-0.000899
3174	52.9	-0.001383	-0.000542	-0.001093	-0.000864
3176	52.9333	-0.001392	-0.000542	-0.001093	-0.000879
3178	52.9667	-0.001391	-0.000535	-0.001093	-0.000856
3180	53	-0.001392	-0.000527	-0.001086	-0.000965
3182	53.0333	-0.001392	-0.00055	-0.001093	-0.000965
3184	53.0667	-0.001401	-0.00055	-0.001052	-0.000942
3186	53.1	-0.001416	-0.00055	-0.001087	-0.000907
3188	53.1333	-0.001386	-0.000542	-0.001101	-0.000907
3190	53.1667	-0.001386	-0.000535	-0.001087	-0.000907
3192	53.2	-0.001392	-0.000535	-0.001101	-0.000891
3194	53.2333	-0.001398	-0.000542	-0.001101	-0.000871
3196	53.2667	-0.001368	-0.000542	-0.001101	-0.000871
3198	53.3	-0.001376	-0.00055	-0.001101	-0.000864
3200	53.3333	-0.001383	-0.000535	-0.001101	-0.000879
3202	53.3667	-0.001392	-0.000535	-0.001101	-0.000924
3204	53.4	-0.001408	-0.000535	-0.001093	-0.000914
3206	53.4333	-0.001393	-0.000535	-0.001101	-0.000907
3208	53.4667	-0.001407	-0.000535	-0.001087	-0.000891
3210	53.5	-0.001393	-0.000535	-0.001087	-0.000891
3212	53.5333	-0.001384	-0.00055	-0.001087	-0.000884
3214	53.5667	-0.001384	-0.00055	-0.001079	-0.000922
3216	53.6	-0.001391	-0.00055	-0.001072	-0.000929
3218	53.6333	-0.001392	-0.00055	-0.001079	-0.000886
3220	53.6667	-0.001392	-0.00055	-0.001087	-0.000858
3222	53.7	-0.001383	-0.000542	-0.001101	-0.000851
3224	53.7333	-0.001408	-0.000535	-0.001107	-0.000836
3226	53.7667	-0.001399	-0.000542	-0.001101	-0.000828
3228	53.8	-0.001407	-0.000542	-0.001093	-0.000904
3230	53.8333	-0.001393	-0.000527	-0.001093	-0.000884
3232	53.8667	-0.001377	-0.000527	-0.001093	-0.000869
3234	53.9	-0.00139	-0.000527	-0.001086	-0.000891
3236	53.9333	-0.001383	-0.000535	-0.001086	-0.000876
3238	53.9667	-0.001376	-0.00055	-0.001079	-0.000846
3240	54	-0.001376	-0.000557	-0.001086	-0.000869
3242	54.0333	-0.001412	-0.00055	-0.001086	-0.000894
3244	54.0667	-0.001391	-0.000542	-0.001086	-0.000916
3246	54.1	-0.001383	-0.000557	-0.001086	-0.000894
3248	54.1333	-0.001397	-0.000527	-0.001086	-0.000886
3250	54.1667	-0.001383	-0.000519	-0.001093	-0.000871
3252	54.2	-0.001361	-0.000527	-0.001093	-0.000843
3254	54.2333	-0.001375	-0.000542	-0.001093	-0.000861
3256	54.2667	-0.001382	-0.000542	-0.001086	-0.000869
3258	54.3	-0.001398	-0.000542	-0.001086	-0.000889
3260	54.3333	-0.001398	-0.000542	-0.001072	-0.000897
3262	54.3667	-0.001376	-0.000535	-0.001071	-0.000876
3264	54.4	-0.001383	-0.000535	-0.001079	-0.000841
3266	54.4333	-0.001359	-0.000535	-0.001086	-0.000848
3268	54.4667	-0.001358	-0.000535	-0.001086	-0.000851
3270	54.5	-0.001359	-0.000527	-0.001086	-0.000873
3272	54.5333	-0.00139	-0.000527	-0.001086	-0.000873
3274	54.5667	-0.001391	-0.000519	-0.001086	-0.000843
3276	54.6	-0.001382	-0.000512	-0.001086	-0.000843
3278	54.6333	-0.001375	-0.000504	-0.001086	-0.000843
3280	54.6667	-0.001381	-0.000512	-0.001113	-0.000843
3282	54.7	-0.001361	-0.000527	-0.001113	-0.000851
3284	54.7333	-0.001373	-0.000519	-0.001106	-0.000836
3286	54.7667	-0.001367	-0.000519	-0.001098	-0.000836
3288	54.8	-0.001352	-0.000519	-0.001106	-0.000914
3290	54.8333	-0.001342	-0.000519	-0.001106	-0.000886
3292	54.8667	-0.001367	-0.000542	-0.001106	-0.000851
3294	54.9	-0.001375	-0.000542	-0.001106	-0.000858
3296	54.9333	-0.001342	-0.000542	-0.001092	-0.000803
3298	54.9667	-0.00135	-0.000542	-0.001092	-0.000883
3300	55	-0.001359	-0.000534	-0.001106	-0.000861
3302	55.0333	-0.001352	-0.000527	-0.001106	-0.000833
3304	55.0667	-0.001344	-0.000534	-0.001106	-0.000846
3306	55.1	-0.001351	-0.000534	-0.001086	-0.000838
3308	55.1333	-0.001352	-0.000534	-0.0011	-0.00081
3310	55.1667	-0.001342	-0.000534	-0.001127	-0.000825
3312	55.2	-0.001342	-0.000534	-0.001086	-0.000818
3314	55.2333	-0.001326	-0.000534	-0.0011	-0.000797
3316	55.2667	-0.001352	-0.000534	-0.001086	-0.000969
3318	55.3	-0.001333	-0.000527	-0.001086	-0.000972
3320	55.3333	-0.001327	-0.000527	-0.001106	-0.000942
3322	55.3667	-0.001341	-0.000527	-0.001113	-0.000934
3324	55.4	-0.001342	-0.000527	-0.00112	-0.000942
3326	55.4333	-0.001335	-0.000527	-0.001112	-0.000934
3328	55.4667	-0.00135	-0.000534	-0.001112	-0.000906
3330	55.5	-0.001326	-0.000534	-0.001106	-0.000891
3332	55.5333	-0.001326	-0.000534	-0.001127	-0.000868
3334	55.5667	-0.001333	-0.000534	-0.001127	-0.000861
3336	55.6	-0.001341	-0.000534	-0.00112	-0.0008
3338	55.6333	-0.001318	-0.000534	-0.001105	-0.0008
3340	55.6667	-0.001318	-0.000534	-0.00112	-0.000777
3342	55.7	-0.001311	-0.000534	-0.001127	-0.000777
3344	55.7333	-0.001316	-0.000527	-0.0011	-0.000825
3346	55.7667	-0.001303	-0.000527	-0.001092	-0.000833
3348	55.8	-0.001327	-0.000527	-0.001106	-0.00081
3350	55.8333	-0.001318	-0.000527	-0.001112	-0.000833
3352	55.8667	-0.001317	-0.000527	-0.001112	-0.000805
3354	55.9	-0.001296	-0.000527	-0.001105	-0.000813
3356	55.9333	-0.001296	-0.000527	-0.001105	-0.000805
3358	55.9667	-0.001311	-0.000534	-0.001105	-0.000805
3360	56	-0.001301	-0.000534	-0.001091	-0.000797
3362	56.0333	-0.001285	-0.000534	-0.001105	-0.00077
3364	56.0667	-0.001308	-0.000534	-0.00112	-0.000777
3366	56.1	-0.001286	-0.000527	-0.001127	-0.000762
3368	56.1333	-0.001267	-0.000527	-0.001127	-0.00077
3370	56.1667	-0.001286	-0.000534	-0.001127	-0.000777
3372	56.2	-0.001292	-0.000527	-0.001113	-0.000785
3374	56.2333	-0.001286	-0.000542	-0.001113	-0.000785
3376	56.2667	-0.001295	-0.000527	-0.001106	-0.000813
3378	56.3	-0.001293	-0.000535	-0.001106	-0.000825
3380	56.3333	-0.001286	-0.000527	-0.001098	-0.00081
3382	56.3667	-0.001271	-0.000527	-0.001091	-0.000775
3384	56.4	-0.00127	-0.000527	-0.001091	-0.00076
3386	56.4333	-0.001253	-0.000519	-0.001105	-0.000747
3388	56.4667	-0.001253	-0.000519	-0.001119	-0.000762
3390	56.5	-0.001246	-0.000527	-0.001112	-0.000742
3392	56.5333	-0.001276	-0.000527	-0.001127	-0.000749
3394	56.5667	-0.001255	-0.000527	-0.001127	-0.000714
3396	56.6	-0.001263	-0.000527	-0.001127	-0.000729
3398	56.6333	-0.001267	-0.000519	-0.001119	-0.000782
3400	56.6667	-0.001246	-0.000534	-0.001119	-0.000759
3402	56.7	-0.001253	-0.000527	-0.001119	-0.000716
3404	56.7333	-0.001252	-0.000527	-0.001119	-0.000716
3406	56.7667	-0.001261	-0.000527	-0.001132	-0.000716
3408	56.8	-0.001238	-0.000527	-0.001154	-0.000716
3410	56.8333	-0.001252	-0.000534	-0.001132	-0.000696
3412	56.8667	-0.001238	-0.000534	-0.001132	-0.000799
3414	56.9	-0.001253	-0.000534	-0.001125	-0.000792
3416	56.9333	-0.001261	-0.000519	-0.001125	-0.000734
3418	56.9667	-0.001239	-0.000519	-0.001125	-0.000741
3420	57	-0.001246	-0.000496	-0.001111	-0.000711
3422	57.0333	-0.001238	-0.000504	-0.001111	-0.000724
3424	57.0667	-0.001228	-0.000504	-0.001111	-0.000681
3426	57.1	-0.001214	-0.000519	-0.001111	-0.000696
3428	57.1333	-0.001245	-0.000542	-0.001111	-0.000683
3430	57.1667	-0.00123	-0.000534	-0.001111	-0.000663
3432	57.2	-0.001212	-0.000534	-0.001125	-0.000663
3434	57.2333	-0.001212	-0.000504	-0.001125	-0.000655
3436	57.2667	-0.001211	-0.000519	-0.001131	-0.00067
3438	57.3	-0.001237	-0.000512	-0.001131	-0.000592
3440	57.3333	-0.001198	-0.000512	-0.001131	-0.00061
3442	57.3667	-0.001206	-0.000512	-0.001131	-0.00063
3444	57.4	-0.001213	-0.000519	-0.001145	-0.000703
3446	57.4333	-0.001228	-0.000519	-0.001145	-0.000648
3448	57.4667	-0.001213	-0.000519	-0.001139	-0.000627
3450	57.5	-0.001197	-0.000496	-0.001132	-0.000627
3452	57.5333	-0.001196	-0.000496	-0.001119	-0.00062
3454	57.5667	-0.001196	-0.000504	-0.001111	-0.000607
3456	57.6	-0.001187	-0.000519	-0.001153	-0.000566
3458	57.6333	-0.001227	-0.000504	-0.001151	-0.000609
3460	57.6667	-0.001196	-0.000511	-0.001151	-0.000602
3462	57.7	-0.001195	-0.000519	-0.001151	-0.000609
3464	57.7333	-0.001203	-0.000527	-0.001151	-0.000594
3466	57.7667	-0.001203	-0.000527	-0.001151	-0.000581
3468	57.8	-0.001181	-0.000527	-0.001151	-0.00067
3470	57.8333	-0.001172	-0.000527	-0.001144	-0.000647
3472	57.8667	-0.001181	-0.000527	-0.001144	-0.000617
3474	57.9	-0.001211	-0.000527	-0.001144	-0.000602
3476	57.9333	-0.00118	-0.000527	-0.001144	-0.000566
3478	57.9667	-0.001172	-0.000511	-0.001144	-0.000559
3480	58	-0.001171	-0.000504	-0.001158	-0.000559
3482	58.0333	-0.001148	-0.000504	-0.001144	-0.000538
3484	58.0667	-0.001157	-0.000504	-0.001144	-0.000533
3486	58.1	-0.00117	-0.000504	-0.001136	-0.000526
3488	58.1333	-0.001147	-0.000504	-0.001144	-0.000526
3490	58.1667	-0.001163	-0.000504	-0.001144	-0.000541
3492	58.2	-0.001162	-0.000504	-0.001144	-0.000541
3494	58.2333	-0.001156	-0.000519	-0.001144	-0.000513
3496	58.2667	-0.001148	-0.000519	-0.001165	-0.000543
3498	58.3	-0.001139	-0.000526	-0.001158	-0.000543
3500	58.3333	-0.001123	-0.000526	-0.001158	-0.000528
3502	58.3667	-0.001116	-0.000519	-0.00115	-0.000493
3504	58.4	-0.001101	-0.000526	-0.001136	-0.000485
3506	58.4333	-0.001125	-0.000526	-0.001129	-0.000444
3508	58.4667	-0.001148	-0.000526	-0.001129	-0.00049
3510	58.5	-0.00114	-0.000511	-0.001136	-0.00049
3512	58.5333	-0.001146	-0.000504	-0.001144	-0.000467
3514	58.5667	-0.001115	-0.000511	-0.001136	-0.00046
3516	58.6	-0.001121	-0.000519	-0.001164	-0.000467
3518	58.6333	-0.0011	-0.000511	-0.001157	-0.000432
3520	58.6667	-0.001108	-0.000511	-0.001157	-0.000411
3522	58.7	-0.001107	-0.000511	-0.001157	-0.000434
3524	58.7333	-0.001092	-0.000511	-0.001178	-0.000426
3526	58.7667	-0.001122	-0.000519	-0.001163	-0.000447
3528	58.8	-0.001123	-0.000504	-0.001155	-0.000406
3530	58.8333	-0.001092	-0.000504	-0.001155	-0.000414
3532	58.8667	-0.001107	-0.000504	-0.001149	-0.000391
3534	58.9	-0.001092	-0.000504	-0.001162	-0.000537
3536	58.9333	-0.001098	-0.000496	-0.001169	-0.000522
3538	58.9667	-0.001105	-0.000496	-0.001169	-0.000467
3540	59	-0.001076	-0.000511	-0.001184	-0.000436
3542	59.0333	-0.001076	-0.000511	-0.001178	-0.000388
3544	59.0667	-0.001043	-0.000526	-0.001178	-0.000381
3546	59.1	-0.001065	-0.000534	-0.001164	-0.000381
3548	59.1333	-0.001066	-0.000511	-0.001164	-0.000365
3550	59.1667	-0.001066	-0.000511	-0.001157	-0.000365
3552	59.2	-0.001051	-0.000534	-0.00117	-0.000373
3554	59.2333	-0.001072	-0.000534	-0.001164	-0.000338
3556	59.2667	-0.001066	-0.000519	-0.001157	-0.000375
3558	59.3	-0.001065	-0.000511	-0.001157	-0.000312
3560	59.3333	-0.00105	-0.000511	-0.001157	-0.000304
3562	59.3667	-0.001056	-0.000496	-0.001157	-0.000304
3564	59.4	-0.001057	-0.000503	-0.001163	-0.000297
3566	59.4333	-0.001041	-0.000511	-0.001157	-0.000307
3568	59.4667	-0.001041	-0.000496	-0.001164	-0.000284
3570	59.5	-0.001024	-0.000481	-0.001178	-0.000277
3572	59.5333	-0.001034	-0.000481	-0.00117	-0.000241
3574	59.5667	-0.001009	-0.000481	-0.00117	-0.000241
3576	59.6	-0.001022	-0.000481	-0.00117	-0.000264
3578	59.6333	-0.001009	-0.000481	-0.00117	-0.000365
3580	59.6667	-0.001017	-0.000481	-0.00117	-0.000314
3582	59.7	-0.001017	-0.000473	-0.001184	-0.000279
3584	59.7333	-0.001009	-0.000503	-0.001184	-0.000223
3586	59.7667	-0.001046	-0.000496	-0.001169	-0.000223
3588	59.8	-0.001009	-0.000496	-0.001163	-0.000216
3590	59.8333	-0.001024	-0.000496	-0.001155	-0.000216
3592	59.8667	-0.001013	-0.000496	-0.001155	-0.000216
3594	59.9	-0.001009	-0.000503	-0.00117	-0.000253
3596	59.9333	-0.001009	-0.000511	-0.001163	-0.000195
3598	59.9667	-0.001001	-0.000511	-0.001163	-0.000203
3600	60	-0.001009	-0.000511	-0.001162	-0.000175
3602	60.0333	-0.001009	-0.000511	-0.001184	-0.000243
3604	60.0667	-0.001009	-0.000503	-0.001177	-0.000185
3606	60.1	-0.000993	-0.000496	-0.001169	-0.000164
3608	60.1333	-0.00101	-0.000503	-0.001169	-0.000134
3610	60.1667	-0.000987	-0.000503	-0.001169	-0.000127
3612	60.2	-0.001016	-0.000519	-0.001169	-0.000142
3614	60.2333	-0.000986	-0.000519	-0.001162	-0.000114
3616	60.2667	-0.000977	-0.000503	-0.001162	-0.000106
3618	60.3	-0.000971	-0.000503	-0.001162	-0.000109
3620	60.3333	-0.001007	-0.000511	-0.001162	-4.5e-05
3622	60.3667	-0.000978	-0.000511	-0.001154	-6e-05
3624	60.4	-0.000986	-0.000518	-0.001162	-5.3e-05
3626	60.4333	-0.000985	-0.000503	-0.001162	-3e-05
3628	60.4667	-0.000977	-0.000503	-0.001169	-5e-05
3630	60.5	-0.000977	-0.000488	-0.001169	-2.3e-05
3632	60.5333	-0.00097	-0.000488	-0.001169	-6e-05
3634	60.5667	-0.000971	-0.000488	-0.001177	-3.2e-05
3636	60.6	-0.00096	-0.000488	-0.001184	-9.6e-05
3638	60.6333	-0.00096	-0.000488	-0.001169	-0.000106
3640	60.6667	-0.000955	-0.000488	-0.001184	-8.3e-05
3642	60.7	-0.000962	-0.000488	-0.001184	-6.8e-05
3644	60.7333	-0.000952	-0.000488	-0.001192	-1.2e-05
3646	60.7667	-0.00093	-0.000496	-0.001184	-1.2e-05
3648	60.8	-0.000946	-0.000496	-0.001184	-1.2e-05
3650	60.8333	-0.000953	-0.000496	-0.001177	3e-06
3652	60.8667	-0.000938	-0.000496	-0.001184	2.9e-05
3654	60.9	-0.000946	-0.000496	-0.001177	1.4e-05
3656	60.9333	-0.00096	-0.000503	-0.001184	2.1e-05
3658	60.9667	-0.000944	-0.000503	-0.001178	1.1e-05
3660	61	-0.000913	-0.000511	-0.001178	4.7e-05
3662	61.0333	-0.000921	-0.000503	-0.001193	6.9e-05
3664	61.0667	-0.000936	-0.000488	-0.001185	7.5e-05
3666	61.1	-0.000927	-0.000488	-0.001164	9e-06
3668	61.1333	-0.000936	-0.000488	-0.001164	-1.4e-05
3670	61.1667	-0.00092	-0.000488	-0.001172	5e-05
3672	61.2	-0.00092	-0.000488	-0.001164	7.2e-05
3674	61.2333	-0.000912	-0.000488	-0.001164	7.2e-05
3676	61.2667	-0.000913	-0.000488	-0.001164	9.3e-05
3678	61.3	-0.000905	-0.000488	-0.001157	0.0001
3680	61.3333	-0.000917	-0.000495	-0.001157	0.000143
3682	61.3667	-0.000887	-0.000495	-0.001143	0.000164
3684	61.4	-0.000927	-0.000495	-0.001143	0.000171
3686	61.4333	-0.000887	-0.000488	-0.001178	0.000164
3688	61.4667	-0.000894	-0.000488	-0.001178	0.000148
3690	61.5	-0.000894	-0.000488	-0.001184	0.000161
3692	61.5333	-0.000894	-0.000488	-0.001184	6e-05
3694	61.5667	-0.00091	-0.000488	-0.001184	0.000123
3696	61.6	-0.000894	-0.000488	-0.001184	0.000161
3698	61.6333	-0.000896	-0.000488	-0.001184	0.000174
3700	61.6667	-0.0009	-0.000488	-0.001193	0.000215
3702	61.7	-0.000864	-0.000488	-0.001172	0.000222
3704	61.7333	-0.000864	-0.000495	-0.001179	0.000215
3706	61.7667	-0.000894	-0.000495	-0.001185	0.000209
3708	61.8	-0.000886	-0.000495	-0.001177	0.00023
3710	61.8333	-0.000879	-0.000488	-0.001178	0.00023
3712	61.8667	-0.000886	-0.000488	-0.00115	0.000222
3714	61.9	-0.000871	-0.000488	-0.001164	0.000243
3716	61.9333	-0.000871	-0.000488	-0.001178	0.00025
3718	61.9667	-0.000879	-0.00048	-0.001178	0.000197
3720	62	-0.000871	-0.000488	-0.001178	0.000243
3722	62.0333	-0.000886	-0.000488	-0.001178	0.000255
3724	62.0667	-0.000895	-0.00048	-0.001185	0.000268
3726	62.1	-0.00088	-0.000488	-0.001193	0.000276
3728	62.1333	-0.000879	-0.000472	-0.001178	0.000291
3730	62.1667	-0.000879	-0.000465	-0.001206	0.000319
3732	62.2	-0.000864	-0.000465	-0.001184	0.000215
3734	62.2333	-0.000894	-0.000465	-0.001177	0.000203
3736	62.2667	-0.000871	-0.000473	-0.001191	0.000296
3738	62.3	-0.000871	-0.000473	-0.001191	0.000311
3740	62.3333	-0.000879	-0.00048	-0.001184	0.000352
3742	62.3667	-0.000864	-0.000488	-0.001184	0.000337
3744	62.4	-0.000862	-0.00048	-0.001178	0.000337
3746	62.4333	-0.00087	-0.000473	-0.001178	0.000317
3748	62.4667	-0.000861	-0.000473	-0.001157	0.000271
3750	62.5	-0.000861	-0.000465	-0.001172	0.000317
3752	62.5333	-0.000854	-0.000465	-0.001179	0.000344
3754	62.5667	-0.000845	-0.000472	-0.001213	0.000329
3756	62.6	-0.000852	-0.000472	-0.001199	0.000365
3758	62.6333	-0.00087	-0.000472	-0.001185	0.000372
3760	62.6667	-0.000855	-0.000472	-0.001199	0.000365
3762	62.7	-0.000846	-0.000465	-0.001192	0.000385
3764	62.7333	-0.00083	-0.000465	-0.001192	0.000378
3766	62.7667	-0.000831	-0.000465	-0.001192	0.000398
3768	62.8	-0.00083	-0.000473	-0.001192	0.000383
3770	62.8333	-0.000861	-0.000473	-0.001184	0.00039
3772	62.8667	-0.000839	-0.000465	-0.001178	0.00039
3774	62.9	-0.00083	-0.000473	-0.001178	0.000383
3776	62.9333	-0.000822	-0.000472	-0.001184	0.000418
3778	62.9667	-0.000821	-0.000472	-0.001177	0.000434
3780	63	-0.000844	-0.000472	-0.001185	0.000406
3782	63.0333	-0.000851	-0.000472	-0.001199	0.000375
3784	63.0667	-0.000844	-0.000472	-0.001192	0.000403
3786	63.1	-0.000829	-0.000457	-0.001192	0.000431
3788	63.1333	-0.000827	-0.000465	-0.001192	0.000322
3790	63.1667	-0.000829	-0.000457	-0.001206	0.000373
3792	63.2	-0.000831	-0.000457	-0.001192	0.000416
3794	63.2333	-0.000839	-0.00045	-0.001192	0.000472
3796	63.2667	-0.000851	-0.000442	-0.001192	0.00048
3798	63.3	-0.000836	-0.000457	-0.001206	0.000378
3800	63.3333	-0.000829	-0.000457	-0.001184	0.000416
3802	63.3667	-0.000806	-0.00045	-0.001184	0.000424
3804	63.4	-0.000836	-0.000457	-0.001199	0.000444
3806	63.4333	-0.000829	-0.000457	-0.001207	0.000467
3808	63.4667	-0.000846	-0.00045	-0.001207	0.000452
3810	63.5	-0.000815	-0.000465	-0.001193	0.000467
3812	63.5333	-0.000822	-0.000457	-0.001179	0.000464
3814	63.5667	-0.000845	-0.000442	-0.001199	0.000409
3816	63.6	-0.000845	-0.000442	-0.001199	0.000472
3818	63.6333	-0.000837	-0.00045	-0.001207	0.000487
3820	63.6667	-0.000845	-0.000427	-0.001199	0.000434
3822	63.7	-0.000829	-0.000427	-0.001199	0.000485
3824	63.7333	-0.000846	-0.000427	-0.001192	0.000449
3826	63.7667	-0.00083	-0.000427	-0.001192	0.000464
3828	63.8	-0.000829	-0.000427	-0.001213	0.000485
3830	63.8333	-0.000846	-0.000427	-0.001206	0.000419
3832	63.8667	-0.000866	-0.000427	-0.001198	0.00047
3834	63.9	-0.000845	-0.000434	-0.001198	0.000485
3836	63.9333	-0.000821	-0.000434	-0.001213	0.000492
3838	63.9667	-0.000829	-0.000434	-0.001192	0.000541
3840	64	-0.000837	-0.000419	-0.001192	0.000526
3842	64.0333	-0.000861	-0.000419	-0.001206	0.000439
3844	64.0667	-0.000845	-0.000419	-0.001184	0.00051
3846	64.1	-0.000826	-0.000427	-0.001184	0.000533
3848	64.1333	-0.000837	-0.000419	-0.001199	0.000439
3850	64.1667	-0.000829	-0.000427	-0.001222	0.00049
3852	64.2	-0.000829	-0.000427	-0.001199	0.000513
3854	64.2333	-0.000798	-0.000427	-0.001193	0.000513
3856	64.2667	-0.000829	-0.000442	-0.001208	0.000533
3858	64.3	-0.000822	-0.000442	-0.001193	0.000533
3860	64.3333	-0.000852	-0.000427	-0.001194	0.000531
3862	64.3667	-0.000854	-0.000419	-0.001209	0.000546
3864	64.4	-0.000852	-0.000427	-0.001209	0.000546
3866	64.4333	-0.000852	-0.000427	-0.001216	0.000526
3868	64.4667	-0.00083	-0.000427	-0.001208	0.000561
3870	64.5	-0.000821	-0.000427	-0.0012	0.000467
3872	64.5333	-0.000836	-0.000442	-0.001222	0.000475
3874	64.5667	-0.000829	-0.000442	-0.001207	0.00051
3876	64.6	-0.000836	-0.000442	-0.001207	0.000518
3878	64.6333	-0.000826	-0.000427	-0.001207	0.000548
3880	64.6667	-0.000852	-0.000434	-0.001199	0.000548
3882	64.7	-0.000827	-0.000442	-0.001207	0.000561
3884	64.7333	-0.000858	-0.000442	-0.001207	0.000531
3886	64.7667	-0.000836	-0.000442	-0.001207	0.000553
3888	64.8	-0.000845	-0.000434	-0.001213	0.000541
3890	64.8333	-0.000811	-0.000419	-0.001214	0.000563
3892	64.8667	-0.000866	-0.000426	-0.001222	0.000563
3894	64.9	-0.000821	-0.000419	-0.001214	0.000556
3896	64.9333	-0.000836	-0.000411	-0.001214	0.000505
3898	64.9667	-0.000829	-0.000419	-0.001222	0.00052
3900	65	-0.000836	-0.000426	-0.001214	0.000548
3902	65.0333	-0.000829	-0.000411	-0.001207	0.000548
3904	65.0667	-0.000821	-0.000411	-0.001222	0.000513
3906	65.1	-0.000843	-0.000396	-0.001214	0.000439
3908	65.1333	-0.000866	-0.000396	-0.001208	0.000503
3910	65.1667	-0.000861	-0.000396	-0.001222	0.000531
3912	65.2	-0.000843	-0.000396	-0.001222	0.000553
3914	65.2333	-0.000859	-0.000396	-0.001207	0.000553
3916	65.2667	-0.000829	-0.000404	-0.001214	0.000546
3918	65.3	-0.000844	-0.000404	-0.001221	0.000488
3920	65.3333	-0.000852	-0.000411	-0.001227	0.00051
3922	65.3667	-0.000855	-0.000411	-0.001214	0.000546
3924	65.4	-0.000886	-0.000411	-0.001209	0.000553
3926	65.4333	-0.00088	-0.000411	-0.00121	0.000569
3928	65.4667	-0.000876	-0.000419	-0.001218	0.000561
3930	65.5	-0.000891	-0.000404	-0.001225	0.000561
3932	65.5333	-0.000862	-0.000396	-0.001212	0.000465
3934	65.5667	-0.000885	-0.000396	-0.001204	0.00051
3936	65.6	-0.000875	-0.000396	-0.001204	0.000526
3938	65.6333	-0.000845	-0.000396	-0.001197	0.000548
3940	65.6667	-0.000869	-0.000381	-0.001197	0.000526
3942	65.7	-0.000844	-0.000381	-0.001197	0.000518
3944	65.7333	-0.000845	-0.000381	-0.001189	0.000439
3946	65.7667	-0.000845	-0.000396	-0.001174	0.000498
3948	65.8	-0.000869	-0.000396	-0.001209	0.000526
3950	65.8333	-0.000891	-0.000404	-0.001216	0.00049
3952	65.8667	-0.00087	-0.000404	-0.001216	0.00048
3954	65.9	-0.000883	-0.000404	-0.001237	0.00051
3956	65.9333	-0.000899	-0.000404	-0.001235	0.000538
3958	65.9667	-0.00089	-0.000404	-0.001235	0.000526
3960	66	-0.000859	-0.000404	-0.001221	0.000498
3962	66.0333	-0.000859	-0.000389	-0.001214	0.000541
3964	66.0667	-0.000869	-0.000381	-0.001229	0.000462
3966	66.1	-0.000883	-0.000381	-0.001231	0.000427
3968	66.1333	-0.00087	-0.000381	-0.001232	0.000472
3970	66.1667	-0.0009	-0.000366	-0.001224	0.0005
3972	66.2	-0.000894	-0.000381	-0.001224	0.0005
3974	66.2333	-0.000909	-0.000381	-0.001231	0.000485
3976	66.2667	-0.000885	-0.000381	-0.001252	0.000449
3978	66.3	-0.000884	-0.000396	-0.001229	0.000461
3980	66.3333	-0.000906	-0.000389	-0.001231	0.000469
3982	66.3667	-0.000892	-0.000396	-0.001216	0.000489
3984	66.4	-0.000869	-0.000396	-0.0012	0.000487
3986	66.4333	-0.000915	-0.000396	-0.001208	0.000487
3988	66.4667	-0.000891	-0.000381	-0.001214	0.000386
3990	66.5	-0.0009	-0.000381	-0.001214	0.000429
3992	66.5333	-0.000901	-0.000381	-0.001238	0.000464
3994	66.5667	-0.000906	-0.000388	-0.001231	0.000472
[truncated: 1,602 more rows]
