# Supplementary material for: Structure of the Nmd4-Upf1 complex supports conservation of the nonsense-mediated mRNA decay pathway between yeast and humans
Source: PLoS Biol. 2024 Sep 27;22(9):e3002821. doi: 10.1371/journal.pbio.3002821 (PMC11463774; doi:10.1371/journal.pbio.3002821)
Supplement: S1 File — (PDB) [file pbio.3002821.s026.pdb]

ATOM      1  N   MET A   1      -7.197  -6.141  22.391  1.00 75.16      A    N  
ATOM      2  CA  MET A   1      -5.837  -5.738  22.822  1.00 83.54      A    C  
ATOM      3  C   MET A   1      -5.921  -4.291  23.306  1.00 87.92      A    C  
ATOM      4  O   MET A   1      -6.314  -3.427  22.526  1.00 85.47      A    O  
ATOM      5  CB  MET A   1      -4.856  -5.908  21.667  1.00 74.33      A    C  
ATOM      6  CG  MET A   1      -3.392  -5.802  22.096  1.00 65.80      A    C  
ATOM      7  SD  MET A   1      -2.277  -6.198  20.723  1.00 60.62      A    S  
ATOM      8  CE  MET A   1      -0.682  -6.208  21.582  1.00 51.00      A    C  
ATOM      9  N   ARG A   2      -5.638  -4.052  24.572  1.00 92.52      A    N  
ATOM     10  CA  ARG A   2      -5.740  -2.736  25.227  1.00 93.67      A    C  
ATOM     11  C   ARG A   2      -4.361  -2.308  25.721  1.00 93.43      A    C  
ATOM     12  O   ARG A   2      -3.529  -3.169  26.023  1.00 91.28      A    O  
ATOM     13  CB  ARG A   2      -6.777  -2.763  26.371  1.00 92.24      A    C  
ATOM     14  CG  ARG A   2      -8.222  -3.029  25.906  1.00 87.10      A    C  
ATOM     15  CD  ARG A   2      -9.220  -2.936  27.073  1.00 85.92      A    C  
ATOM     16  NE  ARG A   2     -10.625  -3.174  26.641  1.00 78.31      A    N  
ATOM     17  CZ  ARG A   2     -11.718  -2.954  27.370  1.00 72.38      A    C  
ATOM     18  NH1 ARG A   2     -11.673  -2.539  28.607  1.00 64.18      A    N1+
ATOM     19  NH2 ARG A   2     -12.898  -3.137  26.867  1.00 64.81      A    N  
ATOM     20  N   TYR A   3      -4.133  -1.009  25.801  1.00 94.76      A    N  
ATOM     21  CA  TYR A   3      -2.896  -0.405  26.270  1.00 94.82      A    C  
ATOM     22  C   TYR A   3      -3.222   0.581  27.391  1.00 94.16      A    C  
ATOM     23  O   TYR A   3      -4.225   1.278  27.315  1.00 91.73      A    O  
ATOM     24  CB  TYR A   3      -2.176   0.302  25.115  1.00 94.63      A    C  
ATOM     25  CG  TYR A   3      -1.910  -0.592  23.921  1.00 95.36      A    C  
ATOM     26  CD1 TYR A   3      -0.728  -1.348  23.850  1.00 93.28      A    C  
ATOM     27  CD2 TYR A   3      -2.860  -0.685  22.887  1.00 93.65      A    C  
ATOM     28  CE1 TYR A   3      -0.491  -2.191  22.763  1.00 92.84      A    C  
ATOM     29  CE2 TYR A   3      -2.633  -1.541  21.791  1.00 93.28      A    C  
ATOM     30  CZ  TYR A   3      -1.452  -2.297  21.732  1.00 94.00      A    C  
ATOM     31  OH  TYR A   3      -1.238  -3.136  20.673  1.00 92.98      A    O  
ATOM     32  N   GLU A   4      -2.374   0.633  28.408  1.00 92.88      A    N  
ATOM     33  CA  GLU A   4      -2.566   1.560  29.523  1.00 92.08      A    C  
ATOM     34  C   GLU A   4      -2.442   3.015  29.054  1.00 92.17      A    C  
ATOM     35  O   GLU A   4      -3.267   3.867  29.377  1.00 89.69      A    O  
ATOM     36  CB  GLU A   4      -1.533   1.224  30.602  1.00 89.77      A    C  
ATOM     37  CG  GLU A   4      -1.777   1.993  31.904  1.00 80.35      A    C  
ATOM     38  CD  GLU A   4      -0.708   1.704  32.980  1.00 72.26      A    C  
ATOM     39  OE1 GLU A   4      -0.809   2.336  34.045  1.00 64.97      A    O  
ATOM     40  OE2 GLU A   4       0.197   0.881  32.713  1.00 64.91      A    O1-
ATOM     41  N   ASP A   5      -1.411   3.269  28.237  1.00 92.45      A    N  
ATOM     42  CA  ASP A   5      -1.147   4.569  27.642  1.00 92.50      A    C  
ATOM     43  C   ASP A   5      -0.324   4.446  26.354  1.00 93.79      A    C  
ATOM     44  O   ASP A   5       0.088   3.360  25.933  1.00 93.12      A    O  
ATOM     45  CB  ASP A   5      -0.460   5.457  28.690  1.00 89.89      A    C  
ATOM     46  CG  ASP A   5       0.886   4.922  29.162  1.00 88.13      A    C  
ATOM     47  OD1 ASP A   5       1.720   4.575  28.318  1.00 83.90      A    O  
ATOM     48  OD2 ASP A   5       1.139   4.985  30.385  1.00 82.97      A    O1-
ATOM     49  N   ALA A   6      -0.050   5.585  25.700  1.00 93.25      A    N  
ATOM     50  CA  ALA A   6       0.716   5.628  24.460  1.00 94.06      A    C  
ATOM     51  C   ALA A   6       2.221   5.342  24.642  1.00 94.49      A    C  
ATOM     52  O   ALA A   6       2.898   5.040  23.665  1.00 93.66      A    O  
ATOM     53  CB  ALA A   6       0.471   6.981  23.789  1.00 93.79      A    C  
ATOM     54  N   TYR A   7       2.752   5.394  25.875  1.00 93.79      A    N  
ATOM     55  CA  TYR A   7       4.116   4.957  26.145  1.00 93.21      A    C  
ATOM     56  C   TYR A   7       4.192   3.432  26.157  1.00 93.57      A    C  
ATOM     57  O   TYR A   7       5.095   2.869  25.544  1.00 92.79      A    O  
ATOM     58  CB  TYR A   7       4.633   5.511  27.475  1.00 92.03      A    C  
ATOM     59  CG  TYR A   7       4.896   6.996  27.478  1.00 90.34      A    C  
ATOM     60  CD1 TYR A   7       6.208   7.476  27.255  1.00 87.07      A    C  
ATOM     61  CD2 TYR A   7       3.856   7.912  27.729  1.00 87.15      A    C  
ATOM     62  CE1 TYR A   7       6.478   8.850  27.298  1.00 85.52      A    C  
ATOM     63  CE2 TYR A   7       4.119   9.295  27.763  1.00 84.97      A    C  
ATOM     64  CZ  TYR A   7       5.432   9.759  27.552  1.00 86.58      A    C  
ATOM     65  OH  TYR A   7       5.694  11.103  27.594  1.00 83.82      A    O  
ATOM     66  N   GLN A   8       3.232   2.748  26.763  1.00 93.32      A    N  
ATOM     67  CA  GLN A   8       3.129   1.299  26.661  1.00 93.49      A    C  
ATOM     68  C   GLN A   8       2.927   0.871  25.200  1.00 93.94      A    C  
ATOM     69  O   GLN A   8       3.592  -0.056  24.734  1.00 93.74      A    O  
ATOM     70  CB  GLN A   8       1.987   0.792  27.549  1.00 92.75      A    C  
ATOM     71  CG  GLN A   8       2.012  -0.736  27.647  1.00 89.87      A    C  
ATOM     72  CD  GLN A   8       0.797  -1.303  28.382  1.00 88.39      A    C  
ATOM     73  NE2 GLN A   8       0.977  -2.229  29.284  1.00 81.32      A    N  
ATOM     74  OE1 GLN A   8      -0.331  -0.928  28.120  1.00 83.87      A    O  
ATOM     75  N   TYR A   9       2.077   1.575  24.469  1.00 94.60      A    N  
ATOM     76  CA  TYR A   9       1.859   1.356  23.039  1.00 95.85      A    C  
ATOM     77  C   TYR A   9       3.170   1.437  22.244  1.00 96.09      A    C  
ATOM     78  O   TYR A   9       3.505   0.504  21.514  1.00 95.78      A    O  
ATOM     79  CB  TYR A   9       0.824   2.377  22.558  1.00 96.31      A    C  
ATOM     80  CG  TYR A   9       0.423   2.220  21.114  1.00 96.93      A    C  
ATOM     81  CD1 TYR A   9       1.122   2.916  20.099  1.00 96.35      A    C  
ATOM     82  CD2 TYR A   9      -0.657   1.390  20.771  1.00 96.41      A    C  
ATOM     83  CE1 TYR A   9       0.740   2.775  18.757  1.00 96.42      A    C  
ATOM     84  CE2 TYR A   9      -1.042   1.250  19.428  1.00 96.41      A    C  
ATOM     85  CZ  TYR A   9      -0.343   1.941  18.426  1.00 97.00      A    C  
ATOM     86  OH  TYR A   9      -0.697   1.811  17.114  1.00 96.62      A    O  
ATOM     87  N   GLN A  10       3.956   2.489  22.443  1.00 95.83      A    N  
ATOM     88  CA  GLN A  10       5.265   2.651  21.810  1.00 95.67      A    C  
ATOM     89  C   GLN A  10       6.262   1.578  22.259  1.00 95.75      A    C  
ATOM     90  O   GLN A  10       7.005   1.047  21.431  1.00 95.29      A    O  
ATOM     91  CB  GLN A  10       5.767   4.073  22.077  1.00 95.02      A    C  
ATOM     92  CG  GLN A  10       7.067   4.422  21.309  1.00 93.27      A    C  
ATOM     93  CD  GLN A  10       8.356   3.979  21.988  1.00 92.83      A    C  
ATOM     94  NE2 GLN A  10       9.454   3.940  21.259  1.00 86.37      A    N  
ATOM     95  OE1 GLN A  10       8.429   3.701  23.169  1.00 88.44      A    O  
ATOM     96  N   ASN A  11       6.261   1.196  23.537  1.00 95.02      A    N  
ATOM     97  CA  ASN A  11       7.134   0.145  24.054  1.00 94.63      A    C  
ATOM     98  C   ASN A  11       6.830  -1.245  23.465  1.00 95.01      A    C  
ATOM     99  O   ASN A  11       7.712  -2.101  23.459  1.00 93.99      A    O  
ATOM    100  CB  ASN A  11       7.036   0.104  25.589  1.00 93.22      A    C  
ATOM    101  CG  ASN A  11       7.887   1.168  26.265  1.00 88.80      A    C  
ATOM    102  ND2 ASN A  11       7.313   2.018  27.076  1.00 78.15      A    N  
ATOM    103  OD1 ASN A  11       9.091   1.214  26.112  1.00 81.34      A    O  
ATOM    104  N   ILE A  12       5.618  -1.475  22.996  1.00 94.99      A    N  
ATOM    105  CA  ILE A  12       5.218  -2.730  22.348  1.00 95.16      A    C  
ATOM    106  C   ILE A  12       5.514  -2.693  20.852  1.00 96.01      A    C  
ATOM    107  O   ILE A  12       6.151  -3.603  20.337  1.00 95.78      A    O  
ATOM    108  CB  ILE A  12       3.735  -3.053  22.670  1.00 94.62      A    C  
ATOM    109  CG1 ILE A  12       3.621  -3.423  24.165  1.00 92.30      A    C  
ATOM    110  CG2 ILE A  12       3.205  -4.189  21.778  1.00 92.07      A    C  
ATOM    111  CD1 ILE A  12       2.179  -3.521  24.686  1.00 84.50      A    C  
ATOM    112  N   PHE A  13       5.084  -1.641  20.148  1.00 96.48      A    N  
ATOM    113  CA  PHE A  13       5.252  -1.573  18.698  1.00 97.07      A    C  
ATOM    114  C   PHE A  13       6.656  -1.168  18.248  1.00 97.35      A    C  
ATOM    115  O   PHE A  13       7.115  -1.650  17.216  1.00 97.16      A    O  
ATOM    116  CB  PHE A  13       4.186  -0.656  18.090  1.00 97.15      A    C  
ATOM    117  CG  PHE A  13       2.832  -1.310  17.984  1.00 97.26      A    C  
ATOM    118  CD1 PHE A  13       2.610  -2.322  17.026  1.00 96.48      A    C  
ATOM    119  CD2 PHE A  13       1.776  -0.930  18.827  1.00 96.43      A    C  
ATOM    120  CE1 PHE A  13       1.367  -2.946  16.918  1.00 96.06      A    C  
ATOM    121  CE2 PHE A  13       0.524  -1.552  18.724  1.00 96.12      A    C  
ATOM    122  CZ  PHE A  13       0.317  -2.565  17.769  1.00 96.35      A    C  
ATOM    123  N   GLY A  14       7.362  -0.347  19.011  1.00 96.59      A    N  
ATOM    124  CA  GLY A  14       8.718   0.097  18.672  1.00 96.62      A    C  
ATOM    125  C   GLY A  14       9.684  -1.067  18.400  1.00 97.11      A    C  
ATOM    126  O   GLY A  14      10.262  -1.122  17.323  1.00 96.80      A    O  
ATOM    127  N   PRO A  15       9.804  -2.044  19.318  1.00 96.41      A    N  
ATOM    128  CA  PRO A  15      10.606  -3.247  19.087  1.00 96.36      A    C  
ATOM    129  C   PRO A  15      10.158  -4.070  17.878  1.00 96.96      A    C  
ATOM    130  O   PRO A  15      11.006  -4.635  17.183  1.00 96.86      A    O  
ATOM    131  CB  PRO A  15      10.489  -4.070  20.374  1.00 95.39      A    C  
ATOM    132  CG  PRO A  15      10.203  -3.024  21.448  1.00 93.65      A    C  
ATOM    133  CD  PRO A  15       9.347  -2.001  20.699  1.00 95.71      A    C  
ATOM    134  N   LEU A  16       8.860  -4.141  17.590  1.00 96.99      A    N  
ATOM    135  CA  LEU A  16       8.342  -4.891  16.442  1.00 97.35      A    C  
ATOM    136  C   LEU A  16       8.713  -4.217  15.115  1.00 97.66      A    C  
ATOM    137  O   LEU A  16       9.145  -4.899  14.192  1.00 97.18      A    O  
ATOM    138  CB  LEU A  16       6.814  -5.067  16.548  1.00 97.19      A    C  
ATOM    139  CG  LEU A  16       6.313  -5.797  17.806  1.00 96.43      A    C  
ATOM    140  CD1 LEU A  16       4.795  -6.012  17.704  1.00 95.39      A    C  
ATOM    141  CD2 LEU A  16       6.987  -7.158  18.006  1.00 94.96      A    C  
ATOM    142  N   VAL A  17       8.608  -2.897  15.037  1.00 97.75      A    N  
ATOM    143  CA  VAL A  17       9.055  -2.112  13.874  1.00 97.76      A    C  
ATOM    144  C   VAL A  17      10.556  -2.292  13.658  1.00 97.78      A    C  
ATOM    145  O   VAL A  17      10.984  -2.464  12.524  1.00 97.41      A    O  
ATOM    146  CB  VAL A  17       8.703  -0.627  14.032  1.00 97.68      A    C  
ATOM    147  CG1 VAL A  17       9.277   0.242  12.908  1.00 96.91      A    C  
ATOM    148  CG2 VAL A  17       7.179  -0.427  14.015  1.00 96.95      A    C  
ATOM    149  N   LYS A  18      11.360  -2.304  14.724  1.00 97.21      A    N  
ATOM    150  CA  LYS A  18      12.792  -2.562  14.616  1.00 96.93      A    C  
ATOM    151  C   LYS A  18      13.097  -3.970  14.111  1.00 96.97      A    C  
ATOM    152  O   LYS A  18      13.948  -4.113  13.246  1.00 96.71      A    O  
ATOM    153  CB  LYS A  18      13.494  -2.278  15.945  1.00 96.61      A    C  
ATOM    154  CG  LYS A  18      15.007  -2.558  15.819  1.00 94.41      A    C  
ATOM    155  CD  LYS A  18      15.814  -1.999  17.000  1.00 89.40      A    C  
ATOM    156  CE  LYS A  18      17.296  -2.406  16.904  1.00 84.13      A    C  
ATOM    157  NZ  LYS A  18      17.907  -2.052  15.600  1.00 75.46      A    N1+
ATOM    158  N   LEU A  19      12.396  -4.987  14.604  1.00 97.31      A    N  
ATOM    159  CA  LEU A  19      12.569  -6.354  14.116  1.00 97.15      A    C  
ATOM    160  C   LEU A  19      12.281  -6.465  12.617  1.00 97.23      A    C  
ATOM    161  O   LEU A  19      13.038  -7.124  11.906  1.00 96.62      A    O  
ATOM    162  CB  LEU A  19      11.645  -7.321  14.886  1.00 96.64      A    C  
ATOM    163  CG  LEU A  19      12.122  -7.700  16.300  1.00 93.14      A    C  
ATOM    164  CD1 LEU A  19      11.020  -8.493  17.001  1.00 90.99      A    C  
ATOM    165  CD2 LEU A  19      13.386  -8.564  16.268  1.00 90.91      A    C  
ATOM    166  N   GLU A  20      11.222  -5.815  12.140  1.00 97.48      A    N  
ATOM    167  CA  GLU A  20      10.890  -5.793  10.722  1.00 97.45      A    C  
ATOM    168  C   GLU A  20      11.933  -5.014   9.909  1.00 97.34      A    C  
ATOM    169  O   GLU A  20      12.392  -5.498   8.877  1.00 96.84      A    O  
ATOM    170  CB  GLU A  20       9.478  -5.224  10.531  1.00 97.14      A    C  
ATOM    171  CG  GLU A  20       8.948  -5.314   9.089  1.00 94.96      A    C  
ATOM    172  CD  GLU A  20       8.701  -6.747   8.580  1.00 95.70      A    C  
ATOM    173  OE1 GLU A  20       8.273  -6.888   7.422  1.00 91.34      A    O  
ATOM    174  OE2 GLU A  20       8.898  -7.716   9.346  1.00 92.75      A    O1-
ATOM    175  N   ALA A  21      12.377  -3.856  10.395  1.00 97.54      A    N  
ATOM    176  CA  ALA A  21      13.401  -3.047   9.747  1.00 97.48      A    C  
ATOM    177  C   ALA A  21      14.739  -3.793   9.615  1.00 97.14      A    C  
ATOM    178  O   ALA A  21      15.332  -3.821   8.538  1.00 96.57      A    O  
ATOM    179  CB  ALA A  21      13.586  -1.753  10.548  1.00 97.24      A    C  
ATOM    180  N   ASP A  22      15.187  -4.417  10.691  1.00 97.34      A    N  
ATOM    181  CA  ASP A  22      16.439  -5.167  10.709  1.00 97.14      A    C  
ATOM    182  C   ASP A  22      16.351  -6.403   9.797  1.00 96.97      A    C  
ATOM    183  O   ASP A  22      17.329  -6.764   9.142  1.00 96.22      A    O  
ATOM    184  CB  ASP A  22      16.785  -5.583  12.160  1.00 96.86      A    C  
ATOM    185  CG  ASP A  22      17.184  -4.439  13.115  1.00 95.64      A    C  
ATOM    186  OD1 ASP A  22      17.545  -3.326  12.679  1.00 92.94      A    O  
ATOM    187  OD2 ASP A  22      17.211  -4.672  14.356  1.00 92.57      A    O1-
ATOM    188  N   TYR A  23      15.182  -7.043   9.713  1.00 96.82      A    N  
ATOM    189  CA  TYR A  23      14.938  -8.167   8.812  1.00 96.49      A    C  
ATOM    190  C   TYR A  23      14.908  -7.722   7.340  1.00 95.92      A    C  
ATOM    191  O   TYR A  23      15.611  -8.318   6.529  1.00 95.39      A    O  
ATOM    192  CB  TYR A  23      13.659  -8.894   9.205  1.00 96.27      A    C  
ATOM    193  CG  TYR A  23      13.435 -10.170   8.427  1.00 95.68      A    C  
ATOM    194  CD1 TYR A  23      12.741 -10.149   7.196  1.00 93.94      A    C  
ATOM    195  CD2 TYR A  23      13.957 -11.395   8.899  1.00 94.16      A    C  
ATOM    196  CE1 TYR A  23      12.561 -11.329   6.455  1.00 93.30      A    C  
ATOM    197  CE2 TYR A  23      13.778 -12.585   8.168  1.00 93.13      A    C  
ATOM    198  CZ  TYR A  23      13.083 -12.535   6.950  1.00 93.18      A    C  
ATOM    199  OH  TYR A  23      12.903 -13.698   6.221  1.00 91.28      A    O  
ATOM    200  N   ASP A  24      14.156  -6.674   6.997  1.00 95.89      A    N  
ATOM    201  CA  ASP A  24      14.063  -6.128   5.636  1.00 95.09      A    C  
ATOM    202  C   ASP A  24      15.440  -5.664   5.133  1.00 94.79      A    C  
ATOM    203  O   ASP A  24      15.845  -5.992   4.019  1.00 93.78      A    O  
ATOM    204  CB  ASP A  24      13.048  -4.976   5.598  1.00 94.04      A    C  
ATOM    205  CG  ASP A  24      12.891  -4.353   4.197  1.00 91.97      A    C  
ATOM    206  OD1 ASP A  24      12.550  -5.074   3.238  1.00 87.15      A    O  
ATOM    207  OD2 ASP A  24      13.127  -3.136   4.040  1.00 85.59      A    O1-
ATOM    208  N   LYS A  25      16.212  -4.992   5.997  1.00 95.58      A    N  
ATOM    209  CA  LYS A  25      17.584  -4.606   5.704  1.00 95.68      A    C  
ATOM    210  C   LYS A  25      18.443  -5.815   5.362  1.00 95.08      A    C  
ATOM    211  O   LYS A  25      19.082  -5.849   4.312  1.00 94.28      A    O  
ATOM    212  CB  LYS A  25      18.162  -3.813   6.882  1.00 95.83      A    C  
ATOM    213  CG  LYS A  25      19.604  -3.385   6.585  1.00 94.67      A    C  
ATOM    214  CD  LYS A  25      20.190  -2.521   7.698  1.00 92.72      A    C  
ATOM    215  CE  LYS A  25      21.643  -2.270   7.295  1.00 87.65      A    C  
ATOM    216  NZ  LYS A  25      22.397  -1.472   8.285  1.00 80.77      A    N1+
ATOM    217  N   LYS A  26      18.449  -6.815   6.231  1.00 95.40      A    N  
ATOM    218  CA  LYS A  26      19.255  -8.027   6.048  1.00 94.83      A    C  
ATOM    219  C   LYS A  26      18.846  -8.800   4.798  1.00 94.01      A    C  
ATOM    220  O   LYS A  26      19.709  -9.332   4.105  1.00 92.60      A    O  
ATOM    221  CB  LYS A  26      19.148  -8.882   7.316  1.00 94.47      A    C  
ATOM    222  CG  LYS A  26      20.282  -9.910   7.385  1.00 82.20      A    C  
ATOM    223  CD  LYS A  26      20.181 -10.697   8.692  1.00 78.35      A    C  
ATOM    224  CE  LYS A  26      21.417 -11.579   8.825  1.00 66.59      A    C  
ATOM    225  NZ  LYS A  26      21.392 -12.385  10.069  1.00 59.05      A    N1+
ATOM    226  N   LEU A  27      17.540  -8.840   4.499  1.00 93.38      A    N  
ATOM    227  CA  LEU A  27      17.010  -9.463   3.296  1.00 91.94      A    C  
ATOM    228  C   LEU A  27      17.522  -8.740   2.054  1.00 91.36      A    C  
ATOM    229  O   LEU A  27      18.145  -9.378   1.213  1.00 89.85      A    O  
ATOM    230  CB  LEU A  27      15.476  -9.499   3.371  1.00 90.48      A    C  
ATOM    231  CG  LEU A  27      14.809 -10.246   2.206  1.00 85.17      A    C  
ATOM    232  CD1 LEU A  27      15.126 -11.742   2.227  1.00 80.35      A    C  
ATOM    233  CD2 LEU A  27      13.297 -10.071   2.296  1.00 79.78      A    C  
ATOM    234  N   LYS A  28      17.369  -7.415   1.955  1.00 92.14      A    N  
ATOM    235  CA  LYS A  28      17.841  -6.621   0.810  1.00 91.49      A    C  
ATOM    236  C   LYS A  28      19.349  -6.708   0.617  1.00 91.17      A    C  
ATOM    237  O   LYS A  28      19.800  -6.953  -0.496  1.00 89.31      A    O  
ATOM    238  CB  LYS A  28      17.394  -5.165   0.956  1.00 90.20      A    C  
ATOM    239  CG  LYS A  28      15.911  -5.038   0.620  1.00 84.37      A    C  
ATOM    240  CD  LYS A  28      15.442  -3.580   0.736  1.00 78.85      A    C  
ATOM    241  CE  LYS A  28      13.960  -3.537   0.373  1.00 73.67      A    C  
ATOM    242  NZ  LYS A  28      13.329  -2.296   0.833  1.00 67.00      A    N1+
ATOM    243  N   GLU A  29      20.129  -6.586   1.682  1.00 91.43      A    N  
ATOM    244  CA  GLU A  29      21.591  -6.711   1.617  1.00 90.93      A    C  
ATOM    245  C   GLU A  29      22.040  -8.115   1.167  1.00 90.63      A    C  
ATOM    246  O   GLU A  29      23.060  -8.241   0.499  1.00 88.20      A    O  
ATOM    247  CB  GLU A  29      22.205  -6.349   2.984  1.00 90.01      A    C  
ATOM    248  CG  GLU A  29      22.117  -4.846   3.295  1.00 87.99      A    C  
ATOM    249  CD  GLU A  29      22.607  -4.458   4.707  1.00 86.01      A    C  
ATOM    250  OE1 GLU A  29      22.768  -3.237   4.970  1.00 80.93      A    O  
ATOM    251  OE2 GLU A  29      22.787  -5.337   5.581  1.00 82.62      A    O1-
ATOM    252  N   SER A  30      21.261  -9.153   1.464  1.00 90.55      A    N  
ATOM    253  CA  SER A  30      21.559 -10.516   1.017  1.00 89.67      A    C  
ATOM    254  C   SER A  30      21.256 -10.776  -0.460  1.00 89.40      A    C  
ATOM    255  O   SER A  30      21.695 -11.787  -0.994  1.00 86.64      A    O  
ATOM    256  CB  SER A  30      20.837 -11.545   1.898  1.00 88.17      A    C  
ATOM    257  OG  SER A  30      19.457 -11.639   1.630  1.00 81.00      A    O  
ATOM    258  N   GLN A  31      20.524  -9.881  -1.125  1.00 89.16      A    N  
ATOM    259  CA  GLN A  31      20.165 -10.015  -2.537  1.00 87.88      A    C  
ATOM    260  C   GLN A  31      21.200  -9.426  -3.492  1.00 89.25      A    C  
ATOM    261  O   GLN A  31      20.949  -9.384  -4.699  1.00 87.42      A    O  
ATOM    262  CB  GLN A  31      18.785  -9.401  -2.802  1.00 85.04      A    C  
ATOM    263  CG  GLN A  31      17.644 -10.046  -2.030  1.00 79.43      A    C  
ATOM    264  CD  GLN A  31      17.602 -11.554  -2.227  1.00 74.59      A    C  
ATOM    265  NE2 GLN A  31      17.634 -12.326  -1.163  1.00 64.96      A    N  
ATOM    266  OE1 GLN A  31      17.552 -12.062  -3.329  1.00 68.01      A    O  
ATOM    267  N   THR A  32      22.333  -8.966  -2.991  1.00 90.22      A    N  
ATOM    268  CA  THR A  32      23.440  -8.494  -3.840  1.00 90.53      A    C  
ATOM    269  C   THR A  32      23.824  -9.587  -4.840  1.00 90.76      A    C  
ATOM    270  O   THR A  32      24.097 -10.720  -4.458  1.00 89.01      A    O  
ATOM    271  CB  THR A  32      24.653  -8.084  -3.000  1.00 89.20      A    C  
ATOM    272  CG2 THR A  32      25.832  -7.652  -3.851  1.00 79.69      A    C  
ATOM    273  OG1 THR A  32      24.299  -6.986  -2.176  1.00 81.32      A    O  
ATOM    274  N   GLN A  33      23.846  -9.219  -6.119  1.00 90.95      A    N  
ATOM    275  CA  GLN A  33      24.187 -10.116  -7.215  1.00 91.15      A    C  
ATOM    276  C   GLN A  33      25.446  -9.622  -7.921  1.00 92.78      A    C  
ATOM    277  O   GLN A  33      25.556  -8.450  -8.273  1.00 91.72      A    O  
ATOM    278  CB  GLN A  33      23.012 -10.225  -8.194  1.00 88.83      A    C  
ATOM    279  CG  GLN A  33      21.753 -10.867  -7.572  1.00 83.41      A    C  
ATOM    280  CD  GLN A  33      21.951 -12.321  -7.168  1.00 79.91      A    C  
ATOM    281  NE2 GLN A  33      21.306 -12.769  -6.113  1.00 68.49      A    N  
ATOM    282  OE1 GLN A  33      22.661 -13.079  -7.801  1.00 72.37      A    O  
ATOM    283  N   ASP A  34      26.372 -10.536  -8.159  1.00 92.65      A    N  
ATOM    284  CA  ASP A  34      27.591 -10.312  -8.925  1.00 92.33      A    C  
ATOM    285  C   ASP A  34      27.456 -10.871 -10.352  1.00 92.56      A    C  
ATOM    286  O   ASP A  34      26.594 -11.698 -10.639  1.00 88.91      A    O  
ATOM    287  CB  ASP A  34      28.800 -10.904  -8.183  1.00 89.86      A    C  
ATOM    288  CG  ASP A  34      29.205 -10.112  -6.947  1.00 85.88      A    C  
ATOM    289  OD1 ASP A  34      29.426  -8.884  -7.071  1.00 78.70      A    O  
ATOM    290  OD2 ASP A  34      29.391 -10.712  -5.874  1.00 78.13      A    O1-
ATOM    291  N   ASN A  35      28.350 -10.426 -11.239  1.00 92.67      A    N  
ATOM    292  CA  ASN A  35      28.437 -10.880 -12.635  1.00 92.76      A    C  
ATOM    293  C   ASN A  35      27.148 -10.693 -13.443  1.00 93.12      A    C  
ATOM    294  O   ASN A  35      26.778 -11.529 -14.271  1.00 90.18      A    O  
ATOM    295  CB  ASN A  35      29.008 -12.305 -12.697  1.00 90.75      A    C  
ATOM    296  CG  ASN A  35      30.424 -12.392 -12.175  1.00 82.72      A    C  
ATOM    297  ND2 ASN A  35      30.798 -13.531 -11.628  1.00 70.33      A    N  
ATOM    298  OD1 ASN A  35      31.221 -11.484 -12.271  1.00 74.10      A    O  
ATOM    299  N   ILE A  36      26.460  -9.569 -13.232  1.00 92.99      A    N  
ATOM    300  CA  ILE A  36      25.251  -9.220 -13.962  1.00 93.30      A    C  
ATOM    301  C   ILE A  36      25.601  -8.581 -15.302  1.00 93.93      A    C  
ATOM    302  O   ILE A  36      26.461  -7.701 -15.401  1.00 93.24      A    O  
ATOM    303  CB  ILE A  36      24.329  -8.350 -13.091  1.00 92.67      A    C  
ATOM    304  CG1 ILE A  36      23.911  -9.081 -11.784  1.00 89.89      A    C  
ATOM    305  CG2 ILE A  36      23.083  -7.889 -13.852  1.00 90.48      A    C  
ATOM    306  CD1 ILE A  36      23.180 -10.419 -11.988  1.00 85.41      A    C  
ATOM    307  N   THR A  37      24.897  -9.009 -16.349  1.00 94.27      A    N  
ATOM    308  CA  THR A  37      24.948  -8.392 -17.675  1.00 94.07      A    C  
ATOM    309  C   THR A  37      23.941  -7.253 -17.745  1.00 93.97      A    C  
ATOM    310  O   THR A  37      22.767  -7.442 -17.433  1.00 92.66      A    O  
ATOM    311  CB  THR A  37      24.693  -9.417 -18.781  1.00 92.82      A    C  
ATOM    312  CG2 THR A  37      24.841  -8.824 -20.178  1.00 84.43      A    C  
ATOM    313  OG1 THR A  37      25.633 -10.466 -18.677  1.00 85.99      A    O  
ATOM    314  N   VAL A  38      24.405  -6.076 -18.175  1.00 94.77      A    N  
ATOM    315  CA  VAL A  38      23.609  -4.857 -18.296  1.00 94.89      A    C  
ATOM    316  C   VAL A  38      23.491  -4.458 -19.765  1.00 94.76      A    C  
ATOM    317  O   VAL A  38      24.472  -4.421 -20.494  1.00 93.31      A    O  
ATOM    318  CB  VAL A  38      24.217  -3.724 -17.446  1.00 93.57      A    C  
ATOM    319  CG1 VAL A  38      23.494  -2.391 -17.641  1.00 87.85      A    C  
ATOM    320  CG2 VAL A  38      24.158  -4.075 -15.957  1.00 88.53      A    C  
ATOM    321  N   ARG A  39      22.281  -4.100 -20.181  1.00 94.11      A    N  
ATOM    322  CA  ARG A  39      21.999  -3.459 -21.462  1.00 93.23      A    C  
ATOM    323  C   ARG A  39      21.699  -1.989 -21.214  1.00 93.45      A    C  
ATOM    324  O   ARG A  39      20.831  -1.668 -20.410  1.00 91.91      A    O  
ATOM    325  CB  ARG A  39      20.850  -4.208 -22.150  1.00 90.65      A    C  
ATOM    326  CG  ARG A  39      20.428  -3.569 -23.478  1.00 83.16      A    C  
ATOM    327  CD  ARG A  39      19.337  -4.417 -24.164  1.00 82.60      A    C  
ATOM    328  NE  ARG A  39      18.080  -4.449 -23.402  1.00 77.68      A    N  
ATOM    329  CZ  ARG A  39      17.055  -3.600 -23.500  1.00 74.87      A    C  
ATOM    330  NH1 ARG A  39      17.091  -2.566 -24.290  1.00 65.12      A    N1+
ATOM    331  NH2 ARG A  39      15.975  -3.803 -22.808  1.00 67.43      A    N  
ATOM    332  N   TRP A  40      22.394  -1.100 -21.901  1.00 93.89      A    N  
ATOM    333  CA  TRP A  40      22.220   0.341 -21.740  1.00 93.55      A    C  
ATOM    334  C   TRP A  40      21.253   0.918 -22.764  1.00 92.93      A    C  
ATOM    335  O   TRP A  40      21.252   0.520 -23.929  1.00 90.07      A    O  
ATOM    336  CB  TRP A  40      23.577   1.031 -21.810  1.00 92.93      A    C  
ATOM    337  CG  TRP A  40      24.496   0.660 -20.688  1.00 93.19      A    C  
ATOM    338  CD1 TRP A  40      25.506  -0.240 -20.756  1.00 91.24      A    C  
ATOM    339  CD2 TRP A  40      24.500   1.171 -19.322  1.00 93.47      A    C  
ATOM    340  CE2 TRP A  40      25.562   0.546 -18.622  1.00 92.91      A    C  
ATOM    341  CE3 TRP A  40      23.710   2.115 -18.627  1.00 92.64      A    C  
ATOM    342  NE1 TRP A  40      26.145  -0.313 -19.527  1.00 91.75      A    N  
ATOM    343  CZ2 TRP A  40      25.846   0.855 -17.277  1.00 92.14      A    C  
ATOM    344  CZ3 TRP A  40      23.997   2.416 -17.284  1.00 91.79      A    C  
ATOM    345  CH2 TRP A  40      25.049   1.792 -16.617  1.00 91.79      A    C  
ATOM    346  N   ASP A  41      20.461   1.898 -22.346  1.00 92.46      A    N  
ATOM    347  CA  ASP A  41      19.584   2.679 -23.209  1.00 91.19      A    C  
ATOM    348  C   ASP A  41      19.555   4.151 -22.758  1.00 90.52      A    C  
ATOM    349  O   ASP A  41      20.113   4.522 -21.714  1.00 87.96      A    O  
ATOM    350  CB  ASP A  41      18.187   2.041 -23.226  1.00 88.26      A    C  
ATOM    351  CG  ASP A  41      17.409   2.285 -24.526  1.00 81.66      A    C  
ATOM    352  OD1 ASP A  41      17.815   3.180 -25.296  1.00 76.06      A    O  
ATOM    353  OD2 ASP A  41      16.417   1.545 -24.741  1.00 74.33      A    O1-
ATOM    354  N   LEU A  42      18.934   5.010 -23.562  1.00 87.02      A    N  
ATOM    355  CA  LEU A  42      18.751   6.421 -23.261  1.00 84.53      A    C  
ATOM    356  C   LEU A  42      17.259   6.696 -23.038  1.00 83.12      A    C  
ATOM    357  O   LEU A  42      16.451   6.546 -23.950  1.00 75.65      A    O  
ATOM    358  CB  LEU A  42      19.346   7.278 -24.392  1.00 80.14      A    C  
ATOM    359  CG  LEU A  42      19.713   8.694 -23.902  1.00 75.20      A    C  
ATOM    360  CD1 LEU A  42      21.156   8.737 -23.404  1.00 69.66      A    C  
ATOM    361  CD2 LEU A  42      19.577   9.717 -25.025  1.00 69.74      A    C  
ATOM    362  N   GLY A  43      16.900   7.136 -21.830  1.00 79.12      A    N  
ATOM    363  CA  GLY A  43      15.536   7.492 -21.492  1.00 74.59      A    C  
ATOM    364  C   GLY A  43      15.085   8.816 -22.104  1.00 75.59      A    C  
ATOM    365  O   GLY A  43      15.892   9.649 -22.528  1.00 72.72      A    O  
ATOM    366  N   LEU A  44      13.782   9.059 -22.080  1.00 71.02      A    N  
ATOM    367  CA  LEU A  44      13.137  10.283 -22.581  1.00 69.60      A    C  
ATOM    368  C   LEU A  44      13.720  11.565 -21.958  1.00 70.93      A    C  
ATOM    369  O   LEU A  44      13.932  12.556 -22.647  1.00 67.07      A    O  
ATOM    370  CB  LEU A  44      11.626  10.188 -22.291  1.00 66.06      A    C  
ATOM    371  CG  LEU A  44      10.886   9.113 -23.115  1.00 61.56      A    C  
ATOM    372  CD1 LEU A  44       9.484   8.896 -22.540  1.00 57.37      A    C  
ATOM    373  CD2 LEU A  44      10.741   9.510 -24.578  1.00 56.62      A    C  
ATOM    374  N   ASN A  45      14.063  11.502 -20.662  1.00 72.18      A    N  
ATOM    375  CA  ASN A  45      14.651  12.625 -19.913  1.00 70.83      A    C  
ATOM    376  C   ASN A  45      16.177  12.757 -20.109  1.00 72.14      A    C  
ATOM    377  O   ASN A  45      16.855  13.337 -19.262  1.00 69.16      A    O  
ATOM    378  CB  ASN A  45      14.257  12.484 -18.432  1.00 66.50      A    C  
ATOM    379  CG  ASN A  45      12.755  12.557 -18.209  1.00 62.38      A    C  
ATOM    380  ND2 ASN A  45      12.282  12.012 -17.117  1.00 57.12      A    N  
ATOM    381  OD1 ASN A  45      12.013  13.105 -19.000  1.00 57.06      A    O  
ATOM    382  N   LYS A  46      16.744  12.194 -21.180  1.00 75.57      A    N  
ATOM    383  CA  LYS A  46      18.193  12.123 -21.454  1.00 76.49      A    C  
ATOM    384  C   LYS A  46      19.005  11.435 -20.343  1.00 79.09      A    C  
ATOM    385  O   LYS A  46      20.233  11.547 -20.318  1.00 75.45      A    O  
ATOM    386  CB  LYS A  46      18.764  13.499 -21.804  1.00 71.74      A    C  
ATOM    387  CG  LYS A  46      18.095  14.179 -23.010  1.00 64.99      A    C  
ATOM    388  CD  LYS A  46      18.766  15.539 -23.248  1.00 59.21      A    C  
ATOM    389  CE  LYS A  46      18.134  16.276 -24.430  1.00 52.09      A    C  
ATOM    390  NZ  LYS A  46      18.685  17.658 -24.568  1.00 45.44      A    N1+
ATOM    391  N   LYS A  47      18.359  10.718 -19.442  1.00 82.90      A    N  
ATOM    392  CA  LYS A  47      19.035   9.917 -18.428  1.00 83.75      A    C  
ATOM    393  C   LYS A  47      19.303   8.512 -18.951  1.00 85.97      A    C  
ATOM    394  O   LYS A  47      18.522   7.973 -19.729  1.00 84.63      A    O  
ATOM    395  CB  LYS A  47      18.208   9.870 -17.148  1.00 81.10      A    C  
ATOM    396  CG  LYS A  47      18.099  11.248 -16.476  1.00 79.01      A    C  
ATOM    397  CD  LYS A  47      17.408  11.015 -15.149  1.00 73.99      A    C  
ATOM    398  CE  LYS A  47      17.000  12.256 -14.388  1.00 68.74      A    C  
ATOM    399  NZ  LYS A  47      16.092  11.810 -13.298  1.00 62.47      A    N1+
ATOM    400  N   ARG A  48      20.397   7.922 -18.497  1.00 88.91      A    N  
ATOM    401  CA  ARG A  48      20.727   6.545 -18.860  1.00 90.21      A    C  
ATOM    402  C   ARG A  48      19.811   5.569 -18.136  1.00 91.34      A    C  
ATOM    403  O   ARG A  48      19.596   5.697 -16.929  1.00 90.36      A    O  
ATOM    404  CB  ARG A  48      22.204   6.251 -18.575  1.00 89.07      A    C  
ATOM    405  CG  ARG A  48      23.159   6.945 -19.566  1.00 82.16      A    C  
ATOM    406  CD  ARG A  48      23.053   6.348 -20.981  1.00 81.19      A    C  
ATOM    407  NE  ARG A  48      24.052   6.920 -21.892  1.00 78.08      A    N  
ATOM    408  CZ  ARG A  48      24.290   6.513 -23.134  1.00 74.75      A    C  
ATOM    409  NH1 ARG A  48      23.603   5.551 -23.686  1.00 66.19      A    N1+
ATOM    410  NH2 ARG A  48      25.224   7.069 -23.837  1.00 67.98      A    N  
ATOM    411  N   ILE A  49      19.316   4.605 -18.880  1.00 91.63      A    N  
ATOM    412  CA  ILE A  49      18.571   3.469 -18.357  1.00 92.16      A    C  
ATOM    413  C   ILE A  49      19.466   2.241 -18.463  1.00 93.17      A    C  
ATOM    414  O   ILE A  49      20.087   2.011 -19.499  1.00 92.69      A    O  
ATOM    415  CB  ILE A  49      17.219   3.283 -19.077  1.00 90.63      A    C  
ATOM    416  CG1 ILE A  49      16.369   4.573 -18.962  1.00 87.40      A    C  
ATOM    417  CG2 ILE A  49      16.472   2.089 -18.485  1.00 86.46      A    C  
ATOM    418  CD1 ILE A  49      15.043   4.516 -19.711  1.00 78.81      A    C  
ATOM    419  N   ALA A  50      19.535   1.471 -17.385  1.00 93.72      A    N  
ATOM    420  CA  ALA A  50      20.201   0.179 -17.367  1.00 94.25      A    C  
ATOM    421  C   ALA A  50      19.152  -0.921 -17.234  1.00 94.26      A    C  
ATOM    422  O   ALA A  50      18.348  -0.897 -16.307  1.00 93.22      A    O  
ATOM    423  CB  ALA A  50      21.218   0.163 -16.226  1.00 94.14      A    C  
ATOM    424  N   TYR A  51      19.187  -1.871 -18.154  1.00 94.72      A    N  
ATOM    425  CA  TYR A  51      18.375  -3.070 -18.136  1.00 94.24      A    C  
ATOM    426  C   TYR A  51      19.227  -4.272 -17.748  1.00 94.32      A    C  
ATOM    427  O   TYR A  51      20.315  -4.450 -18.277  1.00 93.38      A    O  
ATOM    428  CB  TYR A  51      17.724  -3.308 -19.496  1.00 93.14      A    C  
ATOM    429  CG  TYR A  51      16.750  -2.238 -19.937  1.00 91.48      A    C  
ATOM    430  CD1 TYR A  51      15.375  -2.394 -19.700  1.00 87.84      A    C  
ATOM    431  CD2 TYR A  51      17.216  -1.097 -20.607  1.00 88.24      A    C  
ATOM    432  CE1 TYR A  51      14.464  -1.427 -20.139  1.00 86.65      A    C  
ATOM    433  CE2 TYR A  51      16.313  -0.114 -21.040  1.00 85.90      A    C  
ATOM    434  CZ  TYR A  51      14.932  -0.282 -20.807  1.00 87.50      A    C  
ATOM    435  OH  TYR A  51      14.053   0.670 -21.233  1.00 84.74      A    O  
ATOM    436  N   PHE A  52      18.716  -5.103 -16.861  1.00 93.63      A    N  
ATOM    437  CA  PHE A  52      19.380  -6.335 -16.455  1.00 93.13      A    C  
ATOM    438  C   PHE A  52      18.369  -7.354 -15.953  1.00 92.35      A    C  
ATOM    439  O   PHE A  52      17.282  -7.015 -15.503  1.00 90.30      A    O  
ATOM    440  CB  PHE A  52      20.443  -6.036 -15.389  1.00 92.86      A    C  
ATOM    441  CG  PHE A  52      19.929  -5.287 -14.180  1.00 93.89      A    C  
ATOM    442  CD1 PHE A  52      19.940  -3.875 -14.180  1.00 91.32      A    C  
ATOM    443  CD2 PHE A  52      19.429  -5.970 -13.069  1.00 91.09      A    C  
ATOM    444  CE1 PHE A  52      19.454  -3.166 -13.074  1.00 90.29      A    C  
ATOM    445  CE2 PHE A  52      18.934  -5.264 -11.961  1.00 90.19      A    C  
ATOM    446  CZ  PHE A  52      18.944  -3.864 -11.963  1.00 91.39      A    C  
ATOM    447  N   THR A  53      18.754  -8.620 -16.008  1.00 91.24      A    N  
ATOM    448  CA  THR A  53      17.975  -9.728 -15.469  1.00 89.10      A    C  
ATOM    449  C   THR A  53      18.735 -10.333 -14.303  1.00 88.72      A    C  
ATOM    450  O   THR A  53      19.921 -10.639 -14.429  1.00 86.62      A    O  
ATOM    451  CB  THR A  53      17.674 -10.769 -16.552  1.00 86.27      A    C  
ATOM    452  CG2 THR A  53      16.764 -11.887 -16.058  1.00 76.27      A    C  
ATOM    453  OG1 THR A  53      17.018 -10.153 -17.634  1.00 78.77      A    O  
ATOM    454  N   LEU A  54      18.053 -10.483 -13.178  1.00 86.51      A    N  
ATOM    455  CA  LEU A  54      18.620 -11.161 -12.024  1.00 84.00      A    C  
ATOM    456  C   LEU A  54      18.329 -12.655 -12.103  1.00 82.11      A    C  
ATOM    457  O   LEU A  54      17.250 -13.042 -12.561  1.00 77.11      A    O  
ATOM    458  CB  LEU A  54      18.080 -10.549 -10.724  1.00 82.34      A    C  
ATOM    459  CG  LEU A  54      18.475  -9.077 -10.524  1.00 81.95      A    C  
ATOM    460  CD1 LEU A  54      17.839  -8.562  -9.249  1.00 79.18      A    C  
ATOM    461  CD2 LEU A  54      19.985  -8.878 -10.410  1.00 79.25      A    C  
ATOM    462  N   PRO A  55      19.249 -13.506 -11.641  1.00 82.33      A    N  
ATOM    463  CA  PRO A  55      18.944 -14.907 -11.455  1.00 78.32      A    C  
ATOM    464  C   PRO A  55      17.753 -15.043 -10.493  1.00 75.52      A    C  
ATOM    465  O   PRO A  55      17.669 -14.328  -9.491  1.00 69.02      A    O  
ATOM    466  CB  PRO A  55      20.226 -15.553 -10.927  1.00 76.02      A    C  
ATOM    467  CG  PRO A  55      20.994 -14.401 -10.298  1.00 74.87      A    C  
ATOM    468  CD  PRO A  55      20.564 -13.182 -11.107  1.00 78.66      A    C  
ATOM    469  N   LYS A  56      16.819 -15.948 -10.809  1.00 69.21      A    N  
ATOM    470  CA  LYS A  56      15.656 -16.209  -9.965  1.00 65.26      A    C  
ATOM    471  C   LYS A  56      16.134 -16.785  -8.640  1.00 64.52      A    C  
ATOM    472  O   LYS A  56      16.474 -17.961  -8.560  1.00 59.23      A    O  
ATOM    473  CB  LYS A  56      14.651 -17.134 -10.663  1.00 59.11      A    C  
ATOM    474  CG  LYS A  56      13.959 -16.406 -11.825  1.00 52.21      A    C  
ATOM    475  CD  LYS A  56      12.890 -17.259 -12.507  1.00 49.69      A    C  
ATOM    476  CE  LYS A  56      12.315 -16.379 -13.614  1.00 43.11      A    C  
ATOM    477  NZ  LYS A  56      11.301 -17.024 -14.467  1.00 39.47      A    N1+
ATOM    478  N   THR A  57      16.158 -15.953  -7.624  1.00 62.04      A    N  
ATOM    479  CA  THR A  57      16.318 -16.371  -6.240  1.00 59.35      A    C  
ATOM    480  C   THR A  57      14.932 -16.504  -5.631  1.00 59.97      A    C  
ATOM    481  O   THR A  57      14.056 -15.677  -5.878  1.00 54.49      A    O  
ATOM    482  CB  THR A  57      17.203 -15.387  -5.457  1.00 52.99      A    C  
ATOM    483  CG2 THR A  57      18.642 -15.419  -5.962  1.00 47.08      A    C  
ATOM    484  OG1 THR A  57      16.752 -14.062  -5.579  1.00 48.89      A    O  
ATOM    485  N   ASP A  58      14.716 -17.540  -4.813  1.00 56.60      A    N  
ATOM    486  CA  ASP A  58      13.486 -17.728  -4.030  1.00 55.45      A    C  
ATOM    487  C   ASP A  58      13.335 -16.696  -2.897  1.00 58.00      A    C  
ATOM    488  O   ASP A  58      12.744 -16.966  -1.847  1.00 53.22      A    O  
ATOM    489  CB  ASP A  58      13.473 -19.142  -3.437  1.00 48.59      A    C  
ATOM    490  CG  ASP A  58      13.283 -20.246  -4.465  1.00 44.08      A    C  
ATOM    491  OD1 ASP A  58      12.374 -20.141  -5.312  1.00 40.90      A    O  
ATOM    492  OD2 ASP A  58      13.989 -21.257  -4.339  1.00 39.52      A    O1-
ATOM    493  N   SER A  59      13.926 -15.524  -3.063  1.00 58.13      A    N  
ATOM    494  CA  SER A  59      13.850 -14.501  -2.043  1.00 57.53      A    C  
ATOM    495  C   SER A  59      12.450 -13.900  -2.013  1.00 61.33      A    C  
ATOM    496  O   SER A  59      11.901 -13.486  -3.037  1.00 56.28      A    O  
ATOM    497  CB  SER A  59      14.932 -13.447  -2.221  1.00 50.41      A    C  
ATOM    498  OG  SER A  59      14.579 -12.410  -3.102  1.00 47.08      A    O  
ATOM    499  N   ASP A  60      11.906 -13.785  -0.810  1.00 62.13      A    N  
ATOM    500  CA  ASP A  60      10.650 -13.085  -0.557  1.00 62.19      A    C  
ATOM    501  C   ASP A  60      10.748 -11.567  -0.815  1.00 65.29      A    C  
ATOM    502  O   ASP A  60       9.799 -10.820  -0.566  1.00 60.78      A    O  
ATOM    503  CB  ASP A  60      10.218 -13.357   0.893  1.00 55.37      A    C  
ATOM    504  CG  ASP A  60       9.767 -14.788   1.184  1.00 51.05      A    C  
ATOM    505  OD1 ASP A  60       9.127 -15.409   0.309  1.00 47.64      A    O  
ATOM    506  OD2 ASP A  60       9.990 -15.238   2.337  1.00 45.92      A    O1-
ATOM    507  N   MET A  61      11.898 -11.071  -1.285  1.00 66.81      A    N  
ATOM    508  CA  MET A  61      12.105  -9.657  -1.524  1.00 66.43      A    C  
ATOM    509  C   MET A  61      11.205  -9.165  -2.658  1.00 69.69      A    C  
ATOM    510  O   MET A  61      11.287  -9.603  -3.802  1.00 65.96      A    O  
ATOM    511  CB  MET A  61      13.580  -9.347  -1.810  1.00 61.26      A    C  
ATOM    512  CG  MET A  61      13.824  -7.833  -1.739  1.00 59.37      A    C  
ATOM    513  SD  MET A  61      15.500  -7.293  -2.182  1.00 53.32      A    S  
ATOM    514  CE  MET A  61      15.452  -7.626  -3.945  1.00 48.15      A    C  
ATOM    515  N   ARG A  62      10.361  -8.198  -2.340  1.00 73.26      A    N  
ATOM    516  CA  ARG A  62       9.498  -7.539  -3.318  1.00 73.34      A    C  
ATOM    517  C   ARG A  62      10.217  -6.305  -3.862  1.00 76.11      A    C  
ATOM    518  O   ARG A  62      10.350  -5.308  -3.159  1.00 73.57      A    O  
ATOM    519  CB  ARG A  62       8.140  -7.192  -2.700  1.00 67.72      A    C  
ATOM    520  CG  ARG A  62       7.330  -8.464  -2.382  1.00 60.46      A    C  
ATOM    521  CD  ARG A  62       5.933  -8.095  -1.872  1.00 55.93      A    C  
ATOM    522  NE  ARG A  62       5.151  -9.309  -1.554  1.00 48.81      A    N  
ATOM    523  CZ  ARG A  62       3.869  -9.368  -1.276  1.00 42.85      A    C  
ATOM    524  NH1 ARG A  62       3.110  -8.306  -1.205  1.00 40.87      A    N1+
ATOM    525  NH2 ARG A  62       3.317 -10.518  -1.050  1.00 37.64      A    N  
ATOM    526  N   LEU A  63      10.619  -6.368  -5.119  1.00 79.84      A    N  
ATOM    527  CA  LEU A  63      11.112  -5.205  -5.842  1.00 81.82      A    C  
ATOM    528  C   LEU A  63       9.920  -4.343  -6.282  1.00 82.51      A    C  
ATOM    529  O   LEU A  63       8.958  -4.846  -6.855  1.00 80.81      A    O  
ATOM    530  CB  LEU A  63      11.973  -5.679  -7.023  1.00 81.10      A    C  
ATOM    531  CG  LEU A  63      12.766  -4.545  -7.685  1.00 79.72      A    C  
ATOM    532  CD1 LEU A  63      13.911  -4.069  -6.801  1.00 76.17      A    C  
ATOM    533  CD2 LEU A  63      13.350  -5.041  -9.005  1.00 76.05      A    C  
ATOM    534  N   MET A  64      10.003  -3.044  -6.024  1.00 84.54      A    N  
ATOM    535  CA  MET A  64       8.974  -2.085  -6.401  1.00 84.66      A    C  
ATOM    536  C   MET A  64       9.557  -0.959  -7.260  1.00 86.72      A    C  
ATOM    537  O   MET A  64      10.722  -0.590  -7.146  1.00 85.52      A    O  
ATOM    538  CB  MET A  64       8.266  -1.522  -5.160  1.00 81.38      A    C  
ATOM    539  CG  MET A  64       7.543  -2.610  -4.365  1.00 75.75      A    C  
ATOM    540  SD  MET A  64       6.360  -1.971  -3.132  1.00 68.30      A    S  
ATOM    541  CE  MET A  64       5.794  -3.524  -2.424  1.00 60.58      A    C  
ATOM    542  N   GLN A  65       8.713  -0.358  -8.094  1.00 85.31      A    N  
ATOM    543  CA  GLN A  65       9.084   0.869  -8.778  1.00 84.89      A    C  
ATOM    544  C   GLN A  65       9.422   1.972  -7.761  1.00 85.11      A    C  
ATOM    545  O   GLN A  65       8.711   2.177  -6.776  1.00 83.48      A    O  
ATOM    546  CB  GLN A  65       7.948   1.337  -9.682  1.00 83.09      A    C  
ATOM    547  CG  GLN A  65       7.709   0.440 -10.904  1.00 78.64      A    C  
ATOM    548  CD  GLN A  65       6.575   0.981 -11.780  1.00 76.87      A    C  
ATOM    549  NE2 GLN A  65       6.440   0.500 -12.990  1.00 67.81      A    N  
ATOM    550  OE1 GLN A  65       5.794   1.828 -11.376  1.00 70.06      A    O  
ATOM    551  N   GLY A  66      10.498   2.697  -8.022  1.00 87.45      A    N  
ATOM    552  CA  GLY A  66      11.043   3.716  -7.130  1.00 87.51      A    C  
ATOM    553  C   GLY A  66      12.037   3.196  -6.094  1.00 89.13      A    C  
ATOM    554  O   GLY A  66      12.668   4.021  -5.421  1.00 87.84      A    O  
ATOM    555  N   ASP A  67      12.215   1.883  -5.971  1.00 89.50      A    N  
ATOM    556  CA  ASP A  67      13.299   1.324  -5.173  1.00 90.33      A    C  
ATOM    557  C   ASP A  67      14.655   1.762  -5.732  1.00 91.58      A    C  
ATOM    558  O   ASP A  67      14.807   2.039  -6.922  1.00 91.02      A    O  
ATOM    559  CB  ASP A  67      13.210  -0.212  -5.077  1.00 89.36      A    C  
ATOM    560  CG  ASP A  67      12.121  -0.727  -4.121  1.00 88.25      A    C  
ATOM    561  OD1 ASP A  67      11.623   0.081  -3.306  1.00 84.83      A    O  
ATOM    562  OD2 ASP A  67      11.846  -1.941  -4.160  1.00 84.01      A    O1-
ATOM    563  N   GLU A  68      15.629   1.863  -4.847  1.00 91.99      A    N  
ATOM    564  CA  GLU A  68      16.964   2.315  -5.201  1.00 92.57      A    C  
ATOM    565  C   GLU A  68      17.894   1.117  -5.376  1.00 93.30      A    C  
ATOM    566  O   GLU A  68      17.981   0.246  -4.507  1.00 91.86      A    O  
ATOM    567  CB  GLU A  68      17.453   3.321  -4.158  1.00 90.58      A    C  
ATOM    568  CG  GLU A  68      18.702   4.074  -4.621  1.00 82.60      A    C  
ATOM    569  CD  GLU A  68      19.009   5.251  -3.684  1.00 82.94      A    C  
ATOM    570  OE1 GLU A  68      20.099   5.301  -3.087  1.00 76.70      A    O  
ATOM    571  OE2 GLU A  68      18.148   6.149  -3.550  1.00 77.23      A    O1-
ATOM    572  N   ILE A  69      18.587   1.087  -6.503  1.00 93.51      A    N  
ATOM    573  CA  ILE A  69      19.581   0.077  -6.828  1.00 94.01      A    C  
ATOM    574  C   ILE A  69      20.919   0.775  -7.048  1.00 94.42      A    C  
ATOM    575  O   ILE A  69      21.002   1.798  -7.726  1.00 93.60      A    O  
ATOM    576  CB  ILE A  69      19.131  -0.780  -8.026  1.00 92.86      A    C  
ATOM    577  CG1 ILE A  69      17.947  -1.681  -7.571  1.00 89.68      A    C  
ATOM    578  CG2 ILE A  69      20.287  -1.630  -8.573  1.00 89.82      A    C  
ATOM    579  CD1 ILE A  69      17.429  -2.660  -8.631  1.00 83.11      A    C  
ATOM    580  N   CYS A  70      21.973   0.210  -6.484  1.00 94.86      A    N  
ATOM    581  CA  CYS A  70      23.337   0.610  -6.753  1.00 95.14      A    C  
ATOM    582  C   CYS A  70      23.965  -0.371  -7.746  1.00 95.22      A    C  
ATOM    583  O   CYS A  70      24.185  -1.530  -7.424  1.00 94.56      A    O  
ATOM    584  CB  CYS A  70      24.093   0.690  -5.416  1.00 94.26      A    C  
ATOM    585  SG  CYS A  70      25.803   1.198  -5.685  1.00 90.25      A    S  
ATOM    586  N   LEU A  71      24.294   0.120  -8.941  1.00 94.65      A    N  
ATOM    587  CA  LEU A  71      25.122  -0.603  -9.901  1.00 94.65      A    C  
ATOM    588  C   LEU A  71      26.589  -0.274  -9.663  1.00 94.88      A    C  
ATOM    589  O   LEU A  71      26.953   0.894  -9.521  1.00 93.58      A    O  
ATOM    590  CB  LEU A  71      24.702  -0.243 -11.334  1.00 93.22      A    C  
ATOM    591  CG  LEU A  71      23.498  -1.045 -11.846  1.00 89.61      A    C  
ATOM    592  CD1 LEU A  71      23.009  -0.426 -13.154  1.00 87.08      A    C  
ATOM    593  CD2 LEU A  71      23.862  -2.497 -12.144  1.00 86.41      A    C  
ATOM    594  N   ARG A  72      27.445  -1.297  -9.662  1.00 95.08      A    N  
ATOM    595  CA  ARG A  72      28.898  -1.129  -9.656  1.00 94.61      A    C  
ATOM    596  C   ARG A  72      29.501  -1.894 -10.819  1.00 94.93      A    C  
ATOM    597  O   ARG A  72      29.190  -3.055 -11.006  1.00 93.84      A    O  
ATOM    598  CB  ARG A  72      29.520  -1.593  -8.337  1.00 93.01      A    C  
ATOM    599  CG  ARG A  72      28.900  -0.925  -7.103  1.00 87.79      A    C  
ATOM    600  CD  ARG A  72      29.647  -1.363  -5.847  1.00 86.67      A    C  
ATOM    601  NE  ARG A  72      28.859  -1.077  -4.653  1.00 81.41      A    N  
ATOM    602  CZ  ARG A  72      29.266  -1.052  -3.397  1.00 78.10      A    C  
ATOM    603  NH1 ARG A  72      30.522  -1.132  -3.082  1.00 67.53      A    N1+
ATOM    604  NH2 ARG A  72      28.379  -0.979  -2.453  1.00 70.26      A    N  
ATOM    605  N   TYR A  73      30.398  -1.251 -11.564  1.00 94.29      A    N  
ATOM    606  CA  TYR A  73      31.224  -1.951 -12.543  1.00 94.08      A    C  
ATOM    607  C   TYR A  73      32.503  -2.434 -11.872  1.00 93.32      A    C  
ATOM    608  O   TYR A  73      33.210  -1.640 -11.251  1.00 92.03      A    O  
ATOM    609  CB  TYR A  73      31.498  -1.037 -13.737  1.00 93.76      A    C  
ATOM    610  CG  TYR A  73      32.314  -1.740 -14.799  1.00 94.36      A    C  
ATOM    611  CD1 TYR A  73      33.662  -1.404 -15.005  1.00 92.26      A    C  
ATOM    612  CD2 TYR A  73      31.727  -2.765 -15.562  1.00 92.82      A    C  
ATOM    613  CE1 TYR A  73      34.419  -2.079 -15.967  1.00 92.34      A    C  
ATOM    614  CE2 TYR A  73      32.483  -3.451 -16.527  1.00 92.16      A    C  
ATOM    615  CZ  TYR A  73      33.827  -3.103 -16.729  1.00 93.33      A    C  
ATOM    616  OH  TYR A  73      34.560  -3.767 -17.670  1.00 92.02      A    O  
ATOM    617  N   LYS A  74      32.774  -3.716 -11.975  1.00 92.20      A    N  
ATOM    618  CA  LYS A  74      33.943  -4.395 -11.387  1.00 89.54      A    C  
ATOM    619  C   LYS A  74      34.851  -5.053 -12.433  1.00 87.41      A    C  
ATOM    620  O   LYS A  74      35.775  -5.763 -12.062  1.00 75.67      A    O  
ATOM    621  CB  LYS A  74      33.472  -5.443 -10.371  1.00 86.07      A    C  
ATOM    622  CG  LYS A  74      32.847  -4.869  -9.090  1.00 83.69      A    C  
ATOM    623  CD  LYS A  74      32.564  -6.040  -8.142  1.00 78.14      A    C  
ATOM    624  CE  LYS A  74      32.089  -5.610  -6.763  1.00 72.10      A    C  
ATOM    625  NZ  LYS A  74      31.751  -6.796  -5.942  1.00 63.96      A    N1+
ATOM    626  N   GLY A  75      34.568  -4.856 -13.710  1.00 87.55      A    N  
ATOM    627  CA  GLY A  75      35.386  -5.401 -14.781  1.00 86.15      A    C  
ATOM    628  C   GLY A  75      36.636  -4.571 -15.068  1.00 87.70      A    C  
ATOM    629  O   GLY A  75      36.835  -3.496 -14.499  1.00 84.40      A    O  
ATOM    630  N   ASP A  76      37.434  -5.061 -16.011  1.00 89.63      A    N  
ATOM    631  CA  ASP A  76      38.734  -4.476 -16.360  1.00 89.38      A    C  
ATOM    632  C   ASP A  76      38.692  -3.638 -17.651  1.00 90.69      A    C  
ATOM    633  O   ASP A  76      39.672  -3.012 -18.024  1.00 85.18      A    O  
ATOM    634  CB  ASP A  76      39.779  -5.601 -16.477  1.00 84.71      A    C  
ATOM    635  CG  ASP A  76      39.892  -6.458 -15.210  1.00 76.70      A    C  
ATOM    636  OD1 ASP A  76      39.779  -5.894 -14.097  1.00 68.43      A    O  
ATOM    637  OD2 ASP A  76      40.063  -7.681 -15.365  1.00 68.22      A    O1-
ATOM    638  N   LEU A  77      37.538  -3.605 -18.341  1.00 90.09      A    N  
ATOM    639  CA  LEU A  77      37.384  -2.916 -19.625  1.00 90.42      A    C  
ATOM    640  C   LEU A  77      37.095  -1.415 -19.486  1.00 90.86      A    C  
ATOM    641  O   LEU A  77      37.162  -0.676 -20.466  1.00 86.31      A    O  
ATOM    642  CB  LEU A  77      36.282  -3.602 -20.451  1.00 88.60      A    C  
ATOM    643  CG  LEU A  77      36.554  -5.068 -20.830  1.00 87.15      A    C  
ATOM    644  CD1 LEU A  77      35.330  -5.630 -21.553  1.00 81.33      A    C  
ATOM    645  CD2 LEU A  77      37.762  -5.217 -21.755  1.00 81.23      A    C  
ATOM    646  N   ALA A  78      36.741  -0.962 -18.285  1.00 89.82      A    N  
ATOM    647  CA  ALA A  78      36.490   0.436 -17.974  1.00 89.13      A    C  
ATOM    648  C   ALA A  78      36.922   0.725 -16.525  1.00 90.07      A    C  
ATOM    649  O   ALA A  78      37.025  -0.194 -15.709  1.00 87.74      A    O  
ATOM    650  CB  ALA A  78      35.002   0.735 -18.196  1.00 86.38      A    C  
ATOM    651  N   PRO A  79      37.141   2.006 -16.160  1.00 90.87      A    N  
ATOM    652  CA  PRO A  79      37.413   2.371 -14.777  1.00 90.36      A    C  
ATOM    653  C   PRO A  79      36.316   1.874 -13.830  1.00 90.99      A    C  
ATOM    654  O   PRO A  79      35.137   1.832 -14.199  1.00 89.20      A    O  
ATOM    655  CB  PRO A  79      37.523   3.900 -14.763  1.00 87.98      A    C  
ATOM    656  CG  PRO A  79      37.896   4.243 -16.199  1.00 86.27      A    C  
ATOM    657  CD  PRO A  79      37.173   3.180 -17.017  1.00 88.66      A    C  
ATOM    658  N   LEU A  80      36.693   1.572 -12.584  1.00 91.23      A    N  
ATOM    659  CA  LEU A  80      35.722   1.249 -11.536  1.00 90.62      A    C  
ATOM    660  C   LEU A  80      34.667   2.358 -11.447  1.00 91.22      A    C  
ATOM    661  O   LEU A  80      34.994   3.537 -11.318  1.00 89.32      A    O  
ATOM    662  CB  LEU A  80      36.420   1.079 -10.177  1.00 88.12      A    C  
ATOM    663  CG  LEU A  80      37.318  -0.167 -10.064  1.00 81.94      A    C  
ATOM    664  CD1 LEU A  80      38.054  -0.130  -8.722  1.00 76.21      A    C  
ATOM    665  CD2 LEU A  80      36.531  -1.469 -10.140  1.00 75.93      A    C  
ATOM    666  N   TRP A  81      33.402   1.960 -11.495  1.00 91.75      A    N  
ATOM    667  CA  TRP A  81      32.291   2.896 -11.504  1.00 92.64      A    C  
ATOM    668  C   TRP A  81      31.203   2.450 -10.537  1.00 93.04      A    C  
ATOM    669  O   TRP A  81      30.954   1.266 -10.354  1.00 91.96      A    O  
ATOM    670  CB  TRP A  81      31.770   3.051 -12.933  1.00 91.90      A    C  
ATOM    671  CG  TRP A  81      30.528   3.872 -13.046  1.00 92.06      A    C  
ATOM    672  CD1 TRP A  81      30.465   5.220 -13.185  1.00 90.71      A    C  
ATOM    673  CD2 TRP A  81      29.143   3.403 -13.043  1.00 92.41      A    C  
ATOM    674  CE2 TRP A  81      28.302   4.529 -13.218  1.00 91.81      A    C  
ATOM    675  CE3 TRP A  81      28.539   2.130 -12.930  1.00 90.97      A    C  
ATOM    676  NE1 TRP A  81      29.147   5.614 -13.289  1.00 90.54      A    N  
ATOM    677  CZ2 TRP A  81      26.895   4.400 -13.302  1.00 90.78      A    C  
ATOM    678  CZ3 TRP A  81      27.137   2.008 -13.008  1.00 90.20      A    C  
ATOM    679  CH2 TRP A  81      26.328   3.125 -13.197  1.00 89.98      A    C  
ATOM    680  N   LYS A  82      30.561   3.439  -9.920  1.00 93.67      A    N  
ATOM    681  CA  LYS A  82      29.397   3.245  -9.069  1.00 93.41      A    C  
ATOM    682  C   LYS A  82      28.328   4.252  -9.470  1.00 93.48      A    C  
ATOM    683  O   LYS A  82      28.604   5.454  -9.505  1.00 91.79      A    O  
ATOM    684  CB  LYS A  82      29.809   3.386  -7.599  1.00 91.52      A    C  
ATOM    685  CG  LYS A  82      28.626   3.238  -6.635  1.00 86.21      A    C  
ATOM    686  CD  LYS A  82      29.050   3.439  -5.176  1.00 84.73      A    C  
ATOM    687  CE  LYS A  82      27.804   3.371  -4.276  1.00 74.13      A    C  
ATOM    688  NZ  LYS A  82      28.094   3.716  -2.869  1.00 67.52      A    N1+
ATOM    689  N   GLY A  83      27.120   3.778  -9.727  1.00 93.87      A    N  
ATOM    690  CA  GLY A  83      25.969   4.614 -10.036  1.00 93.62      A    C  
ATOM    691  C   GLY A  83      24.743   4.174  -9.262  1.00 94.46      A    C  
ATOM    692  O   GLY A  83      24.531   2.988  -9.037  1.00 93.42      A    O  
ATOM    693  N   ILE A  84      23.934   5.141  -8.842  1.00 93.63      A    N  
ATOM    694  CA  ILE A  84      22.663   4.881  -8.167  1.00 93.12      A    C  
ATOM    695  C   ILE A  84      21.539   5.170  -9.152  1.00 93.19      A    C  
ATOM    696  O   ILE A  84      21.548   6.193  -9.835  1.00 91.64      A    O  
ATOM    697  CB  ILE A  84      22.557   5.683  -6.855  1.00 91.51      A    C  
ATOM    698  CG1 ILE A  84      23.689   5.275  -5.883  1.00 87.21      A    C  
ATOM    699  CG2 ILE A  84      21.186   5.451  -6.214  1.00 86.25      A    C  
ATOM    700  CD1 ILE A  84      23.746   6.093  -4.580  1.00 76.51      A    C  
ATOM    701  N   GLY A  85      20.553   4.276  -9.211  1.00 93.15      A    N  
ATOM    702  CA  GLY A  85      19.367   4.419 -10.043  1.00 93.03      A    C  
ATOM    703  C   GLY A  85      18.095   4.039  -9.307  1.00 93.41      A    C  
ATOM    704  O   GLY A  85      18.131   3.377  -8.265  1.00 92.19      A    O  
ATOM    705  N   HIS A  86      16.965   4.455  -9.853  1.00 91.80      A    N  
ATOM    706  CA  HIS A  86      15.640   4.094  -9.371  1.00 90.98      A    C  
ATOM    707  C   HIS A  86      14.998   3.076 -10.302  1.00 91.40      A    C  
ATOM    708  O   HIS A  86      15.043   3.249 -11.516  1.00 90.07      A    O  
ATOM    709  CB  HIS A  86      14.771   5.346  -9.250  1.00 88.58      A    C  
ATOM    710  CG  HIS A  86      15.266   6.262  -8.173  1.00 83.03      A    C  
ATOM    711  CD2 HIS A  86      15.813   7.529  -8.315  1.00 71.14      A    C  
ATOM    712  ND1 HIS A  86      15.299   5.970  -6.825  1.00 71.43      A    N  
ATOM    713  CE1 HIS A  86      15.828   7.018  -6.181  1.00 70.84      A    C  
ATOM    714  NE2 HIS A  86      16.156   7.981  -7.047  1.00 71.19      A    N  
ATOM    715  N   VAL A  87      14.371   2.066  -9.743  1.00 92.04      A    N  
ATOM    716  CA  VAL A  87      13.632   1.068 -10.514  1.00 91.87      A    C  
ATOM    717  C   VAL A  87      12.449   1.745 -11.206  1.00 91.01      A    C  
ATOM    718  O   VAL A  87      11.570   2.305 -10.551  1.00 89.77      A    O  
ATOM    719  CB  VAL A  87      13.158  -0.090  -9.624  1.00 91.56      A    C  
ATOM    720  CG1 VAL A  87      12.359  -1.115 -10.425  1.00 89.08      A    C  
ATOM    721  CG2 VAL A  87      14.348  -0.815  -8.993  1.00 89.30      A    C  
ATOM    722  N   ILE A  88      12.417   1.667 -12.542  1.00 89.62      A    N  
ATOM    723  CA  ILE A  88      11.319   2.159 -13.379  1.00 88.27      A    C  
ATOM    724  C   ILE A  88      10.494   1.016 -13.972  1.00 87.25      A    C  
ATOM    725  O   ILE A  88       9.313   1.190 -14.260  1.00 84.92      A    O  
ATOM    726  CB  ILE A  88      11.837   3.114 -14.481  1.00 87.32      A    C  
ATOM    727  CG1 ILE A  88      12.897   2.450 -15.392  1.00 84.09      A    C  
ATOM    728  CG2 ILE A  88      12.393   4.397 -13.826  1.00 82.76      A    C  
ATOM    729  CD1 ILE A  88      13.199   3.252 -16.658  1.00 79.96      A    C  
ATOM    730  N   LYS A  89      11.085  -0.164 -14.100  1.00 88.25      A    N  
ATOM    731  CA  LYS A  89      10.423  -1.392 -14.542  1.00 87.98      A    C  
ATOM    732  C   LYS A  89      10.809  -2.543 -13.618  1.00 88.40      A    C  
ATOM    733  O   LYS A  89      11.983  -2.750 -13.349  1.00 87.58      A    O  
ATOM    734  CB  LYS A  89      10.790  -1.663 -16.012  1.00 86.06      A    C  
ATOM    735  CG  LYS A  89      10.035  -2.873 -16.572  1.00 79.83      A    C  
ATOM    736  CD  LYS A  89      10.501  -3.270 -17.979  1.00 75.66      A    C  
ATOM    737  CE  LYS A  89       9.771  -4.562 -18.344  1.00 68.12      A    C  
ATOM    738  NZ  LYS A  89      10.298  -5.207 -19.568  1.00 60.60      A    N1+
ATOM    739  N   VAL A  90       9.804  -3.277 -13.156  1.00 86.33      A    N  
ATOM    740  CA  VAL A  90       9.965  -4.530 -12.420  1.00 84.29      A    C  
ATOM    741  C   VAL A  90       9.726  -5.712 -13.358  1.00 82.94      A    C  
ATOM    742  O   VAL A  90       9.063  -5.529 -14.387  1.00 79.14      A    O  
ATOM    743  CB  VAL A  90       9.048  -4.589 -11.187  1.00 82.64      A    C  
ATOM    744  CG1 VAL A  90       9.458  -3.531 -10.159  1.00 74.96      A    C  
ATOM    745  CG2 VAL A  90       7.564  -4.392 -11.526  1.00 75.51      A    C  
ATOM    746  N   PRO A  91      10.222  -6.921 -13.021  1.00 81.82      A    N  
ATOM    747  CA  PRO A  91       9.877  -8.131 -13.757  1.00 77.97      A    C  
ATOM    748  C   PRO A  91       8.358  -8.303 -13.843  1.00 75.92      A    C  
ATOM    749  O   PRO A  91       7.634  -8.100 -12.865  1.00 70.00      A    O  
ATOM    750  CB  PRO A  91      10.536  -9.293 -13.006  1.00 75.18      A    C  
ATOM    751  CG  PRO A  91      11.679  -8.628 -12.256  1.00 74.03      A    C  
ATOM    752  CD  PRO A  91      11.117  -7.248 -11.924  1.00 77.46      A    C  
ATOM    753  N   ASP A  92       7.881  -8.681 -15.032  1.00 71.18      A    N  
ATOM    754  CA  ASP A  92       6.477  -8.930 -15.321  1.00 68.26      A    C  
ATOM    755  C   ASP A  92       6.320 -10.255 -16.083  1.00 67.98      A    C  
ATOM    756  O   ASP A  92       7.269 -11.033 -16.221  1.00 62.92      A    O  
ATOM    757  CB  ASP A  92       5.879  -7.696 -16.043  1.00 63.72      A    C  
ATOM    758  CG  ASP A  92       6.538  -7.341 -17.379  1.00 60.10      A    C  
ATOM    759  OD1 ASP A  92       7.061  -8.249 -18.062  1.00 56.29      A    O  
ATOM    760  OD2 ASP A  92       6.517  -6.148 -17.760  1.00 55.53      A    O1-
ATOM    761  N   ASN A  93       5.114 -10.546 -16.560  1.00 64.96      A    N  
ATOM    762  CA  ASN A  93       4.877 -11.778 -17.315  1.00 61.89      A    C  
ATOM    763  C   ASN A  93       5.583 -11.802 -18.683  1.00 61.54      A    C  
ATOM    764  O   ASN A  93       5.754 -12.871 -19.250  1.00 56.91      A    O  
ATOM    765  CB  ASN A  93       3.372 -11.972 -17.511  1.00 56.52      A    C  
ATOM    766  CG  ASN A  93       2.647 -12.358 -16.239  1.00 52.76      A    C  
ATOM    767  ND2 ASN A  93       1.373 -12.031 -16.187  1.00 47.03      A    N  
ATOM    768  OD1 ASN A  93       3.156 -12.962 -15.311  1.00 48.58      A    O  
ATOM    769  N   TYR A  94       5.959 -10.631 -19.232  1.00 60.98      A    N  
ATOM    770  CA  TYR A  94       6.615 -10.533 -20.528  1.00 58.95      A    C  
ATOM    771  C   TYR A  94       8.117 -10.770 -20.440  1.00 60.96      A    C  
ATOM    772  O   TYR A  94       8.738 -11.190 -21.427  1.00 55.55      A    O  
ATOM    773  CB  TYR A  94       6.345  -9.159 -21.138  1.00 52.46      A    C  
ATOM    774  CG  TYR A  94       4.907  -8.936 -21.530  1.00 48.15      A    C  
ATOM    775  CD1 TYR A  94       4.471  -9.335 -22.810  1.00 42.77      A    C  
ATOM    776  CD2 TYR A  94       4.009  -8.302 -20.649  1.00 41.85      A    C  
ATOM    777  CE1 TYR A  94       3.156  -9.079 -23.218  1.00 36.10      A    C  
ATOM    778  CE2 TYR A  94       2.691  -8.043 -21.048  1.00 36.55      A    C  
ATOM    779  CZ  TYR A  94       2.263  -8.422 -22.341  1.00 35.96      A    C  
ATOM    780  OH  TYR A  94       1.000  -8.137 -22.750  1.00 31.28      A    O  
ATOM    781  N   GLY A  95       8.717 -10.500 -19.297  1.00 64.11      A    N  
ATOM    782  CA  GLY A  95      10.141 -10.693 -19.112  1.00 65.01      A    C  
ATOM    783  C   GLY A  95      10.597 -10.474 -17.677  1.00 68.86      A    C  
ATOM    784  O   GLY A  95      10.035  -9.692 -16.917  1.00 66.02      A    O  
ATOM    785  N   ASP A  96      11.692 -11.128 -17.340  1.00 74.73      A    N  
ATOM    786  CA  ASP A  96      12.342 -11.009 -16.036  1.00 76.13      A    C  
ATOM    787  C   ASP A  96      13.265  -9.767 -15.959  1.00 81.07      A    C  
ATOM    788  O   ASP A  96      14.038  -9.617 -15.020  1.00 79.25      A    O  
ATOM    789  CB  ASP A  96      13.074 -12.325 -15.730  1.00 69.34      A    C  
ATOM    790  CG  ASP A  96      12.148 -13.540 -15.586  1.00 62.51      A    C  
ATOM    791  OD1 ASP A  96      11.148 -13.471 -14.848  1.00 57.46      A    O  
ATOM    792  OD2 ASP A  96      12.458 -14.618 -16.138  1.00 55.10      A    O1-
ATOM    793  N   GLU A  97      13.216  -8.886 -16.967  1.00 84.37      A    N  
ATOM    794  CA  GLU A  97      14.103  -7.733 -17.081  1.00 86.76      A    C  
ATOM    795  C   GLU A  97      13.673  -6.611 -16.127  1.00 87.71      A    C  
ATOM    796  O   GLU A  97      12.526  -6.138 -16.144  1.00 86.21      A    O  
ATOM    797  CB  GLU A  97      14.203  -7.274 -18.544  1.00 84.67      A    C  
ATOM    798  CG  GLU A  97      15.467  -6.451 -18.836  1.00 77.81      A    C  
ATOM    799  CD  GLU A  97      15.596  -5.977 -20.307  1.00 79.27      A    C  
ATOM    800  OE1 GLU A  97      16.701  -6.026 -20.876  1.00 72.42      A    O  
ATOM    801  OE2 GLU A  97      14.612  -5.483 -20.887  1.00 75.83      A    O1-
ATOM    802  N   ILE A  98      14.628  -6.154 -15.320  1.00 89.79      A    N  
ATOM    803  CA  ILE A  98      14.537  -4.972 -14.472  1.00 90.69      A    C  
ATOM    804  C   ILE A  98      15.122  -3.792 -15.242  1.00 91.75      A    C  
ATOM    805  O   ILE A  98      16.166  -3.929 -15.870  1.00 91.31      A    O  
ATOM    806  CB  ILE A  98      15.265  -5.209 -13.137  1.00 89.37      A    C  
ATOM    807  CG1 ILE A  98      14.616  -6.380 -12.352  1.00 85.39      A    C  
ATOM    808  CG2 ILE A  98      15.285  -3.937 -12.277  1.00 85.23      A    C  
ATOM    809  CD1 ILE A  98      15.488  -6.936 -11.221  1.00 80.41      A    C  
ATOM    810  N   ALA A  99      14.478  -2.626 -15.166  1.00 90.80      A    N  
ATOM    811  CA  ALA A  99      15.038  -1.378 -15.667  1.00 90.74      A    C  
ATOM    812  C   ALA A  99      15.214  -0.374 -14.530  1.00 91.56      A    C  
ATOM    813  O   ALA A  99      14.300  -0.168 -13.726  1.00 91.22      A    O  
ATOM    814  CB  ALA A  99      14.165  -0.831 -16.801  1.00 88.97      A    C  
ATOM    815  N   ILE A 100      16.371   0.277 -14.496  1.00 91.88      A    N  
ATOM    816  CA  ILE A 100      16.629   1.390 -13.585  1.00 92.03      A    C  
ATOM    817  C   ILE A 100      17.016   2.640 -14.365  1.00 92.46      A    C  
ATOM    818  O   ILE A 100      17.788   2.579 -15.328  1.00 91.99      A    O  
ATOM    819  CB  ILE A 100      17.663   1.041 -12.494  1.00 91.25      A    C  
ATOM    820  CG1 ILE A 100      19.099   0.909 -13.031  1.00 85.15      A    C  
ATOM    821  CG2 ILE A 100      17.249  -0.249 -11.758  1.00 83.26      A    C  
ATOM    822  CD1 ILE A 100      20.143   0.817 -11.912  1.00 82.90      A    C  
ATOM    823  N   GLU A 101      16.519   3.799 -13.945  1.00 91.48      A    N  
ATOM    824  CA  GLU A 101      16.969   5.109 -14.402  1.00 90.00      A    C  
ATOM    825  C   GLU A 101      18.060   5.616 -13.459  1.00 89.35      A    C  
ATOM    826  O   GLU A 101      17.840   5.759 -12.258  1.00 88.92      A    O  
ATOM    827  CB  GLU A 101      15.783   6.080 -14.479  1.00 88.45      A    C  
ATOM    828  CG  GLU A 101      16.197   7.435 -15.061  1.00 85.26      A    C  
ATOM    829  CD  GLU A 101      15.046   8.446 -15.081  1.00 83.51      A    C  
ATOM    830  OE1 GLU A 101      15.019   9.342 -14.201  1.00 76.23      A    O  
ATOM    831  OE2 GLU A 101      14.213   8.373 -15.994  1.00 77.44      A    O1-
ATOM    832  N   LEU A 102      19.252   5.912 -13.992  1.00 90.07      A    N  
ATOM    833  CA  LEU A 102      20.344   6.466 -13.203  1.00 89.09      A    C  
ATOM    834  C   LEU A 102      20.031   7.907 -12.780  1.00 88.14      A    C  
ATOM    835  O   LEU A 102      19.603   8.724 -13.584  1.00 86.18      A    O  
ATOM    836  CB  LEU A 102      21.675   6.399 -13.974  1.00 88.35      A    C  
ATOM    837  CG  LEU A 102      22.208   4.988 -14.278  1.00 87.50      A    C  
ATOM    838  CD1 LEU A 102      23.561   5.115 -14.963  1.00 84.37      A    C  
ATOM    839  CD2 LEU A 102      22.407   4.147 -13.013  1.00 83.66      A    C  
ATOM    840  N   ARG A 103      20.349   8.248 -11.530  1.00 87.08      A    N  
ATOM    841  CA  ARG A 103      20.242   9.631 -11.027  1.00 83.79      A    C  
ATOM    842  C   ARG A 103      21.131  10.593 -11.804  1.00 82.28      A    C  
ATOM    843  O   ARG A 103      20.689  11.675 -12.185  1.00 77.49      A    O  
ATOM    844  CB  ARG A 103      20.631   9.691  -9.541  1.00 80.55      A    C  
ATOM    845  CG  ARG A 103      19.526   9.171  -8.621  1.00 72.83      A    C  
ATOM    846  CD  ARG A 103      19.972   9.354  -7.168  1.00 71.46      A    C  
ATOM    847  NE  ARG A 103      18.884   9.053  -6.219  1.00 63.89      A    N  
ATOM    848  CZ  ARG A 103      18.976   9.029  -4.904  1.00 59.75      A    C  
ATOM    849  NH1 ARG A 103      20.078   9.295  -4.260  1.00 55.47      A    N1+
ATOM    850  NH2 ARG A 103      17.954   8.731  -4.189  1.00 50.62      A    N  
ATOM    851  N   SER A 104      22.367  10.180 -12.030  1.00 81.19      A    N  
ATOM    852  CA  SER A 104      23.351  10.869 -12.840  1.00 79.56      A    C  
ATOM    853  C   SER A 104      23.883   9.910 -13.902  1.00 80.21      A    C  
ATOM    854  O   SER A 104      24.271   8.790 -13.584  1.00 75.24      A    O  
ATOM    855  CB  SER A 104      24.491  11.405 -11.974  1.00 74.26      A    C  
ATOM    856  OG  SER A 104      25.445  12.028 -12.811  1.00 65.90      A    O  
ATOM    857  N   SER A 105      23.910  10.356 -15.157  1.00 76.90      A    N  
ATOM    858  CA  SER A 105      24.479   9.597 -16.267  1.00 74.71      A    C  
ATOM    859  C   SER A 105      25.980   9.849 -16.443  1.00 76.74      A    C  
ATOM    860  O   SER A 105      26.600   9.241 -17.312  1.00 71.94      A    O  
ATOM    861  CB  SER A 105      23.728   9.930 -17.561  1.00 68.59      A    C  
ATOM    862  OG  SER A 105      22.341   9.736 -17.388  1.00 63.39      A    O  
ATOM    863  N   VAL A 106      26.547  10.750 -15.650  1.00 77.53      A    N  
ATOM    864  CA  VAL A 106      27.956  11.143 -15.756  1.00 76.18      A    C  
ATOM    865  C   VAL A 106      28.850   9.948 -15.437  1.00 77.68      A    C  
ATOM    866  O   VAL A 106      28.714   9.303 -14.393  1.00 73.00      A    O  
ATOM    867  CB  VAL A 106      28.288  12.332 -14.842  1.00 70.87      A    C  
ATOM    868  CG1 VAL A 106      29.756  12.737 -14.959  1.00 64.78      A    C  
ATOM    869  CG2 VAL A 106      27.446  13.563 -15.229  1.00 64.26      A    C  
ATOM    870  N   GLY A 107      29.758   9.641 -16.367  1.00 78.63      A    N  
ATOM    871  CA  GLY A 107      30.737   8.570 -16.217  1.00 80.32      A    C  
ATOM    872  C   GLY A 107      30.167   7.151 -16.275  1.00 84.48      A    C  
ATOM    873  O   GLY A 107      30.916   6.210 -16.037  1.00 81.40      A    O  
ATOM    874  N   ALA A 108      28.886   6.988 -16.608  1.00 86.60      A    N  
ATOM    875  CA  ALA A 108      28.306   5.652 -16.750  1.00 88.77      A    C  
ATOM    876  C   ALA A 108      29.024   4.871 -17.863  1.00 90.15      A    C  
ATOM    877  O   ALA A 108      29.120   5.368 -18.990  1.00 88.38      A    O  
ATOM    878  CB  ALA A 108      26.802   5.767 -17.017  1.00 87.16      A    C  
ATOM    879  N   PRO A 109      29.503   3.645 -17.590  1.00 90.71      A    N  
ATOM    880  CA  PRO A 109      30.295   2.867 -18.529  1.00 91.45      A    C  
ATOM    881  C   PRO A 109      29.396   2.171 -19.560  1.00 92.06      A    C  
ATOM    882  O   PRO A 109      29.220   0.957 -19.551  1.00 89.32      A    O  
ATOM    883  CB  PRO A 109      31.104   1.916 -17.639  1.00 89.93      A    C  
ATOM    884  CG  PRO A 109      30.139   1.624 -16.499  1.00 88.89      A    C  
ATOM    885  CD  PRO A 109      29.430   2.962 -16.305  1.00 90.81      A    C  
ATOM    886  N   VAL A 110      28.793   2.958 -20.457  1.00 91.07      A    N  
ATOM    887  CA  VAL A 110      27.780   2.491 -21.411  1.00 90.41      A    C  
ATOM    888  C   VAL A 110      28.332   1.614 -22.537  1.00 90.79      A    C  
ATOM    889  O   VAL A 110      27.565   1.044 -23.307  1.00 88.29      A    O  
ATOM    890  CB  VAL A 110      26.988   3.668 -22.010  1.00 88.33      A    C  
ATOM    891  CG1 VAL A 110      26.274   4.443 -20.885  1.00 81.31      A    C  
ATOM    892  CG2 VAL A 110      27.873   4.635 -22.799  1.00 82.05      A    C  
ATOM    893  N   GLU A 111      29.656   1.527 -22.637  1.00 91.99      A    N  
ATOM    894  CA  GLU A 111      30.346   0.701 -23.631  1.00 91.33      A    C  
ATOM    895  C   GLU A 111      30.556  -0.741 -23.145  1.00 92.42      A    C  
ATOM    896  O   GLU A 111      30.829  -1.633 -23.946  1.00 90.25      A    O  
ATOM    897  CB  GLU A 111      31.689   1.349 -23.983  1.00 89.09      A    C  
ATOM    898  CG  GLU A 111      31.508   2.769 -24.543  1.00 80.03      A    C  
ATOM    899  CD  GLU A 111      32.797   3.409 -25.054  1.00 68.10      A    C  
ATOM    900  OE1 GLU A 111      32.724   4.609 -25.418  1.00 59.22      A    O  
ATOM    901  OE2 GLU A 111      33.838   2.724 -25.098  1.00 60.51      A    O1-
ATOM    902  N   VAL A 112      30.407  -0.970 -21.838  1.00 92.34      A    N  
ATOM    903  CA  VAL A 112      30.578  -2.299 -21.238  1.00 92.79      A    C  
ATOM    904  C   VAL A 112      29.238  -2.861 -20.776  1.00 93.17      A    C  
ATOM    905  O   VAL A 112      28.350  -2.129 -20.342  1.00 91.44      A    O  
ATOM    906  CB  VAL A 112      31.626  -2.317 -20.113  1.00 91.13      A    C  
ATOM    907  CG1 VAL A 112      33.015  -1.993 -20.671  1.00 82.96      A    C  
ATOM    908  CG2 VAL A 112      31.322  -1.351 -18.977  1.00 84.22      A    C  
ATOM    909  N   THR A 113      29.085  -4.163 -20.876  1.00 93.16      A    N  
ATOM    910  CA  THR A 113      27.825  -4.873 -20.597  1.00 92.82      A    C  
ATOM    911  C   THR A 113      27.954  -5.956 -19.540  1.00 93.36      A    C  
ATOM    912  O   THR A 113      26.953  -6.389 -19.002  1.00 90.84      A    O  
ATOM    913  CB  THR A 113      27.258  -5.487 -21.885  1.00 90.43      A    C  
ATOM    914  CG2 THR A 113      26.865  -4.432 -22.916  1.00 82.83      A    C  
ATOM    915  OG1 THR A 113      28.223  -6.320 -22.499  1.00 84.45      A    O  
ATOM    916  N   HIS A 114      29.168  -6.403 -19.209  1.00 92.99      A    N  
ATOM    917  CA  HIS A 114      29.400  -7.518 -18.300  1.00 92.58      A    C  
ATOM    918  C   HIS A 114      30.082  -7.064 -17.003  1.00 92.73      A    C  
ATOM    919  O   HIS A 114      30.550  -5.931 -16.904  1.00 90.38      A    O  
ATOM    920  CB  HIS A 114      30.195  -8.616 -19.033  1.00 90.72      A    C  
ATOM    921  CG  HIS A 114      29.483  -9.166 -20.234  1.00 88.40      A    C  
ATOM    922  CD2 HIS A 114      28.739 -10.311 -20.315  1.00 76.29      A    C  
ATOM    923  ND1 HIS A 114      29.428  -8.579 -21.480  1.00 76.08      A    N  
ATOM    924  CE1 HIS A 114      28.674  -9.345 -22.278  1.00 76.52      A    C  
ATOM    925  NE2 HIS A 114      28.239 -10.412 -21.609  1.00 77.71      A    N  
ATOM    926  N   ASN A 115      30.149  -7.951 -16.012  1.00 93.70      A    N  
ATOM    927  CA  ASN A 115      30.845  -7.739 -14.735  1.00 93.93      A    C  
ATOM    928  C   ASN A 115      30.298  -6.573 -13.896  1.00 94.34      A    C  
ATOM    929  O   ASN A 115      31.042  -5.869 -13.213  1.00 92.20      A    O  
ATOM    930  CB  ASN A 115      32.371  -7.678 -14.962  1.00 92.14      A    C  
ATOM    931  CG  ASN A 115      32.939  -8.945 -15.571  1.00 88.20      A    C  
ATOM    932  ND2 ASN A 115      34.063  -8.848 -16.238  1.00 75.82      A    N  
ATOM    933  OD1 ASN A 115      32.397 -10.024 -15.452  1.00 78.16      A    O  
ATOM    934  N   PHE A 116      28.969  -6.380 -13.912  1.00 94.94      A    N  
ATOM    935  CA  PHE A 116      28.299  -5.476 -12.998  1.00 95.28      A    C  
ATOM    936  C   PHE A 116      27.876  -6.210 -11.718  1.00 95.01      A    C  
ATOM    937  O   PHE A 116      27.477  -7.371 -11.737  1.00 93.33      A    O  
ATOM    938  CB  PHE A 116      27.109  -4.801 -13.672  1.00 95.23      A    C  
ATOM    939  CG  PHE A 116      27.529  -3.767 -14.700  1.00 95.68      A    C  
ATOM    940  CD1 PHE A 116      27.701  -2.421 -14.326  1.00 93.31      A    C  
ATOM    941  CD2 PHE A 116      27.769  -4.143 -16.037  1.00 93.25      A    C  
ATOM    942  CE1 PHE A 116      28.102  -1.462 -15.266  1.00 92.75      A    C  
ATOM    943  CE2 PHE A 116      28.179  -3.193 -16.983  1.00 92.88      A    C  
ATOM    944  CZ  PHE A 116      28.338  -1.853 -16.596  1.00 94.28      A    C  
ATOM    945  N   GLN A 117      27.942  -5.498 -10.599  1.00 95.75      A    N  
ATOM    946  CA  GLN A 117      27.321  -5.878  -9.342  1.00 95.55      A    C  
ATOM    947  C   GLN A 117      26.058  -5.047  -9.139  1.00 95.32      A    C  
ATOM    948  O   GLN A 117      26.073  -3.833  -9.353  1.00 94.46      A    O  
ATOM    949  CB  GLN A 117      28.329  -5.717  -8.196  1.00 94.38      A    C  
ATOM    950  CG  GLN A 117      27.722  -6.027  -6.820  1.00 90.06      A    C  
ATOM    951  CD  GLN A 117      28.759  -5.901  -5.710  1.00 89.08      A    C  
ATOM    952  NE2 GLN A 117      29.082  -6.988  -5.045  1.00 78.32      A    N  
ATOM    953  OE1 GLN A 117      29.304  -4.846  -5.425  1.00 81.31      A    O  
ATOM    954  N   VAL A 118      25.001  -5.705  -8.698  1.00 94.89      A    N  
ATOM    955  CA  VAL A 118      23.727  -5.086  -8.354  1.00 94.30      A    C  
ATOM    956  C   VAL A 118      23.523  -5.191  -6.848  1.00 93.80      A    C  
ATOM    957  O   VAL A 118      23.352  -6.287  -6.321  1.00 92.60      A    O  
ATOM    958  CB  VAL A 118      22.568  -5.759  -9.124  1.00 93.39      A    C  
ATOM    959  CG1 VAL A 118      21.225  -5.131  -8.761  1.00 89.37      A    C  
ATOM    960  CG2 VAL A 118      22.755  -5.627 -10.634  1.00 90.01      A    C  
ATOM    961  N   ASP A 119      23.523  -4.042  -6.169  1.00 94.92      A    N  
ATOM    962  CA  ASP A 119      23.191  -3.936  -4.750  1.00 94.49      A    C  
ATOM    963  C   ASP A 119      21.796  -3.314  -4.595  1.00 94.87      A    C  
ATOM    964  O   ASP A 119      21.519  -2.250  -5.148  1.00 93.20      A    O  
ATOM    965  CB  ASP A 119      24.199  -3.052  -3.999  1.00 92.04      A    C  
ATOM    966  CG  ASP A 119      25.636  -3.559  -3.935  1.00 85.01      A    C  
ATOM    967  OD1 ASP A 119      25.853  -4.763  -3.720  1.00 79.33      A    O  
ATOM    968  OD2 ASP A 119      26.558  -2.699  -3.957  1.00 77.88      A    O1-
ATOM    969  N   PHE A 120      20.946  -3.909  -3.764  1.00 93.86      A    N  
ATOM    970  CA  PHE A 120      19.668  -3.321  -3.378  1.00 92.87      A    C  
ATOM    971  C   PHE A 120      19.867  -2.376  -2.201  1.00 93.06      A    C  
ATOM    972  O   PHE A 120      20.221  -2.793  -1.098  1.00 91.13      A    O  
ATOM    973  CB  PHE A 120      18.659  -4.426  -3.070  1.00 90.51      A    C  
ATOM    974  CG  PHE A 120      18.355  -5.272  -4.285  1.00 87.77      A    C  
ATOM    975  CD1 PHE A 120      17.287  -4.935  -5.136  1.00 82.86      A    C  
ATOM    976  CD2 PHE A 120      19.174  -6.378  -4.592  1.00 82.64      A    C  
ATOM    977  CE1 PHE A 120      17.024  -5.706  -6.275  1.00 80.85      A    C  
ATOM    978  CE2 PHE A 120      18.913  -7.148  -5.731  1.00 79.59      A    C  
ATOM    979  CZ  PHE A 120      17.842  -6.813  -6.572  1.00 80.50      A    C  
ATOM    980  N   VAL A 121      19.644  -1.086  -2.430  1.00 93.70      A    N  
ATOM    981  CA  VAL A 121      19.833  -0.068  -1.400  1.00 93.65      A    C  
ATOM    982  C   VAL A 121      18.645  -0.102  -0.454  1.00 93.62      A    C  
ATOM    983  O   VAL A 121      17.523   0.297  -0.789  1.00 92.18      A    O  
ATOM    984  CB  VAL A 121      20.061   1.329  -1.995  1.00 92.34      A    C  
ATOM    985  CG1 VAL A 121      20.289   2.363  -0.891  1.00 88.57      A    C  
ATOM    986  CG2 VAL A 121      21.283   1.335  -2.922  1.00 89.69      A    C  
ATOM    987  N   TRP A 122      18.902  -0.541   0.772  1.00 93.93      A    N  
ATOM    988  CA  TRP A 122      17.914  -0.449   1.837  1.00 94.18      A    C  
ATOM    989  C   TRP A 122      17.783   0.997   2.339  1.00 93.75      A    C  
ATOM    990  O   TRP A 122      18.768   1.710   2.521  1.00 92.11      A    O  
ATOM    991  CB  TRP A 122      18.264  -1.411   2.961  1.00 93.92      A    C  
ATOM    992  CG  TRP A 122      17.254  -1.398   4.067  1.00 94.16      A    C  
ATOM    993  CD1 TRP A 122      16.078  -2.058   4.062  1.00 92.13      A    C  
ATOM    994  CD2 TRP A 122      17.323  -0.690   5.343  1.00 94.01      A    C  
ATOM    995  CE2 TRP A 122      16.146  -1.001   6.073  1.00 93.94      A    C  
ATOM    996  CE3 TRP A 122      18.283   0.156   5.941  1.00 93.28      A    C  
ATOM    997  NE1 TRP A 122      15.411  -1.823   5.260  1.00 92.37      A    N  
ATOM    998  CZ2 TRP A 122      15.931  -0.499   7.384  1.00 93.08      A    C  
ATOM    999  CZ3 TRP A 122      18.060   0.656   7.246  1.00 91.14      A    C  
ATOM   1000  CH2 TRP A 122      16.899   0.332   7.958  1.00 91.48      A    C  
ATOM   1001  N   LYS A 123      16.539   1.425   2.593  1.00 93.76      A    N  
ATOM   1002  CA  LYS A 123      16.235   2.732   3.182  1.00 93.49      A    C  
ATOM   1003  C   LYS A 123      15.478   2.548   4.489  1.00 94.45      A    C  
ATOM   1004  O   LYS A 123      14.437   1.891   4.518  1.00 93.04      A    O  
ATOM   1005  CB  LYS A 123      15.431   3.599   2.203  1.00 91.17      A    C  
ATOM   1006  CG  LYS A 123      16.279   4.044   1.010  1.00 86.12      A    C  
ATOM   1007  CD  LYS A 123      15.499   4.998   0.095  1.00 78.08      A    C  
ATOM   1008  CE  LYS A 123      16.461   5.448  -0.996  1.00 70.80      A    C  
ATOM   1009  NZ  LYS A 123      15.830   6.307  -2.018  1.00 62.32      A    N1+
ATOM   1010  N   SER A 124      15.955   3.187   5.546  1.00 94.28      A    N  
ATOM   1011  CA  SER A 124      15.295   3.186   6.852  1.00 95.19      A    C  
ATOM   1012  C   SER A 124      14.049   4.069   6.907  1.00 96.08      A    C  
ATOM   1013  O   SER A 124      13.210   3.885   7.783  1.00 95.29      A    O  
ATOM   1014  CB  SER A 124      16.279   3.626   7.930  1.00 93.85      A    C  
ATOM   1015  OG  SER A 124      16.689   4.957   7.700  1.00 89.90      A    O  
ATOM   1016  N   THR A 125      13.880   4.993   5.948  1.00 95.34      A    N  
ATOM   1017  CA  THR A 125      12.887   6.076   5.972  1.00 95.23      A    C  
ATOM   1018  C   THR A 125      11.487   5.645   6.413  1.00 96.00      A    C  
ATOM   1019  O   THR A 125      10.875   6.323   7.237  1.00 95.78      A    O  
ATOM   1020  CB  THR A 125      12.781   6.721   4.578  1.00 94.02      A    C  
ATOM   1021  CG2 THR A 125      11.966   8.010   4.572  1.00 88.08      A    C  
ATOM   1022  OG1 THR A 125      14.058   7.036   4.092  1.00 88.72      A    O  
ATOM   1023  N   SER A 126      10.952   4.545   5.884  1.00 95.62      A    N  
ATOM   1024  CA  SER A 126       9.621   4.064   6.251  1.00 95.91      A    C  
ATOM   1025  C   SER A 126       9.542   3.677   7.733  1.00 96.99      A    C  
ATOM   1026  O   SER A 126       8.628   4.110   8.436  1.00 96.83      A    O  
ATOM   1027  CB  SER A 126       9.229   2.859   5.384  1.00 94.14      A    C  
ATOM   1028  OG  SER A 126       9.213   3.250   4.020  1.00 84.68      A    O  
ATOM   1029  N   PHE A 127      10.527   2.938   8.214  1.00 97.07      A    N  
ATOM   1030  CA  PHE A 127      10.604   2.484   9.600  1.00 97.27      A    C  
ATOM   1031  C   PHE A 127      10.891   3.636  10.560  1.00 97.40      A    C  
ATOM   1032  O   PHE A 127      10.261   3.730  11.616  1.00 97.24      A    O  
ATOM   1033  CB  PHE A 127      11.668   1.387   9.697  1.00 96.92      A    C  
ATOM   1034  CG  PHE A 127      11.406   0.204   8.784  1.00 96.73      A    C  
ATOM   1035  CD1 PHE A 127      10.365  -0.694   9.069  1.00 95.45      A    C  
ATOM   1036  CD2 PHE A 127      12.189   0.015   7.630  1.00 95.60      A    C  
ATOM   1037  CE1 PHE A 127      10.118  -1.794   8.229  1.00 94.80      A    C  
ATOM   1038  CE2 PHE A 127      11.944  -1.084   6.783  1.00 94.67      A    C  
ATOM   1039  CZ  PHE A 127      10.912  -1.994   7.081  1.00 94.71      A    C  
ATOM   1040  N   ASP A 128      11.745   4.581  10.167  1.00 97.38      A    N  
ATOM   1041  CA  ASP A 128      12.019   5.784  10.953  1.00 97.10      A    C  
ATOM   1042  C   ASP A 128      10.755   6.635  11.138  1.00 97.40      A    C  
ATOM   1043  O   ASP A 128      10.479   7.131  12.233  1.00 97.18      A    O  
ATOM   1044  CB  ASP A 128      13.107   6.632  10.268  1.00 96.58      A    C  
ATOM   1045  CG  ASP A 128      14.469   5.944  10.168  1.00 94.97      A    C  
ATOM   1046  OD1 ASP A 128      14.778   5.087  11.024  1.00 92.88      A    O  
ATOM   1047  OD2 ASP A 128      15.207   6.283   9.209  1.00 92.03      A    O1-
ATOM   1048  N   ARG A 129       9.941   6.763  10.093  1.00 97.62      A    N  
ATOM   1049  CA  ARG A 129       8.660   7.478  10.147  1.00 97.80      A    C  
ATOM   1050  C   ARG A 129       7.649   6.755  11.043  1.00 97.99      A    C  
ATOM   1051  O   ARG A 129       6.948   7.430  11.801  1.00 97.71      A    O  
ATOM   1052  CB  ARG A 129       8.106   7.690   8.732  1.00 97.67      A    C  
ATOM   1053  CG  ARG A 129       8.903   8.754   7.957  1.00 97.28      A    C  
ATOM   1054  CD  ARG A 129       8.416   8.836   6.509  1.00 96.55      A    C  
ATOM   1055  NE  ARG A 129       9.185   9.828   5.730  1.00 95.87      A    N  
ATOM   1056  CZ  ARG A 129       8.904  10.277   4.512  1.00 95.30      A    C  
ATOM   1057  NH1 ARG A 129       7.864   9.851   3.854  1.00 93.52      A    N1+
ATOM   1058  NH2 ARG A 129       9.660  11.163   3.946  1.00 93.88      A    N  
ATOM   1059  N   MET A 130       7.609   5.436  11.027  1.00 97.87      A    N  
ATOM   1060  CA  MET A 130       6.790   4.659  11.954  1.00 97.90      A    C  
ATOM   1061  C   MET A 130       7.237   4.861  13.412  1.00 97.76      A    C  
ATOM   1062  O   MET A 130       6.414   5.171  14.273  1.00 97.47      A    O  
ATOM   1063  CB  MET A 130       6.833   3.156  11.618  1.00 98.02      A    C  
ATOM   1064  CG  MET A 130       6.207   2.798  10.268  1.00 97.44      A    C  
ATOM   1065  SD  MET A 130       6.393   1.040   9.868  1.00 96.59      A    S  
ATOM   1066  CE  MET A 130       6.124   1.078   8.078  1.00 90.53      A    C  
ATOM   1067  N   GLN A 131       8.536   4.783  13.690  1.00 97.64      A    N  
ATOM   1068  CA  GLN A 131       9.090   5.034  15.029  1.00 97.29      A    C  
ATOM   1069  C   GLN A 131       8.797   6.462  15.508  1.00 97.02      A    C  
ATOM   1070  O   GLN A 131       8.394   6.676  16.655  1.00 96.68      A    O  
ATOM   1071  CB  GLN A 131      10.610   4.785  15.033  1.00 96.81      A    C  
ATOM   1072  CG  GLN A 131      11.024   3.314  14.841  1.00 95.65      A    C  
ATOM   1073  CD  GLN A 131      10.653   2.376  15.985  1.00 96.04      A    C  
ATOM   1074  NE2 GLN A 131      11.054   1.129  15.889  1.00 90.75      A    N  
ATOM   1075  OE1 GLN A 131      10.009   2.721  16.963  1.00 91.20      A    O  
ATOM   1076  N   SER A 132       8.944   7.434  14.610  1.00 97.18      A    N  
ATOM   1077  CA  SER A 132       8.614   8.824  14.905  1.00 96.87      A    C  
ATOM   1078  C   SER A 132       7.134   9.002  15.237  1.00 96.92      A    C  
ATOM   1079  O   SER A 132       6.806   9.680  16.212  1.00 96.47      A    O  
ATOM   1080  CB  SER A 132       9.001   9.720  13.730  1.00 96.38      A    C  
ATOM   1081  OG  SER A 132       8.847  11.083  14.094  1.00 87.43      A    O  
ATOM   1082  N   ALA A 133       6.239   8.346  14.498  1.00 97.57      A    N  
ATOM   1083  CA  ALA A 133       4.807   8.398  14.771  1.00 97.83      A    C  
ATOM   1084  C   ALA A 133       4.458   7.781  16.138  1.00 97.55      A    C  
ATOM   1085  O   ALA A 133       3.714   8.394  16.905  1.00 97.24      A    O  
ATOM   1086  CB  ALA A 133       4.061   7.698  13.634  1.00 98.08      A    C  
ATOM   1087  N   LEU A 134       5.054   6.643  16.486  1.00 97.54      A    N  
ATOM   1088  CA  LEU A 134       4.880   6.026  17.805  1.00 97.17      A    C  
ATOM   1089  C   LEU A 134       5.367   6.944  18.935  1.00 96.45      A    C  
ATOM   1090  O   LEU A 134       4.696   7.083  19.961  1.00 95.77      A    O  
ATOM   1091  CB  LEU A 134       5.648   4.696  17.853  1.00 97.25      A    C  
ATOM   1092  CG  LEU A 134       5.120   3.588  16.912  1.00 97.05      A    C  
ATOM   1093  CD1 LEU A 134       6.068   2.385  16.975  1.00 96.60      A    C  
ATOM   1094  CD2 LEU A 134       3.712   3.127  17.289  1.00 96.37      A    C  
ATOM   1095  N   LYS A 135       6.503   7.615  18.727  1.00 96.38      A    N  
ATOM   1096  CA  LYS A 135       7.030   8.606  19.669  1.00 95.75      A    C  
ATOM   1097  C   LYS A 135       6.100   9.808  19.792  1.00 95.36      A    C  
ATOM   1098  O   LYS A 135       5.729  10.170  20.906  1.00 94.20      A    O  
ATOM   1099  CB  LYS A 135       8.453   8.998  19.252  1.00 94.67      A    C  
ATOM   1100  CG  LYS A 135       9.083   9.999  20.233  1.00 82.28      A    C  
ATOM   1101  CD  LYS A 135      10.512  10.355  19.814  1.00 79.51      A    C  
ATOM   1102  CE  LYS A 135      11.101  11.392  20.780  1.00 67.41      A    C  
ATOM   1103  NZ  LYS A 135      12.475  11.786  20.392  1.00 62.43      A    N1+
ATOM   1104  N   THR A 136       5.690  10.390  18.670  1.00 96.14      A    N  
ATOM   1105  CA  THR A 136       4.767  11.539  18.635  1.00 96.16      A    C  
ATOM   1106  C   THR A 136       3.444  11.186  19.321  1.00 95.92      A    C  
ATOM   1107  O   THR A 136       2.979  11.947  20.165  1.00 94.99      A    O  
ATOM   1108  CB  THR A 136       4.519  11.985  17.188  1.00 96.15      A    C  
ATOM   1109  CG2 THR A 136       3.582  13.184  17.086  1.00 93.84      A    C  
ATOM   1110  OG1 THR A 136       5.739  12.385  16.610  1.00 93.87      A    O  
ATOM   1111  N   PHE A 137       2.913  10.003  19.060  1.00 96.22      A    N  
ATOM   1112  CA  PHE A 137       1.718   9.511  19.736  1.00 96.04      A    C  
ATOM   1113  C   PHE A 137       1.909   9.350  21.246  1.00 95.42      A    C  
ATOM   1114  O   PHE A 137       0.927   9.429  21.977  1.00 94.28      A    O  
ATOM   1115  CB  PHE A 137       1.276   8.180  19.118  1.00 96.11      A    C  
ATOM   1116  CG  PHE A 137      -0.032   7.639  19.666  1.00 96.56      A    C  
ATOM   1117  CD1 PHE A 137      -0.112   6.339  20.222  1.00 95.55      A    C  
ATOM   1118  CD2 PHE A 137      -1.192   8.427  19.639  1.00 95.66      A    C  
ATOM   1119  CE1 PHE A 137      -1.314   5.854  20.733  1.00 95.47      A    C  
ATOM   1120  CE2 PHE A 137      -2.400   7.943  20.156  1.00 95.58      A    C  
ATOM   1121  CZ  PHE A 137      -2.467   6.657  20.703  1.00 96.09      A    C  
ATOM   1122  N   ALA A 138       3.120   9.165  21.756  1.00 95.53      A    N  
ATOM   1123  CA  ALA A 138       3.365   9.095  23.193  1.00 94.42      A    C  
ATOM   1124  C   ALA A 138       3.586  10.478  23.823  1.00 93.44      A    C  
ATOM   1125  O   ALA A 138       3.022  10.746  24.881  1.00 91.39      A    O  
ATOM   1126  CB  ALA A 138       4.523   8.148  23.452  1.00 93.56      A    C  
ATOM   1127  N   VAL A 139       4.371  11.355  23.177  1.00 94.28      A    N  
ATOM   1128  CA  VAL A 139       4.850  12.598  23.807  1.00 93.25      A    C  
ATOM   1129  C   VAL A 139       4.033  13.844  23.476  1.00 92.79      A    C  
ATOM   1130  O   VAL A 139       3.966  14.741  24.301  1.00 90.24      A    O  
ATOM   1131  CB  VAL A 139       6.340  12.863  23.519  1.00 91.50      A    C  
ATOM   1132  CG1 VAL A 139       7.206  11.669  23.939  1.00 84.37      A    C  
ATOM   1133  CG2 VAL A 139       6.646  13.215  22.059  1.00 83.96      A    C  
ATOM   1134  N   ASP A 140       3.395  13.906  22.308  1.00 93.54      A    N  
ATOM   1135  CA  ASP A 140       2.659  15.082  21.840  1.00 94.31      A    C  
ATOM   1136  C   ASP A 140       1.149  14.897  22.048  1.00 94.78      A    C  
ATOM   1137  O   ASP A 140       0.482  14.189  21.293  1.00 93.69      A    O  
ATOM   1138  CB  ASP A 140       3.031  15.380  20.379  1.00 93.91      A    C  
ATOM   1139  CG  ASP A 140       2.320  16.614  19.810  1.00 92.88      A    C  
ATOM   1140  OD1 ASP A 140       1.515  17.242  20.538  1.00 89.42      A    O  
ATOM   1141  OD2 ASP A 140       2.559  16.915  18.621  1.00 88.00      A    O1-
ATOM   1142  N   GLU A 141       0.612  15.549  23.066  1.00 92.14      A    N  
ATOM   1143  CA  GLU A 141      -0.824  15.493  23.397  1.00 92.24      A    C  
ATOM   1144  C   GLU A 141      -1.718  16.057  22.283  1.00 93.04      A    C  
ATOM   1145  O   GLU A 141      -2.899  15.712  22.210  1.00 90.16      A    O  
ATOM   1146  CB  GLU A 141      -1.105  16.240  24.710  1.00 88.77      A    C  
ATOM   1147  CG  GLU A 141      -0.396  15.609  25.916  1.00 76.19      A    C  
ATOM   1148  CD  GLU A 141      -0.882  16.135  27.265  1.00 68.76      A    C  
ATOM   1149  OE1 GLU A 141      -0.566  15.487  28.293  1.00 61.89      A    O  
ATOM   1150  OE2 GLU A 141      -1.605  17.153  27.304  1.00 62.11      A    O1-
ATOM   1151  N   THR A 142      -1.167  16.877  21.378  1.00 92.97      A    N  
ATOM   1152  CA  THR A 142      -1.906  17.469  20.263  1.00 93.20      A    C  
ATOM   1153  C   THR A 142      -1.939  16.581  19.019  1.00 94.41      A    C  
ATOM   1154  O   THR A 142      -2.698  16.864  18.098  1.00 92.90      A    O  
ATOM   1155  CB  THR A 142      -1.380  18.870  19.907  1.00 91.95      A    C  
ATOM   1156  CG2 THR A 142      -1.236  19.776  21.132  1.00 84.72      A    C  
ATOM   1157  OG1 THR A 142      -0.144  18.836  19.235  1.00 87.16      A    O  
ATOM   1158  N   SER A 143      -1.165  15.484  19.016  1.00 95.52      A    N  
ATOM   1159  CA  SER A 143      -1.066  14.562  17.879  1.00 96.13      A    C  
ATOM   1160  C   SER A 143      -2.395  13.929  17.473  1.00 96.86      A    C  
ATOM   1161  O   SER A 143      -2.634  13.678  16.300  1.00 95.95      A    O  
ATOM   1162  CB  SER A 143      -0.053  13.457  18.178  1.00 95.09      A    C  
ATOM   1163  OG  SER A 143      -0.428  12.677  19.299  1.00 92.87      A    O  
ATOM   1164  N   VAL A 144      -3.270  13.681  18.447  1.00 96.85      A    N  
ATOM   1165  CA  VAL A 144      -4.641  13.207  18.232  1.00 96.92      A    C  
ATOM   1166  C   VAL A 144      -5.574  13.812  19.281  1.00 96.62      A    C  
ATOM   1167  O   VAL A 144      -5.147  14.142  20.393  1.00 95.31      A    O  
ATOM   1168  CB  VAL A 144      -4.754  11.667  18.254  1.00 95.94      A    C  
ATOM   1169  CG1 VAL A 144      -3.904  10.990  17.174  1.00 91.78      A    C  
ATOM   1170  CG2 VAL A 144      -4.365  11.052  19.601  1.00 92.08      A    C  
ATOM   1171  N   SER A 145      -6.861  13.902  18.976  1.00 96.31      A    N  
ATOM   1172  CA  SER A 145      -7.859  14.295  19.973  1.00 96.13      A    C  
ATOM   1173  C   SER A 145      -7.910  13.306  21.150  1.00 96.09      A    C  
ATOM   1174  O   SER A 145      -7.668  12.113  20.978  1.00 95.41      A    O  
ATOM   1175  CB  SER A 145      -9.246  14.434  19.340  1.00 95.34      A    C  
ATOM   1176  OG  SER A 145      -9.800  13.169  19.013  1.00 93.36      A    O  
ATOM   1177  N   GLY A 146      -8.300  13.786  22.320  1.00 94.73      A    N  
ATOM   1178  CA  GLY A 146      -8.440  12.925  23.506  1.00 94.76      A    C  
ATOM   1179  C   GLY A 146      -9.366  11.726  23.277  1.00 95.39      A    C  
ATOM   1180  O   GLY A 146      -9.034  10.608  23.656  1.00 94.21      A    O  
ATOM   1181  N   TYR A 147     -10.487  11.928  22.571  1.00 95.32      A    N  
ATOM   1182  CA  TYR A 147     -11.384  10.825  22.218  1.00 95.97      A    C  
ATOM   1183  C   TYR A 147     -10.684   9.746  21.376  1.00 96.24      A    C  
ATOM   1184  O   TYR A 147     -10.750   8.561  21.707  1.00 95.47      A    O  
ATOM   1185  CB  TYR A 147     -12.593  11.375  21.455  1.00 95.41      A    C  
ATOM   1186  CG  TYR A 147     -13.561  10.289  21.022  1.00 95.58      A    C  
ATOM   1187  CD1 TYR A 147     -13.434   9.668  19.756  1.00 94.05      A    C  
ATOM   1188  CD2 TYR A 147     -14.581   9.852  21.890  1.00 93.88      A    C  
ATOM   1189  CE1 TYR A 147     -14.310   8.638  19.370  1.00 93.08      A    C  
ATOM   1190  CE2 TYR A 147     -15.455   8.829  21.515  1.00 92.72      A    C  
ATOM   1191  CZ  TYR A 147     -15.324   8.229  20.249  1.00 93.89      A    C  
ATOM   1192  OH  TYR A 147     -16.183   7.226  19.874  1.00 92.57      A    O  
ATOM   1193  N   ILE A 148      -9.980  10.148  20.312  1.00 96.53      A    N  
ATOM   1194  CA  ILE A 148      -9.251   9.218  19.439  1.00 96.82      A    C  
ATOM   1195  C   ILE A 148      -8.136   8.526  20.226  1.00 96.93      A    C  
ATOM   1196  O   ILE A 148      -8.018   7.311  20.136  1.00 96.41      A    O  
ATOM   1197  CB  ILE A 148      -8.746   9.923  18.164  1.00 96.83      A    C  
ATOM   1198  CG1 ILE A 148      -9.950  10.317  17.279  1.00 95.77      A    C  
ATOM   1199  CG2 ILE A 148      -7.783   9.017  17.370  1.00 96.28      A    C  
ATOM   1200  CD1 ILE A 148      -9.598  11.160  16.050  1.00 94.08      A    C  
ATOM   1201  N   TYR A 149      -7.398   9.262  21.057  1.00 96.66      A    N  
ATOM   1202  CA  TYR A 149      -6.362   8.700  21.926  1.00 96.42      A    C  
ATOM   1203  C   TYR A 149      -6.894   7.529  22.767  1.00 96.49      A    C  
ATOM   1204  O   TYR A 149      -6.366   6.419  22.686  1.00 95.95      A    O  
ATOM   1205  CB  TYR A 149      -5.798   9.812  22.819  1.00 95.69      A    C  
ATOM   1206  CG  TYR A 149      -4.784   9.337  23.833  1.00 95.34      A    C  
ATOM   1207  CD1 TYR A 149      -5.178   9.011  25.148  1.00 93.79      A    C  
ATOM   1208  CD2 TYR A 149      -3.434   9.216  23.470  1.00 93.65      A    C  
ATOM   1209  CE1 TYR A 149      -4.230   8.562  26.086  1.00 92.89      A    C  
ATOM   1210  CE2 TYR A 149      -2.480   8.765  24.407  1.00 92.29      A    C  
ATOM   1211  CZ  TYR A 149      -2.882   8.439  25.706  1.00 93.12      A    C  
ATOM   1212  OH  TYR A 149      -1.952   7.998  26.617  1.00 91.49      A    O  
ATOM   1213  N   HIS A 150      -7.972   7.746  23.488  1.00 95.42      A    N  
ATOM   1214  CA  HIS A 150      -8.550   6.710  24.346  1.00 95.25      A    C  
ATOM   1215  C   HIS A 150      -9.143   5.550  23.542  1.00 95.65      A    C  
ATOM   1216  O   HIS A 150      -8.911   4.389  23.895  1.00 95.01      A    O  
ATOM   1217  CB  HIS A 150      -9.574   7.352  25.287  1.00 94.65      A    C  
ATOM   1218  CG  HIS A 150      -8.938   8.191  26.367  1.00 93.76      A    C  
ATOM   1219  CD2 HIS A 150      -9.087   9.534  26.587  1.00 87.58      A    C  
ATOM   1220  ND1 HIS A 150      -8.074   7.732  27.340  1.00 87.69      A    N  
ATOM   1221  CE1 HIS A 150      -7.710   8.765  28.111  1.00 88.19      A    C  
ATOM   1222  NE2 HIS A 150      -8.308   9.888  27.684  1.00 88.80      A    N  
ATOM   1223  N   LYS A 151      -9.841   5.810  22.439  1.00 96.20      A    N  
ATOM   1224  CA  LYS A 151     -10.390   4.751  21.572  1.00 96.47      A    C  
ATOM   1225  C   LYS A 151      -9.287   3.887  20.942  1.00 96.88      A    C  
ATOM   1226  O   LYS A 151      -9.411   2.662  20.943  1.00 96.20      A    O  
ATOM   1227  CB  LYS A 151     -11.301   5.357  20.492  1.00 96.23      A    C  
ATOM   1228  CG  LYS A 151     -12.697   5.784  20.986  1.00 93.59      A    C  
ATOM   1229  CD  LYS A 151     -13.622   4.611  21.346  1.00 90.39      A    C  
ATOM   1230  CE  LYS A 151     -15.058   5.120  21.558  1.00 86.22      A    C  
ATOM   1231  NZ  LYS A 151     -16.046   4.076  21.921  1.00 79.85      A    N1+
ATOM   1232  N   LEU A 152      -8.198   4.495  20.459  1.00 97.13      A    N  
ATOM   1233  CA  LEU A 152      -7.068   3.764  19.881  1.00 97.32      A    C  
ATOM   1234  C   LEU A 152      -6.358   2.881  20.914  1.00 97.12      A    C  
ATOM   1235  O   LEU A 152      -5.916   1.787  20.583  1.00 96.32      A    O  
ATOM   1236  CB  LEU A 152      -6.062   4.755  19.260  1.00 97.36      A    C  
ATOM   1237  CG  LEU A 152      -6.525   5.457  17.969  1.00 96.61      A    C  
ATOM   1238  CD1 LEU A 152      -5.442   6.414  17.490  1.00 95.29      A    C  
ATOM   1239  CD2 LEU A 152      -6.842   4.484  16.839  1.00 94.91      A    C  
ATOM   1240  N   LEU A 153      -6.302   3.301  22.175  1.00 96.64      A    N  
ATOM   1241  CA  LEU A 153      -5.714   2.502  23.255  1.00 96.43      A    C  
ATOM   1242  C   LEU A 153      -6.683   1.436  23.814  1.00 96.13      A    C  
ATOM   1243  O   LEU A 153      -6.273   0.593  24.609  1.00 94.36      A    O  
ATOM   1244  CB  LEU A 153      -5.204   3.445  24.345  1.00 95.91      A    C  
ATOM   1245  CG  LEU A 153      -4.055   4.367  23.890  1.00 95.28      A    C  
ATOM   1246  CD1 LEU A 153      -3.696   5.298  25.034  1.00 93.51      A    C  
ATOM   1247  CD2 LEU A 153      -2.790   3.601  23.491  1.00 92.95      A    C  
ATOM   1248  N   GLY A 154      -7.938   1.441  23.373  1.00 95.95      A    N  
ATOM   1249  CA  GLY A 154      -8.955   0.500  23.846  1.00 95.80      A    C  
ATOM   1250  C   GLY A 154      -9.548   0.856  25.203  1.00 95.96      A    C  
ATOM   1251  O   GLY A 154     -10.049  -0.031  25.897  1.00 93.70      A    O  
ATOM   1252  N   HIS A 155      -9.478   2.111  25.601  1.00 95.57      A    N  
ATOM   1253  CA  HIS A 155     -10.125   2.598  26.819  1.00 95.01      A    C  
ATOM   1254  C   HIS A 155     -11.639   2.716  26.617  1.00 94.38      A    C  
ATOM   1255  O   HIS A 155     -12.128   2.936  25.506  1.00 91.53      A    O  
ATOM   1256  CB  HIS A 155      -9.522   3.938  27.258  1.00 94.42      A    C  
ATOM   1257  CG  HIS A 155      -8.040   3.929  27.523  1.00 94.50      A    C  
ATOM   1258  CD2 HIS A 155      -7.192   2.858  27.588  1.00 88.47      A    C  
ATOM   1259  ND1 HIS A 155      -7.269   5.054  27.766  1.00 87.97      A    N  
ATOM   1260  CE1 HIS A 155      -6.008   4.666  27.960  1.00 89.35      A    C  
ATOM   1261  NE2 HIS A 155      -5.918   3.335  27.855  1.00 90.43      A    N  
ATOM   1262  N   GLU A 156     -12.372   2.592  27.714  1.00 93.04      A    N  
ATOM   1263  CA  GLU A 156     -13.807   2.834  27.714  1.00 92.55      A    C  
ATOM   1264  C   GLU A 156     -14.066   4.337  27.682  1.00 92.59      A    C  
ATOM   1265  O   GLU A 156     -13.685   5.084  28.581  1.00 89.23      A    O  
ATOM   1266  CB  GLU A 156     -14.466   2.137  28.897  1.00 90.03      A    C  
ATOM   1267  CG  GLU A 156     -14.513   0.630  28.612  1.00 79.09      A    C  
ATOM   1268  CD  GLU A 156     -14.996  -0.242  29.765  1.00 69.99      A    C  
ATOM   1269  OE1 GLU A 156     -14.716  -1.461  29.655  1.00 63.11      A    O  
ATOM   1270  OE2 GLU A 156     -15.583   0.300  30.720  1.00 63.76      A    O1-
ATOM   1271  N   VAL A 157     -14.694   4.780  26.601  1.00 93.05      A    N  
ATOM   1272  CA  VAL A 157     -15.047   6.176  26.356  1.00 92.60      A    C  
ATOM   1273  C   VAL A 157     -16.453   6.197  25.786  1.00 92.88      A    C  
ATOM   1274  O   VAL A 157     -16.755   5.432  24.862  1.00 89.71      A    O  
ATOM   1275  CB  VAL A 157     -14.078   6.861  25.383  1.00 89.51      A    C  
ATOM   1276  CG1 VAL A 157     -14.265   8.376  25.392  1.00 79.71      A    C  
ATOM   1277  CG2 VAL A 157     -12.607   6.591  25.706  1.00 81.15      A    C  
ATOM   1278  N   GLU A 158     -17.279   7.073  26.309  1.00 92.44      A    N  
ATOM   1279  CA  GLU A 158     -18.611   7.295  25.764  1.00 92.56      A    C  
ATOM   1280  C   GLU A 158     -18.539   7.746  24.305  1.00 92.58      A    C  
ATOM   1281  O   GLU A 158     -17.645   8.491  23.897  1.00 90.11      A    O  
ATOM   1282  CB  GLU A 158     -19.376   8.324  26.596  1.00 90.64      A    C  
ATOM   1283  CG  GLU A 158     -19.708   7.796  27.992  1.00 78.50      A    C  
ATOM   1284  CD  GLU A 158     -20.566   8.774  28.815  1.00 70.22      A    C  
ATOM   1285  OE1 GLU A 158     -21.038   8.354  29.889  1.00 62.84      A    O  
ATOM   1286  OE2 GLU A 158     -20.732   9.930  28.378  1.00 65.10      A    O1-
ATOM   1287  N   ASP A 159     -19.485   7.269  23.503  1.00 91.72      A    N  
ATOM   1288  CA  ASP A 159     -19.528   7.635  22.098  1.00 91.47      A    C  
ATOM   1289  C   ASP A 159     -19.917   9.107  21.935  1.00 92.83      A    C  
ATOM   1290  O   ASP A 159     -20.948   9.568  22.418  1.00 89.53      A    O  
ATOM   1291  CB  ASP A 159     -20.441   6.696  21.306  1.00 87.08      A    C  
ATOM   1292  CG  ASP A 159     -19.807   5.320  21.045  1.00 81.34      A    C  
ATOM   1293  OD1 ASP A 159     -18.551   5.210  21.049  1.00 76.01      A    O  
ATOM   1294  OD2 ASP A 159     -20.571   4.386  20.752  1.00 75.07      A    O1-
ATOM   1295  N   VAL A 160     -19.072   9.827  21.207  1.00 93.09      A    N  
ATOM   1296  CA  VAL A 160     -19.279  11.244  20.904  1.00 93.59      A    C  
ATOM   1297  C   VAL A 160     -19.866  11.381  19.507  1.00 94.53      A    C  
ATOM   1298  O   VAL A 160     -19.435  10.712  18.566  1.00 92.65      A    O  
ATOM   1299  CB  VAL A 160     -17.983  12.047  21.081  1.00 90.33      A    C  
ATOM   1300  CG1 VAL A 160     -18.171  13.531  20.769  1.00 81.83      A    C  
ATOM   1301  CG2 VAL A 160     -17.464  11.941  22.529  1.00 82.87      A    C  
ATOM   1302  N   ILE A 161     -20.838  12.276  19.370  1.00 93.58      A    N  
ATOM   1303  CA  ILE A 161     -21.398  12.678  18.078  1.00 93.66      A    C  
ATOM   1304  C   ILE A 161     -20.832  14.051  17.704  1.00 93.64      A    C  
ATOM   1305  O   ILE A 161     -20.866  14.992  18.493  1.00 90.66      A    O  
ATOM   1306  CB  ILE A 161     -22.942  12.643  18.098  1.00 90.84      A    C  
ATOM   1307  CG1 ILE A 161     -23.439  11.211  18.416  1.00 81.58      A    C  
ATOM   1308  CG2 ILE A 161     -23.498  13.124  16.747  1.00 78.75      A    C  
ATOM   1309  CD1 ILE A 161     -24.965  11.091  18.547  1.00 70.50      A    C  
ATOM   1310  N   ILE A 162     -20.340  14.164  16.484  1.00 92.96      A    N  
ATOM   1311  CA  ILE A 162     -19.914  15.438  15.916  1.00 92.24      A    C  
ATOM   1312  C   ILE A 162     -21.158  16.205  15.464  1.00 91.86      A    C  
ATOM   1313  O   ILE A 162     -21.916  15.745  14.605  1.00 88.43      A    O  
ATOM   1314  CB  ILE A 162     -18.903  15.248  14.764  1.00 90.54      A    C  
ATOM   1315  CG1 ILE A 162     -17.637  14.526  15.282  1.00 87.47      A    C  
ATOM   1316  CG2 ILE A 162     -18.533  16.607  14.142  1.00 87.26      A    C  
ATOM   1317  CD1 ILE A 162     -16.594  14.243  14.197  1.00 84.74      A    C  
ATOM   1318  N   LYS A 163     -21.338  17.394  16.000  1.00 89.10      A    N  
ATOM   1319  CA  LYS A 163     -22.338  18.334  15.491  1.00 88.26      A    C  
ATOM   1320  C   LYS A 163     -21.808  18.927  14.186  1.00 88.17      A    C  
ATOM   1321  O   LYS A 163     -20.982  19.839  14.208  1.00 83.22      A    O  
ATOM   1322  CB  LYS A 163     -22.662  19.410  16.530  1.00 84.88      A    C  
ATOM   1323  CG  LYS A 163     -23.393  18.834  17.751  1.00 74.53      A    C  
ATOM   1324  CD  LYS A 163     -23.796  19.958  18.721  1.00 66.39      A    C  
ATOM   1325  CE  LYS A 163     -24.514  19.372  19.935  1.00 56.57      A    C  
ATOM   1326  NZ  LYS A 163     -24.924  20.425  20.903  1.00 48.05      A    N1+
ATOM   1327  N   CYS A 164     -22.282  18.412  13.063  1.00 87.43      A    N  
ATOM   1328  CA  CYS A 164     -21.998  18.954  11.740  1.00 86.92      A    C  
ATOM   1329  C   CYS A 164     -23.307  19.157  10.968  1.00 88.34      A    C  
ATOM   1330  O   CYS A 164     -24.312  18.477  11.212  1.00 85.65      A    O  
ATOM   1331  CB  CYS A 164     -20.998  18.042  11.011  1.00 82.01      A    C  
ATOM   1332  SG  CYS A 164     -21.728  16.431  10.598  1.00 80.03      A    S  
ATOM   1333  N   GLN A 165     -23.306  20.101  10.028  1.00 86.41      A    N  
ATOM   1334  CA  GLN A 165     -24.396  20.194   9.067  1.00 87.24      A    C  
ATOM   1335  C   GLN A 165     -24.255  19.061   8.053  1.00 89.47      A    C  
ATOM   1336  O   GLN A 165     -23.262  18.980   7.333  1.00 86.35      A    O  
ATOM   1337  CB  GLN A 165     -24.419  21.564   8.373  1.00 82.61      A    C  
ATOM   1338  CG  GLN A 165     -25.073  22.632   9.264  1.00 70.84      A    C  
ATOM   1339  CD  GLN A 165     -25.258  23.968   8.539  1.00 63.48      A    C  
ATOM   1340  NE2 GLN A 165     -25.987  24.896   9.100  1.00 54.52      A    N  
ATOM   1341  OE1 GLN A 165     -24.749  24.194   7.459  1.00 56.57      A    O  
ATOM   1342  N   LEU A 166     -25.253  18.196   7.996  1.00 91.07      A    N  
ATOM   1343  CA  LEU A 166     -25.316  17.166   6.969  1.00 92.66      A    C  
ATOM   1344  C   LEU A 166     -25.705  17.798   5.625  1.00 93.30      A    C  
ATOM   1345  O   LEU A 166     -26.578  18.680   5.594  1.00 90.89      A    O  
ATOM   1346  CB  LEU A 166     -26.291  16.058   7.376  1.00 90.66      A    C  
ATOM   1347  CG  LEU A 166     -25.836  15.236   8.592  1.00 90.05      A    C  
ATOM   1348  CD1 LEU A 166     -26.938  14.236   8.958  1.00 87.10      A    C  
ATOM   1349  CD2 LEU A 166     -24.547  14.452   8.311  1.00 87.21      A    C  
ATOM   1350  N   PRO A 167     -25.111  17.358   4.517  1.00 93.51      A    N  
ATOM   1351  CA  PRO A 167     -25.491  17.833   3.199  1.00 93.63      A    C  
ATOM   1352  C   PRO A 167     -26.933  17.418   2.867  1.00 94.21      A    C  
ATOM   1353  O   PRO A 167     -27.404  16.359   3.284  1.00 92.44      A    O  
ATOM   1354  CB  PRO A 167     -24.461  17.230   2.245  1.00 91.74      A    C  
ATOM   1355  CG  PRO A 167     -24.035  15.939   2.952  1.00 90.72      A    C  
ATOM   1356  CD  PRO A 167     -24.096  16.321   4.429  1.00 93.12      A    C  
ATOM   1357  N   LYS A 168     -27.630  18.249   2.066  1.00 92.81      A    N  
ATOM   1358  CA  LYS A 168     -28.979  17.909   1.570  1.00 92.71      A    C  
ATOM   1359  C   LYS A 168     -28.971  16.683   0.651  1.00 93.25      A    C  
ATOM   1360  O   LYS A 168     -29.887  15.878   0.680  1.00 90.17      A    O  
ATOM   1361  CB  LYS A 168     -29.600  19.102   0.828  1.00 91.35      A    C  
ATOM   1362  CG  LYS A 168     -29.940  20.282   1.751  1.00 82.40      A    C  
ATOM   1363  CD  LYS A 168     -30.662  21.390   0.965  1.00 72.17      A    C  
ATOM   1364  CE  LYS A 168     -31.034  22.557   1.878  1.00 61.87      A    C  
ATOM   1365  NZ  LYS A 168     -31.764  23.634   1.149  1.00 50.44      A    N1+
ATOM   1366  N   ARG A 169     -27.915  16.571  -0.171  1.00 93.45      A    N  
ATOM   1367  CA  ARG A 169     -27.662  15.434  -1.057  1.00 93.92      A    C  
ATOM   1368  C   ARG A 169     -26.281  14.876  -0.724  1.00 94.83      A    C  
ATOM   1369  O   ARG A 169     -25.326  15.637  -0.672  1.00 92.23      A    O  
ATOM   1370  CB  ARG A 169     -27.792  15.877  -2.527  1.00 91.18      A    C  
ATOM   1371  CG  ARG A 169     -27.776  14.691  -3.509  1.00 80.69      A    C  
ATOM   1372  CD  ARG A 169     -27.987  15.164  -4.962  1.00 75.22      A    C  
ATOM   1373  NE  ARG A 169     -27.993  14.043  -5.927  1.00 63.69      A    N  
ATOM   1374  CZ  ARG A 169     -28.252  14.122  -7.226  1.00 56.17      A    C  
ATOM   1375  NH1 ARG A 169     -28.536  15.241  -7.811  1.00 50.92      A    N1+
ATOM   1376  NH2 ARG A 169     -28.213  13.056  -7.970  1.00 47.37      A    N  
ATOM   1377  N   PHE A 170     -26.204  13.580  -0.478  1.00 94.79      A    N  
ATOM   1378  CA  PHE A 170     -24.945  12.929  -0.113  1.00 95.11      A    C  
ATOM   1379  C   PHE A 170     -24.037  12.655  -1.320  1.00 95.67      A    C  
ATOM   1380  O   PHE A 170     -22.819  12.681  -1.162  1.00 92.64      A    O  
ATOM   1381  CB  PHE A 170     -25.221  11.645   0.679  1.00 93.78      A    C  
ATOM   1382  CG  PHE A 170     -25.690  11.919   2.090  1.00 94.77      A    C  
ATOM   1383  CD1 PHE A 170     -24.745  12.197   3.097  1.00 92.66      A    C  
ATOM   1384  CD2 PHE A 170     -27.061  11.949   2.396  1.00 93.01      A    C  
ATOM   1385  CE1 PHE A 170     -25.165  12.507   4.397  1.00 91.50      A    C  
ATOM   1386  CE2 PHE A 170     -27.491  12.261   3.701  1.00 91.67      A    C  
ATOM   1387  CZ  PHE A 170     -26.543  12.543   4.701  1.00 92.57      A    C  
ATOM   1388  N   THR A 171     -24.604  12.461  -2.503  1.00 95.43      A    N  
ATOM   1389  CA  THR A 171     -23.839  12.348  -3.747  1.00 95.15      A    C  
ATOM   1390  C   THR A 171     -22.986  13.596  -3.965  1.00 95.49      A    C  
ATOM   1391  O   THR A 171     -23.494  14.719  -3.896  1.00 94.18      A    O  
ATOM   1392  CB  THR A 171     -24.773  12.133  -4.948  1.00 93.32      A    C  
ATOM   1393  CG2 THR A 171     -24.009  11.975  -6.259  1.00 86.12      A    C  
ATOM   1394  OG1 THR A 171     -25.535  10.965  -4.737  1.00 86.64      A    O  
ATOM   1395  N   ALA A 172     -21.696  13.397  -4.199  1.00 95.68      A    N  
ATOM   1396  CA  ALA A 172     -20.778  14.472  -4.515  1.00 95.55      A    C  
ATOM   1397  C   ALA A 172     -20.893  14.881  -5.991  1.00 95.85      A    C  
ATOM   1398  O   ALA A 172     -21.243  14.073  -6.855  1.00 94.00      A    O  
ATOM   1399  CB  ALA A 172     -19.353  14.036  -4.153  1.00 94.14      A    C  
ATOM   1400  N   GLN A 173     -20.560  16.136  -6.275  1.00 94.94      A    N  
ATOM   1401  CA  GLN A 173     -20.438  16.607  -7.655  1.00 94.24      A    C  
ATOM   1402  C   GLN A 173     -19.394  15.767  -8.408  1.00 95.45      A    C  
ATOM   1403  O   GLN A 173     -18.368  15.411  -7.842  1.00 92.18      A    O  
ATOM   1404  CB  GLN A 173     -20.064  18.097  -7.617  1.00 90.23      A    C  
ATOM   1405  CG  GLN A 173     -19.917  18.699  -9.022  1.00 82.73      A    C  
ATOM   1406  CD  GLN A 173     -19.571  20.194  -8.996  1.00 79.43      A    C  
ATOM   1407  NE2 GLN A 173     -19.200  20.762 -10.113  1.00 68.59      A    N  
ATOM   1408  OE1 GLN A 173     -19.643  20.863  -7.976  1.00 72.18      A    O  
ATOM   1409  N   GLY A 174     -19.666  15.447  -9.674  1.00 94.90      A    N  
ATOM   1410  CA  GLY A 174     -18.738  14.693 -10.525  1.00 95.42      A    C  
ATOM   1411  C   GLY A 174     -18.625  13.196 -10.221  1.00 96.51      A    C  
ATOM   1412  O   GLY A 174     -17.936  12.485 -10.946  1.00 93.95      A    O  
ATOM   1413  N   LEU A 175     -19.306  12.702  -9.181  1.00 96.30      A    N  
ATOM   1414  CA  LEU A 175     -19.332  11.278  -8.828  1.00 96.56      A    C  
ATOM   1415  C   LEU A 175     -20.715  10.663  -9.087  1.00 96.13      A    C  
ATOM   1416  O   LEU A 175     -21.726  11.370  -9.030  1.00 94.16      A    O  
ATOM   1417  CB  LEU A 175     -18.874  11.072  -7.374  1.00 96.23      A    C  
ATOM   1418  CG  LEU A 175     -17.428  11.510  -7.076  1.00 95.94      A    C  
ATOM   1419  CD1 LEU A 175     -17.073  11.110  -5.639  1.00 94.45      A    C  
ATOM   1420  CD2 LEU A 175     -16.397  10.858  -8.001  1.00 94.25      A    C  
ATOM   1421  N   PRO A 176     -20.786   9.342  -9.332  1.00 96.07      A    N  
ATOM   1422  CA  PRO A 176     -22.051   8.647  -9.504  1.00 94.89      A    C  
ATOM   1423  C   PRO A 176     -22.891   8.674  -8.224  1.00 95.66      A    C  
ATOM   1424  O   PRO A 176     -22.374   8.838  -7.108  1.00 94.62      A    O  
ATOM   1425  CB  PRO A 176     -21.682   7.218  -9.921  1.00 92.85      A    C  
ATOM   1426  CG  PRO A 176     -20.296   7.021  -9.301  1.00 90.81      A    C  
ATOM   1427  CD  PRO A 176     -19.674   8.400  -9.422  1.00 94.28      A    C  
ATOM   1428  N   ASP A 177     -24.194   8.480  -8.382  1.00 96.24      A    N  
ATOM   1429  CA  ASP A 177     -25.117   8.399  -7.265  1.00 96.23      A    C  
ATOM   1430  C   ASP A 177     -24.782   7.220  -6.340  1.00 96.89      A    C  
ATOM   1431  O   ASP A 177     -24.491   6.106  -6.768  1.00 95.59      A    O  
ATOM   1432  CB  ASP A 177     -26.575   8.328  -7.754  1.00 94.48      A    C  
ATOM   1433  CG  ASP A 177     -27.143   9.696  -8.134  1.00 89.27      A    C  
ATOM   1434  OD1 ASP A 177     -26.717  10.722  -7.547  1.00 83.80      A    O  
ATOM   1435  OD2 ASP A 177     -28.084   9.766  -8.959  1.00 83.52      A    O1-
ATOM   1436  N   LEU A 178     -24.841   7.491  -5.042  1.00 97.36      A    N  
ATOM   1437  CA  LEU A 178     -24.587   6.499  -4.018  1.00 97.55      A    C  
ATOM   1438  C   LEU A 178     -25.819   5.612  -3.797  1.00 97.46      A    C  
ATOM   1439  O   LEU A 178     -26.949   6.101  -3.739  1.00 96.34      A    O  
ATOM   1440  CB  LEU A 178     -24.183   7.182  -2.710  1.00 97.20      A    C  
ATOM   1441  CG  LEU A 178     -22.911   8.045  -2.771  1.00 96.19      A    C  
ATOM   1442  CD1 LEU A 178     -22.623   8.548  -1.351  1.00 94.37      A    C  
ATOM   1443  CD2 LEU A 178     -21.687   7.280  -3.268  1.00 93.81      A    C  
ATOM   1444  N   ASN A 179     -25.588   4.332  -3.566  1.00 97.46      A    N  
ATOM   1445  CA  ASN A 179     -26.640   3.427  -3.085  1.00 97.34      A    C  
ATOM   1446  C   ASN A 179     -26.959   3.677  -1.599  1.00 97.57      A    C  
ATOM   1447  O   ASN A 179     -26.230   4.366  -0.886  1.00 97.23      A    O  
ATOM   1448  CB  ASN A 179     -26.256   1.972  -3.415  1.00 97.00      A    C  
ATOM   1449  CG  ASN A 179     -25.098   1.450  -2.578  1.00 97.38      A    C  
ATOM   1450  ND2 ASN A 179     -24.113   0.854  -3.207  1.00 93.74      A    N  
ATOM   1451  OD1 ASN A 179     -25.067   1.546  -1.367  1.00 94.51      A    O  
ATOM   1452  N   HIS A 180     -28.029   3.067  -1.113  1.00 97.19      A    N  
ATOM   1453  CA  HIS A 180     -28.502   3.241   0.262  1.00 96.79      A    C  
ATOM   1454  C   HIS A 180     -27.448   2.898   1.334  1.00 97.17      A    C  
ATOM   1455  O   HIS A 180     -27.333   3.597   2.339  1.00 96.71      A    O  
ATOM   1456  CB  HIS A 180     -29.777   2.409   0.456  1.00 95.60      A    C  
ATOM   1457  CG  HIS A 180     -29.555   0.915   0.336  1.00 84.91      A    C  
ATOM   1458  CD2 HIS A 180     -29.258   0.057   1.363  1.00 72.46      A    C  
ATOM   1459  ND1 HIS A 180     -29.549   0.169  -0.827  1.00 72.40      A    N  
ATOM   1460  CE1 HIS A 180     -29.259  -1.096  -0.511  1.00 67.78      A    C  
ATOM   1461  NE2 HIS A 180     -29.068  -1.209   0.808  1.00 68.73      A    N  
ATOM   1462  N   SER A 181     -26.650   1.862   1.103  1.00 97.53      A    N  
ATOM   1463  CA  SER A 181     -25.600   1.428   2.030  1.00 97.55      A    C  
ATOM   1464  C   SER A 181     -24.444   2.447   2.081  1.00 97.96      A    C  
ATOM   1465  O   SER A 181     -23.974   2.805   3.162  1.00 97.38      A    O  
ATOM   1466  CB  SER A 181     -25.087   0.059   1.587  1.00 95.95      A    C  
ATOM   1467  OG  SER A 181     -24.069  -0.400   2.455  1.00 88.43      A    O  
ATOM   1468  N   GLN A 182     -24.060   2.973   0.926  1.00 98.09      A    N  
ATOM   1469  CA  GLN A 182     -23.040   4.009   0.812  1.00 98.18      A    C  
ATOM   1470  C   GLN A 182     -23.523   5.330   1.436  1.00 98.10      A    C  
ATOM   1471  O   GLN A 182     -22.782   5.949   2.201  1.00 97.83      A    O  
ATOM   1472  CB  GLN A 182     -22.692   4.198  -0.665  1.00 98.07      A    C  
ATOM   1473  CG  GLN A 182     -21.944   2.999  -1.288  1.00 97.68      A    C  
ATOM   1474  CD  GLN A 182     -21.860   3.095  -2.811  1.00 97.88      A    C  
ATOM   1475  NE2 GLN A 182     -20.909   2.428  -3.426  1.00 94.05      A    N  
ATOM   1476  OE1 GLN A 182     -22.642   3.754  -3.470  1.00 95.10      A    O  
ATOM   1477  N   VAL A 183     -24.763   5.736   1.185  1.00 98.04      A    N  
ATOM   1478  CA  VAL A 183     -25.359   6.929   1.817  1.00 97.84      A    C  
ATOM   1479  C   VAL A 183     -25.365   6.791   3.340  1.00 97.82      A    C  
ATOM   1480  O   VAL A 183     -24.985   7.725   4.046  1.00 97.52      A    O  
ATOM   1481  CB  VAL A 183     -26.785   7.186   1.297  1.00 97.34      A    C  
ATOM   1482  CG1 VAL A 183     -27.517   8.293   2.079  1.00 95.19      A    C  
ATOM   1483  CG2 VAL A 183     -26.758   7.629  -0.172  1.00 95.34      A    C  
ATOM   1484  N   TYR A 184     -25.757   5.632   3.857  1.00 97.82      A    N  
ATOM   1485  CA  TYR A 184     -25.738   5.366   5.295  1.00 97.74      A    C  
ATOM   1486  C   TYR A 184     -24.314   5.468   5.874  1.00 97.75      A    C  
ATOM   1487  O   TYR A 184     -24.123   6.101   6.922  1.00 97.46      A    O  
ATOM   1488  CB  TYR A 184     -26.347   3.984   5.570  1.00 97.47      A    C  
ATOM   1489  CG  TYR A 184     -26.295   3.607   7.037  1.00 96.80      A    C  
ATOM   1490  CD1 TYR A 184     -25.284   2.745   7.511  1.00 94.90      A    C  
ATOM   1491  CD2 TYR A 184     -27.224   4.156   7.935  1.00 94.87      A    C  
ATOM   1492  CE1 TYR A 184     -25.217   2.425   8.880  1.00 93.96      A    C  
ATOM   1493  CE2 TYR A 184     -27.162   3.845   9.308  1.00 93.62      A    C  
ATOM   1494  CZ  TYR A 184     -26.155   2.977   9.773  1.00 94.19      A    C  
ATOM   1495  OH  TYR A 184     -26.076   2.674  11.109  1.00 92.47      A    O  
ATOM   1496  N   ALA A 185     -23.315   4.919   5.179  1.00 98.01      A    N  
ATOM   1497  CA  ALA A 185     -21.918   5.030   5.578  1.00 98.10      A    C  
ATOM   1498  C   ALA A 185     -21.470   6.499   5.626  1.00 98.13      A    C  
ATOM   1499  O   ALA A 185     -21.050   6.967   6.684  1.00 97.88      A    O  
ATOM   1500  CB  ALA A 185     -21.053   4.183   4.638  1.00 98.22      A    C  
ATOM   1501  N   VAL A 186     -21.662   7.261   4.549  1.00 98.02      A    N  
ATOM   1502  CA  VAL A 186     -21.303   8.683   4.474  1.00 97.98      A    C  
ATOM   1503  C   VAL A 186     -21.976   9.483   5.592  1.00 97.66      A    C  
ATOM   1504  O   VAL A 186     -21.304  10.177   6.359  1.00 97.22      A    O  
ATOM   1505  CB  VAL A 186     -21.647   9.279   3.091  1.00 97.74      A    C  
ATOM   1506  CG1 VAL A 186     -21.361  10.791   3.026  1.00 96.96      A    C  
ATOM   1507  CG2 VAL A 186     -20.837   8.626   1.969  1.00 96.97      A    C  
ATOM   1508  N   LYS A 187     -23.290   9.330   5.752  1.00 97.47      A    N  
ATOM   1509  CA  LYS A 187     -24.054  10.029   6.792  1.00 97.14      A    C  
ATOM   1510  C   LYS A 187     -23.534   9.724   8.196  1.00 97.03      A    C  
ATOM   1511  O   LYS A 187     -23.466  10.621   9.038  1.00 96.27      A    O  
ATOM   1512  CB  LYS A 187     -25.540   9.635   6.665  1.00 96.30      A    C  
ATOM   1513  CG  LYS A 187     -26.426  10.330   7.711  1.00 91.44      A    C  
ATOM   1514  CD  LYS A 187     -27.892   9.931   7.539  1.00 88.97      A    C  
ATOM   1515  CE  LYS A 187     -28.730  10.602   8.634  1.00 78.53      A    C  
ATOM   1516  NZ  LYS A 187     -30.158  10.194   8.567  1.00 72.75      A    N1+
ATOM   1517  N   THR A 188     -23.197   8.477   8.459  1.00 97.45      A    N  
ATOM   1518  CA  THR A 188     -22.768   8.038   9.788  1.00 97.25      A    C  
ATOM   1519  C   THR A 188     -21.361   8.518  10.118  1.00 97.25      A    C  
ATOM   1520  O   THR A 188     -21.145   9.065  11.198  1.00 96.63      A    O  
ATOM   1521  CB  THR A 188     -22.874   6.509   9.918  1.00 96.72      A    C  
ATOM   1522  CG2 THR A 188     -22.601   6.047  11.352  1.00 92.24      A    C  
ATOM   1523  OG1 THR A 188     -24.182   6.084   9.617  1.00 93.23      A    O  
ATOM   1524  N   VAL A 189     -20.410   8.382   9.189  1.00 97.61      A    N  
ATOM   1525  CA  VAL A 189     -19.004   8.747   9.437  1.00 97.65      A    C  
ATOM   1526  C   VAL A 189     -18.803  10.255   9.592  1.00 97.45      A    C  
ATOM   1527  O   VAL A 189     -17.998  10.662  10.423  1.00 96.43      A    O  
ATOM   1528  CB  VAL A 189     -18.036   8.187   8.384  1.00 96.86      A    C  
ATOM   1529  CG1 VAL A 189     -18.162   6.663   8.272  1.00 91.16      A    C  
ATOM   1530  CG2 VAL A 189     -18.220   8.822   7.000  1.00 91.34      A    C  
ATOM   1531  N   LEU A 190     -19.561  11.072   8.875  1.00 97.41      A    N  
ATOM   1532  CA  LEU A 190     -19.504  12.533   9.022  1.00 97.03      A    C  
ATOM   1533  C   LEU A 190     -19.878  13.001  10.438  1.00 96.46      A    C  
ATOM   1534  O   LEU A 190     -19.439  14.059  10.868  1.00 95.30      A    O  
ATOM   1535  CB  LEU A 190     -20.431  13.188   7.981  1.00 96.88      A    C  
ATOM   1536  CG  LEU A 190     -19.938  13.120   6.522  1.00 96.50      A    C  
ATOM   1537  CD1 LEU A 190     -21.002  13.719   5.599  1.00 95.76      A    C  
ATOM   1538  CD2 LEU A 190     -18.632  13.873   6.293  1.00 95.30      A    C  
ATOM   1539  N   GLN A 191     -20.648  12.201  11.180  1.00 96.82      A    N  
ATOM   1540  CA  GLN A 191     -21.134  12.513  12.525  1.00 96.54      A    C  
ATOM   1541  C   GLN A 191     -20.317  11.843  13.642  1.00 96.49      A    C  
ATOM   1542  O   GLN A 191     -20.682  11.957  14.810  1.00 94.98      A    O  
ATOM   1543  CB  GLN A 191     -22.613  12.134  12.616  1.00 95.72      A    C  
ATOM   1544  CG  GLN A 191     -23.485  13.007  11.712  1.00 94.03      A    C  
ATOM   1545  CD  GLN A 191     -24.934  12.534  11.770  1.00 92.76      A    C  
ATOM   1546  NE2 GLN A 191     -25.298  11.599  10.917  1.00 81.95      A    N  
ATOM   1547  OE1 GLN A 191     -25.730  12.968  12.571  1.00 84.55      A    O  
ATOM   1548  N   ARG A 192     -19.219  11.141  13.313  1.00 96.87      A    N  
ATOM   1549  CA  ARG A 192     -18.412  10.423  14.301  1.00 96.73      A    C  
ATOM   1550  C   ARG A 192     -16.939  10.834  14.235  1.00 97.20      A    C  
ATOM   1551  O   ARG A 192     -16.402  10.990  13.146  1.00 96.57      A    O  
ATOM   1552  CB  ARG A 192     -18.563   8.903  14.101  1.00 95.43      A    C  
ATOM   1553  CG  ARG A 192     -19.967   8.413  14.477  1.00 89.89      A    C  
ATOM   1554  CD  ARG A 192     -20.039   6.883  14.359  1.00 84.84      A    C  
ATOM   1555  NE  ARG A 192     -21.355   6.363  14.737  1.00 76.79      A    N  
ATOM   1556  CZ  ARG A 192     -21.702   5.085  14.771  1.00 69.62      A    C  
ATOM   1557  NH1 ARG A 192     -20.859   4.129  14.463  1.00 63.76      A    N1+
ATOM   1558  NH2 ARG A 192     -22.909   4.744  15.125  1.00 61.98      A    N  
ATOM   1559  N   PRO A 193     -16.261  10.940  15.389  1.00 96.94      A    N  
ATOM   1560  CA  PRO A 193     -14.834  11.245  15.418  1.00 96.93      A    C  
ATOM   1561  C   PRO A 193     -13.947  10.057  15.024  1.00 97.57      A    C  
ATOM   1562  O   PRO A 193     -12.829  10.255  14.580  1.00 97.14      A    O  
ATOM   1563  CB  PRO A 193     -14.563  11.719  16.849  1.00 95.79      A    C  
ATOM   1564  CG  PRO A 193     -15.609  10.983  17.668  1.00 92.89      A    C  
ATOM   1565  CD  PRO A 193     -16.807  10.886  16.729  1.00 95.59      A    C  
ATOM   1566  N   LEU A 194     -14.450   8.835  15.171  1.00 97.54      A    N  
ATOM   1567  CA  LEU A 194     -13.769   7.629  14.714  1.00 97.81      A    C  
ATOM   1568  C   LEU A 194     -14.781   6.700  14.045  1.00 98.08      A    C  
ATOM   1569  O   LEU A 194     -15.798   6.369  14.643  1.00 97.40      A    O  
ATOM   1570  CB  LEU A 194     -13.061   6.961  15.908  1.00 97.66      A    C  
ATOM   1571  CG  LEU A 194     -12.343   5.639  15.576  1.00 97.31      A    C  
ATOM   1572  CD1 LEU A 194     -11.199   5.826  14.578  1.00 95.91      A    C  
ATOM   1573  CD2 LEU A 194     -11.749   5.059  16.861  1.00 95.34      A    C  
ATOM   1574  N   SER A 195     -14.478   6.266  12.830  1.00 98.15      A    N  
ATOM   1575  CA  SER A 195     -15.324   5.332  12.088  1.00 98.27      A    C  
ATOM   1576  C   SER A 195     -14.491   4.317  11.316  1.00 98.65      A    C  
ATOM   1577  O   SER A 195     -13.441   4.649  10.777  1.00 98.41      A    O  
ATOM   1578  CB  SER A 195     -16.231   6.078  11.114  1.00 97.47      A    C  
ATOM   1579  OG  SER A 195     -17.072   6.975  11.807  1.00 93.57      A    O  
ATOM   1580  N   LEU A 196     -15.025   3.102  11.228  1.00 98.62      A    N  
ATOM   1581  CA  LEU A 196     -14.516   2.043  10.377  1.00 98.60      A    C  
ATOM   1582  C   LEU A 196     -15.544   1.775   9.271  1.00 98.75      A    C  
ATOM   1583  O   LEU A 196     -16.722   1.592   9.565  1.00 98.36      A    O  
ATOM   1584  CB  LEU A 196     -14.254   0.771  11.203  1.00 98.44      A    C  
ATOM   1585  CG  LEU A 196     -13.401   0.942  12.468  1.00 96.99      A    C  
ATOM   1586  CD1 LEU A 196     -13.207  -0.409  13.158  1.00 95.38      A    C  
ATOM   1587  CD2 LEU A 196     -12.016   1.519  12.165  1.00 94.79      A    C  
ATOM   1588  N   ILE A 197     -15.099   1.750   8.009  1.00 98.74      A    N  
ATOM   1589  CA  ILE A 197     -15.925   1.331   6.873  1.00 98.80      A    C  
ATOM   1590  C   ILE A 197     -15.340   0.037   6.321  1.00 98.77      A    C  
ATOM   1591  O   ILE A 197     -14.219   0.041   5.793  1.00 98.57      A    O  
ATOM   1592  CB  ILE A 197     -16.042   2.428   5.793  1.00 98.73      A    C  
ATOM   1593  CG1 ILE A 197     -16.714   3.682   6.375  1.00 98.11      A    C  
ATOM   1594  CG2 ILE A 197     -16.836   1.896   4.579  1.00 98.37      A    C  
ATOM   1595  CD1 ILE A 197     -16.817   4.855   5.386  1.00 96.42      A    C  
ATOM   1596  N   GLN A 198     -16.105  -1.038   6.393  1.00 98.60      A    N  
ATOM   1597  CA  GLN A 198     -15.772  -2.273   5.692  1.00 98.60      A    C  
ATOM   1598  C   GLN A 198     -16.329  -2.207   4.276  1.00 98.65      A    C  
ATOM   1599  O   GLN A 198     -17.539  -2.090   4.080  1.00 98.33      A    O  
ATOM   1600  CB  GLN A 198     -16.297  -3.483   6.465  1.00 98.36      A    C  
ATOM   1601  CG  GLN A 198     -15.789  -4.796   5.851  1.00 97.83      A    C  
ATOM   1602  CD  GLN A 198     -16.377  -6.043   6.508  1.00 97.62      A    C  
ATOM   1603  NE2 GLN A 198     -15.798  -7.195   6.268  1.00 92.87      A    N  
ATOM   1604  OE1 GLN A 198     -17.372  -6.003   7.214  1.00 93.96      A    O  
ATOM   1605  N   GLY A 199     -15.448  -2.297   3.281  1.00 98.36      A    N  
ATOM   1606  CA  GLY A 199     -15.811  -2.333   1.875  1.00 98.26      A    C  
ATOM   1607  C   GLY A 199     -15.471  -3.680   1.259  1.00 98.30      A    C  
ATOM   1608  O   GLY A 199     -14.338  -3.841   0.798  1.00 97.56      A    O  
ATOM   1609  N   PRO A 200     -16.405  -4.639   1.214  1.00 98.47      A    N  
ATOM   1610  CA  PRO A 200     -16.193  -5.902   0.526  1.00 98.46      A    C  
ATOM   1611  C   PRO A 200     -15.827  -5.712  -0.955  1.00 98.32      A    C  
ATOM   1612  O   PRO A 200     -15.977  -4.610  -1.510  1.00 97.75      A    O  
ATOM   1613  CB  PRO A 200     -17.490  -6.694   0.714  1.00 98.31      A    C  
ATOM   1614  CG  PRO A 200     -18.086  -6.106   1.989  1.00 97.86      A    C  
ATOM   1615  CD  PRO A 200     -17.693  -4.637   1.891  1.00 98.46      A    C  
ATOM   1616  N   PRO A 201     -15.350  -6.751  -1.653  1.00 98.37      A    N  
ATOM   1617  CA  PRO A 201     -14.973  -6.647  -3.056  1.00 98.19      A    C  
ATOM   1618  C   PRO A 201     -16.087  -6.082  -3.944  1.00 98.09      A    C  
ATOM   1619  O   PRO A 201     -17.223  -6.551  -3.931  1.00 97.04      A    O  
ATOM   1620  CB  PRO A 201     -14.578  -8.066  -3.474  1.00 97.67      A    C  
ATOM   1621  CG  PRO A 201     -14.105  -8.686  -2.160  1.00 96.63      A    C  
ATOM   1622  CD  PRO A 201     -15.031  -8.066  -1.132  1.00 97.93      A    C  
ATOM   1623  N   GLY A 202     -15.765  -5.058  -4.740  1.00 97.67      A    N  
ATOM   1624  CA  GLY A 202     -16.699  -4.461  -5.690  1.00 97.41      A    C  
ATOM   1625  C   GLY A 202     -17.794  -3.566  -5.091  1.00 97.76      A    C  
ATOM   1626  O   GLY A 202     -18.683  -3.154  -5.829  1.00 96.47      A    O  
ATOM   1627  N   THR A 203     -17.736  -3.218  -3.801  1.00 98.06      A    N  
ATOM   1628  CA  THR A 203     -18.799  -2.430  -3.138  1.00 98.27      A    C  
ATOM   1629  C   THR A 203     -18.646  -0.903  -3.245  1.00 98.01      A    C  
ATOM   1630  O   THR A 203     -19.404  -0.152  -2.618  1.00 97.09      A    O  
ATOM   1631  CB  THR A 203     -18.965  -2.836  -1.669  1.00 98.05      A    C  
ATOM   1632  CG2 THR A 203     -19.397  -4.295  -1.542  1.00 96.86      A    C  
ATOM   1633  OG1 THR A 203     -17.747  -2.663  -0.984  1.00 96.86      A    O  
ATOM   1634  N   GLY A 204     -17.695  -0.412  -4.027  1.00 97.51      A    N  
ATOM   1635  CA  GLY A 204     -17.513   1.018  -4.275  1.00 97.57      A    C  
ATOM   1636  C   GLY A 204     -16.836   1.789  -3.136  1.00 97.92      A    C  
ATOM   1637  O   GLY A 204     -17.211   2.924  -2.861  1.00 97.10      A    O  
ATOM   1638  N   LYS A 205     -15.819   1.190  -2.482  1.00 97.42      A    N  
ATOM   1639  CA  LYS A 205     -14.991   1.847  -1.449  1.00 97.40      A    C  
ATOM   1640  C   LYS A 205     -14.491   3.213  -1.909  1.00 97.83      A    C  
ATOM   1641  O   LYS A 205     -14.786   4.210  -1.267  1.00 97.30      A    O  
ATOM   1642  CB  LYS A 205     -13.775   0.985  -1.066  1.00 95.54      A    C  
ATOM   1643  CG  LYS A 205     -14.157  -0.251  -0.241  1.00 87.95      A    C  
ATOM   1644  CD  LYS A 205     -12.942  -0.897   0.442  1.00 85.06      A    C  
ATOM   1645  CE  LYS A 205     -11.908  -1.441  -0.555  1.00 77.45      A    C  
ATOM   1646  NZ  LYS A 205     -11.772  -2.902  -0.499  1.00 72.34      A    N1+
ATOM   1647  N   THR A 206     -13.824   3.267  -3.061  1.00 97.49      A    N  
ATOM   1648  CA  THR A 206     -13.191   4.485  -3.579  1.00 97.25      A    C  
ATOM   1649  C   THR A 206     -14.193   5.621  -3.805  1.00 97.79      A    C  
ATOM   1650  O   THR A 206     -13.944   6.751  -3.395  1.00 97.47      A    O  
ATOM   1651  CB  THR A 206     -12.462   4.177  -4.897  1.00 96.03      A    C  
ATOM   1652  CG2 THR A 206     -11.451   5.247  -5.276  1.00 89.27      A    C  
ATOM   1653  OG1 THR A 206     -11.777   2.950  -4.782  1.00 90.55      A    O  
ATOM   1654  N   VAL A 207     -15.353   5.343  -4.395  1.00 97.74      A    N  
ATOM   1655  CA  VAL A 207     -16.411   6.354  -4.600  1.00 97.71      A    C  
ATOM   1656  C   VAL A 207     -16.977   6.829  -3.261  1.00 98.11      A    C  
ATOM   1657  O   VAL A 207     -17.198   8.025  -3.065  1.00 97.84      A    O  
ATOM   1658  CB  VAL A 207     -17.540   5.799  -5.492  1.00 96.72      A    C  
ATOM   1659  CG1 VAL A 207     -18.710   6.784  -5.630  1.00 87.41      A    C  
ATOM   1660  CG2 VAL A 207     -17.016   5.511  -6.904  1.00 87.46      A    C  
ATOM   1661  N   THR A 208     -17.167   5.914  -2.314  1.00 98.13      A    N  
ATOM   1662  CA  THR A 208     -17.662   6.241  -0.972  1.00 98.37      A    C  
ATOM   1663  C   THR A 208     -16.651   7.106  -0.219  1.00 98.47      A    C  
ATOM   1664  O   THR A 208     -17.014   8.153   0.304  1.00 98.35      A    O  
ATOM   1665  CB  THR A 208     -17.979   4.960  -0.179  1.00 98.29      A    C  
ATOM   1666  CG2 THR A 208     -18.676   5.258   1.144  1.00 97.06      A    C  
ATOM   1667  OG1 THR A 208     -18.843   4.128  -0.922  1.00 96.98      A    O  
ATOM   1668  N   SER A 209     -15.383   6.719  -0.232  1.00 98.69      A    N  
ATOM   1669  CA  SER A 209     -14.275   7.471   0.359  1.00 98.63      A    C  
ATOM   1670  C   SER A 209     -14.137   8.864  -0.259  1.00 98.68      A    C  
ATOM   1671  O   SER A 209     -14.111   9.856   0.467  1.00 98.55      A    O  
ATOM   1672  CB  SER A 209     -12.962   6.692   0.199  1.00 98.51      A    C  
ATOM   1673  OG  SER A 209     -13.036   5.464   0.893  1.00 97.77      A    O  
ATOM   1674  N   ALA A 210     -14.144   8.967  -1.593  1.00 98.46      A    N  
ATOM   1675  CA  ALA A 210     -14.077  10.251  -2.290  1.00 98.53      A    C  
ATOM   1676  C   ALA A 210     -15.266  11.163  -1.936  1.00 98.40      A    C  
ATOM   1677  O   ALA A 210     -15.084  12.359  -1.703  1.00 98.25      A    O  
ATOM   1678  CB  ALA A 210     -14.013   9.990  -3.802  1.00 98.41      A    C  
ATOM   1679  N   THR A 211     -16.463  10.604  -1.809  1.00 98.42      A    N  
ATOM   1680  CA  THR A 211     -17.660  11.347  -1.397  1.00 98.39      A    C  
ATOM   1681  C   THR A 211     -17.540  11.854   0.044  1.00 98.30      A    C  
ATOM   1682  O   THR A 211     -17.878  13.003   0.328  1.00 98.01      A    O  
ATOM   1683  CB  THR A 211     -18.918  10.487  -1.538  1.00 98.10      A    C  
ATOM   1684  CG2 THR A 211     -20.188  11.278  -1.208  1.00 96.61      A    C  
ATOM   1685  OG1 THR A 211     -19.056  10.023  -2.859  1.00 96.46      A    O  
ATOM   1686  N   ILE A 212     -17.023  11.037   0.960  1.00 98.33      A    N  
ATOM   1687  CA  ILE A 212     -16.763  11.460   2.341  1.00 98.31      A    C  
ATOM   1688  C   ILE A 212     -15.754  12.611   2.361  1.00 98.21      A    C  
ATOM   1689  O   ILE A 212     -16.021  13.638   2.983  1.00 98.08      A    O  
ATOM   1690  CB  ILE A 212     -16.274  10.269   3.193  1.00 98.41      A    C  
ATOM   1691  CG1 ILE A 212     -17.422   9.254   3.420  1.00 98.13      A    C  
ATOM   1692  CG2 ILE A 212     -15.722  10.742   4.547  1.00 98.13      A    C  
ATOM   1693  CD1 ILE A 212     -16.924   7.863   3.812  1.00 97.58      A    C  
ATOM   1694  N   VAL A 213     -14.647  12.468   1.647  1.00 98.40      A    N  
ATOM   1695  CA  VAL A 213     -13.595  13.492   1.552  1.00 98.47      A    C  
ATOM   1696  C   VAL A 213     -14.148  14.794   0.976  1.00 98.24      A    C  
ATOM   1697  O   VAL A 213     -13.886  15.855   1.544  1.00 97.95      A    O  
ATOM   1698  CB  VAL A 213     -12.415  12.971   0.721  1.00 98.50      A    C  
ATOM   1699  CG1 VAL A 213     -11.387  14.060   0.430  1.00 97.99      A    C  
ATOM   1700  CG2 VAL A 213     -11.696  11.851   1.482  1.00 98.04      A    C  
ATOM   1701  N   TYR A 214     -14.984  14.734  -0.059  1.00 98.28      A    N  
ATOM   1702  CA  TYR A 214     -15.654  15.898  -0.625  1.00 98.05      A    C  
ATOM   1703  C   TYR A 214     -16.464  16.668   0.424  1.00 97.82      A    C  
ATOM   1704  O   TYR A 214     -16.345  17.881   0.555  1.00 97.45      A    O  
ATOM   1705  CB  TYR A 214     -16.554  15.446  -1.776  1.00 97.91      A    C  
ATOM   1706  CG  TYR A 214     -17.434  16.545  -2.337  1.00 97.64      A    C  
ATOM   1707  CD1 TYR A 214     -18.789  16.646  -1.960  1.00 96.55      A    C  
ATOM   1708  CD2 TYR A 214     -16.891  17.478  -3.238  1.00 96.76      A    C  
ATOM   1709  CE1 TYR A 214     -19.602  17.643  -2.507  1.00 96.09      A    C  
ATOM   1710  CE2 TYR A 214     -17.705  18.486  -3.796  1.00 95.98      A    C  
ATOM   1711  CZ  TYR A 214     -19.055  18.559  -3.438  1.00 96.23      A    C  
ATOM   1712  OH  TYR A 214     -19.859  19.517  -4.003  1.00 94.58      A    O  
ATOM   1713  N   HIS A 215     -17.263  15.971   1.230  1.00 97.92      A    N  
ATOM   1714  CA  HIS A 215     -18.045  16.611   2.285  1.00 97.51      A    C  
ATOM   1715  C   HIS A 215     -17.188  17.138   3.438  1.00 97.18      A    C  
ATOM   1716  O   HIS A 215     -17.502  18.204   3.971  1.00 96.29      A    O  
ATOM   1717  CB  HIS A 215     -19.126  15.648   2.788  1.00 97.56      A    C  
ATOM   1718  CG  HIS A 215     -20.212  15.404   1.774  1.00 97.47      A    C  
ATOM   1719  CD2 HIS A 215     -20.645  14.184   1.316  1.00 91.42      A    C  
ATOM   1720  ND1 HIS A 215     -20.949  16.375   1.114  1.00 90.77      A    N  
ATOM   1721  CE1 HIS A 215     -21.778  15.749   0.276  1.00 92.40      A    C  
ATOM   1722  NE2 HIS A 215     -21.633  14.425   0.377  1.00 93.58      A    N  
ATOM   1723  N   LEU A 216     -16.107  16.450   3.807  1.00 97.55      A    N  
ATOM   1724  CA  LEU A 216     -15.159  16.917   4.816  1.00 97.23      A    C  
ATOM   1725  C   LEU A 216     -14.425  18.192   4.370  1.00 96.94      A    C  
ATOM   1726  O   LEU A 216     -14.367  19.148   5.143  1.00 96.01      A    O  
ATOM   1727  CB  LEU A 216     -14.139  15.809   5.134  1.00 97.29      A    C  
ATOM   1728  CG  LEU A 216     -14.712  14.602   5.900  1.00 97.03      A    C  
ATOM   1729  CD1 LEU A 216     -13.632  13.525   5.998  1.00 96.23      A    C  
ATOM   1730  CD2 LEU A 216     -15.160  14.968   7.315  1.00 95.92      A    C  
ATOM   1731  N   ALA A 217     -13.945  18.235   3.136  1.00 97.53      A    N  
ATOM   1732  CA  ALA A 217     -13.267  19.401   2.571  1.00 97.36      A    C  
ATOM   1733  C   ALA A 217     -14.183  20.636   2.551  1.00 96.60      A    C  
ATOM   1734  O   ALA A 217     -13.786  21.728   2.963  1.00 95.12      A    O  
ATOM   1735  CB  ALA A 217     -12.770  19.033   1.171  1.00 97.42      A    C  
ATOM   1736  N   ARG A 218     -15.449  20.455   2.202  1.00 96.47      A    N  
ATOM   1737  CA  ARG A 218     -16.452  21.535   2.199  1.00 95.65      A    C  
ATOM   1738  C   ARG A 218     -16.853  22.056   3.585  1.00 94.85      A    C  
ATOM   1739  O   ARG A 218     -17.544  23.067   3.657  1.00 91.76      A    O  
ATOM   1740  CB  ARG A 218     -17.693  21.095   1.409  1.00 94.47      A    C  
ATOM   1741  CG  ARG A 218     -17.383  20.991  -0.091  1.00 88.50      A    C  
ATOM   1742  CD  ARG A 218     -18.667  20.837  -0.911  1.00 82.18      A    C  
ATOM   1743  NE  ARG A 218     -19.441  22.095  -0.905  1.00 75.58      A    N  
ATOM   1744  CZ  ARG A 218     -20.633  22.284  -1.444  1.00 69.65      A    C  
ATOM   1745  NH1 ARG A 218     -21.283  21.309  -2.026  1.00 61.15      A    N1+
ATOM   1746  NH2 ARG A 218     -21.193  23.460  -1.425  1.00 61.17      A    N  
ATOM   1747  N   GLN A 219     -16.439  21.425   4.679  1.00 94.68      A    N  
ATOM   1748  CA  GLN A 219     -16.619  21.969   6.031  1.00 92.86      A    C  
ATOM   1749  C   GLN A 219     -15.653  23.133   6.328  1.00 91.21      A    C  
ATOM   1750  O   GLN A 219     -15.834  23.809   7.346  1.00 83.77      A    O  
ATOM   1751  CB  GLN A 219     -16.483  20.868   7.088  1.00 90.73      A    C  
ATOM   1752  CG  GLN A 219     -17.613  19.822   7.004  1.00 87.96      A    C  
ATOM   1753  CD  GLN A 219     -17.452  18.690   8.016  1.00 84.35      A    C  
ATOM   1754  NE2 GLN A 219     -18.341  17.715   7.981  1.00 74.80      A    N  
ATOM   1755  OE1 GLN A 219     -16.566  18.663   8.855  1.00 77.43      A    O  
ATOM   1756  N   GLY A 220     -14.629  23.365   5.498  1.00 87.07      A    N  
ATOM   1757  CA  GLY A 220     -13.721  24.514   5.612  1.00 86.59      A    C  
ATOM   1758  C   GLY A 220     -12.745  24.453   6.792  1.00 88.58      A    C  
ATOM   1759  O   GLY A 220     -12.257  25.486   7.240  1.00 80.90      A    O  
ATOM   1760  N   ASN A 221     -12.449  23.272   7.319  1.00 88.70      A    N  
ATOM   1761  CA  ASN A 221     -11.541  23.092   8.455  1.00 89.30      A    C  
ATOM   1762  C   ASN A 221     -10.076  22.852   8.036  1.00 91.37      A    C  
ATOM   1763  O   ASN A 221      -9.348  22.139   8.739  1.00 84.99      A    O  
ATOM   1764  CB  ASN A 221     -12.076  21.992   9.386  1.00 84.46      A    C  
ATOM   1765  CG  ASN A 221     -13.402  22.355  10.026  1.00 81.59      A    C  
ATOM   1766  ND2 ASN A 221     -14.440  21.608   9.734  1.00 72.82      A    N  
ATOM   1767  OD1 ASN A 221     -13.506  23.267  10.827  1.00 73.88      A    O  
ATOM   1768  N   GLY A 222      -9.651  23.424   6.911  1.00 93.72      A    N  
ATOM   1769  CA  GLY A 222      -8.346  23.189   6.303  1.00 95.74      A    C  
ATOM   1770  C   GLY A 222      -8.291  21.915   5.451  1.00 97.32      A    C  
ATOM   1771  O   GLY A 222      -9.314  21.236   5.301  1.00 96.38      A    O  
ATOM   1772  N   PRO A 223      -7.106  21.574   4.913  1.00 97.77      A    N  
ATOM   1773  CA  PRO A 223      -6.938  20.413   4.042  1.00 98.13      A    C  
ATOM   1774  C   PRO A 223      -7.333  19.102   4.724  1.00 98.42      A    C  
ATOM   1775  O   PRO A 223      -6.981  18.856   5.884  1.00 98.06      A    O  
ATOM   1776  CB  PRO A 223      -5.463  20.409   3.622  1.00 97.08      A    C  
ATOM   1777  CG  PRO A 223      -5.021  21.860   3.822  1.00 93.39      A    C  
ATOM   1778  CD  PRO A 223      -5.872  22.324   5.001  1.00 96.82      A    C  
ATOM   1779  N   VAL A 224      -8.024  18.240   3.990  1.00 98.56      A    N  
ATOM   1780  CA  VAL A 224      -8.275  16.853   4.397  1.00 98.76      A    C  
ATOM   1781  C   VAL A 224      -7.076  16.001   3.988  1.00 98.80      A    C  
ATOM   1782  O   VAL A 224      -6.649  16.058   2.836  1.00 98.67      A    O  
ATOM   1783  CB  VAL A 224      -9.578  16.302   3.786  1.00 98.47      A    C  
ATOM   1784  CG1 VAL A 224      -9.873  14.878   4.263  1.00 97.50      A    C  
ATOM   1785  CG2 VAL A 224     -10.779  17.183   4.163  1.00 97.57      A    C  
ATOM   1786  N   LEU A 225      -6.543  15.207   4.906  1.00 98.83      A    N  
ATOM   1787  CA  LEU A 225      -5.484  14.251   4.586  1.00 98.82      A    C  
ATOM   1788  C   LEU A 225      -6.103  12.915   4.170  1.00 98.94      A    C  
ATOM   1789  O   LEU A 225      -6.889  12.323   4.911  1.00 98.80      A    O  
ATOM   1790  CB  LEU A 225      -4.532  14.116   5.783  1.00 98.80      A    C  
ATOM   1791  CG  LEU A 225      -3.337  13.178   5.526  1.00 98.60      A    C  
ATOM   1792  CD1 LEU A 225      -2.417  13.692   4.419  1.00 98.29      A    C  
ATOM   1793  CD2 LEU A 225      -2.508  13.059   6.804  1.00 98.22      A    C  
ATOM   1794  N   VAL A 226      -5.712  12.435   2.999  1.00 98.92      A    N  
ATOM   1795  CA  VAL A 226      -6.153  11.162   2.444  1.00 98.84      A    C  
ATOM   1796  C   VAL A 226      -4.948  10.275   2.201  1.00 98.89      A    C  
ATOM   1797  O   VAL A 226      -4.032  10.652   1.466  1.00 98.61      A    O  
ATOM   1798  CB  VAL A 226      -6.959  11.371   1.158  1.00 98.74      A    C  
ATOM   1799  CG1 VAL A 226      -7.360  10.039   0.529  1.00 97.78      A    C  
ATOM   1800  CG2 VAL A 226      -8.236  12.160   1.455  1.00 97.99      A    C  
ATOM   1801  N   CYS A 227      -4.944   9.111   2.818  1.00 98.81      A    N  
ATOM   1802  CA  CYS A 227      -3.851   8.161   2.715  1.00 98.72      A    C  
ATOM   1803  C   CYS A 227      -4.339   6.763   2.309  1.00 98.61      A    C  
ATOM   1804  O   CYS A 227      -5.499   6.407   2.485  1.00 98.31      A    O  
ATOM   1805  CB  CYS A 227      -3.080   8.122   4.044  1.00 98.72      A    C  
ATOM   1806  SG  CYS A 227      -2.302   9.726   4.395  1.00 98.56      A    S  
ATOM   1807  N   ALA A 228      -3.408   5.971   1.791  1.00 98.41      A    N  
ATOM   1808  CA  ALA A 228      -3.511   4.529   1.638  1.00 98.01      A    C  
ATOM   1809  C   ALA A 228      -2.092   3.921   1.736  1.00 97.80      A    C  
ATOM   1810  O   ALA A 228      -1.118   4.650   1.536  1.00 97.23      A    O  
ATOM   1811  CB  ALA A 228      -4.176   4.215   0.295  1.00 97.59      A    C  
ATOM   1812  N   PRO A 229      -1.938   2.622   2.038  1.00 97.45      A    N  
ATOM   1813  CA  PRO A 229      -0.606   2.023   2.135  1.00 96.82      A    C  
ATOM   1814  C   PRO A 229       0.132   1.987   0.792  1.00 95.81      A    C  
ATOM   1815  O   PRO A 229       1.336   2.243   0.740  1.00 94.47      A    O  
ATOM   1816  CB  PRO A 229      -0.842   0.624   2.710  1.00 96.43      A    C  
ATOM   1817  CG  PRO A 229      -2.298   0.323   2.363  1.00 95.48      A    C  
ATOM   1818  CD  PRO A 229      -2.961   1.692   2.421  1.00 97.19      A    C  
ATOM   1819  N   SER A 230      -0.575   1.742  -0.315  1.00 95.30      A    N  
ATOM   1820  CA  SER A 230       0.020   1.627  -1.645  1.00 94.49      A    C  
ATOM   1821  C   SER A 230      -0.178   2.887  -2.499  1.00 95.08      A    C  
ATOM   1822  O   SER A 230      -1.197   3.571  -2.420  1.00 94.75      A    O  
ATOM   1823  CB  SER A 230      -0.489   0.382  -2.366  1.00 92.07      A    C  
ATOM   1824  OG  SER A 230      -1.789   0.569  -2.872  1.00 86.47      A    O  
ATOM   1825  N   ASN A 231       0.784   3.175  -3.380  1.00 93.10      A    N  
ATOM   1826  CA  ASN A 231       0.676   4.282  -4.322  1.00 93.70      A    C  
ATOM   1827  C   ASN A 231      -0.512   4.123  -5.278  1.00 94.54      A    C  
ATOM   1828  O   ASN A 231      -1.222   5.091  -5.518  1.00 94.35      A    O  
ATOM   1829  CB  ASN A 231       1.991   4.444  -5.097  1.00 93.21      A    C  
ATOM   1830  CG  ASN A 231       3.055   5.090  -4.234  1.00 92.12      A    C  
ATOM   1831  ND2 ASN A 231       3.993   4.322  -3.730  1.00 86.87      A    N  
ATOM   1832  OD1 ASN A 231       3.053   6.284  -3.991  1.00 88.03      A    O  
ATOM   1833  N   ILE A 232      -0.775   2.904  -5.742  1.00 93.00      A    N  
ATOM   1834  CA  ILE A 232      -1.899   2.605  -6.645  1.00 92.81      A    C  
ATOM   1835  C   ILE A 232      -3.238   2.972  -5.994  1.00 94.43      A    C  
ATOM   1836  O   ILE A 232      -4.061   3.636  -6.610  1.00 94.36      A    O  
ATOM   1837  CB  ILE A 232      -1.865   1.116  -7.073  1.00 90.62      A    C  
ATOM   1838  CG1 ILE A 232      -0.560   0.806  -7.855  1.00 83.49      A    C  
ATOM   1839  CG2 ILE A 232      -3.110   0.760  -7.917  1.00 81.15      A    C  
ATOM   1840  CD1 ILE A 232      -0.340  -0.691  -8.133  1.00 72.94      A    C  
ATOM   1841  N   ALA A 233      -3.448   2.592  -4.725  1.00 94.74      A    N  
ATOM   1842  CA  ALA A 233      -4.664   2.927  -4.007  1.00 95.93      A    C  
ATOM   1843  C   ALA A 233      -4.805   4.448  -3.785  1.00 97.01      A    C  
ATOM   1844  O   ALA A 233      -5.895   5.002  -3.934  1.00 97.16      A    O  
ATOM   1845  CB  ALA A 233      -4.682   2.152  -2.686  1.00 95.83      A    C  
ATOM   1846  N   VAL A 234      -3.696   5.138  -3.484  1.00 96.48      A    N  
ATOM   1847  CA  VAL A 234      -3.695   6.605  -3.375  1.00 97.57      A    C  
ATOM   1848  C   VAL A 234      -4.041   7.244  -4.708  1.00 97.97      A    C  
ATOM   1849  O   VAL A 234      -4.859   8.158  -4.728  1.00 97.97      A    O  
ATOM   1850  CB  VAL A 234      -2.341   7.157  -2.873  1.00 97.71      A    C  
ATOM   1851  CG1 VAL A 234      -2.350   8.685  -2.770  1.00 97.13      A    C  
ATOM   1852  CG2 VAL A 234      -2.000   6.640  -1.476  1.00 97.22      A    C  
ATOM   1853  N   ASP A 235      -3.461   6.774  -5.805  1.00 96.65      A    N  
ATOM   1854  CA  ASP A 235      -3.660   7.354  -7.136  1.00 97.00      A    C  
ATOM   1855  C   ASP A 235      -5.117   7.196  -7.594  1.00 97.72      A    C  
ATOM   1856  O   ASP A 235      -5.742   8.179  -7.998  1.00 97.68      A    O  
ATOM   1857  CB  ASP A 235      -2.653   6.740  -8.132  1.00 96.38      A    C  
ATOM   1858  CG  ASP A 235      -1.182   7.069  -7.813  1.00 95.41      A    C  
ATOM   1859  OD1 ASP A 235      -0.900   8.004  -7.027  1.00 93.27      A    O  
ATOM   1860  OD2 ASP A 235      -0.293   6.363  -8.337  1.00 92.48      A    O1-
ATOM   1861  N   GLN A 236      -5.714   6.024  -7.398  1.00 97.38      A    N  
ATOM   1862  CA  GLN A 236      -7.126   5.770  -7.686  1.00 97.29      A    C  
ATOM   1863  C   GLN A 236      -8.060   6.681  -6.874  1.00 97.83      A    C  
ATOM   1864  O   GLN A 236      -9.050   7.208  -7.396  1.00 97.64      A    O  
ATOM   1865  CB  GLN A 236      -7.469   4.311  -7.364  1.00 96.41      A    C  
ATOM   1866  CG  GLN A 236      -6.875   3.321  -8.387  1.00 90.30      A    C  
ATOM   1867  CD  GLN A 236      -7.143   1.862  -8.001  1.00 82.80      A    C  
ATOM   1868  NE2 GLN A 236      -6.799   0.924  -8.858  1.00 70.14      A    N  
ATOM   1869  OE1 GLN A 236      -7.670   1.538  -6.950  1.00 74.04      A    O  
ATOM   1870  N   LEU A 237      -7.765   6.876  -5.597  1.00 97.49      A    N  
ATOM   1871  CA  LEU A 237      -8.572   7.738  -4.741  1.00 97.93      A    C  
ATOM   1872  C   LEU A 237      -8.375   9.220  -5.085  1.00 98.48      A    C  
ATOM   1873  O   LEU A 237      -9.343   9.972  -5.115  1.00 98.33      A    O  
ATOM   1874  CB  LEU A 237      -8.261   7.384  -3.276  1.00 97.23      A    C  
ATOM   1875  CG  LEU A 237      -9.145   8.106  -2.237  1.00 93.61      A    C  
ATOM   1876  CD1 LEU A 237     -10.637   7.993  -2.506  1.00 92.50      A    C  
ATOM   1877  CD2 LEU A 237      -8.883   7.463  -0.875  1.00 92.38      A    C  
ATOM   1878  N   THR A 238      -7.145   9.616  -5.417  1.00 98.47      A    N  
ATOM   1879  CA  THR A 238      -6.800  10.962  -5.884  1.00 98.66      A    C  
ATOM   1880  C   THR A 238      -7.587  11.329  -7.142  1.00 98.64      A    C  
ATOM   1881  O   THR A 238      -8.188  12.396  -7.192  1.00 98.55      A    O  
ATOM   1882  CB  THR A 238      -5.290  11.073  -6.172  1.00 98.48      A    C  
ATOM   1883  CG2 THR A 238      -4.851  12.474  -6.597  1.00 97.33      A    C  
ATOM   1884  OG1 THR A 238      -4.546  10.774  -5.016  1.00 96.93      A    O  
ATOM   1885  N   GLU A 239      -7.643  10.428  -8.117  1.00 98.49      A    N  
ATOM   1886  CA  GLU A 239      -8.403  10.626  -9.354  1.00 98.33      A    C  
ATOM   1887  C   GLU A 239      -9.896  10.846  -9.068  1.00 98.40      A    C  
ATOM   1888  O   GLU A 239     -10.500  11.793  -9.559  1.00 97.99      A    O  
ATOM   1889  CB  GLU A 239      -8.195   9.403 -10.263  1.00 97.57      A    C  
ATOM   1890  CG  GLU A 239      -8.738   9.640 -11.677  1.00 91.80      A    C  
ATOM   1891  CD  GLU A 239      -8.785   8.370 -12.541  1.00 88.53      A    C  
ATOM   1892  OE1 GLU A 239      -9.371   8.468 -13.642  1.00 81.70      A    O  
ATOM   1893  OE2 GLU A 239      -8.332   7.298 -12.079  1.00 82.37      A    O1-
ATOM   1894  N   LYS A 240     -10.492  10.017  -8.203  1.00 98.29      A    N  
ATOM   1895  CA  LYS A 240     -11.912  10.149  -7.842  1.00 98.11      A    C  
ATOM   1896  C   LYS A 240     -12.215  11.431  -7.082  1.00 98.46      A    C  
ATOM   1897  O   LYS A 240     -13.241  12.046  -7.333  1.00 98.07      A    O  
ATOM   1898  CB  LYS A 240     -12.371   8.914  -7.039  1.00 97.20      A    C  
ATOM   1899  CG  LYS A 240     -12.549   7.655  -7.904  1.00 91.40      A    C  
ATOM   1900  CD  LYS A 240     -13.716   7.795  -8.883  1.00 86.54      A    C  
ATOM   1901  CE  LYS A 240     -13.692   6.695  -9.930  1.00 83.83      A    C  
ATOM   1902  NZ  LYS A 240     -14.375   7.155 -11.175  1.00 76.42      A    N1+
ATOM   1903  N   ILE A 241     -11.334  11.854  -6.183  1.00 98.42      A    N  
ATOM   1904  CA  ILE A 241     -11.498  13.119  -5.463  1.00 98.59      A    C  
ATOM   1905  C   ILE A 241     -11.378  14.302  -6.428  1.00 98.50      A    C  
ATOM   1906  O   ILE A 241     -12.190  15.221  -6.356  1.00 98.39      A    O  
ATOM   1907  CB  ILE A 241     -10.500  13.214  -4.297  1.00 98.63      A    C  
ATOM   1908  CG1 ILE A 241     -10.789  12.130  -3.232  1.00 98.26      A    C  
ATOM   1909  CG2 ILE A 241     -10.595  14.601  -3.628  1.00 98.35      A    C  
ATOM   1910  CD1 ILE A 241      -9.613  11.899  -2.284  1.00 97.60      A    C  
ATOM   1911  N   HIS A 242     -10.440  14.254  -7.383  1.00 98.63      A    N  
ATOM   1912  CA  HIS A 242     -10.277  15.295  -8.395  1.00 98.54      A    C  
ATOM   1913  C   HIS A 242     -11.530  15.469  -9.260  1.00 98.44      A    C  
ATOM   1914  O   HIS A 242     -11.928  16.597  -9.540  1.00 98.07      A    O  
ATOM   1915  CB  HIS A 242      -9.041  14.985  -9.246  1.00 98.44      A    C  
ATOM   1916  CG  HIS A 242      -8.812  16.024 -10.310  1.00 98.13      A    C  
ATOM   1917  CD2 HIS A 242      -8.943  15.855 -11.671  1.00 90.17      A    C  
ATOM   1918  ND1 HIS A 242      -8.507  17.356 -10.097  1.00 88.33      A    N  
ATOM   1919  CE1 HIS A 242      -8.451  17.960 -11.298  1.00 91.60      A    C  
ATOM   1920  NE2 HIS A 242      -8.704  17.085 -12.275  1.00 93.74      A    N  
ATOM   1921  N   GLN A 243     -12.231  14.381  -9.594  1.00 98.32      A    N  
ATOM   1922  CA  GLN A 243     -13.504  14.425 -10.334  1.00 98.05      A    C  
ATOM   1923  C   GLN A 243     -14.610  15.233  -9.625  1.00 97.93      A    C  
ATOM   1924  O   GLN A 243     -15.575  15.648 -10.261  1.00 96.80      A    O  
ATOM   1925  CB  GLN A 243     -13.996  12.987 -10.611  1.00 97.36      A    C  
ATOM   1926  CG  GLN A 243     -13.149  12.273 -11.673  1.00 94.71      A    C  
ATOM   1927  CD  GLN A 243     -13.402  10.763 -11.786  1.00 92.98      A    C  
ATOM   1928  NE2 GLN A 243     -12.557  10.062 -12.508  1.00 82.67      A    N  
ATOM   1929  OE1 GLN A 243     -14.332  10.167 -11.244  1.00 86.05      A    O  
ATOM   1930  N   THR A 244     -14.473  15.510  -8.322  1.00 98.09      A    N  
ATOM   1931  CA  THR A 244     -15.425  16.354  -7.585  1.00 97.84      A    C  
ATOM   1932  C   THR A 244     -15.196  17.858  -7.772  1.00 97.71      A    C  
ATOM   1933  O   THR A 244     -16.028  18.659  -7.345  1.00 96.44      A    O  
ATOM   1934  CB  THR A 244     -15.458  16.022  -6.084  1.00 97.58      A    C  
ATOM   1935  CG2 THR A 244     -15.624  14.536  -5.792  1.00 95.33      A    C  
ATOM   1936  OG1 THR A 244     -14.293  16.473  -5.426  1.00 95.57      A    O  
ATOM   1937  N   GLY A 245     -14.075  18.259  -8.383  1.00 97.99      A    N  
ATOM   1938  CA  GLY A 245     -13.684  19.654  -8.591  1.00 97.79      A    C  
ATOM   1939  C   GLY A 245     -12.903  20.283  -7.431  1.00 97.97      A    C  
ATOM   1940  O   GLY A 245     -12.640  21.482  -7.464  1.00 96.59      A    O  
ATOM   1941  N   LEU A 246     -12.530  19.506  -6.409  1.00 98.09      A    N  
ATOM   1942  CA  LEU A 246     -11.690  19.983  -5.319  1.00 98.13      A    C  
ATOM   1943  C   LEU A 246     -10.237  20.197  -5.768  1.00 98.21      A    C  
ATOM   1944  O   LEU A 246      -9.738  19.515  -6.661  1.00 97.81      A    O  
ATOM   1945  CB  LEU A 246     -11.738  18.984  -4.143  1.00 97.90      A    C  
ATOM   1946  CG  LEU A 246     -13.099  18.876  -3.431  1.00 97.28      A    C  
ATOM   1947  CD1 LEU A 246     -13.009  17.785  -2.363  1.00 96.28      A    C  
ATOM   1948  CD2 LEU A 246     -13.513  20.176  -2.746  1.00 95.99      A    C  
ATOM   1949  N   LYS A 247      -9.520  21.107  -5.090  1.00 98.31      A    N  
ATOM   1950  CA  LYS A 247      -8.082  21.298  -5.255  1.00 98.25      A    C  
ATOM   1951  C   LYS A 247      -7.329  20.174  -4.556  1.00 98.50      A    C  
ATOM   1952  O   LYS A 247      -7.190  20.163  -3.333  1.00 98.14      A    O  
ATOM   1953  CB  LYS A 247      -7.648  22.657  -4.706  1.00 97.29      A    C  
ATOM   1954  CG  LYS A 247      -8.225  23.831  -5.507  1.00 90.57      A    C  
ATOM   1955  CD  LYS A 247      -7.749  25.126  -4.863  1.00 85.43      A    C  
ATOM   1956  CE  LYS A 247      -8.335  26.344  -5.583  1.00 73.86      A    C  
ATOM   1957  NZ  LYS A 247      -7.892  27.578  -4.911  1.00 66.30      A    N1+
ATOM   1958  N   VAL A 248      -6.812  19.237  -5.333  1.00 98.50      A    N  
ATOM   1959  CA  VAL A 248      -6.096  18.067  -4.835  1.00 98.71      A    C  
ATOM   1960  C   VAL A 248      -4.607  18.204  -5.092  1.00 98.71      A    C  
ATOM   1961  O   VAL A 248      -4.189  18.532  -6.202  1.00 98.37      A    O  
ATOM   1962  CB  VAL A 248      -6.652  16.762  -5.430  1.00 98.50      A    C  
ATOM   1963  CG1 VAL A 248      -6.039  15.545  -4.738  1.00 97.23      A    C  
ATOM   1964  CG2 VAL A 248      -8.176  16.669  -5.270  1.00 97.22      A    C  
ATOM   1965  N   VAL A 249      -3.779  17.927  -4.081  1.00 98.76      A    N  
ATOM   1966  CA  VAL A 249      -2.325  17.804  -4.219  1.00 98.79      A    C  
ATOM   1967  C   VAL A 249      -1.908  16.371  -3.891  1.00 98.75      A    C  
ATOM   1968  O   VAL A 249      -2.091  15.893  -2.775  1.00 98.54      A    O  
ATOM   1969  CB  VAL A 249      -1.578  18.835  -3.348  1.00 98.47      A    C  
ATOM   1970  CG1 VAL A 249      -0.063  18.644  -3.433  1.00 97.31      A    C  
ATOM   1971  CG2 VAL A 249      -1.891  20.264  -3.801  1.00 97.50      A    C  
ATOM   1972  N   ARG A 250      -1.296  15.703  -4.859  1.00 98.68      A    N  
ATOM   1973  CA  ARG A 250      -0.676  14.395  -4.676  1.00 98.55      A    C  
ATOM   1974  C   ARG A 250       0.768  14.559  -4.216  1.00 98.42      A    C  
ATOM   1975  O   ARG A 250       1.624  14.981  -4.989  1.00 97.91      A    O  
ATOM   1976  CB  ARG A 250      -0.807  13.591  -5.986  1.00 98.15      A    C  
ATOM   1977  CG  ARG A 250      -0.182  12.193  -5.928  1.00 97.09      A    C  
ATOM   1978  CD  ARG A 250      -0.869  11.291  -4.901  1.00 95.78      A    C  
ATOM   1979  NE  ARG A 250      -0.367   9.913  -5.029  1.00 94.95      A    N  
ATOM   1980  CZ  ARG A 250       0.559   9.303  -4.315  1.00 95.21      A    C  
ATOM   1981  NH1 ARG A 250       1.144   9.870  -3.294  1.00 90.76      A    N1+
ATOM   1982  NH2 ARG A 250       0.898   8.101  -4.628  1.00 91.73      A    N  
ATOM   1983  N   LEU A 251       1.064  14.208  -2.976  1.00 98.28      A    N  
ATOM   1984  CA  LEU A 251       2.426  14.204  -2.462  1.00 98.09      A    C  
ATOM   1985  C   LEU A 251       3.097  12.858  -2.757  1.00 97.63      A    C  
ATOM   1986  O   LEU A 251       2.692  11.822  -2.239  1.00 96.27      A    O  
ATOM   1987  CB  LEU A 251       2.398  14.541  -0.964  1.00 97.47      A    C  
ATOM   1988  CG  LEU A 251       3.804  14.713  -0.362  1.00 95.60      A    C  
ATOM   1989  CD1 LEU A 251       4.452  16.012  -0.835  1.00 91.66      A    C  
ATOM   1990  CD2 LEU A 251       3.716  14.773   1.162  1.00 91.24      A    C  
ATOM   1991  N   CYS A 252       4.151  12.899  -3.571  1.00 95.95      A    N  
ATOM   1992  CA  CYS A 252       4.956  11.726  -3.909  1.00 94.59      A    C  
ATOM   1993  C   CYS A 252       6.323  11.791  -3.208  1.00 94.44      A    C  
ATOM   1994  O   CYS A 252       6.847  12.863  -2.922  1.00 92.09      A    O  
ATOM   1995  CB  CYS A 252       5.104  11.633  -5.441  1.00 90.38      A    C  
ATOM   1996  SG  CYS A 252       3.470  11.362  -6.206  1.00 80.65      A    S  
ATOM   1997  N   ALA A 253       6.902  10.620  -2.957  1.00 93.49      A    N  
ATOM   1998  CA  ALA A 253       8.298  10.535  -2.563  1.00 92.08      A    C  
ATOM   1999  C   ALA A 253       9.192  11.003  -3.725  1.00 91.27      A    C  
ATOM   2000  O   ALA A 253       8.892  10.695  -4.878  1.00 88.98      A    O  
ATOM   2001  CB  ALA A 253       8.613   9.093  -2.156  1.00 90.20      A    C  
ATOM   2002  N   LYS A 254      10.319  11.658  -3.428  1.00 88.81      A    N  
ATOM   2003  CA  LYS A 254      11.280  12.142  -4.441  1.00 87.10      A    C  
ATOM   2004  C   LYS A 254      11.737  11.025  -5.394  1.00 87.36      A    C  
ATOM   2005  O   LYS A 254      11.827  11.232  -6.593  1.00 83.81      A    O  
ATOM   2006  CB  LYS A 254      12.503  12.786  -3.756  1.00 84.51      A    C  
ATOM   2007  CG  LYS A 254      12.196  14.098  -3.027  1.00 76.13      A    C  
ATOM   2008  CD  LYS A 254      13.470  14.643  -2.320  1.00 68.81      A    C  
ATOM   2009  CE  LYS A 254      13.223  15.927  -1.515  1.00 61.19      A    C  
ATOM   2010  NZ  LYS A 254      14.375  16.262  -0.638  1.00 53.79      A    N1+
ATOM   2011  N   SER A 255      11.919   9.820  -4.867  1.00 86.63      A    N  
ATOM   2012  CA  SER A 255      12.296   8.636  -5.654  1.00 85.37      A    C  
ATOM   2013  C   SER A 255      11.237   8.153  -6.653  1.00 85.57      A    C  
ATOM   2014  O   SER A 255      11.521   7.278  -7.455  1.00 83.22      A    O  
ATOM   2015  CB  SER A 255      12.635   7.484  -4.699  1.00 83.67      A    C  
ATOM   2016  OG  SER A 255      11.536   7.172  -3.869  1.00 78.65      A    O  
ATOM   2017  N   ARG A 256      10.010   8.680  -6.584  1.00 87.33      A    N  
ATOM   2018  CA  ARG A 256       8.897   8.322  -7.468  1.00 87.64      A    C  
ATOM   2019  C   ARG A 256       8.480   9.463  -8.395  1.00 87.82      A    C  
ATOM   2020  O   ARG A 256       7.519   9.298  -9.132  1.00 85.86      A    O  
ATOM   2021  CB  ARG A 256       7.701   7.818  -6.655  1.00 86.56      A    C  
ATOM   2022  CG  ARG A 256       7.989   6.516  -5.888  1.00 80.55      A    C  
ATOM   2023  CD  ARG A 256       6.718   5.977  -5.228  1.00 78.71      A    C  
ATOM   2024  NE  ARG A 256       5.707   5.570  -6.216  1.00 72.29      A    N  
ATOM   2025  CZ  ARG A 256       5.505   4.361  -6.726  1.00 67.80      A    C  
ATOM   2026  NH1 ARG A 256       6.187   3.320  -6.332  1.00 60.35      A    N1+
ATOM   2027  NH2 ARG A 256       4.610   4.186  -7.645  1.00 60.39      A    N  
ATOM   2028  N   GLU A 257       9.163  10.605  -8.368  1.00 87.81      A    N  
ATOM   2029  CA  GLU A 257       8.808  11.767  -9.199  1.00 87.57      A    C  
ATOM   2030  C   GLU A 257       8.894  11.469 -10.706  1.00 86.78      A    C  
ATOM   2031  O   GLU A 257       8.161  12.071 -11.487  1.00 84.15      A    O  
ATOM   2032  CB  GLU A 257       9.683  12.975  -8.823  1.00 87.22      A    C  
ATOM   2033  CG  GLU A 257       9.346  13.549  -7.436  1.00 86.70      A    C  
ATOM   2034  CD  GLU A 257      10.132  14.821  -7.034  1.00 86.28      A    C  
ATOM   2035  OE1 GLU A 257       9.905  15.342  -5.912  1.00 80.98      A    O  
ATOM   2036  OE2 GLU A 257      10.956  15.330  -7.823  1.00 83.79      A    O1-
ATOM   2037  N   ALA A 258       9.752  10.535 -11.112  1.00 84.62      A    N  
ATOM   2038  CA  ALA A 258       9.899  10.097 -12.501  1.00 82.71      A    C  
ATOM   2039  C   ALA A 258       8.866   9.043 -12.952  1.00 83.69      A    C  
ATOM   2040  O   ALA A 258       8.879   8.631 -14.099  1.00 80.84      A    O  
ATOM   2041  CB  ALA A 258      11.332   9.590 -12.682  1.00 79.38      A    C  
ATOM   2042  N   ILE A 259       8.011   8.548 -12.041  1.00 86.12      A    N  
ATOM   2043  CA  ILE A 259       7.044   7.497 -12.349  1.00 86.77      A    C  
ATOM   2044  C   ILE A 259       5.738   8.140 -12.789  1.00 87.73      A    C  
ATOM   2045  O   ILE A 259       5.097   8.842 -12.004  1.00 86.30      A    O  
ATOM   2046  CB  ILE A 259       6.848   6.535 -11.157  1.00 85.31      A    C  
ATOM   2047  CG1 ILE A 259       8.198   5.906 -10.750  1.00 82.58      A    C  
ATOM   2048  CG2 ILE A 259       5.825   5.433 -11.519  1.00 81.09      A    C  
ATOM   2049  CD1 ILE A 259       8.120   5.050  -9.488  1.00 74.07      A    C  
ATOM   2050  N   ASP A 260       5.323   7.842 -14.006  1.00 87.78      A    N  
ATOM   2051  CA  ASP A 260       4.046   8.291 -14.530  1.00 87.58      A    C  
ATOM   2052  C   ASP A 260       2.869   7.549 -13.881  1.00 89.08      A    C  
ATOM   2053  O   ASP A 260       2.901   6.353 -13.583  1.00 87.11      A    O  
ATOM   2054  CB  ASP A 260       4.013   8.174 -16.058  1.00 83.97      A    C  
ATOM   2055  CG  ASP A 260       4.806   9.291 -16.746  1.00 76.35      A    C  
ATOM   2056  OD1 ASP A 260       4.763  10.434 -16.232  1.00 69.39      A    O  
ATOM   2057  OD2 ASP A 260       5.406   9.004 -17.805  1.00 68.26      A    O1-
ATOM   2058  N   SER A 261       1.798   8.308 -13.654  1.00 91.01      A    N  
ATOM   2059  CA  SER A 261       0.511   7.795 -13.209  1.00 92.61      A    C  
ATOM   2060  C   SER A 261      -0.616   8.631 -13.825  1.00 94.55      A    C  
ATOM   2061  O   SER A 261      -0.376   9.768 -14.243  1.00 94.32      A    O  
ATOM   2062  CB  SER A 261       0.442   7.801 -11.674  1.00 91.13      A    C  
ATOM   2063  OG  SER A 261       0.132   9.092 -11.171  1.00 87.70      A    O  
ATOM   2064  N   PRO A 262      -1.863   8.151 -13.818  1.00 94.89      A    N  
ATOM   2065  CA  PRO A 262      -3.006   8.934 -14.292  1.00 95.57      A    C  
ATOM   2066  C   PRO A 262      -3.216  10.271 -13.562  1.00 96.95      A    C  
ATOM   2067  O   PRO A 262      -3.929  11.142 -14.054  1.00 95.83      A    O  
ATOM   2068  CB  PRO A 262      -4.214   8.014 -14.101  1.00 93.84      A    C  
ATOM   2069  CG  PRO A 262      -3.611   6.608 -14.144  1.00 89.22      A    C  
ATOM   2070  CD  PRO A 262      -2.260   6.805 -13.468  1.00 92.44      A    C  
ATOM   2071  N   VAL A 263      -2.599  10.439 -12.393  1.00 96.88      A    N  
ATOM   2072  CA  VAL A 263      -2.689  11.641 -11.556  1.00 97.41      A    C  
ATOM   2073  C   VAL A 263      -1.361  12.395 -11.432  1.00 97.65      A    C  
ATOM   2074  O   VAL A 263      -1.214  13.235 -10.554  1.00 96.98      A    O  
ATOM   2075  CB  VAL A 263      -3.323  11.333 -10.189  1.00 96.80      A    C  
ATOM   2076  CG1 VAL A 263      -4.746  10.780 -10.350  1.00 94.22      A    C  
ATOM   2077  CG2 VAL A 263      -2.501  10.331  -9.374  1.00 94.29      A    C  
ATOM   2078  N   SER A 264      -0.393  12.134 -12.321  1.00 97.00      A    N  
ATOM   2079  CA  SER A 264       0.904  12.826 -12.323  1.00 96.53      A    C  
ATOM   2080  C   SER A 264       0.765  14.352 -12.405  1.00 96.93      A    C  
ATOM   2081  O   SER A 264       1.538  15.066 -11.782  1.00 96.14      A    O  
ATOM   2082  CB  SER A 264       1.779  12.334 -13.485  1.00 94.73      A    C  
ATOM   2083  OG  SER A 264       2.240  11.034 -13.213  1.00 86.02      A    O  
ATOM   2084  N   PHE A 265      -0.262  14.868 -13.097  1.00 97.25      A    N  
ATOM   2085  CA  PHE A 265      -0.541  16.304 -13.183  1.00 97.39      A    C  
ATOM   2086  C   PHE A 265      -0.969  16.925 -11.839  1.00 97.52      A    C  
ATOM   2087  O   PHE A 265      -0.844  18.132 -11.657  1.00 97.26      A    O  
ATOM   2088  CB  PHE A 265      -1.599  16.544 -14.266  1.00 97.28      A    C  
ATOM   2089  CG  PHE A 265      -3.003  16.114 -13.882  1.00 97.51      A    C  
ATOM   2090  CD1 PHE A 265      -3.420  14.781 -14.052  1.00 97.05      A    C  
ATOM   2091  CD2 PHE A 265      -3.898  17.059 -13.359  1.00 97.13      A    C  
ATOM   2092  CE1 PHE A 265      -4.718  14.395 -13.697  1.00 96.55      A    C  
ATOM   2093  CE2 PHE A 265      -5.198  16.675 -13.001  1.00 96.58      A    C  
ATOM   2094  CZ  PHE A 265      -5.611  15.344 -13.172  1.00 96.76      A    C  
ATOM   2095  N   LEU A 266      -1.427  16.122 -10.878  1.00 97.82      A    N  
ATOM   2096  CA  LEU A 266      -1.764  16.559  -9.521  1.00 98.24      A    C  
ATOM   2097  C   LEU A 266      -0.590  16.434  -8.548  1.00 98.26      A    C  
ATOM   2098  O   LEU A 266      -0.684  16.888  -7.409  1.00 97.92      A    O  
ATOM   2099  CB  LEU A 266      -2.981  15.759  -8.990  1.00 98.34      A    C  
ATOM   2100  CG  LEU A 266      -4.269  15.934  -9.807  1.00 97.98      A    C  
ATOM   2101  CD1 LEU A 266      -5.346  15.001  -9.272  1.00 97.36      A    C  
ATOM   2102  CD2 LEU A 266      -4.790  17.379  -9.728  1.00 96.89      A    C  
ATOM   2103  N   ALA A 267       0.514  15.826  -8.971  1.00 97.94      A    N  
ATOM   2104  CA  ALA A 267       1.678  15.659  -8.124  1.00 97.71      A    C  
ATOM   2105  C   ALA A 267       2.291  17.024  -7.767  1.00 97.76      A    C  
ATOM   2106  O   ALA A 267       2.452  17.889  -8.628  1.00 97.15      A    O  
ATOM   2107  CB  ALA A 267       2.689  14.735  -8.808  1.00 97.19      A    C  
ATOM   2108  N   LEU A 268       2.676  17.198  -6.497  1.00 97.87      A    N  
ATOM   2109  CA  LEU A 268       3.215  18.459  -5.983  1.00 97.67      A    C  
ATOM   2110  C   LEU A 268       4.372  18.987  -6.844  1.00 97.05      A    C  
ATOM   2111  O   LEU A 268       4.386  20.165  -7.182  1.00 96.26      A    O  
ATOM   2112  CB  LEU A 268       3.647  18.242  -4.525  1.00 97.54      A    C  
ATOM   2113  CG  LEU A 268       4.283  19.480  -3.852  1.00 97.16      A    C  
ATOM   2114  CD1 LEU A 268       3.310  20.656  -3.771  1.00 96.14      A    C  
ATOM   2115  CD2 LEU A 268       4.715  19.130  -2.432  1.00 95.91      A    C  
ATOM   2116  N   HIS A 269       5.311  18.128  -7.235  1.00 96.11      A    N  
ATOM   2117  CA  HIS A 269       6.459  18.515  -8.054  1.00 94.76      A    C  
ATOM   2118  C   HIS A 269       6.063  18.991  -9.457  1.00 94.28      A    C  
ATOM   2119  O   HIS A 269       6.662  19.941  -9.955  1.00 93.15      A    O  
ATOM   2120  CB  HIS A 269       7.458  17.351  -8.120  1.00 93.60      A    C  
ATOM   2121  CG  HIS A 269       6.922  16.109  -8.770  1.00 91.37      A    C  
ATOM   2122  CD2 HIS A 269       7.099  15.743 -10.087  1.00 84.88      A    C  
ATOM   2123  ND1 HIS A 269       6.188  15.105  -8.174  1.00 86.07      A    N  
ATOM   2124  CE1 HIS A 269       5.931  14.161  -9.096  1.00 85.37      A    C  
ATOM   2125  NE2 HIS A 269       6.462  14.518 -10.264  1.00 85.65      A    N  
ATOM   2126  N   ASN A 270       5.014  18.427 -10.047  1.00 95.73      A    N  
ATOM   2127  CA  ASN A 270       4.502  18.853 -11.345  1.00 95.40      A    C  
ATOM   2128  C   ASN A 270       3.677  20.139 -11.236  1.00 95.59      A    C  
ATOM   2129  O   ASN A 270       3.820  21.029 -12.068  1.00 94.48      A    O  
ATOM   2130  CB  ASN A 270       3.699  17.712 -11.986  1.00 94.97      A    C  
ATOM   2131  CG  ASN A 270       4.582  16.561 -12.448  1.00 93.88      A    C  
ATOM   2132  ND2 ASN A 270       4.031  15.372 -12.543  1.00 87.94      A    N  
ATOM   2133  OD1 ASN A 270       5.749  16.709 -12.736  1.00 88.82      A    O  
ATOM   2134  N   GLN A 271       2.878  20.299 -10.175  1.00 96.48      A    N  
ATOM   2135  CA  GLN A 271       2.170  21.559  -9.929  1.00 96.69      A    C  
ATOM   2136  C   GLN A 271       3.145  22.724  -9.721  1.00 96.22      A    C  
ATOM   2137  O   GLN A 271       2.910  23.800 -10.248  1.00 95.01      A    O  
ATOM   2138  CB  GLN A 271       1.215  21.430  -8.737  1.00 97.09      A    C  
ATOM   2139  CG  GLN A 271       0.040  20.475  -9.014  1.00 96.68      A    C  
ATOM   2140  CD  GLN A 271      -1.072  20.578  -7.974  1.00 96.81      A    C  
ATOM   2141  NE2 GLN A 271      -1.792  19.513  -7.722  1.00 89.69      A    N  
ATOM   2142  OE1 GLN A 271      -1.330  21.616  -7.383  1.00 90.26      A    O  
ATOM   2143  N   ILE A 272       4.261  22.501  -9.019  1.00 96.67      A    N  
ATOM   2144  CA  ILE A 272       5.309  23.515  -8.843  1.00 95.88      A    C  
ATOM   2145  C   ILE A 272       5.909  23.941 -10.185  1.00 94.92      A    C  
ATOM   2146  O   ILE A 272       6.095  25.132 -10.405  1.00 93.36      A    O  
ATOM   2147  CB  ILE A 272       6.399  23.002  -7.879  1.00 95.28      A    C  
ATOM   2148  CG1 ILE A 272       5.839  22.932  -6.453  1.00 92.07      A    C  
ATOM   2149  CG2 ILE A 272       7.648  23.905  -7.893  1.00 91.51      A    C  
ATOM   2150  CD1 ILE A 272       6.713  22.090  -5.508  1.00 87.42      A    C  
ATOM   2151  N   ARG A 273       6.172  22.999 -11.088  1.00 94.54      A    N  
ATOM   2152  CA  ARG A 273       6.697  23.303 -12.432  1.00 92.81      A    C  
ATOM   2153  C   ARG A 273       5.758  24.187 -13.252  1.00 92.21      A    C  
ATOM   2154  O   ARG A 273       6.226  24.983 -14.046  1.00 88.87      A    O  
ATOM   2155  CB  ARG A 273       6.997  22.006 -13.190  1.00 90.36      A    C  
ATOM   2156  CG  ARG A 273       8.338  21.392 -12.767  1.00 83.42      A    C  
ATOM   2157  CD  ARG A 273       8.615  20.123 -13.577  1.00 79.90      A    C  
ATOM   2158  NE  ARG A 273      10.043  19.736 -13.488  1.00 74.77      A    N  
ATOM   2159  CZ  ARG A 273      10.626  18.761 -14.158  1.00 69.36      A    C  
ATOM   2160  NH1 ARG A 273       9.943  17.932 -14.881  1.00 61.50      A    N1+
ATOM   2161  NH2 ARG A 273      11.918  18.616 -14.118  1.00 62.54      A    N  
ATOM   2162  N   ASN A 274       4.463  24.075 -13.013  1.00 92.16      A    N  
ATOM   2163  CA  ASN A 274       3.429  24.806 -13.730  1.00 91.11      A    C  
ATOM   2164  C   ASN A 274       2.941  26.065 -12.981  1.00 91.68      A    C  
ATOM   2165  O   ASN A 274       1.895  26.613 -13.316  1.00 88.25      A    O  
ATOM   2166  CB  ASN A 274       2.281  23.827 -14.046  1.00 88.92      A    C  
ATOM   2167  CG  ASN A 274       2.710  22.659 -14.924  1.00 84.41      A    C  
ATOM   2168  ND2 ASN A 274       1.976  21.569 -14.873  1.00 74.29      A    N  
ATOM   2169  OD1 ASN A 274       3.675  22.682 -15.661  1.00 76.24      A    O  
ATOM   2170  N   MET A 275       3.646  26.525 -11.939  1.00 91.91      A    N  
ATOM   2171  CA  MET A 275       3.266  27.726 -11.184  1.00 92.30      A    C  
ATOM   2172  C   MET A 275       3.693  29.004 -11.896  1.00 92.13      A    C  
ATOM   2173  O   MET A 275       4.784  29.530 -11.665  1.00 88.03      A    O  
ATOM   2174  CB  MET A 275       3.834  27.703  -9.757  1.00 90.21      A    C  
ATOM   2175  CG  MET A 275       3.007  26.822  -8.825  1.00 86.69      A    C  
ATOM   2176  SD  MET A 275       3.605  26.807  -7.107  1.00 87.63      A    S  
ATOM   2177  CE  MET A 275       2.995  28.417  -6.547  1.00 80.04      A    C  
ATOM   2178  N   ASP A 276       2.775  29.583 -12.649  1.00 92.50      A    N  
ATOM   2179  CA  ASP A 276       2.979  30.876 -13.314  1.00 91.62      A    C  
ATOM   2180  C   ASP A 276       3.186  32.040 -12.326  1.00 92.48      A    C  
ATOM   2181  O   ASP A 276       3.781  33.059 -12.671  1.00 88.58      A    O  
ATOM   2182  CB  ASP A 276       1.783  31.181 -14.226  1.00 88.13      A    C  
ATOM   2183  CG  ASP A 276       1.597  30.148 -15.342  1.00 81.01      A    C  
ATOM   2184  OD1 ASP A 276       2.621  29.573 -15.782  1.00 72.84      A    O  
ATOM   2185  OD2 ASP A 276       0.432  29.955 -15.737  1.00 74.61      A    O1-
ATOM   2186  N   SER A 277       2.759  31.891 -11.069  1.00 92.48      A    N  
ATOM   2187  CA  SER A 277       2.959  32.875 -10.003  1.00 92.31      A    C  
ATOM   2188  C   SER A 277       4.415  33.007  -9.541  1.00 93.37      A    C  
ATOM   2189  O   SER A 277       4.754  33.963  -8.844  1.00 90.82      A    O  
ATOM   2190  CB  SER A 277       2.066  32.531  -8.799  1.00 89.94      A    C  
ATOM   2191  OG  SER A 277       2.357  31.241  -8.309  1.00 83.66      A    O  
ATOM   2192  N   MET A 278       5.302  32.077  -9.913  1.00 93.86      A    N  
ATOM   2193  CA  MET A 278       6.712  32.067  -9.537  1.00 94.66      A    C  
ATOM   2194  C   MET A 278       7.647  31.965 -10.763  1.00 95.48      A    C  
ATOM   2195  O   MET A 278       8.363  30.971 -10.916  1.00 93.92      A    O  
ATOM   2196  CB  MET A 278       6.984  30.968  -8.504  1.00 92.94      A    C  
ATOM   2197  CG  MET A 278       6.272  31.224  -7.178  1.00 89.57      A    C  
ATOM   2198  SD  MET A 278       6.948  30.257  -5.788  1.00 87.94      A    S  
ATOM   2199  CE  MET A 278       5.885  30.890  -4.466  1.00 79.37      A    C  
ATOM   2200  N   PRO A 279       7.710  33.004 -11.623  1.00 95.07      A    N  
ATOM   2201  CA  PRO A 279       8.498  32.956 -12.864  1.00 94.70      A    C  
ATOM   2202  C   PRO A 279       9.999  32.783 -12.632  1.00 95.14      A    C  
ATOM   2203  O   PRO A 279      10.698  32.200 -13.458  1.00 93.91      A    O  
ATOM   2204  CB  PRO A 279       8.181  34.275 -13.571  1.00 93.42      A    C  
ATOM   2205  CG  PRO A 279       7.777  35.223 -12.444  1.00 90.08      A    C  
ATOM   2206  CD  PRO A 279       7.055  34.287 -11.483  1.00 93.42      A    C  
ATOM   2207  N   GLU A 280      10.528  33.242 -11.484  1.00 94.90      A    N  
ATOM   2208  CA  GLU A 280      11.924  33.009 -11.103  1.00 95.04      A    C  
ATOM   2209  C   GLU A 280      12.191  31.514 -10.856  1.00 95.34      A    C  
ATOM   2210  O   GLU A 280      13.198  30.987 -11.321  1.00 94.47      A    O  
ATOM   2211  CB  GLU A 280      12.257  33.843  -9.851  1.00 94.22      A    C  
ATOM   2212  CG  GLU A 280      13.761  33.857  -9.520  1.00 89.02      A    C  
ATOM   2213  CD  GLU A 280      14.085  34.533  -8.171  1.00 88.57      A    C  
ATOM   2214  OE1 GLU A 280      15.255  34.469  -7.737  1.00 81.97      A    O  
ATOM   2215  OE2 GLU A 280      13.184  35.076  -7.488  1.00 84.90      A    O1-
ATOM   2216  N   LEU A 281      11.272  30.840 -10.193  1.00 95.31      A    N  
ATOM   2217  CA  LEU A 281      11.377  29.400  -9.956  1.00 95.54      A    C  
ATOM   2218  C   LEU A 281      11.299  28.611 -11.265  1.00 95.24      A    C  
ATOM   2219  O   LEU A 281      12.088  27.685 -11.442  1.00 94.29      A    O  
ATOM   2220  CB  LEU A 281      10.296  28.964  -8.961  1.00 95.13      A    C  
ATOM   2221  CG  LEU A 281      10.317  27.457  -8.612  1.00 94.73      A    C  
ATOM   2222  CD1 LEU A 281      11.631  27.014  -7.988  1.00 92.08      A    C  
ATOM   2223  CD2 LEU A 281       9.197  27.162  -7.619  1.00 91.55      A    C  
ATOM   2224  N   GLN A 282      10.402  28.989 -12.176  1.00 95.38      A    N  
ATOM   2225  CA  GLN A 282      10.307  28.357 -13.496  1.00 94.07      A    C  
ATOM   2226  C   GLN A 282      11.613  28.513 -14.293  1.00 93.96      A    C  
ATOM   2227  O   GLN A 282      12.114  27.526 -14.824  1.00 92.48      A    O  
ATOM   2228  CB  GLN A 282       9.140  28.948 -14.296  1.00 92.63      A    C  
ATOM   2229  CG  GLN A 282       7.759  28.448 -13.822  1.00 84.47      A    C  
ATOM   2230  CD  GLN A 282       6.635  28.997 -14.698  1.00 77.77      A    C  
ATOM   2231  NE2 GLN A 282       5.457  28.413 -14.657  1.00 65.86      A    N  
ATOM   2232  OE1 GLN A 282       6.802  29.959 -15.426  1.00 69.19      A    O  
ATOM   2233  N   LYS A 283      12.220  29.722 -14.300  1.00 94.73      A    N  
ATOM   2234  CA  LYS A 283      13.504  29.952 -14.972  1.00 94.31      A    C  
ATOM   2235  C   LYS A 283      14.626  29.109 -14.373  1.00 94.31      A    C  
ATOM   2236  O   LYS A 283      15.388  28.495 -15.116  1.00 93.49      A    O  
ATOM   2237  CB  LYS A 283      13.883  31.432 -14.913  1.00 93.71      A    C  
ATOM   2238  CG  LYS A 283      13.106  32.253 -15.942  1.00 81.83      A    C  
ATOM   2239  CD  LYS A 283      13.561  33.717 -15.881  1.00 76.17      A    C  
ATOM   2240  CE  LYS A 283      12.832  34.533 -16.952  1.00 65.09      A    C  
ATOM   2241  NZ  LYS A 283      13.311  35.929 -16.981  1.00 56.88      A    N1+
ATOM   2242  N   LEU A 284      14.729  29.056 -13.046  1.00 94.54      A    N  
ATOM   2243  CA  LEU A 284      15.744  28.233 -12.379  1.00 94.35      A    C  
ATOM   2244  C   LEU A 284      15.518  26.736 -12.615  1.00 93.67      A    C  
ATOM   2245  O   LEU A 284      16.485  25.995 -12.767  1.00 92.69      A    O  
ATOM   2246  CB  LEU A 284      15.757  28.547 -10.875  1.00 94.57      A    C  
ATOM   2247  CG  LEU A 284      16.342  29.925 -10.510  1.00 93.62      A    C  
ATOM   2248  CD1 LEU A 284      16.124  30.186  -9.018  1.00 91.08      A    C  
ATOM   2249  CD2 LEU A 284      17.842  30.001 -10.780  1.00 90.69      A    C  
ATOM   2250  N   GLN A 285      14.258  26.295 -12.679  1.00 93.88      A    N  
ATOM   2251  CA  GLN A 285      13.921  24.906 -13.009  1.00 92.48      A    C  
ATOM   2252  C   GLN A 285      14.332  24.565 -14.435  1.00 92.04      A    C  
ATOM   2253  O   GLN A 285      14.966  23.539 -14.648  1.00 90.89      A    O  
ATOM   2254  CB  GLN A 285      12.418  24.668 -12.786  1.00 91.52      A    C  
ATOM   2255  CG  GLN A 285      12.002  23.205 -13.003  1.00 87.71      A    C  
ATOM   2256  CD  GLN A 285      12.668  22.246 -12.012  1.00 85.32      A    C  
ATOM   2257  NE2 GLN A 285      13.467  21.319 -12.471  1.00 75.65      A    N  
ATOM   2258  OE1 GLN A 285      12.464  22.327 -10.811  1.00 78.14      A    O  
ATOM   2259  N   GLN A 286      14.017  25.447 -15.394  1.00 92.74      A    N  
ATOM   2260  CA  GLN A 286      14.413  25.261 -16.790  1.00 91.66      A    C  
ATOM   2261  C   GLN A 286      15.932  25.214 -16.930  1.00 91.25      A    C  
ATOM   2262  O   GLN A 286      16.462  24.291 -17.557  1.00 89.95      A    O  
ATOM   2263  CB  GLN A 286      13.788  26.380 -17.623  1.00 90.90      A    C  
ATOM   2264  CG  GLN A 286      14.037  26.145 -19.124  1.00 81.91      A    C  
ATOM   2265  CD  GLN A 286      13.379  27.187 -20.022  1.00 76.63      A    C  
ATOM   2266  NE2 GLN A 286      13.531  27.028 -21.317  1.00 67.14      A    N  
ATOM   2267  OE1 GLN A 286      12.734  28.138 -19.600  1.00 70.01      A    O  
ATOM   2268  N   LEU A 287      16.645  26.132 -16.283  1.00 92.47      A    N  
ATOM   2269  CA  LEU A 287      18.104  26.146 -16.279  1.00 92.00      A    C  
ATOM   2270  C   LEU A 287      18.667  24.828 -15.718  1.00 91.03      A    C  
ATOM   2271  O   LEU A 287      19.555  24.231 -16.317  1.00 89.38      A    O  
ATOM   2272  CB  LEU A 287      18.595  27.351 -15.468  1.00 92.26      A    C  
ATOM   2273  CG  LEU A 287      20.092  27.660 -15.692  1.00 85.86      A    C  
ATOM   2274  CD1 LEU A 287      20.321  28.388 -17.015  1.00 81.03      A    C  
ATOM   2275  CD2 LEU A 287      20.621  28.552 -14.565  1.00 81.60      A    C  
ATOM   2276  N   LYS A 288      18.111  24.349 -14.608  1.00 90.66      A    N  
ATOM   2277  CA  LYS A 288      18.512  23.079 -13.982  1.00 89.00      A    C  
ATOM   2278  C   LYS A 288      18.243  21.873 -14.877  1.00 87.65      A    C  
ATOM   2279  O   LYS A 288      19.065  20.959 -14.922  1.00 85.07      A    O  
ATOM   2280  CB  LYS A 288      17.808  22.954 -12.633  1.00 87.96      A    C  
ATOM   2281  CG  LYS A 288      18.281  21.727 -11.855  1.00 84.76      A    C  
ATOM   2282  CD  LYS A 288      17.819  21.782 -10.403  1.00 83.01      A    C  
ATOM   2283  CE  LYS A 288      18.485  20.646  -9.628  1.00 78.13      A    C  
ATOM   2284  NZ  LYS A 288      18.561  20.949  -8.176  1.00 73.15      A    N1+
ATOM   2285  N   ASP A 289      17.119  21.864 -15.575  1.00 87.10      A    N  
ATOM   2286  CA  ASP A 289      16.756  20.775 -16.486  1.00 84.98      A    C  
ATOM   2287  C   ASP A 289      17.655  20.767 -17.743  1.00 83.84      A    C  
ATOM   2288  O   ASP A 289      17.960  19.700 -18.273  1.00 80.96      A    O  
ATOM   2289  CB  ASP A 289      15.261  20.882 -16.846  1.00 83.79      A    C  
ATOM   2290  CG  ASP A 289      14.272  20.582 -15.693  1.00 81.74      A    C  
ATOM   2291  OD1 ASP A 289      14.646  19.996 -14.654  1.00 79.72      A    O  
ATOM   2292  OD2 ASP A 289      13.054  20.858 -15.840  1.00 79.60      A    O1-
ATOM   2293  N   GLU A 290      18.117  21.936 -18.195  1.00 85.01      A    N  
ATOM   2294  CA  GLU A 290      18.997  22.073 -19.362  1.00 84.10      A    C  
ATOM   2295  C   GLU A 290      20.473  21.788 -19.040  1.00 82.83      A    C  
ATOM   2296  O   GLU A 290      21.150  21.112 -19.819  1.00 79.26      A    O  
ATOM   2297  CB  GLU A 290      18.859  23.487 -19.951  1.00 83.69      A    C  
ATOM   2298  CG  GLU A 290      17.528  23.700 -20.698  1.00 78.54      A    C  
ATOM   2299  CD  GLU A 290      17.308  25.144 -21.184  1.00 75.66      A    C  
ATOM   2300  OE1 GLU A 290      16.173  25.439 -21.638  1.00 70.00      A    O  
ATOM   2301  OE2 GLU A 290      18.257  25.962 -21.114  1.00 72.74      A    O1-
ATOM   2302  N   THR A 291      20.984  22.302 -17.914  1.00 85.47      A    N  
ATOM   2303  CA  THR A 291      22.412  22.213 -17.556  1.00 83.42      A    C  
ATOM   2304  C   THR A 291      22.746  21.053 -16.620  1.00 81.43      A    C  
ATOM   2305  O   THR A 291      23.909  20.688 -16.485  1.00 75.52      A    O  
ATOM   2306  CB  THR A 291      22.930  23.524 -16.951  1.00 82.42      A    C  
ATOM   2307  CG2 THR A 291      22.707  24.723 -17.874  1.00 75.16      A    C  
ATOM   2308  OG1 THR A 291      22.290  23.798 -15.734  1.00 77.17      A    O  
ATOM   2309  N   GLY A 292      21.755  20.482 -15.960  1.00 81.92      A    N  
ATOM   2310  CA  GLY A 292      21.910  19.436 -14.948  1.00 79.19      A    C  
ATOM   2311  C   GLY A 292      22.288  19.956 -13.558  1.00 79.58      A    C  
ATOM   2312  O   GLY A 292      21.799  19.419 -12.560  1.00 75.15      A    O  
ATOM   2313  N   GLU A 293      23.089  21.023 -13.478  1.00 82.44      A    N  
ATOM   2314  CA  GLU A 293      23.534  21.622 -12.225  1.00 83.23      A    C  
ATOM   2315  C   GLU A 293      23.346  23.148 -12.240  1.00 85.90      A    C  
ATOM   2316  O   GLU A 293      23.544  23.813 -13.249  1.00 83.13      A    O  
ATOM   2317  CB  GLU A 293      24.987  21.252 -11.915  1.00 77.15      A    C  
ATOM   2318  CG  GLU A 293      25.165  19.752 -11.615  1.00 66.69      A    C  
ATOM   2319  CD  GLU A 293      26.575  19.376 -11.118  1.00 63.50      A    C  
ATOM   2320  OE1 GLU A 293      26.734  18.213 -10.685  1.00 56.88      A    O  
ATOM   2321  OE2 GLU A 293      27.480  20.230 -11.164  1.00 56.09      A    O1-
ATOM   2322  N   LEU A 294      22.957  23.692 -11.088  1.00 86.89      A    N  
ATOM   2323  CA  LEU A 294      22.911  25.131 -10.861  1.00 89.34      A    C  
ATOM   2324  C   LEU A 294      24.174  25.582 -10.123  1.00 90.75      A    C  
ATOM   2325  O   LEU A 294      24.799  24.816  -9.389  1.00 88.60      A    O  
ATOM   2326  CB  LEU A 294      21.642  25.496 -10.067  1.00 88.09      A    C  
ATOM   2327  CG  LEU A 294      20.319  25.247 -10.809  1.00 88.07      A    C  
ATOM   2328  CD1 LEU A 294      19.143  25.578  -9.876  1.00 85.22      A    C  
ATOM   2329  CD2 LEU A 294      20.175  26.131 -12.048  1.00 84.96      A    C  
ATOM   2330  N   SER A 295      24.510  26.875 -10.257  1.00 92.26      A    N  
ATOM   2331  CA  SER A 295      25.509  27.477  -9.381  1.00 92.69      A    C  
ATOM   2332  C   SER A 295      25.097  27.325  -7.905  1.00 93.64      A    C  
ATOM   2333  O   SER A 295      23.915  27.212  -7.582  1.00 92.52      A    O  
ATOM   2334  CB  SER A 295      25.739  28.943  -9.756  1.00 91.44      A    C  
ATOM   2335  OG  SER A 295      24.739  29.781  -9.213  1.00 86.16      A    O  
ATOM   2336  N   SER A 296      26.058  27.377  -6.975  1.00 93.78      A    N  
ATOM   2337  CA  SER A 296      25.749  27.265  -5.537  1.00 94.34      A    C  
ATOM   2338  C   SER A 296      24.752  28.333  -5.057  1.00 95.02      A    C  
ATOM   2339  O   SER A 296      23.881  28.052  -4.219  1.00 94.06      A    O  
ATOM   2340  CB  SER A 296      27.057  27.364  -4.742  1.00 92.92      A    C  
ATOM   2341  OG  SER A 296      26.810  27.223  -3.357  1.00 79.25      A    O  
ATOM   2342  N   ALA A 297      24.842  29.552  -5.606  1.00 95.18      A    N  
ATOM   2343  CA  ALA A 297      23.915  30.634  -5.301  1.00 95.27      A    C  
ATOM   2344  C   ALA A 297      22.505  30.345  -5.853  1.00 95.76      A    C  
ATOM   2345  O   ALA A 297      21.521  30.453  -5.115  1.00 94.69      A    O  
ATOM   2346  CB  ALA A 297      24.495  31.943  -5.857  1.00 94.32      A    C  
ATOM   2347  N   ASP A 298      22.427  29.914  -7.116  1.00 95.23      A    N  
ATOM   2348  CA  ASP A 298      21.166  29.592  -7.779  1.00 94.97      A    C  
ATOM   2349  C   ASP A 298      20.511  28.350  -7.177  1.00 95.25      A    C  
ATOM   2350  O   ASP A 298      19.303  28.354  -6.951  1.00 94.54      A    O  
ATOM   2351  CB  ASP A 298      21.383  29.394  -9.287  1.00 93.95      A    C  
ATOM   2352  CG  ASP A 298      21.832  30.666  -9.984  1.00 91.48      A    C  
ATOM   2353  OD1 ASP A 298      21.311  31.748  -9.634  1.00 87.18      A    O  
ATOM   2354  OD2 ASP A 298      22.748  30.544 -10.830  1.00 87.24      A    O1-
ATOM   2355  N   GLU A 299      21.279  27.336  -6.806  1.00 95.06      A    N  
ATOM   2356  CA  GLU A 299      20.765  26.139  -6.132  1.00 94.47      A    C  
ATOM   2357  C   GLU A 299      20.150  26.491  -4.767  1.00 94.76      A    C  
ATOM   2358  O   GLU A 299      19.065  26.030  -4.425  1.00 94.26      A    O  
ATOM   2359  CB  GLU A 299      21.884  25.099  -5.993  1.00 92.81      A    C  
ATOM   2360  CG  GLU A 299      21.446  23.769  -5.351  1.00 87.30      A    C  
ATOM   2361  CD  GLU A 299      20.365  22.986  -6.129  1.00 85.91      A    C  
ATOM   2362  OE1 GLU A 299      19.603  22.214  -5.484  1.00 78.20      A    O  
ATOM   2363  OE2 GLU A 299      20.273  23.081  -7.373  1.00 78.78      A    O1-
ATOM   2364  N   LYS A 300      20.803  27.377  -3.995  1.00 95.87      A    N  
ATOM   2365  CA  LYS A 300      20.255  27.862  -2.724  1.00 96.08      A    C  
ATOM   2366  C   LYS A 300      18.956  28.643  -2.940  1.00 96.00      A    C  
ATOM   2367  O   LYS A 300      17.986  28.450  -2.198  1.00 95.16      A    O  
ATOM   2368  CB  LYS A 300      21.324  28.691  -2.007  1.00 95.60      A    C  
ATOM   2369  CG  LYS A 300      20.918  29.044  -0.572  1.00 84.21      A    C  
ATOM   2370  CD  LYS A 300      22.049  29.824   0.115  1.00 81.10      A    C  
ATOM   2371  CE  LYS A 300      21.686  30.163   1.570  1.00 70.02      A    C  
ATOM   2372  NZ  LYS A 300      22.791  30.899   2.235  1.00 61.27      A    N1+
ATOM   2373  N   ARG A 301      18.914  29.510  -3.958  1.00 95.87      A    N  
ATOM   2374  CA  ARG A 301      17.726  30.284  -4.332  1.00 95.84      A    C  
ATOM   2375  C   ARG A 301      16.603  29.377  -4.818  1.00 95.94      A    C  
ATOM   2376  O   ARG A 301      15.486  29.496  -4.324  1.00 94.97      A    O  
ATOM   2377  CB  ARG A 301      18.130  31.347  -5.373  1.00 95.10      A    C  
ATOM   2378  CG  ARG A 301      16.986  32.290  -5.776  1.00 86.07      A    C  
ATOM   2379  CD  ARG A 301      16.441  33.086  -4.588  1.00 82.47      A    C  
ATOM   2380  NE  ARG A 301      15.419  34.041  -5.032  1.00 75.59      A    N  
ATOM   2381  CZ  ARG A 301      14.613  34.761  -4.283  1.00 69.25      A    C  
ATOM   2382  NH1 ARG A 301      14.648  34.729  -2.972  1.00 61.32      A    N1+
ATOM   2383  NH2 ARG A 301      13.736  35.519  -4.864  1.00 62.04      A    N  
ATOM   2384  N   TYR A 302      16.917  28.429  -5.689  1.00 95.65      A    N  
ATOM   2385  CA  TYR A 302      15.994  27.421  -6.195  1.00 95.03      A    C  
ATOM   2386  C   TYR A 302      15.353  26.621  -5.056  1.00 95.17      A    C  
ATOM   2387  O   TYR A 302      14.128  26.544  -4.976  1.00 94.72      A    O  
ATOM   2388  CB  TYR A 302      16.737  26.495  -7.161  1.00 94.23      A    C  
ATOM   2389  CG  TYR A 302      15.929  25.289  -7.604  1.00 93.87      A    C  
ATOM   2390  CD1 TYR A 302      16.152  24.030  -7.021  1.00 91.47      A    C  
ATOM   2391  CD2 TYR A 302      14.925  25.441  -8.581  1.00 91.31      A    C  
ATOM   2392  CE1 TYR A 302      15.391  22.923  -7.412  1.00 90.91      A    C  
ATOM   2393  CE2 TYR A 302      14.162  24.333  -8.983  1.00 90.22      A    C  
ATOM   2394  CZ  TYR A 302      14.389  23.066  -8.400  1.00 91.07      A    C  
ATOM   2395  OH  TYR A 302      13.647  21.990  -8.783  1.00 89.17      A    O  
ATOM   2396  N   ARG A 303      16.154  26.116  -4.106  1.00 95.40      A    N  
ATOM   2397  CA  ARG A 303      15.639  25.372  -2.951  1.00 94.82      A    C  
ATOM   2398  C   ARG A 303      14.727  26.232  -2.065  1.00 95.44      A    C  
ATOM   2399  O   ARG A 303      13.714  25.731  -1.577  1.00 94.87      A    O  
ATOM   2400  CB  ARG A 303      16.801  24.802  -2.119  1.00 93.80      A    C  
ATOM   2401  CG  ARG A 303      17.533  23.639  -2.818  1.00 88.24      A    C  
ATOM   2402  CD  ARG A 303      18.689  23.150  -1.931  1.00 81.25      A    C  
ATOM   2403  NE  ARG A 303      19.544  22.176  -2.634  1.00 72.77      A    N  
ATOM   2404  CZ  ARG A 303      20.436  21.363  -2.081  1.00 65.35      A    C  
ATOM   2405  NH1 ARG A 303      20.633  21.301  -0.793  1.00 58.17      A    N1+
ATOM   2406  NH2 ARG A 303      21.160  20.598  -2.836  1.00 57.96      A    N  
ATOM   2407  N   ALA A 304      15.052  27.496  -1.849  1.00 95.70      A    N  
ATOM   2408  CA  ALA A 304      14.227  28.407  -1.066  1.00 96.15      A    C  
ATOM   2409  C   ALA A 304      12.873  28.689  -1.745  1.00 96.43      A    C  
ATOM   2410  O   ALA A 304      11.824  28.591  -1.101  1.00 95.70      A    O  
ATOM   2411  CB  ALA A 304      15.013  29.699  -0.801  1.00 95.85      A    C  
ATOM   2412  N   LEU A 305      12.879  28.967  -3.048  1.00 96.11      A    N  
ATOM   2413  CA  LEU A 305      11.667  29.182  -3.837  1.00 96.19      A    C  
ATOM   2414  C   LEU A 305      10.811  27.919  -3.913  1.00 96.18      A    C  
ATOM   2415  O   LEU A 305       9.607  27.991  -3.689  1.00 95.55      A    O  
ATOM   2416  CB  LEU A 305      12.044  29.668  -5.243  1.00 95.92      A    C  
ATOM   2417  CG  LEU A 305      12.620  31.098  -5.304  1.00 94.50      A    C  
ATOM   2418  CD1 LEU A 305      13.118  31.362  -6.723  1.00 92.15      A    C  
ATOM   2419  CD2 LEU A 305      11.574  32.159  -4.949  1.00 91.46      A    C  
ATOM   2420  N   LYS A 306      11.433  26.760  -4.118  1.00 96.06      A    N  
ATOM   2421  CA  LYS A 306      10.738  25.471  -4.143  1.00 95.67      A    C  
ATOM   2422  C   LYS A 306      10.026  25.184  -2.818  1.00 95.95      A    C  
ATOM   2423  O   LYS A 306       8.853  24.856  -2.831  1.00 95.37      A    O  
ATOM   2424  CB  LYS A 306      11.722  24.349  -4.551  1.00 94.45      A    C  
ATOM   2425  CG  LYS A 306      10.991  23.019  -4.775  1.00 89.55      A    C  
ATOM   2426  CD  LYS A 306      11.918  21.910  -5.328  1.00 85.87      A    C  
ATOM   2427  CE  LYS A 306      11.082  20.635  -5.506  1.00 78.33      A    C  
ATOM   2428  NZ  LYS A 306      11.838  19.492  -6.107  1.00 72.75      A    N1+
ATOM   2429  N   ARG A 307      10.684  25.421  -1.668  1.00 95.99      A    N  
ATOM   2430  CA  ARG A 307      10.042  25.280  -0.341  1.00 95.99      A    C  
ATOM   2431  C   ARG A 307       8.852  26.229  -0.157  1.00 96.22      A    C  
ATOM   2432  O   ARG A 307       7.873  25.868   0.489  1.00 95.64      A    O  
ATOM   2433  CB  ARG A 307      11.063  25.535   0.769  1.00 94.96      A    C  
ATOM   2434  CG  ARG A 307      12.054  24.371   0.947  1.00 86.62      A    C  
ATOM   2435  CD  ARG A 307      13.118  24.745   1.980  1.00 82.92      A    C  
ATOM   2436  NE  ARG A 307      14.149  23.698   2.118  1.00 74.13      A    N  
ATOM   2437  CZ  ARG A 307      15.247  23.759   2.852  1.00 66.46      A    C  
ATOM   2438  NH1 ARG A 307      15.524  24.794   3.598  1.00 59.17      A    N1+
ATOM   2439  NH2 ARG A 307      16.099  22.770   2.850  1.00 58.02      A    N  
ATOM   2440  N   THR A 308       8.941  27.439  -0.700  1.00 96.11      A    N  
ATOM   2441  CA  THR A 308       7.838  28.419  -0.651  1.00 96.28      A    C  
ATOM   2442  C   THR A 308       6.658  27.937  -1.497  1.00 96.66      A    C  
ATOM   2443  O   THR A 308       5.543  27.878  -0.981  1.00 96.12      A    O  
ATOM   2444  CB  THR A 308       8.310  29.806  -1.087  1.00 95.77      A    C  
ATOM   2445  CG2 THR A 308       7.224  30.870  -0.933  1.00 89.52      A    C  
ATOM   2446  OG1 THR A 308       9.384  30.207  -0.264  1.00 90.16      A    O  
ATOM   2447  N   ALA A 309       6.913  27.508  -2.728  1.00 96.84      A    N  
ATOM   2448  CA  ALA A 309       5.902  26.962  -3.628  1.00 96.98      A    C  
ATOM   2449  C   ALA A 309       5.218  25.706  -3.059  1.00 97.10      A    C  
ATOM   2450  O   ALA A 309       3.994  25.609  -3.051  1.00 96.72      A    O  
ATOM   2451  CB  ALA A 309       6.587  26.660  -4.971  1.00 96.53      A    C  
ATOM   2452  N   GLU A 310       6.007  24.782  -2.496  1.00 97.17      A    N  
ATOM   2453  CA  GLU A 310       5.502  23.589  -1.815  1.00 97.00      A    C  
ATOM   2454  C   GLU A 310       4.531  23.963  -0.693  1.00 97.44      A    C  
ATOM   2455  O   GLU A 310       3.427  23.423  -0.598  1.00 97.11      A    O  
ATOM   2456  CB  GLU A 310       6.670  22.776  -1.227  1.00 95.94      A    C  
ATOM   2457  CG  GLU A 310       7.452  21.982  -2.282  1.00 93.08      A    C  
ATOM   2458  CD  GLU A 310       8.699  21.257  -1.735  1.00 93.26      A    C  
ATOM   2459  OE1 GLU A 310       9.235  20.387  -2.467  1.00 87.67      A    O  
ATOM   2460  OE2 GLU A 310       9.133  21.535  -0.592  1.00 88.96      A    O1-
ATOM   2461  N   ARG A 311       4.926  24.924   0.151  1.00 97.03      A    N  
ATOM   2462  CA  ARG A 311       4.102  25.371   1.267  1.00 96.96      A    C  
ATOM   2463  C   ARG A 311       2.815  26.035   0.796  1.00 97.31      A    C  
ATOM   2464  O   ARG A 311       1.769  25.767   1.380  1.00 96.75      A    O  
ATOM   2465  CB  ARG A 311       4.924  26.289   2.173  1.00 95.77      A    C  
ATOM   2466  CG  ARG A 311       4.153  26.633   3.449  1.00 85.48      A    C  
ATOM   2467  CD  ARG A 311       5.018  27.469   4.382  1.00 77.54      A    C  
ATOM   2468  NE  ARG A 311       4.290  27.784   5.618  1.00 67.26      A    N  
ATOM   2469  CZ  ARG A 311       4.753  28.483   6.648  1.00 57.55      A    C  
ATOM   2470  NH1 ARG A 311       5.966  28.955   6.654  1.00 51.64      A    N1+
ATOM   2471  NH2 ARG A 311       3.986  28.708   7.671  1.00 50.86      A    N  
ATOM   2472  N   GLU A 312       2.876  26.874  -0.221  1.00 96.65      A    N  
ATOM   2473  CA  GLU A 312       1.710  27.556  -0.781  1.00 96.30      A    C  
ATOM   2474  C   GLU A 312       0.685  26.559  -1.338  1.00 96.83      A    C  
ATOM   2475  O   GLU A 312      -0.486  26.602  -0.962  1.00 96.24      A    O  
ATOM   2476  CB  GLU A 312       2.178  28.546  -1.858  1.00 95.26      A    C  
ATOM   2477  CG  GLU A 312       1.037  29.439  -2.366  1.00 85.63      A    C  
ATOM   2478  CD  GLU A 312       1.489  30.428  -3.462  1.00 78.80      A    C  
ATOM   2479  OE1 GLU A 312       0.633  30.790  -4.291  1.00 72.74      A    O  
ATOM   2480  OE2 GLU A 312       2.678  30.807  -3.475  1.00 72.57      A    O1-
ATOM   2481  N   LEU A 313       1.140  25.604  -2.153  1.00 97.18      A    N  
ATOM   2482  CA  LEU A 313       0.271  24.580  -2.730  1.00 97.54      A    C  
ATOM   2483  C   LEU A 313      -0.349  23.670  -1.667  1.00 97.88      A    C  
ATOM   2484  O   LEU A 313      -1.548  23.399  -1.718  1.00 97.49      A    O  
ATOM   2485  CB  LEU A 313       1.070  23.750  -3.751  1.00 97.33      A    C  
ATOM   2486  CG  LEU A 313       1.383  24.498  -5.058  1.00 96.13      A    C  
ATOM   2487  CD1 LEU A 313       2.366  23.667  -5.880  1.00 94.25      A    C  
ATOM   2488  CD2 LEU A 313       0.128  24.713  -5.907  1.00 93.89      A    C  
ATOM   2489  N   LEU A 314       0.424  23.238  -0.677  1.00 97.87      A    N  
ATOM   2490  CA  LEU A 314      -0.068  22.363   0.387  1.00 97.82      A    C  
ATOM   2491  C   LEU A 314      -1.053  23.077   1.322  1.00 97.75      A    C  
ATOM   2492  O   LEU A 314      -2.063  22.502   1.700  1.00 97.19      A    O  
ATOM   2493  CB  LEU A 314       1.124  21.801   1.186  1.00 97.83      A    C  
ATOM   2494  CG  LEU A 314       1.993  20.776   0.428  1.00 97.54      A    C  
ATOM   2495  CD1 LEU A 314       3.267  20.492   1.236  1.00 96.91      A    C  
ATOM   2496  CD2 LEU A 314       1.265  19.452   0.203  1.00 96.56      A    C  
ATOM   2497  N   MET A 315      -0.796  24.341   1.681  1.00 97.47      A    N  
ATOM   2498  CA  MET A 315      -1.676  25.106   2.571  1.00 96.88      A    C  
ATOM   2499  C   MET A 315      -3.000  25.493   1.909  1.00 96.85      A    C  
ATOM   2500  O   MET A 315      -4.014  25.595   2.596  1.00 95.19      A    O  
ATOM   2501  CB  MET A 315      -0.945  26.360   3.060  1.00 95.41      A    C  
ATOM   2502  CG  MET A 315       0.173  26.058   4.073  1.00 89.45      A    C  
ATOM   2503  SD  MET A 315      -0.338  25.484   5.718  1.00 81.01      A    S  
ATOM   2504  CE  MET A 315      -1.309  26.890   6.303  1.00 68.60      A    C  
ATOM   2505  N   ASN A 316      -2.998  25.696   0.589  1.00 97.02      A    N  
ATOM   2506  CA  ASN A 316      -4.180  26.088  -0.183  1.00 96.78      A    C  
ATOM   2507  C   ASN A 316      -4.934  24.904  -0.810  1.00 97.26      A    C  
ATOM   2508  O   ASN A 316      -5.918  25.117  -1.525  1.00 95.89      A    O  
ATOM   2509  CB  ASN A 316      -3.755  27.118  -1.248  1.00 95.60      A    C  
ATOM   2510  CG  ASN A 316      -3.296  28.439  -0.650  1.00 91.30      A    C  
ATOM   2511  ND2 ASN A 316      -2.369  29.103  -1.294  1.00 76.71      A    N  
ATOM   2512  OD1 ASN A 316      -3.773  28.896   0.374  1.00 80.13      A    O  
ATOM   2513  N   ALA A 317      -4.480  23.671  -0.572  1.00 97.96      A    N  
ATOM   2514  CA  ALA A 317      -5.170  22.477  -1.032  1.00 98.20      A    C  
ATOM   2515  C   ALA A 317      -6.454  22.234  -0.223  1.00 98.35      A    C  
ATOM   2516  O   ALA A 317      -6.484  22.412   0.992  1.00 97.97      A    O  
ATOM   2517  CB  ALA A 317      -4.209  21.286  -0.947  1.00 98.02      A    C  
ATOM   2518  N   ASP A 318      -7.496  21.764  -0.887  1.00 98.51      A    N  
ATOM   2519  CA  ASP A 318      -8.674  21.201  -0.209  1.00 98.51      A    C  
ATOM   2520  C   ASP A 318      -8.357  19.802   0.329  1.00 98.64      A    C  
ATOM   2521  O   ASP A 318      -8.834  19.401   1.398  1.00 98.37      A    O  
ATOM   2522  CB  ASP A 318      -9.852  21.119  -1.192  1.00 98.28      A    C  
ATOM   2523  CG  ASP A 318     -10.337  22.465  -1.720  1.00 97.76      A    C  
ATOM   2524  OD1 ASP A 318     -10.530  23.389  -0.904  1.00 95.91      A    O  
ATOM   2525  OD2 ASP A 318     -10.552  22.550  -2.950  1.00 95.73      A    O1-
ATOM   2526  N   VAL A 319      -7.548  19.055  -0.418  1.00 98.79      A    N  
ATOM   2527  CA  VAL A 319      -7.189  17.664  -0.119  1.00 98.85      A    C  
ATOM   2528  C   VAL A 319      -5.724  17.404  -0.437  1.00 98.81      A    C  
ATOM   2529  O   VAL A 319      -5.239  17.760  -1.515  1.00 98.62      A    O  
ATOM   2530  CB  VAL A 319      -8.072  16.673  -0.900  1.00 98.63      A    C  
ATOM   2531  CG1 VAL A 319      -7.829  15.236  -0.442  1.00 97.85      A    C  
ATOM   2532  CG2 VAL A 319      -9.575  16.955  -0.734  1.00 97.86      A    C  
ATOM   2533  N   ILE A 320      -5.017  16.739   0.472  1.00 98.80      A    N  
ATOM   2534  CA  ILE A 320      -3.661  16.236   0.252  1.00 98.81      A    C  
ATOM   2535  C   ILE A 320      -3.707  14.707   0.250  1.00 98.82      A    C  
ATOM   2536  O   ILE A 320      -4.181  14.097   1.216  1.00 98.76      A    O  
ATOM   2537  CB  ILE A 320      -2.680  16.796   1.299  1.00 98.77      A    C  
ATOM   2538  CG1 ILE A 320      -2.627  18.343   1.204  1.00 98.27      A    C  
ATOM   2539  CG2 ILE A 320      -1.274  16.191   1.091  1.00 98.49      A    C  
ATOM   2540  CD1 ILE A 320      -1.812  19.012   2.310  1.00 96.89      A    C  
ATOM   2541  N   CYS A 321      -3.212  14.096  -0.821  1.00 98.72      A    N  
ATOM   2542  CA  CYS A 321      -3.177  12.649  -0.993  1.00 98.74      A    C  
ATOM   2543  C   CYS A 321      -1.736  12.134  -0.961  1.00 98.66      A    C  
ATOM   2544  O   CYS A 321      -0.882  12.596  -1.721  1.00 98.20      A    O  
ATOM   2545  CB  CYS A 321      -3.874  12.265  -2.305  1.00 98.73      A    C  
ATOM   2546  SG  CYS A 321      -5.625  12.752  -2.283  1.00 98.57      A    S  
ATOM   2547  N   CYS A 322      -1.446  11.155  -0.112  1.00 98.48      A    N  
ATOM   2548  CA  CYS A 322      -0.150  10.488  -0.051  1.00 98.29      A    C  
ATOM   2549  C   CYS A 322      -0.279   9.063   0.512  1.00 98.15      A    C  
ATOM   2550  O   CYS A 322      -1.330   8.675   1.015  1.00 97.77      A    O  
ATOM   2551  CB  CYS A 322       0.828  11.340   0.772  1.00 98.11      A    C  
ATOM   2552  SG  CYS A 322       0.249  11.574   2.473  1.00 98.10      A    S  
ATOM   2553  N   THR A 323       0.795   8.283   0.443  1.00 97.70      A    N  
ATOM   2554  CA  THR A 323       0.831   7.001   1.174  1.00 97.51      A    C  
ATOM   2555  C   THR A 323       0.863   7.231   2.686  1.00 97.94      A    C  
ATOM   2556  O   THR A 323       1.264   8.312   3.140  1.00 97.86      A    O  
ATOM   2557  CB  THR A 323       2.015   6.126   0.752  1.00 96.41      A    C  
ATOM   2558  CG2 THR A 323       1.962   5.755  -0.723  1.00 93.61      A    C  
ATOM   2559  OG1 THR A 323       3.238   6.789   0.976  1.00 93.48      A    O  
ATOM   2560  N   CYS A 324       0.500   6.226   3.483  1.00 97.92      A    N  
ATOM   2561  CA  CYS A 324       0.590   6.297   4.945  1.00 98.23      A    C  
ATOM   2562  C   CYS A 324       1.996   6.730   5.399  1.00 98.28      A    C  
ATOM   2563  O   CYS A 324       2.146   7.750   6.069  1.00 98.08      A    O  
ATOM   2564  CB  CYS A 324       0.214   4.936   5.555  1.00 98.33      A    C  
ATOM   2565  SG  CYS A 324      -1.536   4.568   5.241  1.00 98.28      A    S  
ATOM   2566  N   VAL A 325       3.031   6.045   4.925  1.00 97.97      A    N  
ATOM   2567  CA  VAL A 325       4.430   6.425   5.194  1.00 97.68      A    C  
ATOM   2568  C   VAL A 325       4.765   7.807   4.610  1.00 97.75      A    C  
ATOM   2569  O   VAL A 325       5.512   8.580   5.211  1.00 97.17      A    O  
ATOM   2570  CB  VAL A 325       5.386   5.355   4.628  1.00 96.51      A    C  
ATOM   2571  CG1 VAL A 325       6.844   5.770   4.753  1.00 90.84      A    C  
ATOM   2572  CG2 VAL A 325       5.199   4.023   5.358  1.00 91.29      A    C  
ATOM   2573  N   GLY A 326       4.193   8.151   3.460  1.00 97.41      A    N  
ATOM   2574  CA  GLY A 326       4.359   9.449   2.811  1.00 97.23      A    C  
ATOM   2575  C   GLY A 326       3.830  10.628   3.638  1.00 97.55      A    C  
ATOM   2576  O   GLY A 326       4.348  11.731   3.507  1.00 97.10      A    O  
ATOM   2577  N   ALA A 327       2.885  10.401   4.539  1.00 97.93      A    N  
ATOM   2578  CA  ALA A 327       2.403  11.420   5.473  1.00 98.18      A    C  
ATOM   2579  C   ALA A 327       3.475  11.869   6.480  1.00 97.91      A    C  
ATOM   2580  O   ALA A 327       3.417  12.990   6.979  1.00 97.38      A    O  
ATOM   2581  CB  ALA A 327       1.165  10.879   6.183  1.00 98.22      A    C  
ATOM   2582  N   GLY A 328       4.499  11.052   6.726  1.00 97.97      A    N  
ATOM   2583  CA  GLY A 328       5.676  11.431   7.509  1.00 97.79      A    C  
ATOM   2584  C   GLY A 328       6.711  12.257   6.746  1.00 97.56      A    C  
ATOM   2585  O   GLY A 328       7.819  12.439   7.236  1.00 96.55      A    O  
ATOM   2586  N   ASP A 329       6.395  12.734   5.535  1.00 97.57      A    N  
ATOM   2587  CA  ASP A 329       7.282  13.601   4.759  1.00 97.30      A    C  
ATOM   2588  C   ASP A 329       7.538  14.924   5.521  1.00 97.35      A    C  
ATOM   2589  O   ASP A 329       6.584  15.529   6.019  1.00 96.82      A    O  
ATOM   2590  CB  ASP A 329       6.674  13.859   3.376  1.00 96.86      A    C  
ATOM   2591  CG  ASP A 329       7.637  14.528   2.395  1.00 95.97      A    C  
ATOM   2592  OD1 ASP A 329       8.007  15.709   2.618  1.00 92.50      A    O  
ATOM   2593  OD2 ASP A 329       7.994  13.910   1.372  1.00 91.23      A    O1-
ATOM   2594  N   PRO A 330       8.797  15.417   5.580  1.00 96.66      A    N  
ATOM   2595  CA  PRO A 330       9.120  16.670   6.261  1.00 96.18      A    C  
ATOM   2596  C   PRO A 330       8.290  17.874   5.805  1.00 96.25      A    C  
ATOM   2597  O   PRO A 330       8.044  18.788   6.592  1.00 95.01      A    O  
ATOM   2598  CB  PRO A 330      10.610  16.898   5.977  1.00 94.95      A    C  
ATOM   2599  CG  PRO A 330      11.157  15.494   5.772  1.00 92.58      A    C  
ATOM   2600  CD  PRO A 330      10.000  14.777   5.085  1.00 95.93      A    C  
ATOM   2601  N   ARG A 331       7.806  17.875   4.559  1.00 96.77      A    N  
ATOM   2602  CA  ARG A 331       6.952  18.932   4.008  1.00 96.51      A    C  
ATOM   2603  C   ARG A 331       5.595  19.025   4.718  1.00 96.60      A    C  
ATOM   2604  O   ARG A 331       5.018  20.110   4.766  1.00 95.51      A    O  
ATOM   2605  CB  ARG A 331       6.767  18.704   2.502  1.00 95.70      A    C  
ATOM   2606  CG  ARG A 331       8.091  18.862   1.735  1.00 94.73      A    C  
ATOM   2607  CD  ARG A 331       7.950  18.491   0.260  1.00 93.18      A    C  
ATOM   2608  NE  ARG A 331       7.861  17.037   0.069  1.00 91.35      A    N  
ATOM   2609  CZ  ARG A 331       7.818  16.406  -1.105  1.00 91.73      A    C  
ATOM   2610  NH1 ARG A 331       7.813  17.047  -2.238  1.00 84.43      A    N1+
ATOM   2611  NH2 ARG A 331       7.788  15.108  -1.143  1.00 86.49      A    N  
ATOM   2612  N   LEU A 332       5.109  17.931   5.303  1.00 97.10      A    N  
ATOM   2613  CA  LEU A 332       3.859  17.884   6.063  1.00 97.20      A    C  
ATOM   2614  C   LEU A 332       4.053  18.038   7.579  1.00 96.75      A    C  
ATOM   2615  O   LEU A 332       3.084  18.306   8.283  1.00 95.04      A    O  
ATOM   2616  CB  LEU A 332       3.097  16.579   5.747  1.00 97.38      A    C  
ATOM   2617  CG  LEU A 332       2.693  16.388   4.277  1.00 97.16      A    C  
ATOM   2618  CD1 LEU A 332       1.854  15.120   4.145  1.00 96.74      A    C  
ATOM   2619  CD2 LEU A 332       1.874  17.558   3.732  1.00 96.42      A    C  
ATOM   2620  N   ALA A 333       5.280  17.931   8.095  1.00 95.32      A    N  
ATOM   2621  CA  ALA A 333       5.557  17.853   9.531  1.00 93.60      A    C  
ATOM   2622  C   ALA A 333       5.063  19.064  10.351  1.00 92.08      A    C  
ATOM   2623  O   ALA A 333       4.846  18.957  11.553  1.00 85.32      A    O  
ATOM   2624  CB  ALA A 333       7.064  17.668   9.714  1.00 91.05      A    C  
ATOM   2625  N   LYS A 334       4.906  20.246   9.724  1.00 93.81      A    N  
ATOM   2626  CA  LYS A 334       4.399  21.467  10.366  1.00 93.12      A    C  
ATOM   2627  C   LYS A 334       2.900  21.686  10.169  1.00 94.06      A    C  
ATOM   2628  O   LYS A 334       2.367  22.707  10.607  1.00 89.98      A    O  
ATOM   2629  CB  LYS A 334       5.206  22.693   9.912  1.00 90.42      A    C  
ATOM   2630  CG  LYS A 334       6.676  22.595  10.336  1.00 83.49      A    C  
ATOM   2631  CD  LYS A 334       7.423  23.894  10.002  1.00 71.07      A    C  
ATOM   2632  CE  LYS A 334       8.878  23.753  10.448  1.00 61.96      A    C  
ATOM   2633  NZ  LYS A 334       9.681  24.990  10.200  1.00 52.26      A    N1+
ATOM   2634  N   MET A 335       2.232  20.779   9.470  1.00 96.13      A    N  
ATOM   2635  CA  MET A 335       0.801  20.854   9.212  1.00 96.46      A    C  
ATOM   2636  C   MET A 335       0.040  20.004  10.231  1.00 96.58      A    C  
ATOM   2637  O   MET A 335       0.540  19.004  10.728  1.00 95.19      A    O  
ATOM   2638  CB  MET A 335       0.487  20.437   7.773  1.00 96.36      A    C  
ATOM   2639  CG  MET A 335       1.156  21.366   6.752  1.00 94.56      A    C  
ATOM   2640  SD  MET A 335       0.712  21.047   5.013  1.00 94.60      A    S  
ATOM   2641  CE  MET A 335      -1.023  21.545   4.999  1.00 88.77      A    C  
ATOM   2642  N   GLN A 336      -1.192  20.417  10.524  1.00 96.73      A    N  
ATOM   2643  CA  GLN A 336      -2.131  19.618  11.294  1.00 96.52      A    C  
ATOM   2644  C   GLN A 336      -3.366  19.316  10.446  1.00 97.18      A    C  
ATOM   2645  O   GLN A 336      -3.907  20.199   9.794  1.00 96.03      A    O  
ATOM   2646  CB  GLN A 336      -2.518  20.315  12.600  1.00 94.40      A    C  
ATOM   2647  CG  GLN A 336      -1.379  20.297  13.629  1.00 87.75      A    C  
ATOM   2648  CD  GLN A 336      -1.844  20.716  15.025  1.00 82.06      A    C  
ATOM   2649  NE2 GLN A 336      -1.044  20.498  16.034  1.00 68.44      A    N  
ATOM   2650  OE1 GLN A 336      -2.943  21.214  15.229  1.00 73.14      A    O  
ATOM   2651  N   PHE A 337      -3.817  18.075  10.500  1.00 97.61      A    N  
ATOM   2652  CA  PHE A 337      -4.962  17.590   9.742  1.00 97.86      A    C  
ATOM   2653  C   PHE A 337      -6.074  17.164  10.692  1.00 97.77      A    C  
ATOM   2654  O   PHE A 337      -5.996  16.141  11.366  1.00 96.93      A    O  
ATOM   2655  CB  PHE A 337      -4.525  16.463   8.821  1.00 97.88      A    C  
ATOM   2656  CG  PHE A 337      -3.485  16.888   7.813  1.00 98.16      A    C  
ATOM   2657  CD1 PHE A 337      -3.870  17.545   6.639  1.00 97.65      A    C  
ATOM   2658  CD2 PHE A 337      -2.127  16.649   8.067  1.00 97.65      A    C  
ATOM   2659  CE1 PHE A 337      -2.907  17.943   5.704  1.00 97.40      A    C  
ATOM   2660  CE2 PHE A 337      -1.156  17.046   7.136  1.00 97.47      A    C  
ATOM   2661  CZ  PHE A 337      -1.546  17.690   5.954  1.00 97.76      A    C  
ATOM   2662  N   ARG A 338      -7.128  17.980  10.738  1.00 97.14      A    N  
ATOM   2663  CA  ARG A 338      -8.281  17.682  11.585  1.00 96.96      A    C  
ATOM   2664  C   ARG A 338      -9.014  16.418  11.132  1.00 97.48      A    C  
ATOM   2665  O   ARG A 338      -9.417  15.615  11.972  1.00 96.66      A    O  
ATOM   2666  CB  ARG A 338      -9.203  18.910  11.596  1.00 95.33      A    C  
ATOM   2667  CG  ARG A 338     -10.435  18.671  12.475  1.00 86.52      A    C  
ATOM   2668  CD  ARG A 338     -11.319  19.913  12.517  1.00 82.19      A    C  
ATOM   2669  NE  ARG A 338     -12.530  19.669  13.321  1.00 71.86      A    N  
ATOM   2670  CZ  ARG A 338     -13.358  20.588  13.766  1.00 63.53      A    C  
ATOM   2671  NH1 ARG A 338     -13.158  21.861  13.549  1.00 56.06      A    N1+
ATOM   2672  NH2 ARG A 338     -14.414  20.247  14.439  1.00 54.90      A    N  
ATOM   2673  N   SER A 339      -9.196  16.285   9.816  1.00 97.79      A    N  
ATOM   2674  CA  SER A 339      -9.930  15.187   9.184  1.00 98.02      A    C  
ATOM   2675  C   SER A 339      -8.969  14.333   8.371  1.00 98.41      A    C  
ATOM   2676  O   SER A 339      -8.286  14.847   7.485  1.00 98.33      A    O  
ATOM   2677  CB  SER A 339     -11.044  15.736   8.283  1.00 97.41      A    C  
ATOM   2678  OG  SER A 339     -11.958  16.517   9.041  1.00 94.16      A    O  
ATOM   2679  N   ILE A 340      -8.917  13.047   8.673  1.00 98.59      A    N  
ATOM   2680  CA  ILE A 340      -8.012  12.083   8.048  1.00 98.74      A    C  
ATOM   2681  C   ILE A 340      -8.817  10.867   7.600  1.00 98.70      A    C  
ATOM   2682  O   ILE A 340      -9.560  10.284   8.398  1.00 98.64      A    O  
ATOM   2683  CB  ILE A 340      -6.849  11.699   8.993  1.00 98.66      A    C  
ATOM   2684  CG1 ILE A 340      -6.145  12.964   9.531  1.00 97.99      A    C  
ATOM   2685  CG2 ILE A 340      -5.870  10.750   8.277  1.00 98.19      A    C  
ATOM   2686  CD1 ILE A 340      -4.907  12.713  10.389  1.00 95.12      A    C  
ATOM   2687  N   LEU A 341      -8.663  10.472   6.338  1.00 98.84      A    N  
ATOM   2688  CA  LEU A 341      -9.215   9.237   5.797  1.00 98.82      A    C  
ATOM   2689  C   LEU A 341      -8.074   8.341   5.310  1.00 98.89      A    C  
ATOM   2690  O   LEU A 341      -7.223   8.787   4.548  1.00 98.79      A    O  
ATOM   2691  CB  LEU A 341     -10.268   9.558   4.720  1.00 98.85      A    C  
ATOM   2692  CG  LEU A 341     -10.986   8.303   4.153  1.00 98.65      A    C  
ATOM   2693  CD1 LEU A 341     -12.420   8.644   3.772  1.00 97.98      A    C  
ATOM   2694  CD2 LEU A 341     -10.295   7.742   2.905  1.00 97.88      A    C  
ATOM   2695  N   ILE A 342      -8.087   7.092   5.742  1.00 98.88      A    N  
ATOM   2696  CA  ILE A 342      -7.109   6.085   5.321  1.00 98.86      A    C  
ATOM   2697  C   ILE A 342      -7.855   4.963   4.608  1.00 98.87      A    C  
ATOM   2698  O   ILE A 342      -8.617   4.224   5.236  1.00 98.61      A    O  
ATOM   2699  CB  ILE A 342      -6.267   5.574   6.511  1.00 98.86      A    C  
ATOM   2700  CG1 ILE A 342      -5.668   6.751   7.321  1.00 98.58      A    C  
ATOM   2701  CG2 ILE A 342      -5.160   4.648   5.973  1.00 98.70      A    C  
ATOM   2702  CD1 ILE A 342      -4.832   6.327   8.531  1.00 98.02      A    C  
ATOM   2703  N   ASP A 343      -7.664   4.861   3.298  1.00 98.70      A    N  
ATOM   2704  CA  ASP A 343      -8.197   3.770   2.482  1.00 98.52      A    C  
ATOM   2705  C   ASP A 343      -7.266   2.552   2.531  1.00 98.42      A    C  
ATOM   2706  O   ASP A 343      -6.079   2.666   2.839  1.00 97.86      A    O  
ATOM   2707  CB  ASP A 343      -8.460   4.257   1.049  1.00 98.03      A    C  
ATOM   2708  CG  ASP A 343      -9.453   3.367   0.278  1.00 96.47      A    C  
ATOM   2709  OD1 ASP A 343     -10.110   2.514   0.914  1.00 92.73      A    O  
ATOM   2710  OD2 ASP A 343      -9.614   3.593  -0.943  1.00 91.36      A    O1-
ATOM   2711  N   GLU A 344      -7.810   1.376   2.261  1.00 98.12      A    N  
ATOM   2712  CA  GLU A 344      -7.108   0.092   2.382  1.00 97.95      A    C  
ATOM   2713  C   GLU A 344      -6.298  -0.054   3.690  1.00 98.16      A    C  
ATOM   2714  O   GLU A 344      -5.268  -0.721   3.736  1.00 97.44      A    O  
ATOM   2715  CB  GLU A 344      -6.302  -0.209   1.101  1.00 96.94      A    C  
ATOM   2716  CG  GLU A 344      -7.123  -0.237  -0.210  1.00 93.23      A    C  
ATOM   2717  CD  GLU A 344      -8.223  -1.334  -0.274  1.00 88.52      A    C  
ATOM   2718  OE1 GLU A 344      -8.981  -1.362  -1.271  1.00 79.52      A    O  
ATOM   2719  OE2 GLU A 344      -8.392  -2.144   0.662  1.00 80.82      A    O1-
ATOM   2720  N   SER A 345      -6.783   0.537   4.777  1.00 98.39      A    N  
ATOM   2721  CA  SER A 345      -6.089   0.582   6.070  1.00 98.45      A    C  
ATOM   2722  C   SER A 345      -5.798  -0.791   6.679  1.00 98.47      A    C  
ATOM   2723  O   SER A 345      -4.913  -0.918   7.519  1.00 97.98      A    O  
ATOM   2724  CB  SER A 345      -6.901   1.419   7.066  1.00 98.18      A    C  
ATOM   2725  OG  SER A 345      -8.166   0.826   7.309  1.00 96.37      A    O  
ATOM   2726  N   THR A 346      -6.501  -1.829   6.234  1.00 98.47      A    N  
ATOM   2727  CA  THR A 346      -6.269  -3.224   6.633  1.00 98.30      A    C  
ATOM   2728  C   THR A 346      -5.014  -3.834   6.004  1.00 98.00      A    C  
ATOM   2729  O   THR A 346      -4.601  -4.911   6.422  1.00 97.01      A    O  
ATOM   2730  CB  THR A 346      -7.468  -4.101   6.269  1.00 97.93      A    C  
ATOM   2731  CG2 THR A 346      -8.693  -3.706   7.079  1.00 92.74      A    C  
ATOM   2732  OG1 THR A 346      -7.786  -3.962   4.904  1.00 93.35      A    O  
ATOM   2733  N   GLN A 347      -4.412  -3.177   5.017  1.00 97.88      A    N  
ATOM   2734  CA  GLN A 347      -3.177  -3.603   4.364  1.00 97.44      A    C  
ATOM   2735  C   GLN A 347      -1.930  -2.927   4.950  1.00 97.49      A    C  
ATOM   2736  O   GLN A 347      -0.814  -3.277   4.569  1.00 96.51      A    O  
ATOM   2737  CB  GLN A 347      -3.250  -3.335   2.854  1.00 96.48      A    C  
ATOM   2738  CG  GLN A 347      -4.444  -4.019   2.178  1.00 93.23      A    C  
ATOM   2739  CD  GLN A 347      -4.499  -3.728   0.676  1.00 88.39      A    C  
ATOM   2740  NE2 GLN A 347      -5.665  -3.779   0.072  1.00 74.94      A    N  
ATOM   2741  OE1 GLN A 347      -3.512  -3.473   0.013  1.00 78.78      A    O  
ATOM   2742  N   ALA A 348      -2.110  -1.975   5.856  1.00 97.71      A    N  
ATOM   2743  CA  ALA A 348      -1.024  -1.331   6.575  1.00 97.96      A    C  
ATOM   2744  C   ALA A 348      -0.824  -1.999   7.937  1.00 98.18      A    C  
ATOM   2745  O   ALA A 348      -1.793  -2.360   8.619  1.00 97.80      A    O  
ATOM   2746  CB  ALA A 348      -1.324   0.163   6.709  1.00 97.51      A    C  
ATOM   2747  N   THR A 349       0.426  -2.104   8.380  1.00 98.21      A    N  
ATOM   2748  CA  THR A 349       0.716  -2.397   9.786  1.00 98.30      A    C  
ATOM   2749  C   THR A 349       0.188  -1.262  10.660  1.00 98.47      A    C  
ATOM   2750  O   THR A 349       0.021  -0.120  10.223  1.00 98.19      A    O  
ATOM   2751  CB  THR A 349       2.207  -2.617  10.051  1.00 97.98      A    C  
ATOM   2752  CG2 THR A 349       2.787  -3.766   9.231  1.00 96.02      A    C  
ATOM   2753  OG1 THR A 349       2.949  -1.457   9.779  1.00 96.02      A    O  
ATOM   2754  N   GLU A 350      -0.075  -1.550  11.914  1.00 98.34      A    N  
ATOM   2755  CA  GLU A 350      -0.610  -0.533  12.803  1.00 98.34      A    C  
ATOM   2756  C   GLU A 350       0.325   0.686  12.963  1.00 98.59      A    C  
ATOM   2757  O   GLU A 350      -0.154   1.809  12.821  1.00 98.17      A    O  
ATOM   2758  CB  GLU A 350      -1.044  -1.188  14.120  1.00 97.56      A    C  
ATOM   2759  CG  GLU A 350      -1.576  -0.140  15.092  1.00 95.13      A    C  
ATOM   2760  CD  GLU A 350      -2.428  -0.686  16.219  1.00 96.81      A    C  
ATOM   2761  OE1 GLU A 350      -2.766   0.118  17.103  1.00 93.34      A    O  
ATOM   2762  OE2 GLU A 350      -2.851  -1.862  16.239  1.00 94.88      A    O1-
ATOM   2763  N   PRO A 351       1.656   0.529  13.145  1.00 98.55      A    N  
ATOM   2764  CA  PRO A 351       2.586   1.655  13.161  1.00 98.57      A    C  
ATOM   2765  C   PRO A 351       2.606   2.472  11.864  1.00 98.62      A    C  
ATOM   2766  O   PRO A 351       2.720   3.690  11.915  1.00 98.33      A    O  
ATOM   2767  CB  PRO A 351       3.961   1.044  13.439  1.00 98.28      A    C  
ATOM   2768  CG  PRO A 351       3.628  -0.248  14.173  1.00 97.12      A    C  
ATOM   2769  CD  PRO A 351       2.350  -0.697  13.484  1.00 98.28      A    C  
ATOM   2770  N   GLU A 352       2.466   1.827  10.704  1.00 98.58      A    N  
ATOM   2771  CA  GLU A 352       2.370   2.493   9.407  1.00 98.58      A    C  
ATOM   2772  C   GLU A 352       1.094   3.338   9.308  1.00 98.63      A    C  
ATOM   2773  O   GLU A 352       1.133   4.506   8.930  1.00 98.39      A    O  
ATOM   2774  CB  GLU A 352       2.425   1.427   8.306  1.00 97.88      A    C  
ATOM   2775  CG  GLU A 352       2.383   2.001   6.891  1.00 94.47      A    C  
ATOM   2776  CD  GLU A 352       2.285   0.918   5.809  1.00 94.24      A    C  
ATOM   2777  OE1 GLU A 352       2.179   1.308   4.621  1.00 88.30      A    O  
ATOM   2778  OE2 GLU A 352       2.273  -0.290   6.152  1.00 90.28      A    O1-
ATOM   2779  N   CYS A 353      -0.031   2.779   9.731  1.00 98.51      A    N  
ATOM   2780  CA  CYS A 353      -1.308   3.482   9.770  1.00 98.58      A    C  
ATOM   2781  C   CYS A 353      -1.293   4.671  10.760  1.00 98.66      A    C  
ATOM   2782  O   CYS A 353      -2.000   5.658  10.561  1.00 98.24      A    O  
ATOM   2783  CB  CYS A 353      -2.400   2.456  10.122  1.00 97.83      A    C  
ATOM   2784  SG  CYS A 353      -4.046   3.123   9.741  1.00 94.35      A    S  
ATOM   2785  N   MET A 354      -0.467   4.593  11.802  1.00 98.74      A    N  
ATOM   2786  CA  MET A 354      -0.332   5.670  12.785  1.00 98.72      A    C  
ATOM   2787  C   MET A 354       0.434   6.892  12.263  1.00 98.71      A    C  
ATOM   2788  O   MET A 354       0.241   7.977  12.802  1.00 98.50      A    O  
ATOM   2789  CB  MET A 354       0.301   5.125  14.074  1.00 98.55      A    C  
ATOM   2790  CG  MET A 354      -0.675   4.260  14.886  1.00 98.05      A    C  
ATOM   2791  SD  MET A 354      -2.164   5.110  15.492  1.00 97.59      A    S  
ATOM   2792  CE  MET A 354      -1.421   6.257  16.669  1.00 94.61      A    C  
ATOM   2793  N   VAL A 355       1.241   6.753  11.207  1.00 98.61      A    N  
ATOM   2794  CA  VAL A 355       2.018   7.874  10.634  1.00 98.57      A    C  
ATOM   2795  C   VAL A 355       1.120   9.068  10.256  1.00 98.58      A    C  
ATOM   2796  O   VAL A 355       1.378  10.160  10.761  1.00 98.23      A    O  
ATOM   2797  CB  VAL A 355       2.898   7.432   9.452  1.00 98.40      A    C  
ATOM   2798  CG1 VAL A 355       3.681   8.603   8.842  1.00 97.80      A    C  
ATOM   2799  CG2 VAL A 355       3.924   6.377   9.877  1.00 97.83      A    C  
ATOM   2800  N   PRO A 356       0.053   8.922   9.461  1.00 98.70      A    N  
ATOM   2801  CA  PRO A 356      -0.878  10.025   9.227  1.00 98.78      A    C  
ATOM   2802  C   PRO A 356      -1.710  10.388  10.457  1.00 98.78      A    C  
ATOM   2803  O   PRO A 356      -1.983  11.561  10.686  1.00 98.33      A    O  
ATOM   2804  CB  PRO A 356      -1.763   9.568   8.066  1.00 98.63      A    C  
ATOM   2805  CG  PRO A 356      -1.700   8.044   8.125  1.00 98.08      A    C  
ATOM   2806  CD  PRO A 356      -0.282   7.789   8.632  1.00 98.67      A    C  
ATOM   2807  N   VAL A 357      -2.096   9.422  11.279  1.00 98.79      A    N  
ATOM   2808  CA  VAL A 357      -3.025   9.632  12.401  1.00 98.65      A    C  
ATOM   2809  C   VAL A 357      -2.498  10.654  13.409  1.00 98.56      A    C  
ATOM   2810  O   VAL A 357      -3.267  11.481  13.900  1.00 97.99      A    O  
ATOM   2811  CB  VAL A 357      -3.358   8.298  13.094  1.00 98.49      A    C  
ATOM   2812  CG1 VAL A 357      -4.147   8.474  14.402  1.00 97.71      A    C  
ATOM   2813  CG2 VAL A 357      -4.207   7.408  12.183  1.00 97.86      A    C  
ATOM   2814  N   VAL A 358      -1.197  10.645  13.683  1.00 98.47      A    N  
ATOM   2815  CA  VAL A 358      -0.569  11.527  14.679  1.00 98.20      A    C  
ATOM   2816  C   VAL A 358      -0.387  12.981  14.208  1.00 97.82      A    C  
ATOM   2817  O   VAL A 358       0.126  13.795  14.971  1.00 96.43      A    O  
ATOM   2818  CB  VAL A 358       0.748  10.947  15.217  1.00 97.85      A    C  
ATOM   2819  CG1 VAL A 358       0.525   9.557  15.822  1.00 96.67      A    C  
ATOM   2820  CG2 VAL A 358       1.846  10.891  14.159  1.00 96.74      A    C  
ATOM   2821  N   LEU A 359      -0.850  13.327  13.004  1.00 98.24      A    N  
ATOM   2822  CA  LEU A 359      -0.773  14.683  12.453  1.00 98.17      A    C  
ATOM   2823  C   LEU A 359      -1.962  15.579  12.858  1.00 97.81      A    C  
ATOM   2824  O   LEU A 359      -2.343  16.501  12.137  1.00 95.95      A    O  
ATOM   2825  CB  LEU A 359      -0.582  14.623  10.927  1.00 98.10      A    C  
ATOM   2826  CG  LEU A 359       0.681  13.886  10.452  1.00 97.53      A    C  
ATOM   2827  CD1 LEU A 359       0.704  13.870   8.919  1.00 96.09      A    C  
ATOM   2828  CD2 LEU A 359       1.968  14.562  10.929  1.00 95.45      A    C  
ATOM   2829  N   GLY A 360      -2.563  15.333  14.026  1.00 97.38      A    N  
ATOM   2830  CA  GLY A 360      -3.609  16.186  14.594  1.00 96.92      A    C  
ATOM   2831  C   GLY A 360      -5.038  15.664  14.425  1.00 97.09      A    C  
ATOM   2832  O   GLY A 360      -5.988  16.447  14.527  1.00 94.83      A    O  
ATOM   2833  N   ALA A 361      -5.220  14.366  14.197  1.00 97.58      A    N  
ATOM   2834  CA  ALA A 361      -6.525  13.768  13.932  1.00 97.51      A    C  
ATOM   2835  C   ALA A 361      -7.576  14.105  15.006  1.00 97.07      A    C  
ATOM   2836  O   ALA A 361      -7.446  13.750  16.181  1.00 95.91      A    O  
ATOM   2837  CB  ALA A 361      -6.374  12.247  13.774  1.00 97.47      A    C  
ATOM   2838  N   LYS A 362      -8.664  14.747  14.575  1.00 97.11      A    N  
ATOM   2839  CA  LYS A 362      -9.897  14.955  15.354  1.00 96.71      A    C  
ATOM   2840  C   LYS A 362     -11.069  14.161  14.789  1.00 96.99      A    C  
ATOM   2841  O   LYS A 362     -12.036  13.907  15.502  1.00 95.72      A    O  
ATOM   2842  CB  LYS A 362     -10.239  16.449  15.427  1.00 95.57      A    C  
ATOM   2843  CG  LYS A 362      -9.133  17.254  16.126  1.00 91.66      A    C  
ATOM   2844  CD  LYS A 362      -9.518  18.727  16.345  1.00 85.02      A    C  
ATOM   2845  CE  LYS A 362      -8.323  19.412  17.008  1.00 76.75      A    C  
ATOM   2846  NZ  LYS A 362      -8.552  20.849  17.304  1.00 67.03      A    N1+
ATOM   2847  N   GLN A 363     -10.976  13.781  13.529  1.00 96.95      A    N  
ATOM   2848  CA  GLN A 363     -11.912  12.896  12.851  1.00 97.46      A    C  
ATOM   2849  C   GLN A 363     -11.118  11.916  11.989  1.00 98.05      A    C  
ATOM   2850  O   GLN A 363     -10.456  12.334  11.040  1.00 97.81      A    O  
ATOM   2851  CB  GLN A 363     -12.892  13.746  12.037  1.00 96.86      A    C  
ATOM   2852  CG  GLN A 363     -14.070  12.911  11.501  1.00 95.05      A    C  
ATOM   2853  CD  GLN A 363     -15.145  13.779  10.861  1.00 95.31      A    C  
ATOM   2854  NE2 GLN A 363     -16.338  13.259  10.685  1.00 87.93      A    N  
ATOM   2855  OE1 GLN A 363     -14.944  14.938  10.528  1.00 89.55      A    O  
ATOM   2856  N   LEU A 364     -11.176  10.642  12.344  1.00 98.11      A    N  
ATOM   2857  CA  LEU A 364     -10.450   9.571  11.682  1.00 98.53      A    C  
ATOM   2858  C   LEU A 364     -11.430   8.576  11.075  1.00 98.53      A    C  
ATOM   2859  O   LEU A 364     -12.315   8.054  11.763  1.00 98.39      A    O  
ATOM   2860  CB  LEU A 364      -9.485   8.922  12.688  1.00 98.57      A    C  
ATOM   2861  CG  LEU A 364      -8.681   7.739  12.123  1.00 98.48      A    C  
ATOM   2862  CD1 LEU A 364      -7.770   8.158  10.961  1.00 98.14      A    C  
ATOM   2863  CD2 LEU A 364      -7.809   7.153  13.227  1.00 98.14      A    C  
ATOM   2864  N   ILE A 365     -11.254   8.289   9.797  1.00 98.76      A    N  
ATOM   2865  CA  ILE A 365     -12.051   7.327   9.054  1.00 98.89      A    C  
ATOM   2866  C   ILE A 365     -11.098   6.284   8.474  1.00 98.85      A    C  
ATOM   2867  O   ILE A 365     -10.273   6.612   7.625  1.00 98.78      A    O  
ATOM   2868  CB  ILE A 365     -12.894   8.021   7.963  1.00 98.62      A    C  
ATOM   2869  CG1 ILE A 365     -13.806   9.120   8.574  1.00 97.56      A    C  
ATOM   2870  CG2 ILE A 365     -13.746   6.970   7.221  1.00 97.79      A    C  
ATOM   2871  CD1 ILE A 365     -14.354  10.092   7.530  1.00 91.94      A    C  
ATOM   2872  N   LEU A 366     -11.218   5.049   8.926  1.00 98.81      A    N  
ATOM   2873  CA  LEU A 366     -10.472   3.926   8.386  1.00 98.85      A    C  
ATOM   2874  C   LEU A 366     -11.383   3.143   7.446  1.00 98.82      A    C  
ATOM   2875  O   LEU A 366     -12.456   2.684   7.846  1.00 98.70      A    O  
ATOM   2876  CB  LEU A 366      -9.931   3.034   9.521  1.00 98.82      A    C  
ATOM   2877  CG  LEU A 366      -9.083   3.761  10.575  1.00 98.41      A    C  
ATOM   2878  CD1 LEU A 366      -8.561   2.748  11.603  1.00 98.05      A    C  
ATOM   2879  CD2 LEU A 366      -7.866   4.475   9.973  1.00 97.82      A    C  
ATOM   2880  N   VAL A 367     -10.964   3.002   6.199  1.00 98.81      A    N  
ATOM   2881  CA  VAL A 367     -11.647   2.213   5.177  1.00 98.75      A    C  
ATOM   2882  C   VAL A 367     -10.783   1.007   4.852  1.00 98.76      A    C  
ATOM   2883  O   VAL A 367      -9.564   1.110   4.779  1.00 98.31      A    O  
ATOM   2884  CB  VAL A 367     -11.974   3.050   3.925  1.00 98.67      A    C  
ATOM   2885  CG1 VAL A 367     -12.861   2.270   2.955  1.00 98.09      A    C  
ATOM   2886  CG2 VAL A 367     -12.695   4.348   4.294  1.00 98.25      A    C  
ATOM   2887  N   GLY A 368     -11.402  -0.140   4.698  1.00 98.43      A    N  
ATOM   2888  CA  GLY A 368     -10.684  -1.369   4.401  1.00 98.27      A    C  
ATOM   2889  C   GLY A 368     -11.597  -2.581   4.409  1.00 98.38      A    C  
ATOM   2890  O   GLY A 368     -12.815  -2.461   4.448  1.00 97.53      A    O  
ATOM   2891  N   ASP A 369     -10.998  -3.761   4.364  1.00 98.30      A    N  
ATOM   2892  CA  ASP A 369     -11.724  -5.016   4.505  1.00 98.26      A    C  
ATOM   2893  C   ASP A 369     -10.841  -6.046   5.208  1.00 98.05      A    C  
ATOM   2894  O   ASP A 369      -9.942  -6.628   4.604  1.00 97.11      A    O  
ATOM   2895  CB  ASP A 369     -12.198  -5.504   3.137  1.00 98.11      A    C  
ATOM   2896  CG  ASP A 369     -13.111  -6.720   3.244  1.00 98.10      A    C  
ATOM   2897  OD1 ASP A 369     -13.451  -7.139   4.377  1.00 97.11      A    O  
ATOM   2898  OD2 ASP A 369     -13.520  -7.220   2.178  1.00 96.89      A    O1-
ATOM   2899  N   HIS A 370     -11.107  -6.285   6.481  1.00 97.81      A    N  
ATOM   2900  CA  HIS A 370     -10.373  -7.251   7.294  1.00 97.49      A    C  
ATOM   2901  C   HIS A 370     -10.628  -8.711   6.891  1.00 97.12      A    C  
ATOM   2902  O   HIS A 370      -9.969  -9.616   7.400  1.00 96.05      A    O  
ATOM   2903  CB  HIS A 370     -10.701  -7.006   8.774  1.00 97.02      A    C  
ATOM   2904  CG  HIS A 370     -12.161  -7.192   9.097  1.00 97.01      A    C  
ATOM   2905  CD2 HIS A 370     -12.756  -8.315   9.605  1.00 91.99      A    C  
ATOM   2906  ND1 HIS A 370     -13.158  -6.256   8.930  1.00 92.09      A    N  
ATOM   2907  CE1 HIS A 370     -14.309  -6.806   9.333  1.00 92.60      A    C  
ATOM   2908  NE2 HIS A 370     -14.116  -8.048   9.743  1.00 93.02      A    N  
ATOM   2909  N   CYS A 371     -11.545  -8.965   5.948  1.00 97.97      A    N  
ATOM   2910  CA  CYS A 371     -11.762 -10.270   5.326  1.00 97.87      A    C  
ATOM   2911  C   CYS A 371     -10.948 -10.456   4.034  1.00 97.60      A    C  
ATOM   2912  O   CYS A 371     -10.991 -11.518   3.422  1.00 96.85      A    O  
ATOM   2913  CB  CYS A 371     -13.264 -10.471   5.073  1.00 97.72      A    C  
ATOM   2914  SG  CYS A 371     -14.203 -10.403   6.631  1.00 96.91      A    S  
ATOM   2915  N   GLN A 372     -10.218  -9.433   3.591  1.00 97.32      A    N  
ATOM   2916  CA  GLN A 372      -9.244  -9.495   2.498  1.00 97.23      A    C  
ATOM   2917  C   GLN A 372      -7.810  -9.529   3.054  1.00 96.98      A    C  
ATOM   2918  O   GLN A 372      -7.606  -9.735   4.250  1.00 95.37      A    O  
ATOM   2919  CB  GLN A 372      -9.494  -8.338   1.516  1.00 96.78      A    C  
ATOM   2920  CG  GLN A 372     -10.836  -8.474   0.799  1.00 95.66      A    C  
ATOM   2921  CD  GLN A 372     -11.044  -7.382  -0.236  1.00 95.53      A    C  
ATOM   2922  NE2 GLN A 372     -11.985  -6.501  -0.025  1.00 85.73      A    N  
ATOM   2923  OE1 GLN A 372     -10.374  -7.307  -1.255  1.00 87.72      A    O  
ATOM   2924  N   LEU A 373      -6.805  -9.363   2.192  1.00 96.57      A    N  
ATOM   2925  CA  LEU A 373      -5.407  -9.432   2.607  1.00 96.34      A    C  
ATOM   2926  C   LEU A 373      -5.083  -8.383   3.672  1.00 96.52      A    C  
ATOM   2927  O   LEU A 373      -5.456  -7.218   3.556  1.00 94.89      A    O  
ATOM   2928  CB  LEU A 373      -4.468  -9.299   1.402  1.00 94.81      A    C  
ATOM   2929  CG  LEU A 373      -4.602 -10.419   0.360  1.00 92.07      A    C  
ATOM   2930  CD1 LEU A 373      -3.658 -10.170  -0.810  1.00 86.13      A    C  
ATOM   2931  CD2 LEU A 373      -4.283 -11.790   0.943  1.00 84.73      A    C  
ATOM   2932  N   GLY A 374      -4.351  -8.822   4.691  1.00 95.97      A    N  
ATOM   2933  CA  GLY A 374      -3.747  -7.960   5.694  1.00 95.97      A    C  
ATOM   2934  C   GLY A 374      -2.388  -7.398   5.254  1.00 96.14      A    C  
ATOM   2935  O   GLY A 374      -1.971  -7.592   4.112  1.00 94.96      A    O  
ATOM   2936  N   PRO A 375      -1.684  -6.715   6.162  1.00 96.56      A    N  
ATOM   2937  CA  PRO A 375      -0.358  -6.190   5.894  1.00 96.40      A    C  
ATOM   2938  C   PRO A 375       0.653  -7.310   5.656  1.00 95.70      A    C  
ATOM   2939  O   PRO A 375       0.576  -8.397   6.249  1.00 93.72      A    O  
ATOM   2940  CB  PRO A 375      -0.004  -5.340   7.114  1.00 96.06      A    C  
ATOM   2941  CG  PRO A 375      -0.798  -5.983   8.249  1.00 94.62      A    C  
ATOM   2942  CD  PRO A 375      -2.059  -6.470   7.550  1.00 96.67      A    C  
ATOM   2943  N   VAL A 376       1.636  -7.036   4.813  1.00 95.29      A    N  
ATOM   2944  CA  VAL A 376       2.773  -7.927   4.598  1.00 94.17      A    C  
ATOM   2945  C   VAL A 376       3.821  -7.641   5.670  1.00 95.06      A    C  
ATOM   2946  O   VAL A 376       4.305  -6.519   5.774  1.00 94.20      A    O  
ATOM   2947  CB  VAL A 376       3.354  -7.766   3.177  1.00 91.82      A    C  
ATOM   2948  CG1 VAL A 376       4.530  -8.716   2.946  1.00 86.66      A    C  
ATOM   2949  CG2 VAL A 376       2.281  -8.076   2.125  1.00 86.92      A    C  
ATOM   2950  N   VAL A 377       4.158  -8.669   6.446  1.00 94.93      A    N  
ATOM   2951  CA  VAL A 377       5.214  -8.626   7.464  1.00 95.74      A    C  
ATOM   2952  C   VAL A 377       6.180  -9.764   7.165  1.00 95.19      A    C  
ATOM   2953  O   VAL A 377       5.802 -10.937   7.222  1.00 93.95      A    O  
ATOM   2954  CB  VAL A 377       4.632  -8.740   8.883  1.00 95.90      A    C  
ATOM   2955  CG1 VAL A 377       5.741  -8.705   9.945  1.00 94.43      A    C  
ATOM   2956  CG2 VAL A 377       3.660  -7.590   9.182  1.00 94.80      A    C  
ATOM   2957  N   MET A 378       7.426  -9.414   6.846  1.00 95.63      A    N  
ATOM   2958  CA  MET A 378       8.443 -10.364   6.402  1.00 94.53      A    C  
ATOM   2959  C   MET A 378       9.063 -11.116   7.587  1.00 95.07      A    C  
ATOM   2960  O   MET A 378       9.288 -12.326   7.544  1.00 93.74      A    O  
ATOM   2961  CB  MET A 378       9.520  -9.613   5.599  1.00 92.62      A    C  
ATOM   2962  CG  MET A 378       8.954  -8.842   4.393  1.00 89.38      A    C  
ATOM   2963  SD  MET A 378       8.047  -9.854   3.188  1.00 81.21      A    S  
ATOM   2964  CE  MET A 378       9.411 -10.800   2.499  1.00 70.99      A    C  
ATOM   2965  N   CYS A 379       9.288 -10.416   8.693  1.00 95.84      A    N  
ATOM   2966  CA  CYS A 379       9.831 -11.003   9.907  1.00 96.63      A    C  
ATOM   2967  C   CYS A 379       8.778 -11.854  10.632  1.00 96.87      A    C  
ATOM   2968  O   CYS A 379       7.931 -11.358  11.375  1.00 96.54      A    O  
ATOM   2969  CB  CYS A 379      10.403  -9.897  10.793  1.00 96.70      A    C  
ATOM   2970  SG  CYS A 379      11.182 -10.638  12.263  1.00 96.32      A    S  
ATOM   2971  N   LYS A 380       8.913 -13.175  10.524  1.00 96.76      A    N  
ATOM   2972  CA  LYS A 380       8.013 -14.122  11.198  1.00 96.34      A    C  
ATOM   2973  C   LYS A 380       7.882 -13.886  12.707  1.00 96.89      A    C  
ATOM   2974  O   LYS A 380       6.822 -14.148  13.279  1.00 95.75      A    O  
ATOM   2975  CB  LYS A 380       8.476 -15.574  10.939  1.00 94.93      A    C  
ATOM   2976  CG  LYS A 380       8.345 -15.981   9.462  1.00 86.86      A    C  
ATOM   2977  CD  LYS A 380       8.784 -17.436   9.220  1.00 76.56      A    C  
ATOM   2978  CE  LYS A 380       8.663 -17.743   7.727  1.00 64.07      A    C  
ATOM   2979  NZ  LYS A 380       9.174 -19.082   7.337  1.00 55.21      A    N1+
ATOM   2980  N   LYS A 381       8.941 -13.422  13.371  1.00 96.65      A    N  
ATOM   2981  CA  LYS A 381       8.905 -13.095  14.802  1.00 96.88      A    C  
ATOM   2982  C   LYS A 381       8.017 -11.875  15.070  1.00 97.09      A    C  
ATOM   2983  O   LYS A 381       7.169 -11.939  15.956  1.00 96.03      A    O  
ATOM   2984  CB  LYS A 381      10.317 -12.856  15.364  1.00 96.21      A    C  
ATOM   2985  CG  LYS A 381      11.171 -14.133  15.416  1.00 85.47      A    C  
ATOM   2986  CD  LYS A 381      12.538 -13.822  16.057  1.00 85.08      A    C  
ATOM   2987  CE  LYS A 381      13.424 -15.068  16.147  1.00 74.40      A    C  
ATOM   2988  NZ  LYS A 381      14.750 -14.760  16.731  1.00 67.97      A    N1+
ATOM   2989  N   ALA A 382       8.174 -10.816  14.285  1.00 97.56      A    N  
ATOM   2990  CA  ALA A 382       7.357  -9.613  14.396  1.00 97.59      A    C  
ATOM   2991  C   ALA A 382       5.882  -9.897  14.064  1.00 97.55      A    C  
ATOM   2992  O   ALA A 382       4.993  -9.516  14.830  1.00 96.77      A    O  
ATOM   2993  CB  ALA A 382       7.955  -8.530  13.482  1.00 97.35      A    C  
ATOM   2994  N   ALA A 383       5.633 -10.668  12.996  1.00 97.59      A    N  
ATOM   2995  CA  ALA A 383       4.292 -11.086  12.609  1.00 96.92      A    C  
ATOM   2996  C   ALA A 383       3.578 -11.849  13.733  1.00 96.90      A    C  
ATOM   2997  O   ALA A 383       2.471 -11.485  14.130  1.00 96.21      A    O  
ATOM   2998  CB  ALA A 383       4.392 -11.933  11.330  1.00 95.83      A    C  
ATOM   2999  N   LYS A 384       4.237 -12.864  14.323  1.00 96.90      A    N  
ATOM   3000  CA  LYS A 384       3.684 -13.646  15.437  1.00 96.63      A    C  
ATOM   3001  C   LYS A 384       3.481 -12.825  16.710  1.00 96.49      A    C  
ATOM   3002  O   LYS A 384       2.582 -13.134  17.487  1.00 94.56      A    O  
ATOM   3003  CB  LYS A 384       4.596 -14.841  15.752  1.00 96.03      A    C  
ATOM   3004  CG  LYS A 384       4.471 -15.950  14.700  1.00 88.07      A    C  
ATOM   3005  CD  LYS A 384       5.379 -17.131  15.079  1.00 82.57      A    C  
ATOM   3006  CE  LYS A 384       5.231 -18.250  14.055  1.00 70.44      A    C  
ATOM   3007  NZ  LYS A 384       5.962 -19.485  14.465  1.00 61.97      A    N1+
ATOM   3008  N   ALA A 385       4.293 -11.805  16.922  1.00 96.62      A    N  
ATOM   3009  CA  ALA A 385       4.170 -10.911  18.067  1.00 96.14      A    C  
ATOM   3010  C   ALA A 385       3.044  -9.866  17.912  1.00 95.81      A    C  
ATOM   3011  O   ALA A 385       2.765  -9.136  18.865  1.00 93.35      A    O  
ATOM   3012  CB  ALA A 385       5.533 -10.271  18.330  1.00 95.62      A    C  
ATOM   3013  N   GLY A 386       2.381  -9.808  16.759  1.00 95.88      A    N  
ATOM   3014  CA  GLY A 386       1.194  -8.985  16.534  1.00 95.47      A    C  
ATOM   3015  C   GLY A 386       1.331  -7.906  15.469  1.00 96.59      A    C  
ATOM   3016  O   GLY A 386       0.344  -7.218  15.197  1.00 95.13      A    O  
ATOM   3017  N   LEU A 387       2.485  -7.756  14.815  1.00 97.16      A    N  
ATOM   3018  CA  LEU A 387       2.673  -6.727  13.777  1.00 97.62      A    C  
ATOM   3019  C   LEU A 387       1.837  -6.984  12.509  1.00 97.68      A    C  
ATOM   3020  O   LEU A 387       1.542  -6.051  11.769  1.00 97.13      A    O  
ATOM   3021  CB  LEU A 387       4.174  -6.600  13.455  1.00 97.69      A    C  
ATOM   3022  CG  LEU A 387       4.535  -5.352  12.631  1.00 97.30      A    C  
ATOM   3023  CD1 LEU A 387       4.267  -4.050  13.399  1.00 96.34      A    C  
ATOM   3024  CD2 LEU A 387       6.019  -5.376  12.255  1.00 96.03      A    C  
ATOM   3025  N   SER A 388       1.408  -8.221  12.277  1.00 97.51      A    N  
ATOM   3026  CA  SER A 388       0.529  -8.574  11.157  1.00 96.95      A    C  
ATOM   3027  C   SER A 388      -0.934  -8.153  11.350  1.00 97.19      A    C  
ATOM   3028  O   SER A 388      -1.723  -8.233  10.412  1.00 95.75      A    O  
ATOM   3029  CB  SER A 388       0.591 -10.080  10.895  1.00 94.94      A    C  
ATOM   3030  OG  SER A 388       0.186 -10.808  12.038  1.00 84.52      A    O  
ATOM   3031  N   GLN A 389      -1.313  -7.711  12.543  1.00 97.54      A    N  
ATOM   3032  CA  GLN A 389      -2.641  -7.169  12.800  1.00 97.51      A    C  
ATOM   3033  C   GLN A 389      -2.657  -5.682  12.435  1.00 97.89      A    C  
ATOM   3034  O   GLN A 389      -1.863  -4.898  12.942  1.00 97.40      A    O  
ATOM   3035  CB  GLN A 389      -3.027  -7.427  14.268  1.00 96.50      A    C  
ATOM   3036  CG  GLN A 389      -4.455  -6.944  14.558  1.00 94.39      A    C  
ATOM   3037  CD  GLN A 389      -4.921  -7.342  15.959  1.00 93.02      A    C  
ATOM   3038  NE2 GLN A 389      -5.938  -8.170  16.063  1.00 82.10      A    N  
ATOM   3039  OE1 GLN A 389      -4.397  -6.926  16.978  1.00 84.45      A    O  
ATOM   3040  N   SER A 390      -3.602  -5.289  11.582  1.00 98.13      A    N  
ATOM   3041  CA  SER A 390      -3.824  -3.880  11.267  1.00 98.34      A    C  
ATOM   3042  C   SER A 390      -4.523  -3.141  12.415  1.00 98.31      A    C  
ATOM   3043  O   SER A 390      -5.213  -3.739  13.248  1.00 98.00      A    O  
ATOM   3044  CB  SER A 390      -4.638  -3.756   9.972  1.00 98.04      A    C  
ATOM   3045  OG  SER A 390      -5.919  -4.325  10.138  1.00 96.85      A    O  
ATOM   3046  N   LEU A 391      -4.414  -1.818  12.427  1.00 98.50      A    N  
ATOM   3047  CA  LEU A 391      -5.188  -0.970  13.338  1.00 98.65      A    C  
ATOM   3048  C   LEU A 391      -6.693  -1.229  13.183  1.00 98.68      A    C  
ATOM   3049  O   LEU A 391      -7.394  -1.367  14.185  1.00 98.36      A    O  
ATOM   3050  CB  LEU A 391      -4.832   0.504  13.066  1.00 98.51      A    C  
ATOM   3051  CG  LEU A 391      -5.699   1.521  13.841  1.00 98.19      A    C  
ATOM   3052  CD1 LEU A 391      -5.599   1.339  15.361  1.00 97.63      A    C  
ATOM   3053  CD2 LEU A 391      -5.250   2.943  13.515  1.00 97.50      A    C  
ATOM   3054  N   PHE A 392      -7.178  -1.345  11.953  1.00 98.68      A    N  
ATOM   3055  CA  PHE A 392      -8.578  -1.635  11.670  1.00 98.62      A    C  
ATOM   3056  C   PHE A 392      -9.038  -2.921  12.375  1.00 98.55      A    C  
ATOM   3057  O   PHE A 392     -10.025  -2.904  13.100  1.00 98.20      A    O  
ATOM   3058  CB  PHE A 392      -8.774  -1.747  10.152  1.00 98.59      A    C  
ATOM   3059  CG  PHE A 392     -10.214  -1.858   9.689  1.00 98.70      A    C  
ATOM   3060  CD1 PHE A 392     -10.952  -3.040   9.887  1.00 98.37      A    C  
ATOM   3061  CD2 PHE A 392     -10.820  -0.781   9.016  1.00 98.27      A    C  
ATOM   3062  CE1 PHE A 392     -12.280  -3.147   9.432  1.00 98.15      A    C  
ATOM   3063  CE2 PHE A 392     -12.137  -0.883   8.550  1.00 98.02      A    C  
ATOM   3064  CZ  PHE A 392     -12.874  -2.063   8.755  1.00 98.34      A    C  
ATOM   3065  N   GLU A 393      -8.290  -4.012  12.214  1.00 98.48      A    N  
ATOM   3066  CA  GLU A 393      -8.621  -5.293  12.839  1.00 98.20      A    C  
ATOM   3067  C   GLU A 393      -8.615  -5.211  14.363  1.00 98.10      A    C  
ATOM   3068  O   GLU A 393      -9.540  -5.711  15.007  1.00 97.47      A    O  
ATOM   3069  CB  GLU A 393      -7.613  -6.352  12.419  1.00 97.38      A    C  
ATOM   3070  CG  GLU A 393      -7.817  -6.788  10.974  1.00 87.60      A    C  
ATOM   3071  CD  GLU A 393      -6.632  -7.655  10.594  1.00 84.85      A    C  
ATOM   3072  OE1 GLU A 393      -6.758  -8.888  10.750  1.00 78.23      A    O  
ATOM   3073  OE2 GLU A 393      -5.585  -7.124  10.186  1.00 78.86      A    O1-
ATOM   3074  N   ARG A 394      -7.619  -4.560  14.951  1.00 98.21      A    N  
ATOM   3075  CA  ARG A 394      -7.558  -4.401  16.402  1.00 97.91      A    C  
ATOM   3076  C   ARG A 394      -8.770  -3.635  16.938  1.00 97.91      A    C  
ATOM   3077  O   ARG A 394      -9.333  -4.013  17.952  1.00 97.40      A    O  
ATOM   3078  CB  ARG A 394      -6.244  -3.722  16.800  1.00 97.32      A    C  
ATOM   3079  CG  ARG A 394      -6.082  -3.761  18.330  1.00 95.56      A    C  
ATOM   3080  CD  ARG A 394      -4.725  -3.216  18.778  1.00 95.32      A    C  
ATOM   3081  NE  ARG A 394      -4.548  -1.805  18.426  1.00 94.61      A    N  
ATOM   3082  CZ  ARG A 394      -5.016  -0.741  19.059  1.00 96.68      A    C  
ATOM   3083  NH1 ARG A 394      -5.734  -0.824  20.134  1.00 90.62      A    N1+
ATOM   3084  NH2 ARG A 394      -4.759   0.451  18.607  1.00 92.02      A    N  
ATOM   3085  N   LEU A 395      -9.198  -2.587  16.233  1.00 98.11      A    N  
ATOM   3086  CA  LEU A 395     -10.386  -1.821  16.607  1.00 98.03      A    C  
ATOM   3087  C   LEU A 395     -11.678  -2.638  16.459  1.00 97.87      A    C  
ATOM   3088  O   LEU A 395     -12.556  -2.532  17.311  1.00 97.06      A    O  
ATOM   3089  CB  LEU A 395     -10.440  -0.526  15.784  1.00 98.02      A    C  
ATOM   3090  CG  LEU A 395      -9.319   0.482  16.085  1.00 97.59      A    C  
ATOM   3091  CD1 LEU A 395      -9.469   1.693  15.153  1.00 96.80      A    C  
ATOM   3092  CD2 LEU A 395      -9.330   0.987  17.528  1.00 96.51      A    C  
ATOM   3093  N   VAL A 396     -11.768  -3.508  15.441  1.00 97.96      A    N  
ATOM   3094  CA  VAL A 396     -12.889  -4.455  15.305  1.00 97.59      A    C  
ATOM   3095  C   VAL A 396     -12.910  -5.437  16.484  1.00 97.03      A    C  
ATOM   3096  O   VAL A 396     -13.959  -5.611  17.112  1.00 96.09      A    O  
ATOM   3097  CB  VAL A 396     -12.831  -5.210  13.959  1.00 97.29      A    C  
ATOM   3098  CG1 VAL A 396     -13.875  -6.328  13.868  1.00 95.60      A    C  
ATOM   3099  CG2 VAL A 396     -13.099  -4.256  12.787  1.00 95.85      A    C  
ATOM   3100  N   VAL A 397     -11.763  -6.007  16.851  1.00 97.39      A    N  
ATOM   3101  CA  VAL A 397     -11.642  -6.916  18.008  1.00 96.74      A    C  
ATOM   3102  C   VAL A 397     -11.993  -6.212  19.323  1.00 96.34      A    C  
ATOM   3103  O   VAL A 397     -12.546  -6.831  20.230  1.00 94.74      A    O  
ATOM   3104  CB  VAL A 397     -10.227  -7.527  18.066  1.00 95.93      A    C  
ATOM   3105  CG1 VAL A 397      -9.971  -8.342  19.337  1.00 92.59      A    C  
ATOM   3106  CG2 VAL A 397     -10.000  -8.475  16.877  1.00 92.79      A    C  
ATOM   3107  N   LEU A 398     -11.731  -4.915  19.425  1.00 96.40      A    N  
ATOM   3108  CA  LEU A 398     -12.136  -4.094  20.572  1.00 95.85      A    C  
ATOM   3109  C   LEU A 398     -13.641  -3.772  20.617  1.00 95.02      A    C  
ATOM   3110  O   LEU A 398     -14.085  -3.116  21.553  1.00 92.30      A    O  
ATOM   3111  CB  LEU A 398     -11.292  -2.811  20.606  1.00 95.34      A    C  
ATOM   3112  CG  LEU A 398      -9.837  -3.030  21.060  1.00 93.97      A    C  
ATOM   3113  CD1 LEU A 398      -9.064  -1.719  20.878  1.00 91.71      A    C  
ATOM   3114  CD2 LEU A 398      -9.740  -3.448  22.524  1.00 91.28      A    C  
ATOM   3115  N   GLY A 399     -14.406  -4.211  19.620  1.00 94.82      A    N  
ATOM   3116  CA  GLY A 399     -15.851  -4.017  19.567  1.00 93.94      A    C  
ATOM   3117  C   GLY A 399     -16.308  -2.774  18.799  1.00 94.32      A    C  
ATOM   3118  O   GLY A 399     -17.501  -2.471  18.777  1.00 92.16      A    O  
ATOM   3119  N   ILE A 400     -15.409  -2.052  18.133  1.00 95.59      A    N  
ATOM   3120  CA  ILE A 400     -15.798  -0.974  17.230  1.00 95.98      A    C  
ATOM   3121  C   ILE A 400     -16.393  -1.603  15.969  1.00 96.52      A    C  
ATOM   3122  O   ILE A 400     -15.679  -2.131  15.123  1.00 95.87      A    O  
ATOM   3123  CB  ILE A 400     -14.652   0.002  16.925  1.00 95.16      A    C  
ATOM   3124  CG1 ILE A 400     -14.117   0.597  18.252  1.00 92.16      A    C  
ATOM   3125  CG2 ILE A 400     -15.143   1.115  15.978  1.00 91.38      A    C  
ATOM   3126  CD1 ILE A 400     -13.003   1.634  18.102  1.00 80.79      A    C  
ATOM   3127  N   ARG A 401     -17.706  -1.548  15.847  1.00 96.54      A    N  
ATOM   3128  CA  ARG A 401     -18.419  -2.167  14.730  1.00 96.43      A    C  
ATOM   3129  C   ARG A 401     -18.184  -1.374  13.433  1.00 97.25      A    C  
ATOM   3130  O   ARG A 401     -18.605  -0.214  13.362  1.00 96.56      A    O  
ATOM   3131  CB  ARG A 401     -19.903  -2.308  15.077  1.00 94.51      A    C  
ATOM   3132  CG  ARG A 401     -20.647  -3.150  14.025  1.00 79.90      A    C  
ATOM   3133  CD  ARG A 401     -22.105  -3.370  14.429  1.00 74.63      A    C  
ATOM   3134  NE  ARG A 401     -22.816  -4.190  13.434  1.00 64.33      A    N  
ATOM   3135  CZ  ARG A 401     -24.070  -4.620  13.516  1.00 56.73      A    C  
ATOM   3136  NH1 ARG A 401     -24.829  -4.302  14.526  1.00 51.19      A    N1+
ATOM   3137  NH2 ARG A 401     -24.563  -5.370  12.577  1.00 48.26      A    N  
ATOM   3138  N   PRO A 402     -17.589  -1.977  12.391  1.00 97.81      A    N  
ATOM   3139  CA  PRO A 402     -17.457  -1.335  11.096  1.00 98.17      A    C  
ATOM   3140  C   PRO A 402     -18.811  -1.200  10.401  1.00 98.28      A    C  
ATOM   3141  O   PRO A 402     -19.707  -2.037  10.542  1.00 97.68      A    O  
ATOM   3142  CB  PRO A 402     -16.471  -2.201  10.304  1.00 97.44      A    C  
ATOM   3143  CG  PRO A 402     -16.678  -3.588  10.885  1.00 94.23      A    C  
ATOM   3144  CD  PRO A 402     -17.013  -3.320  12.354  1.00 97.27      A    C  
ATOM   3145  N   ILE A 403     -18.957  -0.144   9.610  1.00 98.33      A    N  
ATOM   3146  CA  ILE A 403     -20.099   0.063   8.724  1.00 98.34      A    C  
ATOM   3147  C   ILE A 403     -19.792  -0.676   7.423  1.00 98.57      A    C  
ATOM   3148  O   ILE A 403     -18.914  -0.251   6.671  1.00 98.13      A    O  
ATOM   3149  CB  ILE A 403     -20.351   1.564   8.493  1.00 98.00      A    C  
ATOM   3150  CG1 ILE A 403     -20.579   2.315   9.828  1.00 95.42      A    C  
ATOM   3151  CG2 ILE A 403     -21.572   1.748   7.573  1.00 95.26      A    C  
ATOM   3152  CD1 ILE A 403     -20.329   3.815   9.681  1.00 89.09      A    C  
ATOM   3153  N   ARG A 404     -20.498  -1.764   7.139  1.00 98.32      A    N  
ATOM   3154  CA  ARG A 404     -20.283  -2.576   5.940  1.00 98.33      A    C  
ATOM   3155  C   ARG A 404     -21.031  -1.993   4.739  1.00 98.30      A    C  
ATOM   3156  O   ARG A 404     -22.243  -1.789   4.802  1.00 97.94      A    O  
ATOM   3157  CB  ARG A 404     -20.671  -4.038   6.245  1.00 97.77      A    C  
ATOM   3158  CG  ARG A 404     -20.244  -5.010   5.127  1.00 96.49      A    C  
ATOM   3159  CD  ARG A 404     -20.646  -6.469   5.437  1.00 95.54      A    C  
ATOM   3160  NE  ARG A 404     -19.908  -7.038   6.580  1.00 93.84      A    N  
ATOM   3161  CZ  ARG A 404     -20.286  -8.075   7.336  1.00 93.94      A    C  
ATOM   3162  NH1 ARG A 404     -21.363  -8.756   7.094  1.00 88.14      A    N1+
ATOM   3163  NH2 ARG A 404     -19.581  -8.465   8.350  1.00 88.98      A    N  
ATOM   3164  N   LEU A 405     -20.318  -1.772   3.639  1.00 98.32      A    N  
ATOM   3165  CA  LEU A 405     -20.938  -1.526   2.336  1.00 98.41      A    C  
ATOM   3166  C   LEU A 405     -21.515  -2.845   1.814  1.00 98.23      A    C  
ATOM   3167  O   LEU A 405     -20.827  -3.863   1.818  1.00 97.63      A    O  
ATOM   3168  CB  LEU A 405     -19.919  -0.936   1.343  1.00 98.39      A    C  
ATOM   3169  CG  LEU A 405     -19.228   0.361   1.800  1.00 98.08      A    C  
ATOM   3170  CD1 LEU A 405     -18.294   0.854   0.705  1.00 97.74      A    C  
ATOM   3171  CD2 LEU A 405     -20.231   1.474   2.121  1.00 97.44      A    C  
ATOM   3172  N   GLN A 406     -22.774  -2.856   1.398  1.00 98.38      A    N  
ATOM   3173  CA  GLN A 406     -23.508  -4.110   1.189  1.00 98.19      A    C  
ATOM   3174  C   GLN A 406     -23.714  -4.490  -0.278  1.00 98.36      A    C  
ATOM   3175  O   GLN A 406     -23.936  -5.662  -0.566  1.00 97.39      A    O  
ATOM   3176  CB  GLN A 406     -24.860  -4.040   1.908  1.00 96.68      A    C  
ATOM   3177  CG  GLN A 406     -24.699  -4.056   3.430  1.00 91.22      A    C  
ATOM   3178  CD  GLN A 406     -26.028  -3.989   4.174  1.00 89.22      A    C  
ATOM   3179  NE2 GLN A 406     -26.054  -4.369   5.423  1.00 77.43      A    N  
ATOM   3180  OE1 GLN A 406     -27.044  -3.576   3.648  1.00 81.30      A    O  
ATOM   3181  N   VAL A 407     -23.659  -3.542  -1.209  1.00 98.21      A    N  
ATOM   3182  CA  VAL A 407     -23.997  -3.803  -2.615  1.00 98.25      A    C  
ATOM   3183  C   VAL A 407     -22.728  -3.948  -3.445  1.00 98.22      A    C  
ATOM   3184  O   VAL A 407     -21.961  -2.998  -3.575  1.00 97.46      A    O  
ATOM   3185  CB  VAL A 407     -24.922  -2.713  -3.198  1.00 97.84      A    C  
ATOM   3186  CG1 VAL A 407     -25.452  -3.149  -4.557  1.00 96.08      A    C  
ATOM   3187  CG2 VAL A 407     -26.121  -2.430  -2.282  1.00 96.43      A    C  
ATOM   3188  N   GLN A 408     -22.518  -5.121  -4.032  1.00 98.27      A    N  
ATOM   3189  CA  GLN A 408     -21.383  -5.391  -4.924  1.00 98.14      A    C  
ATOM   3190  C   GLN A 408     -21.779  -5.216  -6.398  1.00 98.14      A    C  
ATOM   3191  O   GLN A 408     -22.866  -5.617  -6.810  1.00 97.48      A    O  
ATOM   3192  CB  GLN A 408     -20.762  -6.757  -4.574  1.00 97.37      A    C  
ATOM   3193  CG  GLN A 408     -21.519  -7.984  -5.123  1.00 96.01      A    C  
ATOM   3194  CD  GLN A 408     -21.215  -8.296  -6.588  1.00 97.63      A    C  
ATOM   3195  NE2 GLN A 408     -22.054  -9.061  -7.244  1.00 91.06      A    N  
ATOM   3196  OE1 GLN A 408     -20.220  -7.868  -7.153  1.00 91.06      A    O  
ATOM   3197  N   TYR A 409     -20.870  -4.655  -7.201  1.00 97.89      A    N  
ATOM   3198  CA  TYR A 409     -21.085  -4.338  -8.615  1.00 97.41      A    C  
ATOM   3199  C   TYR A 409     -20.099  -5.045  -9.562  1.00 97.40      A    C  
ATOM   3200  O   TYR A 409     -20.069  -4.755 -10.758  1.00 96.17      A    O  
ATOM   3201  CB  TYR A 409     -21.008  -2.820  -8.811  1.00 96.93      A    C  
ATOM   3202  CG  TYR A 409     -22.037  -2.041  -8.023  1.00 97.03      A    C  
ATOM   3203  CD1 TYR A 409     -23.323  -1.851  -8.554  1.00 95.76      A    C  
ATOM   3204  CD2 TYR A 409     -21.713  -1.502  -6.770  1.00 95.98      A    C  
ATOM   3205  CE1 TYR A 409     -24.282  -1.112  -7.845  1.00 95.20      A    C  
ATOM   3206  CE2 TYR A 409     -22.666  -0.768  -6.052  1.00 95.14      A    C  
ATOM   3207  CZ  TYR A 409     -23.952  -0.569  -6.594  1.00 95.91      A    C  
ATOM   3208  OH  TYR A 409     -24.885   0.155  -5.906  1.00 94.58      A    O  
ATOM   3209  N   ARG A 410     -19.276  -5.947  -9.043  1.00 97.95      A    N  
ATOM   3210  CA  ARG A 410     -18.205  -6.595  -9.811  1.00 98.14      A    C  
ATOM   3211  C   ARG A 410     -18.633  -7.953 -10.366  1.00 98.35      A    C  
ATOM   3212  O   ARG A 410     -18.527  -8.179 -11.566  1.00 97.81      A    O  
ATOM   3213  CB  ARG A 410     -16.953  -6.711  -8.927  1.00 97.48      A    C  
ATOM   3214  CG  ARG A 410     -15.785  -7.412  -9.645  1.00 96.06      A    C  
ATOM   3215  CD  ARG A 410     -14.588  -7.606  -8.720  1.00 95.16      A    C  
ATOM   3216  NE  ARG A 410     -13.986  -6.323  -8.331  1.00 93.27      A    N  
ATOM   3217  CZ  ARG A 410     -13.112  -6.119  -7.366  1.00 93.76      A    C  
ATOM   3218  NH1 ARG A 410     -12.687  -7.089  -6.612  1.00 86.35      A    N1+
ATOM   3219  NH2 ARG A 410     -12.654  -4.921  -7.158  1.00 88.06      A    N  
ATOM   3220  N   MET A 411     -19.053  -8.830  -9.482  1.00 98.22      A    N  
ATOM   3221  CA  MET A 411     -19.208 -10.250  -9.783  1.00 98.36      A    C  
ATOM   3222  C   MET A 411     -20.595 -10.568 -10.327  1.00 98.46      A    C  
ATOM   3223  O   MET A 411     -21.585  -9.997  -9.869  1.00 98.15      A    O  
ATOM   3224  CB  MET A 411     -18.950 -11.079  -8.517  1.00 97.86      A    C  
ATOM   3225  CG  MET A 411     -17.514 -10.950  -7.999  1.00 96.34      A    C  
ATOM   3226  SD  MET A 411     -17.262 -11.692  -6.365  1.00 95.18      A    S  
ATOM   3227  CE  MET A 411     -17.977 -10.425  -5.309  1.00 88.04      A    C  
ATOM   3228  N   HIS A 412     -20.653 -11.556 -11.227  1.00 98.39      A    N  
ATOM   3229  CA  HIS A 412     -21.902 -12.247 -11.513  1.00 98.42      A    C  
ATOM   3230  C   HIS A 412     -22.515 -12.755 -10.195  1.00 98.57      A    C  
ATOM   3231  O   HIS A 412     -21.764 -13.267  -9.355  1.00 98.37      A    O  
ATOM   3232  CB  HIS A 412     -21.612 -13.409 -12.477  1.00 98.42      A    C  
ATOM   3233  CG  HIS A 412     -22.845 -14.159 -12.902  1.00 98.39      A    C  
ATOM   3234  CD2 HIS A 412     -23.453 -14.102 -14.131  1.00 94.57      A    C  
ATOM   3235  ND1 HIS A 412     -23.592 -15.030 -12.129  1.00 95.00      A    N  
ATOM   3236  CE1 HIS A 412     -24.630 -15.454 -12.862  1.00 94.64      A    C  
ATOM   3237  NE2 HIS A 412     -24.576 -14.919 -14.087  1.00 95.54      A    N  
ATOM   3238  N   PRO A 413     -23.848 -12.670  -9.977  1.00 98.46      A    N  
ATOM   3239  CA  PRO A 413     -24.481 -13.084  -8.724  1.00 98.31      A    C  
ATOM   3240  C   PRO A 413     -24.097 -14.488  -8.236  1.00 98.27      A    C  
ATOM   3241  O   PRO A 413     -23.860 -14.678  -7.041  1.00 97.68      A    O  
ATOM   3242  CB  PRO A 413     -25.982 -12.978  -9.004  1.00 97.99      A    C  
ATOM   3243  CG  PRO A 413     -26.062 -11.822  -9.991  1.00 97.03      A    C  
ATOM   3244  CD  PRO A 413     -24.812 -12.009 -10.849  1.00 98.18      A    C  
ATOM   3245  N   ALA A 414     -23.954 -15.452  -9.143  1.00 98.35      A    N  
ATOM   3246  CA  ALA A 414     -23.501 -16.804  -8.787  1.00 98.26      A    C  
ATOM   3247  C   ALA A 414     -22.086 -16.828  -8.172  1.00 98.32      A    C  
ATOM   3248  O   ALA A 414     -21.811 -17.636  -7.289  1.00 97.64      A    O  
ATOM   3249  CB  ALA A 414     -23.570 -17.684 -10.042  1.00 97.73      A    C  
ATOM   3250  N   LEU A 415     -21.198 -15.919  -8.599  1.00 98.47      A    N  
ATOM   3251  CA  LEU A 415     -19.824 -15.816  -8.082  1.00 98.42      A    C  
ATOM   3252  C   LEU A 415     -19.766 -15.147  -6.707  1.00 98.44      A    C  
ATOM   3253  O   LEU A 415     -18.863 -15.429  -5.933  1.00 97.89      A    O  
ATOM   3254  CB  LEU A 415     -18.935 -15.047  -9.073  1.00 98.31      A    C  
ATOM   3255  CG  LEU A 415     -18.850 -15.640 -10.493  1.00 97.58      A    C  
ATOM   3256  CD1 LEU A 415     -17.922 -14.773 -11.350  1.00 96.60      A    C  
ATOM   3257  CD2 LEU A 415     -18.323 -17.066 -10.487  1.00 96.15      A    C  
ATOM   3258  N   SER A 416     -20.700 -14.252  -6.399  1.00 98.41      A    N  
ATOM   3259  CA  SER A 416     -20.734 -13.560  -5.110  1.00 98.45      A    C  
ATOM   3260  C   SER A 416     -21.353 -14.393  -3.985  1.00 98.48      A    C  
ATOM   3261  O   SER A 416     -21.100 -14.100  -2.818  1.00 97.99      A    O  
ATOM   3262  CB  SER A 416     -21.461 -12.216  -5.222  1.00 97.77      A    C  
ATOM   3263  OG  SER A 416     -22.849 -12.378  -5.420  1.00 94.34      A    O  
ATOM   3264  N   ALA A 417     -22.126 -15.419  -4.305  1.00 98.40      A    N  
ATOM   3265  CA  ALA A 417     -22.910 -16.171  -3.327  1.00 98.39      A    C  
ATOM   3266  C   ALA A 417     -22.039 -16.835  -2.254  1.00 98.45      A    C  
ATOM   3267  O   ALA A 417     -22.230 -16.580  -1.060  1.00 97.88      A    O  
ATOM   3268  CB  ALA A 417     -23.776 -17.183  -4.085  1.00 97.87      A    C  
ATOM   3269  N   PHE A 418     -21.036 -17.631  -2.650  1.00 98.58      A    N  
ATOM   3270  CA  PHE A 418     -20.157 -18.301  -1.694  1.00 98.51      A    C  
ATOM   3271  C   PHE A 418     -19.327 -17.316  -0.846  1.00 98.56      A    C  
ATOM   3272  O   PHE A 418     -19.411 -17.393   0.383  1.00 98.22      A    O  
ATOM   3273  CB  PHE A 418     -19.291 -19.349  -2.411  1.00 98.43      A    C  
ATOM   3274  CG  PHE A 418     -18.360 -20.094  -1.476  1.00 98.44      A    C  
ATOM   3275  CD1 PHE A 418     -17.054 -19.620  -1.236  1.00 97.90      A    C  
ATOM   3276  CD2 PHE A 418     -18.807 -21.256  -0.810  1.00 97.96      A    C  
ATOM   3277  CE1 PHE A 418     -16.207 -20.290  -0.342  1.00 97.57      A    C  
ATOM   3278  CE2 PHE A 418     -17.957 -21.933   0.079  1.00 97.54      A    C  
ATOM   3279  CZ  PHE A 418     -16.662 -21.444   0.319  1.00 97.67      A    C  
ATOM   3280  N   PRO A 419     -18.614 -16.327  -1.424  1.00 98.57      A    N  
ATOM   3281  CA  PRO A 419     -17.912 -15.317  -0.625  1.00 98.48      A    C  
ATOM   3282  C   PRO A 419     -18.829 -14.539   0.316  1.00 98.44      A    C  
ATOM   3283  O   PRO A 419     -18.455 -14.275   1.453  1.00 97.90      A    O  
ATOM   3284  CB  PRO A 419     -17.242 -14.391  -1.637  1.00 98.03      A    C  
ATOM   3285  CG  PRO A 419     -17.044 -15.275  -2.861  1.00 96.34      A    C  
ATOM   3286  CD  PRO A 419     -18.291 -16.153  -2.832  1.00 98.22      A    C  
ATOM   3287  N   SER A 420     -20.040 -14.187  -0.124  1.00 98.52      A    N  
ATOM   3288  CA  SER A 420     -21.010 -13.499   0.724  1.00 98.59      A    C  
ATOM   3289  C   SER A 420     -21.378 -14.326   1.956  1.00 98.49      A    C  
ATOM   3290  O   SER A 420     -21.292 -13.827   3.079  1.00 97.82      A    O  
ATOM   3291  CB  SER A 420     -22.276 -13.169  -0.075  1.00 98.34      A    C  
ATOM   3292  OG  SER A 420     -23.212 -12.493   0.747  1.00 97.21      A    O  
ATOM   3293  N   ASN A 421     -21.711 -15.593   1.755  1.00 98.44      A    N  
ATOM   3294  CA  ASN A 421     -22.177 -16.466   2.827  1.00 98.13      A    C  
ATOM   3295  C   ASN A 421     -21.059 -16.825   3.820  1.00 98.00      A    C  
ATOM   3296  O   ASN A 421     -21.309 -16.880   5.014  1.00 97.09      A    O  
ATOM   3297  CB  ASN A 421     -22.805 -17.723   2.210  1.00 97.85      A    C  
ATOM   3298  CG  ASN A 421     -24.112 -17.428   1.474  1.00 95.81      A    C  
ATOM   3299  ND2 ASN A 421     -24.572 -18.361   0.679  1.00 87.81      A    N  
ATOM   3300  OD1 ASN A 421     -24.730 -16.392   1.621  1.00 89.36      A    O  
ATOM   3301  N   ILE A 422     -19.848 -17.045   3.333  1.00 98.26      A    N  
ATOM   3302  CA  ILE A 422     -18.728 -17.509   4.164  1.00 97.98      A    C  
ATOM   3303  C   ILE A 422     -17.991 -16.363   4.844  1.00 97.83      A    C  
ATOM   3304  O   ILE A 422     -17.626 -16.477   6.015  1.00 96.70      A    O  
ATOM   3305  CB  ILE A 422     -17.784 -18.388   3.325  1.00 97.34      A    C  
ATOM   3306  CG1 ILE A 422     -18.492 -19.656   2.790  1.00 94.47      A    C  
ATOM   3307  CG2 ILE A 422     -16.521 -18.782   4.093  1.00 95.04      A    C  
ATOM   3308  CD1 ILE A 422     -19.010 -20.643   3.851  1.00 87.32      A    C  
ATOM   3309  N   PHE A 423     -17.758 -15.248   4.143  1.00 98.14      A    N  
ATOM   3310  CA  PHE A 423     -16.904 -14.165   4.641  1.00 97.95      A    C  
ATOM   3311  C   PHE A 423     -17.671 -12.926   5.099  1.00 97.78      A    C  
ATOM   3312  O   PHE A 423     -17.139 -12.125   5.872  1.00 96.63      A    O  
ATOM   3313  CB  PHE A 423     -15.867 -13.801   3.571  1.00 97.64      A    C  
ATOM   3314  CG  PHE A 423     -15.044 -14.974   3.073  1.00 97.58      A    C  
ATOM   3315  CD1 PHE A 423     -14.174 -15.651   3.947  1.00 96.44      A    C  
ATOM   3316  CD2 PHE A 423     -15.155 -15.401   1.740  1.00 96.56      A    C  
ATOM   3317  CE1 PHE A 423     -13.421 -16.744   3.489  1.00 95.79      A    C  
ATOM   3318  CE2 PHE A 423     -14.399 -16.492   1.270  1.00 95.73      A    C  
ATOM   3319  CZ  PHE A 423     -13.536 -17.165   2.150  1.00 96.06      A    C  
ATOM   3320  N   TYR A 424     -18.901 -12.745   4.651  1.00 98.02      A    N  
ATOM   3321  CA  TYR A 424     -19.685 -11.531   4.886  1.00 98.02      A    C  
ATOM   3322  C   TYR A 424     -21.072 -11.809   5.475  1.00 97.76      A    C  
ATOM   3323  O   TYR A 424     -21.974 -10.977   5.346  1.00 96.00      A    O  
ATOM   3324  CB  TYR A 424     -19.739 -10.690   3.608  1.00 97.91      A    C  
ATOM   3325  CG  TYR A 424     -18.381 -10.345   3.041  1.00 98.22      A    C  
ATOM   3326  CD1 TYR A 424     -17.553  -9.402   3.690  1.00 97.81      A    C  
ATOM   3327  CD2 TYR A 424     -17.915 -10.977   1.874  1.00 97.89      A    C  
ATOM   3328  CE1 TYR A 424     -16.283  -9.102   3.188  1.00 97.80      A    C  
ATOM   3329  CE2 TYR A 424     -16.640 -10.674   1.363  1.00 97.84      A    C  
ATOM   3330  CZ  TYR A 424     -15.823  -9.740   2.020  1.00 98.15      A    C  
ATOM   3331  OH  TYR A 424     -14.583  -9.458   1.538  1.00 97.83      A    O  
ATOM   3332  N   GLU A 425     -21.244 -12.954   6.143  1.00 97.53      A    N  
ATOM   3333  CA  GLU A 425     -22.482 -13.305   6.864  1.00 97.21      A    C  
ATOM   3334  C   GLU A 425     -23.746 -13.259   5.972  1.00 97.47      A    C  
ATOM   3335  O   GLU A 425     -24.824 -12.875   6.415  1.00 95.66      A    O  
ATOM   3336  CB  GLU A 425     -22.633 -12.418   8.117  1.00 96.04      A    C  
ATOM   3337  CG  GLU A 425     -21.455 -12.475   9.103  1.00 92.31      A    C  
ATOM   3338  CD  GLU A 425     -21.274 -11.170   9.893  1.00 88.82      A    C  
ATOM   3339  OE1 GLU A 425     -20.307 -11.096  10.680  1.00 79.64      A    O  
ATOM   3340  OE2 GLU A 425     -21.980 -10.166   9.615  1.00 81.13      A    O1-
ATOM   3341  N   GLY A 426     -23.592 -13.559   4.686  1.00 97.86      A    N  
ATOM   3342  CA  GLY A 426     -24.681 -13.491   3.705  1.00 97.89      A    C  
ATOM   3343  C   GLY A 426     -25.211 -12.083   3.413  1.00 98.07      A    C  
ATOM   3344  O   GLY A 426     -26.257 -11.936   2.781  1.00 96.59      A    O  
ATOM   3345  N   SER A 427     -24.516 -11.040   3.858  1.00 97.74      A    N  
ATOM   3346  CA  SER A 427     -25.021  -9.655   3.795  1.00 97.48      A    C  
ATOM   3347  C   SER A 427     -24.848  -8.967   2.448  1.00 97.73      A    C  
ATOM   3348  O   SER A 427     -25.388  -7.877   2.258  1.00 96.69      A    O  
ATOM   3349  CB  SER A 427     -24.382  -8.816   4.903  1.00 96.17      A    C  
ATOM   3350  OG  SER A 427     -22.998  -8.632   4.678  1.00 93.32      A    O  
ATOM   3351  N   LEU A 428     -24.062  -9.534   1.514  1.00 98.00      A    N  
ATOM   3352  CA  LEU A 428     -23.812  -8.909   0.227  1.00 98.19      A    C  
ATOM   3353  C   LEU A 428     -25.035  -8.995  -0.678  1.00 98.32      A    C  
ATOM   3354  O   LEU A 428     -25.566 -10.070  -0.941  1.00 97.61      A    O  
ATOM   3355  CB  LEU A 428     -22.574  -9.487  -0.477  1.00 97.61      A    C  
ATOM   3356  CG  LEU A 428     -21.238  -9.270   0.252  1.00 95.81      A    C  
ATOM   3357  CD1 LEU A 428     -20.087  -9.738  -0.640  1.00 94.03      A    C  
ATOM   3358  CD2 LEU A 428     -20.984  -7.810   0.611  1.00 93.68      A    C  
ATOM   3359  N   GLN A 429     -25.422  -7.846  -1.200  1.00 98.32      A    N  
ATOM   3360  CA  GLN A 429     -26.448  -7.713  -2.222  1.00 98.17      A    C  
ATOM   3361  C   GLN A 429     -25.782  -7.536  -3.591  1.00 98.30      A    C  
ATOM   3362  O   GLN A 429     -24.691  -6.971  -3.701  1.00 97.50      A    O  
ATOM   3363  CB  GLN A 429     -27.380  -6.546  -1.886  1.00 97.47      A    C  
ATOM   3364  CG  GLN A 429     -28.075  -6.720  -0.527  1.00 93.75      A    C  
ATOM   3365  CD  GLN A 429     -28.953  -5.536  -0.142  1.00 90.49      A    C  
ATOM   3366  NE2 GLN A 429     -29.478  -5.523   1.061  1.00 78.84      A    N  
ATOM   3367  OE1 GLN A 429     -29.188  -4.607  -0.898  1.00 82.77      A    O  
ATOM   3368  N   ASN A 430     -26.462  -7.990  -4.643  1.00 98.15      A    N  
ATOM   3369  CA  ASN A 430     -25.988  -7.836  -6.006  1.00 98.28      A    C  
ATOM   3370  C   ASN A 430     -26.552  -6.550  -6.620  1.00 98.14      A    C  
ATOM   3371  O   ASN A 430     -27.759  -6.427  -6.807  1.00 97.11      A    O  
ATOM   3372  CB  ASN A 430     -26.338  -9.088  -6.817  1.00 98.08      A    C  
ATOM   3373  CG  ASN A 430     -25.621 -10.312  -6.259  1.00 98.13      A    C  
ATOM   3374  ND2 ASN A 430     -26.344 -11.351  -5.911  1.00 93.93      A    N  
ATOM   3375  OD1 ASN A 430     -24.413 -10.339  -6.121  1.00 94.36      A    O  
ATOM   3376  N   GLY A 431     -25.675  -5.620  -6.952  1.00 97.87      A    N  
ATOM   3377  CA  GLY A 431     -25.993  -4.405  -7.714  1.00 97.40      A    C  
ATOM   3378  C   GLY A 431     -25.940  -4.601  -9.225  1.00 97.52      A    C  
ATOM   3379  O   GLY A 431     -26.153  -3.653  -9.978  1.00 95.91      A    O  
ATOM   3380  N   VAL A 432     -25.638  -5.813  -9.672  1.00 97.78      A    N  
ATOM   3381  CA  VAL A 432     -25.646  -6.247 -11.070  1.00 97.80      A    C  
ATOM   3382  C   VAL A 432     -26.440  -7.545 -11.179  1.00 98.00      A    C  
ATOM   3383  O   VAL A 432     -26.392  -8.392 -10.284  1.00 97.25      A    O  
ATOM   3384  CB  VAL A 432     -24.232  -6.427 -11.636  1.00 96.76      A    C  
ATOM   3385  CG1 VAL A 432     -23.501  -5.079 -11.709  1.00 91.77      A    C  
ATOM   3386  CG2 VAL A 432     -23.363  -7.407 -10.838  1.00 92.21      A    C  
ATOM   3387  N   THR A 433     -27.156  -7.702 -12.276  1.00 97.62      A    N  
ATOM   3388  CA  THR A 433     -27.919  -8.917 -12.565  1.00 97.59      A    C  
ATOM   3389  C   THR A 433     -27.040  -9.980 -13.232  1.00 97.65      A    C  
ATOM   3390  O   THR A 433     -25.919  -9.702 -13.673  1.00 96.96      A    O  
ATOM   3391  CB  THR A 433     -29.146  -8.608 -13.431  1.00 97.15      A    C  
ATOM   3392  CG2 THR A 433     -30.049  -7.525 -12.830  1.00 92.69      A    C  
ATOM   3393  OG1 THR A 433     -28.750  -8.210 -14.711  1.00 93.92      A    O  
ATOM   3394  N   ALA A 434     -27.550 -11.204 -13.337  1.00 97.76      A    N  
ATOM   3395  CA  ALA A 434     -26.896 -12.252 -14.115  1.00 97.56      A    C  
ATOM   3396  C   ALA A 434     -26.745 -11.838 -15.594  1.00 97.32      A    C  
ATOM   3397  O   ALA A 434     -25.675 -12.012 -16.176  1.00 95.89      A    O  
ATOM   3398  CB  ALA A 434     -27.698 -13.545 -13.955  1.00 96.99      A    C  
ATOM   3399  N   ALA A 435     -27.760 -11.218 -16.171  1.00 97.49      A    N  
ATOM   3400  CA  ALA A 435     -27.732 -10.734 -17.549  1.00 96.98      A    C  
ATOM   3401  C   ALA A 435     -26.648  -9.663 -17.777  1.00 96.70      A    C  
ATOM   3402  O   ALA A 435     -25.944  -9.708 -18.782  1.00 95.30      A    O  
ATOM   3403  CB  ALA A 435     -29.128 -10.209 -17.902  1.00 96.25      A    C  
ATOM   3404  N   ASP A 436     -26.425  -8.767 -16.812  1.00 96.79      A    N  
ATOM   3405  CA  ASP A 436     -25.357  -7.750 -16.884  1.00 96.00      A    C  
ATOM   3406  C   ASP A 436     -23.945  -8.351 -16.854  1.00 96.13      A    C  
ATOM   3407  O   ASP A 436     -22.957  -7.668 -17.176  1.00 94.59      A    O  
ATOM   3408  CB  ASP A 436     -25.471  -6.784 -15.696  1.00 95.37      A    C  
ATOM   3409  CG  ASP A 436     -26.802  -6.044 -15.629  1.00 93.44      A    C  
ATOM   3410  OD1 ASP A 436     -27.250  -5.537 -16.678  1.00 89.37      A    O  
ATOM   3411  OD2 ASP A 436     -27.365  -6.018 -14.513  1.00 89.46      A    O1-
ATOM   3412  N   ARG A 437     -23.831  -9.598 -16.429  1.00 96.75      A    N  
ATOM   3413  CA  ARG A 437     -22.567 -10.344 -16.324  1.00 96.93      A    C  
ATOM   3414  C   ARG A 437     -22.476 -11.521 -17.290  1.00 96.41      A    C  
ATOM   3415  O   ARG A 437     -21.674 -12.423 -17.073  1.00 94.17      A    O  
ATOM   3416  CB  ARG A 437     -22.306 -10.700 -14.856  1.00 96.15      A    C  
ATOM   3417  CG  ARG A 437     -22.003  -9.466 -13.989  1.00 94.50      A    C  
ATOM   3418  CD  ARG A 437     -20.648  -8.845 -14.351  1.00 93.71      A    C  
ATOM   3419  NE  ARG A 437     -20.376  -7.598 -13.619  1.00 94.24      A    N  
ATOM   3420  CZ  ARG A 437     -20.594  -6.367 -14.050  1.00 95.46      A    C  
ATOM   3421  NH1 ARG A 437     -21.161  -6.117 -15.203  1.00 88.88      A    N1+
ATOM   3422  NH2 ARG A 437     -20.228  -5.338 -13.331  1.00 89.60      A    N  
ATOM   3423  N   VAL A 438     -23.227 -11.479 -18.384  1.00 95.77      A    N  
ATOM   3424  CA  VAL A 438     -22.973 -12.291 -19.569  1.00 94.54      A    C  
ATOM   3425  C   VAL A 438     -22.057 -11.498 -20.500  1.00 94.29      A    C  
ATOM   3426  O   VAL A 438     -22.402 -10.409 -20.967  1.00 91.02      A    O  
ATOM   3427  CB  VAL A 438     -24.276 -12.720 -20.259  1.00 91.80      A    C  
ATOM   3428  CG1 VAL A 438     -23.993 -13.559 -21.502  1.00 84.88      A    C  
ATOM   3429  CG2 VAL A 438     -25.139 -13.567 -19.308  1.00 86.42      A    C  
ATOM   3430  N   LYS A 439     -20.869 -12.034 -20.756  1.00 93.73      A    N  
ATOM   3431  CA  LYS A 439     -19.884 -11.373 -21.614  1.00 92.96      A    C  
ATOM   3432  C   LYS A 439     -20.336 -11.410 -23.075  1.00 92.55      A    C  
ATOM   3433  O   LYS A 439     -20.530 -12.471 -23.642  1.00 89.92      A    O  
ATOM   3434  CB  LYS A 439     -18.513 -12.040 -21.418  1.00 90.44      A    C  
ATOM   3435  CG  LYS A 439     -17.358 -11.313 -22.141  1.00 87.70      A    C  
ATOM   3436  CD  LYS A 439     -17.021  -9.986 -21.481  1.00 85.02      A    C  
ATOM   3437  CE  LYS A 439     -15.854  -9.328 -22.214  1.00 82.46      A    C  
ATOM   3438  NZ  LYS A 439     -15.312  -8.187 -21.441  1.00 75.64      A    N1+
ATOM   3439  N   LYS A 440     -20.455 -10.243 -23.699  1.00 91.11      A    N  
ATOM   3440  CA  LYS A 440     -20.784 -10.145 -25.126  1.00 89.87      A    C  
ATOM   3441  C   LYS A 440     -19.660 -10.736 -25.979  1.00 90.42      A    C  
ATOM   3442  O   LYS A 440     -18.493 -10.427 -25.744  1.00 84.87      A    O  
ATOM   3443  CB  LYS A 440     -21.072  -8.697 -25.541  1.00 86.14      A    C  
ATOM   3444  CG  LYS A 440     -22.349  -8.144 -24.885  1.00 77.14      A    C  
ATOM   3445  CD  LYS A 440     -22.673  -6.740 -25.404  1.00 70.10      A    C  
ATOM   3446  CE  LYS A 440     -23.965  -6.226 -24.744  1.00 61.04      A    C  
ATOM   3447  NZ  LYS A 440     -24.356  -4.886 -25.239  1.00 53.62      A    N1+
ATOM   3448  N   GLY A 441     -20.041 -11.523 -26.982  1.00 90.18      A    N  
ATOM   3449  CA  GLY A 441     -19.081 -12.168 -27.889  1.00 90.78      A    C  
ATOM   3450  C   GLY A 441     -18.263 -13.290 -27.251  1.00 92.68      A    C  
ATOM   3451  O   GLY A 441     -17.203 -13.630 -27.764  1.00 88.24      A    O  
ATOM   3452  N   PHE A 442     -18.738 -13.831 -26.132  1.00 92.52      A    N  
ATOM   3453  CA  PHE A 442     -18.099 -14.933 -25.427  1.00 93.70      A    C  
ATOM   3454  C   PHE A 442     -18.969 -16.183 -25.528  1.00 93.54      A    C  
ATOM   3455  O   PHE A 442     -20.026 -16.262 -24.885  1.00 90.67      A    O  
ATOM   3456  CB  PHE A 442     -17.842 -14.502 -23.979  1.00 93.36      A    C  
ATOM   3457  CG  PHE A 442     -17.147 -15.552 -23.143  1.00 94.84      A    C  
ATOM   3458  CD1 PHE A 442     -17.847 -16.263 -22.160  1.00 92.24      A    C  
ATOM   3459  CD2 PHE A 442     -15.785 -15.814 -23.355  1.00 92.01      A    C  
ATOM   3460  CE1 PHE A 442     -17.192 -17.217 -21.377  1.00 91.35      A    C  
ATOM   3461  CE2 PHE A 442     -15.125 -16.774 -22.578  1.00 91.85      A    C  
ATOM   3462  CZ  PHE A 442     -15.821 -17.478 -21.586  1.00 94.79      A    C  
ATOM   3463  N   ASP A 443     -18.523 -17.149 -26.314  1.00 94.69      A    N  
ATOM   3464  CA  ASP A 443     -19.234 -18.410 -26.539  1.00 94.52      A    C  
ATOM   3465  C   ASP A 443     -18.519 -19.554 -25.814  1.00 94.73      A    C  
ATOM   3466  O   ASP A 443     -17.670 -20.266 -26.369  1.00 90.97      A    O  
ATOM   3467  CB  ASP A 443     -19.416 -18.653 -28.041  1.00 91.28      A    C  
ATOM   3468  CG  ASP A 443     -20.316 -19.866 -28.322  1.00 85.28      A    C  
ATOM   3469  OD1 ASP A 443     -21.020 -20.312 -27.382  1.00 78.87      A    O  
ATOM   3470  OD2 ASP A 443     -20.303 -20.332 -29.480  1.00 78.07      A    O1-
ATOM   3471  N   PHE A 444     -18.829 -19.707 -24.539  1.00 95.02      A    N  
ATOM   3472  CA  PHE A 444     -18.260 -20.734 -23.688  1.00 95.47      A    C  
ATOM   3473  C   PHE A 444     -19.360 -21.566 -23.024  1.00 95.40      A    C  
ATOM   3474  O   PHE A 444     -20.235 -21.045 -22.325  1.00 93.95      A    O  
ATOM   3475  CB  PHE A 444     -17.344 -20.093 -22.645  1.00 95.15      A    C  
ATOM   3476  CG  PHE A 444     -16.544 -21.085 -21.826  1.00 96.24      A    C  
ATOM   3477  CD1 PHE A 444     -17.089 -21.636 -20.655  1.00 95.02      A    C  
ATOM   3478  CD2 PHE A 444     -15.254 -21.452 -22.227  1.00 94.83      A    C  
ATOM   3479  CE1 PHE A 444     -16.337 -22.544 -19.885  1.00 94.05      A    C  
ATOM   3480  CE2 PHE A 444     -14.496 -22.356 -21.462  1.00 94.16      A    C  
ATOM   3481  CZ  PHE A 444     -15.036 -22.899 -20.292  1.00 94.94      A    C  
ATOM   3482  N   GLN A 445     -19.280 -22.875 -23.192  1.00 95.47      A    N  
ATOM   3483  CA  GLN A 445     -20.208 -23.808 -22.559  1.00 95.13      A    C  
ATOM   3484  C   GLN A 445     -19.779 -24.086 -21.118  1.00 96.09      A    C  
ATOM   3485  O   GLN A 445     -18.852 -24.869 -20.871  1.00 94.36      A    O  
ATOM   3486  CB  GLN A 445     -20.325 -25.085 -23.386  1.00 92.95      A    C  
ATOM   3487  CG  GLN A 445     -21.023 -24.839 -24.729  1.00 82.17      A    C  
ATOM   3488  CD  GLN A 445     -21.215 -26.121 -25.555  1.00 72.58      A    C  
ATOM   3489  NE2 GLN A 445     -21.876 -26.039 -26.678  1.00 61.64      A    N  
ATOM   3490  OE1 GLN A 445     -20.767 -27.204 -25.197  1.00 63.99      A    O  
ATOM   3491  N   TRP A 446     -20.454 -23.444 -20.182  1.00 96.47      A    N  
ATOM   3492  CA  TRP A 446     -20.343 -23.755 -18.762  1.00 97.00      A    C  
ATOM   3493  C   TRP A 446     -21.062 -25.077 -18.433  1.00 97.01      A    C  
ATOM   3494  O   TRP A 446     -22.084 -25.364 -19.055  1.00 96.10      A    O  
ATOM   3495  CB  TRP A 446     -20.899 -22.595 -17.936  1.00 97.07      A    C  
ATOM   3496  CG  TRP A 446     -20.159 -21.307 -18.106  1.00 97.33      A    C  
ATOM   3497  CD1 TRP A 446     -20.523 -20.282 -18.912  1.00 96.61      A    C  
ATOM   3498  CD2 TRP A 446     -18.891 -20.906 -17.494  1.00 97.34      A    C  
ATOM   3499  CE2 TRP A 446     -18.552 -19.624 -17.988  1.00 97.28      A    C  
ATOM   3500  CE3 TRP A 446     -18.004 -21.516 -16.578  1.00 97.51      A    C  
ATOM   3501  NE1 TRP A 446     -19.573 -19.269 -18.851  1.00 96.78      A    N  
ATOM   3502  CZ2 TRP A 446     -17.361 -18.956 -17.600  1.00 97.23      A    C  
ATOM   3503  CZ3 TRP A 446     -16.819 -20.853 -16.185  1.00 96.98      A    C  
ATOM   3504  CH2 TRP A 446     -16.508 -19.596 -16.699  1.00 96.89      A    C  
ATOM   3505  N   PRO A 447     -20.602 -25.842 -17.436  1.00 97.25      A    N  
ATOM   3506  CA  PRO A 447     -21.296 -27.058 -17.006  1.00 97.05      A    C  
ATOM   3507  C   PRO A 447     -22.744 -26.808 -16.561  1.00 96.95      A    C  
ATOM   3508  O   PRO A 447     -23.622 -27.633 -16.791  1.00 95.42      A    O  
ATOM   3509  CB  PRO A 447     -20.470 -27.610 -15.840  1.00 96.43      A    C  
ATOM   3510  CG  PRO A 447     -19.077 -27.041 -16.078  1.00 94.58      A    C  
ATOM   3511  CD  PRO A 447     -19.352 -25.684 -16.720  1.00 97.02      A    C  
ATOM   3512  N   GLN A 448     -22.978 -25.654 -15.936  1.00 96.96      A    N  
ATOM   3513  CA  GLN A 448     -24.295 -25.117 -15.626  1.00 96.96      A    C  
ATOM   3514  C   GLN A 448     -24.398 -23.726 -16.264  1.00 97.06      A    C  
ATOM   3515  O   GLN A 448     -23.678 -22.818 -15.848  1.00 95.91      A    O  
ATOM   3516  CB  GLN A 448     -24.493 -25.046 -14.100  1.00 96.27      A    C  
ATOM   3517  CG  GLN A 448     -24.569 -26.431 -13.431  1.00 91.25      A    C  
ATOM   3518  CD  GLN A 448     -25.770 -27.258 -13.867  1.00 92.57      A    C  
ATOM   3519  NE2 GLN A 448     -25.685 -28.567 -13.791  1.00 81.11      A    N  
ATOM   3520  OE1 GLN A 448     -26.803 -26.758 -14.274  1.00 82.90      A    O  
ATOM   3521  N   PRO A 449     -25.243 -23.537 -17.299  1.00 95.93      A    N  
ATOM   3522  CA  PRO A 449     -25.244 -22.304 -18.100  1.00 95.12      A    C  
ATOM   3523  C   PRO A 449     -25.490 -21.015 -17.316  1.00 95.48      A    C  
ATOM   3524  O   PRO A 449     -24.985 -19.956 -17.679  1.00 93.88      A    O  
ATOM   3525  CB  PRO A 449     -26.347 -22.522 -19.148  1.00 93.37      A    C  
ATOM   3526  CG  PRO A 449     -26.390 -24.036 -19.318  1.00 89.90      A    C  
ATOM   3527  CD  PRO A 449     -26.097 -24.549 -17.911  1.00 94.00      A    C  
ATOM   3528  N   ASP A 450     -26.264 -21.106 -16.224  1.00 96.01      A    N  
ATOM   3529  CA  ASP A 450     -26.603 -19.995 -15.335  1.00 95.64      A    C  
ATOM   3530  C   ASP A 450     -25.534 -19.713 -14.265  1.00 96.58      A    C  
ATOM   3531  O   ASP A 450     -25.632 -18.730 -13.515  1.00 94.52      A    O  
ATOM   3532  CB  ASP A 450     -27.976 -20.287 -14.699  1.00 93.35      A    C  
ATOM   3533  CG  ASP A 450     -27.979 -21.520 -13.783  1.00 88.03      A    C  
ATOM   3534  OD1 ASP A 450     -27.404 -22.565 -14.173  1.00 78.21      A    O  
ATOM   3535  OD2 ASP A 450     -28.537 -21.432 -12.671  1.00 80.41      A    O1-
ATOM   3536  N   LYS A 451     -24.491 -20.544 -14.178  1.00 97.43      A    N  
ATOM   3537  CA  LYS A 451     -23.431 -20.477 -13.177  1.00 97.69      A    C  
ATOM   3538  C   LYS A 451     -22.060 -20.451 -13.862  1.00 98.08      A    C  
ATOM   3539  O   LYS A 451     -21.501 -21.508 -14.143  1.00 97.25      A    O  
ATOM   3540  CB  LYS A 451     -23.560 -21.660 -12.198  1.00 96.83      A    C  
ATOM   3541  CG  LYS A 451     -24.848 -21.560 -11.379  1.00 94.25      A    C  
ATOM   3542  CD  LYS A 451     -25.076 -22.821 -10.552  1.00 90.44      A    C  
ATOM   3543  CE  LYS A 451     -26.501 -22.779 -10.002  1.00 85.74      A    C  
ATOM   3544  NZ  LYS A 451     -26.932 -24.105  -9.529  1.00 77.49      A    N1+
ATOM   3545  N   PRO A 452     -21.494 -19.268 -14.112  1.00 98.13      A    N  
ATOM   3546  CA  PRO A 452     -20.209 -19.144 -14.787  1.00 98.22      A    C  
ATOM   3547  C   PRO A 452     -19.031 -19.471 -13.854  1.00 98.37      A    C  
ATOM   3548  O   PRO A 452     -18.131 -18.652 -13.615  1.00 97.78      A    O  
ATOM   3549  CB  PRO A 452     -20.203 -17.713 -15.344  1.00 97.94      A    C  
ATOM   3550  CG  PRO A 452     -20.981 -16.946 -14.286  1.00 96.95      A    C  
ATOM   3551  CD  PRO A 452     -22.060 -17.958 -13.863  1.00 97.97      A    C  
ATOM   3552  N   MET A 453     -19.062 -20.664 -13.287  1.00 98.43      A    N  
ATOM   3553  CA  MET A 453     -18.045 -21.170 -12.380  1.00 98.59      A    C  
ATOM   3554  C   MET A 453     -18.029 -22.699 -12.417  1.00 98.51      A    C  
ATOM   3555  O   MET A 453     -19.059 -23.336 -12.605  1.00 98.10      A    O  
ATOM   3556  CB  MET A 453     -18.277 -20.646 -10.955  1.00 97.99      A    C  
ATOM   3557  CG  MET A 453     -19.583 -21.127 -10.316  1.00 96.81      A    C  
ATOM   3558  SD  MET A 453     -19.931 -20.391  -8.702  1.00 95.98      A    S  
ATOM   3559  CE  MET A 453     -21.348 -21.369  -8.200  1.00 90.29      A    C  
ATOM   3560  N   PHE A 454     -16.852 -23.280 -12.210  1.00 98.30      A    N  
ATOM   3561  CA  PHE A 454     -16.716 -24.704 -11.932  1.00 98.54      A    C  
ATOM   3562  C   PHE A 454     -15.383 -25.026 -11.261  1.00 98.69      A    C  
ATOM   3563  O   PHE A 454     -14.389 -24.315 -11.430  1.00 98.36      A    O  
ATOM   3564  CB  PHE A 454     -16.920 -25.543 -13.204  1.00 98.29      A    C  
ATOM   3565  CG  PHE A 454     -15.910 -25.337 -14.309  1.00 98.43      A    C  
ATOM   3566  CD1 PHE A 454     -16.167 -24.405 -15.333  1.00 97.47      A    C  
ATOM   3567  CD2 PHE A 454     -14.750 -26.125 -14.385  1.00 97.33      A    C  
ATOM   3568  CE1 PHE A 454     -15.284 -24.262 -16.412  1.00 96.87      A    C  
ATOM   3569  CE2 PHE A 454     -13.860 -25.989 -15.460  1.00 96.80      A    C  
ATOM   3570  CZ  PHE A 454     -14.131 -25.062 -16.476  1.00 97.29      A    C  
ATOM   3571  N   PHE A 455     -15.363 -26.139 -10.528  1.00 98.51      A    N  
ATOM   3572  CA  PHE A 455     -14.145 -26.765 -10.047  1.00 98.52      A    C  
ATOM   3573  C   PHE A 455     -13.786 -27.916 -10.989  1.00 98.58      A    C  
ATOM   3574  O   PHE A 455     -14.546 -28.882 -11.101  1.00 98.23      A    O  
ATOM   3575  CB  PHE A 455     -14.339 -27.224  -8.603  1.00 98.30      A    C  
ATOM   3576  CG  PHE A 455     -13.057 -27.671  -7.919  1.00 98.19      A    C  
ATOM   3577  CD1 PHE A 455     -12.416 -28.862  -8.300  1.00 97.62      A    C  
ATOM   3578  CD2 PHE A 455     -12.488 -26.870  -6.912  1.00 97.53      A    C  
ATOM   3579  CE1 PHE A 455     -11.212 -29.242  -7.700  1.00 97.08      A    C  
ATOM   3580  CE2 PHE A 455     -11.286 -27.249  -6.298  1.00 96.91      A    C  
ATOM   3581  CZ  PHE A 455     -10.638 -28.431  -6.697  1.00 97.00      A    C  
ATOM   3582  N   TYR A 456     -12.635 -27.820 -11.650  1.00 98.39      A    N  
ATOM   3583  CA  TYR A 456     -12.135 -28.861 -12.529  1.00 98.37      A    C  
ATOM   3584  C   TYR A 456     -11.204 -29.798 -11.771  1.00 98.21      A    C  
ATOM   3585  O   TYR A 456     -10.074 -29.435 -11.428  1.00 97.71      A    O  
ATOM   3586  CB  TYR A 456     -11.456 -28.231 -13.753  1.00 98.28      A    C  
ATOM   3587  CG  TYR A 456     -11.071 -29.238 -14.812  1.00 98.27      A    C  
ATOM   3588  CD1 TYR A 456      -9.736 -29.368 -15.237  1.00 97.34      A    C  
ATOM   3589  CD2 TYR A 456     -12.058 -30.063 -15.392  1.00 97.43      A    C  
ATOM   3590  CE1 TYR A 456      -9.389 -30.300 -16.240  1.00 96.84      A    C  
ATOM   3591  CE2 TYR A 456     -11.723 -30.996 -16.384  1.00 96.85      A    C  
ATOM   3592  CZ  TYR A 456     -10.387 -31.107 -16.795  1.00 97.16      A    C  
ATOM   3593  OH  TYR A 456     -10.069 -32.017 -17.780  1.00 96.06      A    O  
ATOM   3594  N   VAL A 457     -11.673 -31.005 -11.501  1.00 98.05      A    N  
ATOM   3595  CA  VAL A 457     -10.923 -32.023 -10.782  1.00 97.73      A    C  
ATOM   3596  C   VAL A 457      -9.704 -32.433 -11.591  1.00 97.57      A    C  
ATOM   3597  O   VAL A 457      -9.826 -32.943 -12.706  1.00 96.71      A    O  
ATOM   3598  CB  VAL A 457     -11.803 -33.240 -10.467  1.00 97.17      A    C  
ATOM   3599  CG1 VAL A 457     -11.008 -34.349  -9.781  1.00 95.58      A    C  
ATOM   3600  CG2 VAL A 457     -12.971 -32.853  -9.551  1.00 95.80      A    C  
ATOM   3601  N   THR A 458      -8.527 -32.260 -11.006  1.00 97.10      A    N  
ATOM   3602  CA  THR A 458      -7.264 -32.665 -11.614  1.00 96.58      A    C  
ATOM   3603  C   THR A 458      -6.475 -33.531 -10.635  1.00 95.60      A    C  
ATOM   3604  O   THR A 458      -6.205 -33.127  -9.513  1.00 93.28      A    O  
ATOM   3605  CB  THR A 458      -6.460 -31.442 -12.072  1.00 95.66      A    C  
ATOM   3606  CG2 THR A 458      -5.151 -31.823 -12.753  1.00 85.57      A    C  
ATOM   3607  OG1 THR A 458      -7.222 -30.744 -13.041  1.00 86.16      A    O  
ATOM   3608  N   GLN A 459      -6.100 -34.722 -11.073  1.00 94.74      A    N  
ATOM   3609  CA  GLN A 459      -5.329 -35.688 -10.285  1.00 93.55      A    C  
ATOM   3610  C   GLN A 459      -3.897 -35.780 -10.818  1.00 93.40      A    C  
ATOM   3611  O   GLN A 459      -3.482 -36.797 -11.367  1.00 86.71      A    O  
ATOM   3612  CB  GLN A 459      -6.039 -37.053 -10.256  1.00 90.12      A    C  
ATOM   3613  CG  GLN A 459      -7.439 -37.000  -9.632  1.00 85.11      A    C  
ATOM   3614  CD  GLN A 459      -8.069 -38.400  -9.503  1.00 78.83      A    C  
ATOM   3615  NE2 GLN A 459      -9.365 -38.501  -9.348  1.00 67.26      A    N  
ATOM   3616  OE1 GLN A 459      -7.410 -39.416  -9.541  1.00 70.83      A    O  
ATOM   3617  N   GLY A 460      -3.153 -34.687 -10.706  1.00 93.23      A    N  
ATOM   3618  CA  GLY A 460      -1.723 -34.660 -10.983  1.00 93.41      A    C  
ATOM   3619  C   GLY A 460      -0.913 -34.787  -9.703  1.00 94.11      A    C  
ATOM   3620  O   GLY A 460      -1.393 -34.413  -8.632  1.00 91.42      A    O  
ATOM   3621  N   GLN A 461       0.314 -35.295  -9.810  1.00 93.99      A    N  
ATOM   3622  CA  GLN A 461       1.247 -35.257  -8.686  1.00 93.84      A    C  
ATOM   3623  C   GLN A 461       1.882 -33.868  -8.583  1.00 94.65      A    C  
ATOM   3624  O   GLN A 461       2.178 -33.231  -9.591  1.00 92.93      A    O  
ATOM   3625  CB  GLN A 461       2.298 -36.355  -8.799  1.00 91.38      A    C  
ATOM   3626  CG  GLN A 461       1.658 -37.738  -8.575  1.00 80.86      A    C  
ATOM   3627  CD  GLN A 461       2.697 -38.869  -8.483  1.00 71.99      A    C  
ATOM   3628  NE2 GLN A 461       2.282 -40.048  -8.094  1.00 59.61      A    N  
ATOM   3629  OE1 GLN A 461       3.860 -38.708  -8.755  1.00 63.22      A    O  
ATOM   3630  N   GLU A 462       2.088 -33.425  -7.358  1.00 94.03      A    N  
ATOM   3631  CA  GLU A 462       2.929 -32.267  -7.106  1.00 94.14      A    C  
ATOM   3632  C   GLU A 462       4.404 -32.661  -7.168  1.00 94.72      A    C  
ATOM   3633  O   GLU A 462       4.800 -33.752  -6.758  1.00 93.09      A    O  
ATOM   3634  CB  GLU A 462       2.555 -31.576  -5.773  1.00 90.78      A    C  
ATOM   3635  CG  GLU A 462       2.920 -32.368  -4.508  1.00 87.97      A    C  
ATOM   3636  CD  GLU A 462       2.369 -31.728  -3.215  1.00 90.43      A    C  
ATOM   3637  OE1 GLU A 462       3.097 -31.621  -2.218  1.00 84.92      A    O  
ATOM   3638  OE2 GLU A 462       1.182 -31.339  -3.183  1.00 86.66      A    O1-
ATOM   3639  N   GLU A 463       5.228 -31.760  -7.684  1.00 94.20      A    N  
ATOM   3640  CA  GLU A 463       6.675 -31.887  -7.743  1.00 94.14      A    C  
ATOM   3641  C   GLU A 463       7.305 -30.696  -7.028  1.00 94.55      A    C  
ATOM   3642  O   GLU A 463       6.748 -29.597  -7.017  1.00 92.47      A    O  
ATOM   3643  CB  GLU A 463       7.162 -31.955  -9.207  1.00 90.76      A    C  
ATOM   3644  CG  GLU A 463       6.692 -33.196  -9.978  1.00 82.04      A    C  
ATOM   3645  CD  GLU A 463       7.055 -33.140 -11.474  1.00 85.44      A    C  
ATOM   3646  OE1 GLU A 463       6.354 -33.780 -12.296  1.00 79.21      A    O  
ATOM   3647  OE2 GLU A 463       8.004 -32.429 -11.883  1.00 81.82      A    O1-
ATOM   3648  N   ILE A 464       8.489 -30.898  -6.459  1.00 93.36      A    N  
ATOM   3649  CA  ILE A 464       9.305 -29.787  -5.975  1.00 93.06      A    C  
ATOM   3650  C   ILE A 464       9.927 -29.101  -7.196  1.00 92.89      A    C  
ATOM   3651  O   ILE A 464      10.489 -29.764  -8.069  1.00 90.33      A    O  
ATOM   3652  CB  ILE A 464      10.340 -30.261  -4.936  1.00 91.08      A    C  
ATOM   3653  CG1 ILE A 464       9.618 -30.902  -3.734  1.00 86.44      A    C  
ATOM   3654  CG2 ILE A 464      11.212 -29.083  -4.469  1.00 85.60      A    C  
ATOM   3655  CD1 ILE A 464      10.555 -31.521  -2.674  1.00 75.99      A    C  
ATOM   3656  N   ALA A 465       9.805 -27.782  -7.271  1.00 90.49      A    N  
ATOM   3657  CA  ALA A 465      10.409 -27.000  -8.345  1.00 89.17      A    C  
ATOM   3658  C   ALA A 465      11.944 -27.058  -8.266  1.00 88.59      A    C  
ATOM   3659  O   ALA A 465      12.513 -27.343  -7.216  1.00 85.30      A    O  
ATOM   3660  CB  ALA A 465       9.874 -25.568  -8.278  1.00 87.03      A    C  
ATOM   3661  N   SER A 466      12.615 -26.738  -9.369  1.00 86.84      A    N  
ATOM   3662  CA  SER A 466      14.086 -26.778  -9.456  1.00 85.14      A    C  
ATOM   3663  C   SER A 466      14.798 -25.890  -8.429  1.00 85.36      A    C  
ATOM   3664  O   SER A 466      15.941 -26.171  -8.078  1.00 80.63      A    O  
ATOM   3665  CB  SER A 466      14.530 -26.350 -10.852  1.00 81.71      A    C  
ATOM   3666  OG  SER A 466      13.939 -25.110 -11.211  1.00 71.98      A    O  
ATOM   3667  N   SER A 467      14.127 -24.879  -7.946  1.00 82.26      A    N  
ATOM   3668  CA  SER A 467      14.606 -24.009  -6.875  1.00 80.34      A    C  
ATOM   3669  C   SER A 467      14.685 -24.705  -5.500  1.00 81.35      A    C  
ATOM   3670  O   SER A 467      15.393 -24.250  -4.612  1.00 76.61      A    O  
ATOM   3671  CB  SER A 467      13.657 -22.808  -6.816  1.00 76.71      A    C  
ATOM   3672  OG  SER A 467      12.413 -23.157  -6.256  1.00 70.35      A    O  
ATOM   3673  N   GLY A 468      13.961 -25.804  -5.322  1.00 86.42      A    N  
ATOM   3674  CA  GLY A 468      13.932 -26.576  -4.091  1.00 85.96      A    C  
ATOM   3675  C   GLY A 468      12.988 -26.042  -3.003  1.00 86.81      A    C  
ATOM   3676  O   GLY A 468      12.726 -26.760  -2.035  1.00 82.39      A    O  
ATOM   3677  N   THR A 469      12.452 -24.847  -3.158  1.00 86.53      A    N  
ATOM   3678  CA  THR A 469      11.609 -24.189  -2.145  1.00 85.41      A    C  
ATOM   3679  C   THR A 469      10.131 -24.080  -2.532  1.00 86.47      A    C  
ATOM   3680  O   THR A 469       9.285 -23.816  -1.686  1.00 81.41      A    O  
ATOM   3681  CB  THR A 469      12.132 -22.791  -1.835  1.00 80.96      A    C  
ATOM   3682  CG2 THR A 469      13.607 -22.775  -1.430  1.00 71.85      A    C  
ATOM   3683  OG1 THR A 469      11.926 -21.971  -2.955  1.00 73.88      A    O  
ATOM   3684  N   SER A 470       9.812 -24.281  -3.815  1.00 88.03      A    N  
ATOM   3685  CA  SER A 470       8.467 -24.123  -4.360  1.00 89.98      A    C  
ATOM   3686  C   SER A 470       7.916 -25.449  -4.902  1.00 91.21      A    C  
ATOM   3687  O   SER A 470       8.627 -26.444  -5.015  1.00 90.13      A    O  
ATOM   3688  CB  SER A 470       8.477 -23.027  -5.422  1.00 88.63      A    C  
ATOM   3689  OG  SER A 470       7.161 -22.573  -5.675  1.00 85.62      A    O  
ATOM   3690  N   TYR A 471       6.642 -25.444  -5.259  1.00 93.03      A    N  
ATOM   3691  CA  TYR A 471       5.957 -26.590  -5.851  1.00 93.91      A    C  
ATOM   3692  C   TYR A 471       5.446 -26.264  -7.255  1.00 94.74      A    C  
ATOM   3693  O   TYR A 471       5.094 -25.127  -7.567  1.00 93.93      A    O  
ATOM   3694  CB  TYR A 471       4.822 -27.061  -4.944  1.00 93.23      A    C  
ATOM   3695  CG  TYR A 471       5.286 -27.556  -3.588  1.00 92.62      A    C  
ATOM   3696  CD1 TYR A 471       5.686 -28.891  -3.424  1.00 89.45      A    C  
ATOM   3697  CD2 TYR A 471       5.339 -26.673  -2.492  1.00 89.45      A    C  
ATOM   3698  CE1 TYR A 471       6.135 -29.357  -2.171  1.00 87.93      A    C  
ATOM   3699  CE2 TYR A 471       5.791 -27.122  -1.241  1.00 87.90      A    C  
ATOM   3700  CZ  TYR A 471       6.185 -28.468  -1.081  1.00 89.07      A    C  
ATOM   3701  OH  TYR A 471       6.624 -28.920   0.140  1.00 87.29      A    O  
ATOM   3702  N   LEU A 472       5.354 -27.301  -8.091  1.00 94.46      A    N  
ATOM   3703  CA  LEU A 472       4.654 -27.256  -9.366  1.00 95.31      A    C  
ATOM   3704  C   LEU A 472       3.835 -28.538  -9.562  1.00 96.13      A    C  
ATOM   3705  O   LEU A 472       4.100 -29.563  -8.946  1.00 95.09      A    O  
ATOM   3706  CB  LEU A 472       5.649 -26.954 -10.505  1.00 93.13      A    C  
ATOM   3707  CG  LEU A 472       6.686 -28.060 -10.812  1.00 92.23      A    C  
ATOM   3708  CD1 LEU A 472       6.145 -29.109 -11.780  1.00 86.37      A    C  
ATOM   3709  CD2 LEU A 472       7.926 -27.446 -11.452  1.00 86.35      A    C  
ATOM   3710  N   ASN A 473       2.844 -28.472 -10.442  1.00 96.62      A    N  
ATOM   3711  CA  ASN A 473       2.045 -29.618 -10.847  1.00 97.39      A    C  
ATOM   3712  C   ASN A 473       1.853 -29.565 -12.365  1.00 97.54      A    C  
ATOM   3713  O   ASN A 473       1.080 -28.751 -12.881  1.00 97.18      A    O  
ATOM   3714  CB  ASN A 473       0.728 -29.598 -10.056  1.00 97.26      A    C  
ATOM   3715  CG  ASN A 473      -0.148 -30.805 -10.294  1.00 97.22      A    C  
ATOM   3716  ND2 ASN A 473      -0.857 -31.231  -9.267  1.00 94.29      A    N  
ATOM   3717  OD1 ASN A 473      -0.235 -31.373 -11.378  1.00 94.95      A    O  
ATOM   3718  N   ARG A 474       2.564 -30.416 -13.080  1.00 97.21      A    N  
ATOM   3719  CA  ARG A 474       2.598 -30.408 -14.553  1.00 97.35      A    C  
ATOM   3720  C   ARG A 474       1.245 -30.744 -15.170  1.00 97.65      A    C  
ATOM   3721  O   ARG A 474       0.836 -30.111 -16.140  1.00 97.25      A    O  
ATOM   3722  CB  ARG A 474       3.644 -31.408 -15.075  1.00 96.91      A    C  
ATOM   3723  CG  ARG A 474       5.066 -31.056 -14.660  1.00 95.22      A    C  
ATOM   3724  CD  ARG A 474       6.042 -32.100 -15.208  1.00 93.02      A    C  
ATOM   3725  NE  ARG A 474       7.382 -31.903 -14.688  1.00 87.98      A    N  
ATOM   3726  CZ  ARG A 474       8.404 -31.278 -15.262  1.00 83.93      A    C  
ATOM   3727  NH1 ARG A 474       8.342 -30.792 -16.479  1.00 75.34      A    N1+
ATOM   3728  NH2 ARG A 474       9.509 -31.133 -14.595  1.00 78.31      A    N  
ATOM   3729  N   THR A 475       0.543 -31.718 -14.610  1.00 97.65      A    N  
ATOM   3730  CA  THR A 475      -0.778 -32.126 -15.093  1.00 97.56      A    C  
ATOM   3731  C   THR A 475      -1.787 -30.994 -14.920  1.00 97.89      A    C  
ATOM   3732  O   THR A 475      -2.573 -30.713 -15.826  1.00 97.37      A    O  
ATOM   3733  CB  THR A 475      -1.275 -33.369 -14.340  1.00 96.85      A    C  
ATOM   3734  CG2 THR A 475      -2.557 -33.941 -14.946  1.00 90.79      A    C  
ATOM   3735  OG1 THR A 475      -0.302 -34.393 -14.389  1.00 91.22      A    O  
ATOM   3736  N   GLU A 476      -1.731 -30.314 -13.793  1.00 97.85      A    N  
ATOM   3737  CA  GLU A 476      -2.581 -29.166 -13.528  1.00 97.90      A    C  
ATOM   3738  C   GLU A 476      -2.248 -27.995 -14.462  1.00 98.11      A    C  
ATOM   3739  O   GLU A 476      -3.156 -27.440 -15.069  1.00 97.77      A    O  
ATOM   3740  CB  GLU A 476      -2.459 -28.786 -12.050  1.00 96.87      A    C  
ATOM   3741  CG  GLU A 476      -3.627 -27.905 -11.615  1.00 89.01      A    C  
ATOM   3742  CD  GLU A 476      -3.520 -27.575 -10.128  1.00 92.99      A    C  
ATOM   3743  OE1 GLU A 476      -3.281 -26.394  -9.824  1.00 87.78      A    O  
ATOM   3744  OE2 GLU A 476      -3.631 -28.488  -9.288  1.00 90.12      A    O1-
ATOM   3745  N   ALA A 477      -0.969 -27.705 -14.681  1.00 97.87      A    N  
ATOM   3746  CA  ALA A 477      -0.532 -26.671 -15.620  1.00 97.92      A    C  
ATOM   3747  C   ALA A 477      -1.024 -26.938 -17.046  1.00 98.03      A    C  
ATOM   3748  O   ALA A 477      -1.528 -26.030 -17.711  1.00 97.79      A    O  
ATOM   3749  CB  ALA A 477       0.992 -26.567 -15.560  1.00 97.59      A    C  
ATOM   3750  N   ALA A 478      -0.960 -28.195 -17.518  1.00 97.73      A    N  
ATOM   3751  CA  ALA A 478      -1.484 -28.571 -18.824  1.00 97.56      A    C  
ATOM   3752  C   ALA A 478      -3.008 -28.376 -18.926  1.00 97.79      A    C  
ATOM   3753  O   ALA A 478      -3.521 -27.988 -19.980  1.00 97.38      A    O  
ATOM   3754  CB  ALA A 478      -1.092 -30.030 -19.094  1.00 97.04      A    C  
ATOM   3755  N   ASN A 479      -3.747 -28.619 -17.846  1.00 97.71      A    N  
ATOM   3756  CA  ASN A 479      -5.184 -28.354 -17.806  1.00 97.96      A    C  
ATOM   3757  C   ASN A 479      -5.492 -26.852 -17.752  1.00 98.17      A    C  
ATOM   3758  O   ASN A 479      -6.415 -26.407 -18.433  1.00 97.85      A    O  
ATOM   3759  CB  ASN A 479      -5.796 -29.112 -16.623  1.00 97.81      A    C  
ATOM   3760  CG  ASN A 479      -5.922 -30.604 -16.881  1.00 97.24      A    C  
ATOM   3761  ND2 ASN A 479      -6.103 -31.383 -15.839  1.00 92.21      A    N  
ATOM   3762  OD1 ASN A 479      -5.915 -31.084 -18.000  1.00 92.47      A    O  
ATOM   3763  N   VAL A 480      -4.704 -26.070 -17.022  1.00 98.24      A    N  
ATOM   3764  CA  VAL A 480      -4.818 -24.609 -16.971  1.00 98.31      A    C  
ATOM   3765  C   VAL A 480      -4.558 -23.984 -18.343  1.00 98.20      A    C  
ATOM   3766  O   VAL A 480      -5.325 -23.120 -18.763  1.00 98.01      A    O  
ATOM   3767  CB  VAL A 480      -3.876 -24.020 -15.904  1.00 98.23      A    C  
ATOM   3768  CG1 VAL A 480      -3.801 -22.494 -15.955  1.00 97.52      A    C  
ATOM   3769  CG2 VAL A 480      -4.358 -24.392 -14.497  1.00 97.52      A    C  
ATOM   3770  N   GLU A 481      -3.549 -24.451 -19.084  1.00 97.75      A    N  
ATOM   3771  CA  GLU A 481      -3.299 -24.023 -20.464  1.00 97.50      A    C  
ATOM   3772  C   GLU A 481      -4.514 -24.324 -21.349  1.00 97.44      A    C  
ATOM   3773  O   GLU A 481      -5.038 -23.420 -21.993  1.00 97.20      A    O  
ATOM   3774  CB  GLU A 481      -2.022 -24.677 -21.000  1.00 97.16      A    C  
ATOM   3775  CG  GLU A 481      -1.657 -24.269 -22.449  1.00 94.87      A    C  
ATOM   3776  CD  GLU A 481      -2.468 -25.013 -23.533  1.00 93.66      A    C  
ATOM   3777  OE1 GLU A 481      -2.779 -24.388 -24.576  1.00 87.17      A    O  
ATOM   3778  OE2 GLU A 481      -2.803 -26.195 -23.326  1.00 89.13      A    O1-
ATOM   3779  N   LYS A 482      -5.029 -25.552 -21.318  1.00 97.69      A    N  
ATOM   3780  CA  LYS A 482      -6.198 -25.935 -22.118  1.00 97.50      A    C  
ATOM   3781  C   LYS A 482      -7.434 -25.094 -21.790  1.00 97.68      A    C  
ATOM   3782  O   LYS A 482      -8.173 -24.721 -22.703  1.00 97.22      A    O  
ATOM   3783  CB  LYS A 482      -6.521 -27.415 -21.900  1.00 97.04      A    C  
ATOM   3784  CG  LYS A 482      -5.504 -28.339 -22.571  1.00 92.93      A    C  
ATOM   3785  CD  LYS A 482      -5.736 -29.783 -22.106  1.00 88.60      A    C  
ATOM   3786  CE  LYS A 482      -4.618 -30.681 -22.623  1.00 80.29      A    C  
ATOM   3787  NZ  LYS A 482      -4.686 -32.029 -22.015  1.00 71.07      A    N1+
ATOM   3788  N   ILE A 483      -7.667 -24.797 -20.525  1.00 97.97      A    N  
ATOM   3789  CA  ILE A 483      -8.758 -23.921 -20.089  1.00 98.18      A    C  
ATOM   3790  C   ILE A 483      -8.536 -22.499 -20.617  1.00 98.18      A    C  
ATOM   3791  O   ILE A 483      -9.449 -21.922 -21.195  1.00 97.96      A    O  
ATOM   3792  CB  ILE A 483      -8.907 -23.962 -18.557  1.00 98.26      A    C  
ATOM   3793  CG1 ILE A 483      -9.464 -25.334 -18.110  1.00 97.69      A    C  
ATOM   3794  CG2 ILE A 483      -9.851 -22.843 -18.065  1.00 97.76      A    C  
ATOM   3795  CD1 ILE A 483      -9.290 -25.615 -16.618  1.00 95.78      A    C  
ATOM   3796  N   THR A 484      -7.319 -21.970 -20.477  1.00 98.09      A    N  
ATOM   3797  CA  THR A 484      -6.948 -20.643 -20.974  1.00 97.98      A    C  
ATOM   3798  C   THR A 484      -7.160 -20.542 -22.480  1.00 97.95      A    C  
ATOM   3799  O   THR A 484      -7.855 -19.645 -22.956  1.00 97.54      A    O  
ATOM   3800  CB  THR A 484      -5.488 -20.312 -20.623  1.00 97.82      A    C  
ATOM   3801  CG2 THR A 484      -5.107 -18.888 -21.020  1.00 95.77      A    C  
ATOM   3802  OG1 THR A 484      -5.301 -20.421 -19.236  1.00 95.55      A    O  
ATOM   3803  N   THR A 485      -6.671 -21.514 -23.223  1.00 97.66      A    N  
ATOM   3804  CA  THR A 485      -6.887 -21.628 -24.670  1.00 97.45      A    C  
ATOM   3805  C   THR A 485      -8.368 -21.679 -25.031  1.00 97.36      A    C  
ATOM   3806  O   THR A 485      -8.797 -21.041 -25.991  1.00 96.81      A    O  
ATOM   3807  CB  THR A 485      -6.155 -22.868 -25.202  1.00 96.89      A    C  
ATOM   3808  CG2 THR A 485      -6.434 -23.157 -26.664  1.00 94.24      A    C  
ATOM   3809  OG1 THR A 485      -4.771 -22.638 -25.108  1.00 94.33      A    O  
ATOM   3810  N   LYS A 486      -9.176 -22.399 -24.261  1.00 97.58      A    N  
ATOM   3811  CA  LYS A 486     -10.618 -22.490 -24.497  1.00 97.45      A    C  
ATOM   3812  C   LYS A 486     -11.326 -21.161 -24.229  1.00 97.64      A    C  
ATOM   3813  O   LYS A 486     -12.177 -20.773 -25.024  1.00 96.97      A    O  
ATOM   3814  CB  LYS A 486     -11.196 -23.661 -23.681  1.00 96.84      A    C  
ATOM   3815  CG  LYS A 486     -12.582 -24.063 -24.209  1.00 90.22      A    C  
ATOM   3816  CD  LYS A 486     -13.111 -25.330 -23.515  1.00 84.93      A    C  
ATOM   3817  CE  LYS A 486     -14.453 -25.707 -24.140  1.00 78.46      A    C  
ATOM   3818  NZ  LYS A 486     -15.074 -26.887 -23.497  1.00 69.90      A    N1+
ATOM   3819  N   LEU A 487     -10.944 -20.431 -23.171  1.00 97.52      A    N  
ATOM   3820  CA  LEU A 487     -11.454 -19.084 -22.894  1.00 97.63      A    C  
ATOM   3821  C   LEU A 487     -11.083 -18.098 -24.008  1.00 97.50      A    C  
ATOM   3822  O   LEU A 487     -11.940 -17.351 -24.473  1.00 97.08      A    O  
ATOM   3823  CB  LEU A 487     -10.912 -18.581 -21.542  1.00 97.82      A    C  
ATOM   3824  CG  LEU A 487     -11.454 -19.306 -20.285  1.00 97.39      A    C  
ATOM   3825  CD1 LEU A 487     -10.710 -18.788 -19.060  1.00 96.65      A    C  
ATOM   3826  CD2 LEU A 487     -12.938 -19.067 -20.069  1.00 96.28      A    C  
ATOM   3827  N   LEU A 488      -9.843 -18.127 -24.485  1.00 97.47      A    N  
ATOM   3828  CA  LEU A 488      -9.376 -17.283 -25.590  1.00 97.27      A    C  
ATOM   3829  C   LEU A 488     -10.139 -17.584 -26.885  1.00 97.04      A    C  
ATOM   3830  O   LEU A 488     -10.635 -16.659 -27.536  1.00 96.29      A    O  
ATOM   3831  CB  LEU A 488      -7.864 -17.502 -25.797  1.00 97.15      A    C  
ATOM   3832  CG  LEU A 488      -6.970 -16.927 -24.680  1.00 96.74      A    C  
ATOM   3833  CD1 LEU A 488      -5.528 -17.392 -24.888  1.00 95.75      A    C  
ATOM   3834  CD2 LEU A 488      -6.988 -15.402 -24.675  1.00 95.57      A    C  
ATOM   3835  N   LYS A 489     -10.313 -18.859 -27.240  1.00 96.94      A    N  
ATOM   3836  CA  LYS A 489     -11.103 -19.281 -28.411  1.00 96.79      A    C  
ATOM   3837  C   LYS A 489     -12.574 -18.887 -28.301  1.00 96.53      A    C  
ATOM   3838  O   LYS A 489     -13.180 -18.560 -29.319  1.00 95.27      A    O  
ATOM   3839  CB  LYS A 489     -10.973 -20.797 -28.621  1.00 96.50      A    C  
ATOM   3840  CG  LYS A 489      -9.614 -21.168 -29.228  1.00 94.70      A    C  
ATOM   3841  CD  LYS A 489      -9.474 -22.692 -29.390  1.00 91.76      A    C  
ATOM   3842  CE  LYS A 489      -8.118 -22.988 -30.026  1.00 85.55      A    C  
ATOM   3843  NZ  LYS A 489      -7.833 -24.444 -30.157  1.00 78.32      A    N1+
ATOM   3844  N   ALA A 490     -13.129 -18.865 -27.099  1.00 96.60      A    N  
ATOM   3845  CA  ALA A 490     -14.500 -18.441 -26.843  1.00 96.44      A    C  
ATOM   3846  C   ALA A 490     -14.694 -16.911 -26.929  1.00 96.21      A    C  
ATOM   3847  O   ALA A 490     -15.827 -16.442 -26.904  1.00 93.34      A    O  
ATOM   3848  CB  ALA A 490     -14.922 -19.004 -25.481  1.00 95.97      A    C  
ATOM   3849  N   GLY A 491     -13.620 -16.129 -27.044  1.00 95.99      A    N  
ATOM   3850  CA  GLY A 491     -13.671 -14.673 -27.212  1.00 95.74      A    C  
ATOM   3851  C   GLY A 491     -13.265 -13.858 -25.981  1.00 96.37      A    C  
ATOM   3852  O   GLY A 491     -13.483 -12.644 -25.966  1.00 93.93      A    O  
ATOM   3853  N   ALA A 492     -12.691 -14.480 -24.949  1.00 96.45      A    N  
ATOM   3854  CA  ALA A 492     -12.106 -13.746 -23.841  1.00 96.73      A    C  
ATOM   3855  C   ALA A 492     -10.861 -12.973 -24.306  1.00 96.99      A    C  
ATOM   3856  O   ALA A 492     -10.030 -13.499 -25.041  1.00 96.16      A    O  
ATOM   3857  CB  ALA A 492     -11.771 -14.698 -22.690  1.00 96.43      A    C  
ATOM   3858  N   LYS A 493     -10.725 -11.729 -23.847  1.00 97.26      A    N  
ATOM   3859  CA  LYS A 493      -9.517 -10.950 -24.105  1.00 97.14      A    C  
ATOM   3860  C   LYS A 493      -8.373 -11.460 -23.219  1.00 97.37      A    C  
ATOM   3861  O   LYS A 493      -8.612 -11.654 -22.029  1.00 96.89      A    O  
ATOM   3862  CB  LYS A 493      -9.767  -9.467 -23.849  1.00 96.45      A    C  
ATOM   3863  CG  LYS A 493     -10.768  -8.850 -24.834  1.00 90.88      A    C  
ATOM   3864  CD  LYS A 493     -10.809  -7.336 -24.601  1.00 81.87      A    C  
ATOM   3865  CE  LYS A 493     -11.683  -6.636 -25.623  1.00 72.98      A    C  
ATOM   3866  NZ  LYS A 493     -11.497  -5.173 -25.521  1.00 62.85      A    N1+
ATOM   3867  N   PRO A 494      -7.144 -11.618 -23.746  1.00 97.39      A    N  
ATOM   3868  CA  PRO A 494      -6.014 -12.125 -22.968  1.00 97.19      A    C  
ATOM   3869  C   PRO A 494      -5.720 -11.313 -21.709  1.00 97.09      A    C  
ATOM   3870  O   PRO A 494      -5.615 -11.866 -20.616  1.00 96.48      A    O  
ATOM   3871  CB  PRO A 494      -4.821 -12.120 -23.928  1.00 96.19      A    C  
ATOM   3872  CG  PRO A 494      -5.451 -12.173 -25.309  1.00 93.16      A    C  
ATOM   3873  CD  PRO A 494      -6.770 -11.438 -25.133  1.00 96.04      A    C  
ATOM   3874  N   ASP A 495      -5.716  -9.979 -21.815  1.00 96.52      A    N  
ATOM   3875  CA  ASP A 495      -5.483  -9.043 -20.708  1.00 96.00      A    C  
ATOM   3876  C   ASP A 495      -6.599  -9.059 -19.639  1.00 96.29      A    C  
ATOM   3877  O   ASP A 495      -6.455  -8.475 -18.564  1.00 95.36      A    O  
ATOM   3878  CB  ASP A 495      -5.327  -7.625 -21.281  1.00 95.24      A    C  
ATOM   3879  CG  ASP A 495      -6.652  -7.051 -21.800  1.00 93.44      A    C  
ATOM   3880  OD1 ASP A 495      -7.317  -7.731 -22.615  1.00 88.88      A    O  
ATOM   3881  OD2 ASP A 495      -7.080  -5.972 -21.338  1.00 88.69      A    O1-
ATOM   3882  N   GLN A 496      -7.700  -9.734 -19.910  1.00 97.34      A    N  
ATOM   3883  CA  GLN A 496      -8.841  -9.930 -19.007  1.00 97.62      A    C  
ATOM   3884  C   GLN A 496      -8.928 -11.357 -18.452  1.00 97.93      A    C  
ATOM   3885  O   GLN A 496      -9.931 -11.700 -17.814  1.00 97.65      A    O  
ATOM   3886  CB  GLN A 496     -10.142  -9.504 -19.708  1.00 97.29      A    C  
ATOM   3887  CG  GLN A 496     -10.160  -8.011 -20.080  1.00 95.93      A    C  
ATOM   3888  CD  GLN A 496      -9.985  -7.106 -18.856  1.00 95.94      A    C  
ATOM   3889  NE2 GLN A 496      -9.088  -6.169 -18.922  1.00 88.56      A    N  
ATOM   3890  OE1 GLN A 496     -10.652  -7.259 -17.840  1.00 89.39      A    O  
ATOM   3891  N   ILE A 497      -7.893 -12.164 -18.645  1.00 97.82      A    N  
ATOM   3892  CA  ILE A 497      -7.738 -13.464 -17.994  1.00 97.94      A    C  
ATOM   3893  C   ILE A 497      -6.627 -13.340 -16.952  1.00 97.76      A    C  
ATOM   3894  O   ILE A 497      -5.532 -12.885 -17.243  1.00 97.14      A    O  
ATOM   3895  CB  ILE A 497      -7.475 -14.595 -19.009  1.00 98.02      A    C  
ATOM   3896  CG1 ILE A 497      -8.617 -14.679 -20.053  1.00 97.35      A    C  
ATOM   3897  CG2 ILE A 497      -7.325 -15.933 -18.273  1.00 97.36      A    C  
ATOM   3898  CD1 ILE A 497      -8.341 -15.654 -21.204  1.00 96.36      A    C  
ATOM   3899  N   GLY A 498      -6.912 -13.753 -15.723  1.00 97.90      A    N  
ATOM   3900  CA  GLY A 498      -5.928 -13.869 -14.663  1.00 97.90      A    C  
ATOM   3901  C   GLY A 498      -5.806 -15.317 -14.195  1.00 98.21      A    C  
ATOM   3902  O   GLY A 498      -6.812 -15.974 -13.963  1.00 98.08      A    O  
ATOM   3903  N   ILE A 499      -4.585 -15.803 -14.035  1.00 97.92      A    N  
ATOM   3904  CA  ILE A 499      -4.299 -17.105 -13.444  1.00 97.94      A    C  
ATOM   3905  C   ILE A 499      -3.660 -16.870 -12.077  1.00 97.45      A    C  
ATOM   3906  O   ILE A 499      -2.613 -16.247 -11.968  1.00 96.58      A    O  
ATOM   3907  CB  ILE A 499      -3.423 -17.978 -14.356  1.00 98.07      A    C  
ATOM   3908  CG1 ILE A 499      -4.087 -18.154 -15.741  1.00 97.52      A    C  
ATOM   3909  CG2 ILE A 499      -3.178 -19.343 -13.688  1.00 97.61      A    C  
ATOM   3910  CD1 ILE A 499      -3.204 -18.874 -16.760  1.00 96.68      A    C  
ATOM   3911  N   ILE A 500      -4.308 -17.366 -11.033  1.00 97.63      A    N  
ATOM   3912  CA  ILE A 500      -3.832 -17.220  -9.660  1.00 97.68      A    C  
ATOM   3913  C   ILE A 500      -3.267 -18.556  -9.193  1.00 97.43      A    C  
ATOM   3914  O   ILE A 500      -3.956 -19.570  -9.220  1.00 97.06      A    O  
ATOM   3915  CB  ILE A 500      -4.947 -16.689  -8.736  1.00 97.56      A    C  
ATOM   3916  CG1 ILE A 500      -5.476 -15.330  -9.245  1.00 97.04      A    C  
ATOM   3917  CG2 ILE A 500      -4.403 -16.577  -7.301  1.00 97.03      A    C  
ATOM   3918  CD1 ILE A 500      -6.553 -14.668  -8.358  1.00 96.37      A    C  
ATOM   3919  N   THR A 501      -2.027 -18.545  -8.725  1.00 96.61      A    N  
ATOM   3920  CA  THR A 501      -1.383 -19.713  -8.117  1.00 96.20      A    C  
ATOM   3921  C   THR A 501      -0.615 -19.303  -6.852  1.00 95.21      A    C  
ATOM   3922  O   THR A 501      -0.018 -18.223  -6.827  1.00 93.84      A    O  
ATOM   3923  CB  THR A 501      -0.503 -20.453  -9.134  1.00 95.95      A    C  
ATOM   3924  CG2 THR A 501       0.634 -19.615  -9.709  1.00 92.32      A    C  
ATOM   3925  OG1 THR A 501       0.068 -21.586  -8.516  1.00 91.85      A    O  
ATOM   3926  N   PRO A 502      -0.603 -20.128  -5.796  1.00 94.92      A    N  
ATOM   3927  CA  PRO A 502       0.141 -19.817  -4.581  1.00 93.43      A    C  
ATOM   3928  C   PRO A 502       1.653 -20.060  -4.694  1.00 92.32      A    C  
ATOM   3929  O   PRO A 502       2.388 -19.673  -3.793  1.00 90.29      A    O  
ATOM   3930  CB  PRO A 502      -0.493 -20.704  -3.506  1.00 92.33      A    C  
ATOM   3931  CG  PRO A 502      -0.950 -21.935  -4.277  1.00 90.56      A    C  
ATOM   3932  CD  PRO A 502      -1.337 -21.371  -5.649  1.00 93.54      A    C  
ATOM   3933  N   TYR A 503       2.113 -20.720  -5.760  1.00 93.61      A    N  
ATOM   3934  CA  TYR A 503       3.489 -21.189  -5.890  1.00 93.63      A    C  
ATOM   3935  C   TYR A 503       4.197 -20.548  -7.075  1.00 93.37      A    C  
ATOM   3936  O   TYR A 503       3.741 -20.633  -8.212  1.00 92.49      A    O  
ATOM   3937  CB  TYR A 503       3.505 -22.714  -5.993  1.00 93.25      A    C  
ATOM   3938  CG  TYR A 503       2.959 -23.415  -4.770  1.00 93.30      A    C  
ATOM   3939  CD1 TYR A 503       3.714 -23.450  -3.587  1.00 91.62      A    C  
ATOM   3940  CD2 TYR A 503       1.675 -23.992  -4.792  1.00 91.76      A    C  
ATOM   3941  CE1 TYR A 503       3.195 -24.040  -2.430  1.00 90.93      A    C  
ATOM   3942  CE2 TYR A 503       1.147 -24.592  -3.634  1.00 90.85      A    C  
ATOM   3943  CZ  TYR A 503       1.910 -24.598  -2.454  1.00 91.65      A    C  
ATOM   3944  OH  TYR A 503       1.388 -25.150  -1.306  1.00 90.16      A    O  
ATOM   3945  N   GLU A 504       5.366 -19.983  -6.814  1.00 90.90      A    N  
ATOM   3946  CA  GLU A 504       6.235 -19.405  -7.843  1.00 89.93      A    C  
ATOM   3947  C   GLU A 504       6.707 -20.457  -8.858  1.00 90.75      A    C  
ATOM   3948  O   GLU A 504       6.727 -20.206 -10.057  1.00 90.61      A    O  
ATOM   3949  CB  GLU A 504       7.416 -18.704  -7.157  1.00 87.98      A    C  
ATOM   3950  CG  GLU A 504       8.417 -18.042  -8.115  1.00 82.62      A    C  
ATOM   3951  CD  GLU A 504       7.756 -17.109  -9.139  1.00 78.82      A    C  
ATOM   3952  OE1 GLU A 504       8.298 -16.993 -10.261  1.00 70.90      A    O  
ATOM   3953  OE2 GLU A 504       6.674 -16.542  -8.872  1.00 71.40      A    O1-
ATOM   3954  N   GLY A 505       6.996 -21.679  -8.399  1.00 91.80      A    N  
ATOM   3955  CA  GLY A 505       7.336 -22.793  -9.280  1.00 92.45      A    C  
ATOM   3956  C   GLY A 505       6.236 -23.089 -10.310  1.00 93.50      A    C  
ATOM   3957  O   GLY A 505       6.524 -23.280 -11.487  1.00 93.38      A    O  
ATOM   3958  N   GLN A 506       4.973 -23.058  -9.897  1.00 94.42      A    N  
ATOM   3959  CA  GLN A 506       3.838 -23.239 -10.807  1.00 95.34      A    C  
ATOM   3960  C   GLN A 506       3.677 -22.048 -11.751  1.00 95.11      A    C  
ATOM   3961  O   GLN A 506       3.423 -22.248 -12.933  1.00 94.78      A    O  
ATOM   3962  CB  GLN A 506       2.547 -23.479 -10.008  1.00 96.10      A    C  
ATOM   3963  CG  GLN A 506       1.325 -23.850 -10.876  1.00 96.34      A    C  
ATOM   3964  CD  GLN A 506       1.373 -25.249 -11.493  1.00 96.86      A    C  
ATOM   3965  NE2 GLN A 506       0.268 -25.747 -11.996  1.00 94.17      A    N  
ATOM   3966  OE1 GLN A 506       2.386 -25.924 -11.519  1.00 94.43      A    O  
ATOM   3967  N   ARG A 507       3.841 -20.816 -11.257  1.00 94.05      A    N  
ATOM   3968  CA  ARG A 507       3.788 -19.604 -12.083  1.00 93.10      A    C  
ATOM   3969  C   ARG A 507       4.827 -19.665 -13.193  1.00 93.07      A    C  
ATOM   3970  O   ARG A 507       4.482 -19.538 -14.366  1.00 92.40      A    O  
ATOM   3971  CB  ARG A 507       4.002 -18.367 -11.201  1.00 91.78      A    C  
ATOM   3972  CG  ARG A 507       3.734 -17.058 -11.967  1.00 88.95      A    C  
ATOM   3973  CD  ARG A 507       4.320 -15.841 -11.234  1.00 86.17      A    C  
ATOM   3974  NE  ARG A 507       5.779 -15.777 -11.371  1.00 81.15      A    N  
ATOM   3975  CZ  ARG A 507       6.477 -15.277 -12.384  1.00 77.81      A    C  
ATOM   3976  NH1 ARG A 507       5.900 -14.724 -13.411  1.00 68.80      A    N1+
ATOM   3977  NH2 ARG A 507       7.767 -15.343 -12.372  1.00 72.30      A    N  
ATOM   3978  N   SER A 508       6.075 -19.903 -12.838  1.00 91.97      A    N  
ATOM   3979  CA  SER A 508       7.172 -20.000 -13.799  1.00 91.05      A    C  
ATOM   3980  C   SER A 508       6.957 -21.133 -14.809  1.00 91.97      A    C  
ATOM   3981  O   SER A 508       7.157 -20.927 -16.007  1.00 91.44      A    O  
ATOM   3982  CB  SER A 508       8.493 -20.227 -13.056  1.00 88.78      A    C  
ATOM   3983  OG  SER A 508       8.888 -19.039 -12.397  1.00 80.63      A    O  
ATOM   3984  N   TYR A 509       6.504 -22.300 -14.348  1.00 93.84      A    N  
ATOM   3985  CA  TYR A 509       6.207 -23.424 -15.229  1.00 94.74      A    C  
ATOM   3986  C   TYR A 509       5.053 -23.111 -16.185  1.00 95.00      A    C  
ATOM   3987  O   TYR A 509       5.162 -23.397 -17.372  1.00 95.02      A    O  
ATOM   3988  CB  TYR A 509       5.928 -24.673 -14.393  1.00 95.40      A    C  
ATOM   3989  CG  TYR A 509       5.710 -25.911 -15.256  1.00 95.71      A    C  
ATOM   3990  CD1 TYR A 509       4.416 -26.388 -15.505  1.00 94.99      A    C  
ATOM   3991  CD2 TYR A 509       6.820 -26.554 -15.849  1.00 95.15      A    C  
ATOM   3992  CE1 TYR A 509       4.216 -27.497 -16.344  1.00 95.02      A    C  
ATOM   3993  CE2 TYR A 509       6.634 -27.657 -16.689  1.00 94.99      A    C  
ATOM   3994  CZ  TYR A 509       5.326 -28.129 -16.936  1.00 95.50      A    C  
ATOM   3995  OH  TYR A 509       5.144 -29.201 -17.772  1.00 94.94      A    O  
ATOM   3996  N   LEU A 510       3.974 -22.471 -15.702  1.00 95.45      A    N  
ATOM   3997  CA  LEU A 510       2.832 -22.075 -16.531  1.00 95.78      A    C  
ATOM   3998  C   LEU A 510       3.223 -21.091 -17.629  1.00 95.45      A    C  
ATOM   3999  O   LEU A 510       2.812 -21.271 -18.772  1.00 94.93      A    O  
ATOM   4000  CB  LEU A 510       1.747 -21.450 -15.641  1.00 96.20      A    C  
ATOM   4001  CG  LEU A 510       0.807 -22.474 -14.997  1.00 94.94      A    C  
ATOM   4002  CD1 LEU A 510      -0.029 -21.808 -13.903  1.00 93.31      A    C  
ATOM   4003  CD2 LEU A 510      -0.156 -23.045 -16.042  1.00 93.49      A    C  
ATOM   4004  N   VAL A 511       4.028 -20.085 -17.318  1.00 94.25      A    N  
ATOM   4005  CA  VAL A 511       4.521 -19.112 -18.307  1.00 92.99      A    C  
ATOM   4006  C   VAL A 511       5.298 -19.825 -19.415  1.00 92.88      A    C  
ATOM   4007  O   VAL A 511       4.981 -19.667 -20.594  1.00 91.96      A    O  
ATOM   4008  CB  VAL A 511       5.381 -18.015 -17.643  1.00 91.29      A    C  
ATOM   4009  CG1 VAL A 511       6.063 -17.106 -18.672  1.00 87.57      A    C  
ATOM   4010  CG2 VAL A 511       4.525 -17.113 -16.745  1.00 87.85      A    C  
ATOM   4011  N   GLN A 512       6.245 -20.673 -19.051  1.00 93.27      A    N  
ATOM   4012  CA  GLN A 512       7.023 -21.444 -20.019  1.00 92.60      A    C  
ATOM   4013  C   GLN A 512       6.144 -22.421 -20.809  1.00 93.64      A    C  
ATOM   4014  O   GLN A 512       6.222 -22.474 -22.035  1.00 92.79      A    O  
ATOM   4015  CB  GLN A 512       8.133 -22.217 -19.300  1.00 90.69      A    C  
ATOM   4016  CG  GLN A 512       9.274 -21.292 -18.827  1.00 79.97      A    C  
ATOM   4017  CD  GLN A 512      10.420 -22.062 -18.157  1.00 74.48      A    C  
ATOM   4018  NE2 GLN A 512      11.543 -21.424 -17.933  1.00 62.18      A    N  
ATOM   4019  OE1 GLN A 512      10.337 -23.229 -17.840  1.00 65.75      A    O  
ATOM   4020  N   TYR A 513       5.277 -23.162 -20.132  1.00 94.96      A    N  
ATOM   4021  CA  TYR A 513       4.429 -24.163 -20.771  1.00 95.70      A    C  
ATOM   4022  C   TYR A 513       3.511 -23.543 -21.824  1.00 95.92      A    C  
ATOM   4023  O   TYR A 513       3.407 -24.068 -22.928  1.00 95.26      A    O  
ATOM   4024  CB  TYR A 513       3.638 -24.918 -19.700  1.00 96.24      A    C  
ATOM   4025  CG  TYR A 513       2.870 -26.092 -20.268  1.00 96.72      A    C  
ATOM   4026  CD1 TYR A 513       1.537 -25.939 -20.704  1.00 95.76      A    C  
ATOM   4027  CD2 TYR A 513       3.496 -27.347 -20.407  1.00 95.87      A    C  
ATOM   4028  CE1 TYR A 513       0.844 -27.013 -21.280  1.00 95.49      A    C  
ATOM   4029  CE2 TYR A 513       2.818 -28.430 -20.974  1.00 95.60      A    C  
ATOM   4030  CZ  TYR A 513       1.492 -28.253 -21.418  1.00 96.07      A    C  
ATOM   4031  OH  TYR A 513       0.822 -29.303 -21.995  1.00 95.31      A    O  
ATOM   4032  N   MET A 514       2.895 -22.401 -21.527  1.00 95.10      A    N  
ATOM   4033  CA  MET A 514       2.045 -21.703 -22.497  1.00 94.96      A    C  
ATOM   4034  C   MET A 514       2.829 -21.108 -23.665  1.00 94.52      A    C  
ATOM   4035  O   MET A 514       2.325 -21.082 -24.780  1.00 92.66      A    O  
ATOM   4036  CB  MET A 514       1.209 -20.628 -21.796  1.00 94.45      A    C  
ATOM   4037  CG  MET A 514       0.057 -21.272 -21.031  1.00 91.48      A    C  
ATOM   4038  SD  MET A 514      -1.170 -20.115 -20.381  1.00 89.85      A    S  
ATOM   4039  CE  MET A 514      -0.261 -19.541 -18.957  1.00 82.05      A    C  
ATOM   4040  N   GLN A 515       4.067 -20.683 -23.455  1.00 94.14      A    N  
ATOM   4041  CA  GLN A 515       4.926 -20.209 -24.546  1.00 92.71      A    C  
ATOM   4042  C   GLN A 515       5.326 -21.329 -25.514  1.00 92.97      A    C  
ATOM   4043  O   GLN A 515       5.369 -21.094 -26.717  1.00 89.97      A    O  
ATOM   4044  CB  GLN A 515       6.181 -19.545 -23.982  1.00 89.62      A    C  
ATOM   4045  CG  GLN A 515       5.902 -18.118 -23.485  1.00 79.09      A    C  
ATOM   4046  CD  GLN A 515       7.156 -17.440 -22.931  1.00 73.73      A    C  
ATOM   4047  NE2 GLN A 515       7.115 -16.146 -22.720  1.00 63.53      A    N  
ATOM   4048  OE1 GLN A 515       8.183 -18.034 -22.690  1.00 66.07      A    O  
ATOM   4049  N   PHE A 516       5.598 -22.528 -25.005  1.00 93.78      A    N  
ATOM   4050  CA  PHE A 516       6.098 -23.636 -25.832  1.00 93.57      A    C  
ATOM   4051  C   PHE A 516       5.017 -24.606 -26.310  1.00 93.88      A    C  
ATOM   4052  O   PHE A 516       5.175 -25.230 -27.362  1.00 89.30      A    O  
ATOM   4053  CB  PHE A 516       7.192 -24.387 -25.062  1.00 90.75      A    C  
ATOM   4054  CG  PHE A 516       8.445 -23.575 -24.833  1.00 85.21      A    C  
ATOM   4055  CD1 PHE A 516       9.219 -23.152 -25.924  1.00 77.06      A    C  
ATOM   4056  CD2 PHE A 516       8.863 -23.242 -23.526  1.00 74.88      A    C  
ATOM   4057  CE1 PHE A 516      10.381 -22.379 -25.723  1.00 67.49      A    C  
ATOM   4058  CE2 PHE A 516      10.020 -22.475 -23.320  1.00 65.45      A    C  
ATOM   4059  CZ  PHE A 516      10.768 -22.039 -24.414  1.00 62.40      A    C  
ATOM   4060  N   SER A 517       3.935 -24.767 -25.558  1.00 92.78      A    N  
ATOM   4061  CA  SER A 517       2.924 -25.798 -25.794  1.00 92.63      A    C  
ATOM   4062  C   SER A 517       1.532 -25.239 -26.109  1.00 92.94      A    C  
ATOM   4063  O   SER A 517       0.633 -26.000 -26.458  1.00 87.75      A    O  
ATOM   4064  CB  SER A 517       2.839 -26.743 -24.588  1.00 90.32      A    C  
ATOM   4065  OG  SER A 517       4.121 -27.226 -24.249  1.00 80.74      A    O  
ATOM   4066  N   GLY A 518       1.337 -23.923 -25.989  1.00 91.51      A    N  
ATOM   4067  CA  GLY A 518       0.092 -23.268 -26.330  1.00 91.28      A    C  
ATOM   4068  C   GLY A 518      -0.246 -23.403 -27.817  1.00 92.20      A    C  
ATOM   4069  O   GLY A 518       0.593 -23.187 -28.684  1.00 89.51      A    O  
ATOM   4070  N   SER A 519      -1.498 -23.742 -28.118  1.00 93.11      A    N  
ATOM   4071  CA  SER A 519      -1.957 -23.945 -29.500  1.00 93.39      A    C  
ATOM   4072  C   SER A 519      -2.282 -22.650 -30.252  1.00 94.31      A    C  
ATOM   4073  O   SER A 519      -2.504 -22.679 -31.461  1.00 90.40      A    O  
ATOM   4074  CB  SER A 519      -3.169 -24.885 -29.505  1.00 90.41      A    C  
ATOM   4075  OG  SER A 519      -4.269 -24.324 -28.827  1.00 85.06      A    O  
ATOM   4076  N   LEU A 520      -2.354 -21.522 -29.546  1.00 94.53      A    N  
ATOM   4077  CA  LEU A 520      -2.579 -20.203 -30.114  1.00 94.97      A    C  
ATOM   4078  C   LEU A 520      -1.257 -19.448 -30.261  1.00 95.09      A    C  
ATOM   4079  O   LEU A 520      -0.206 -19.893 -29.802  1.00 93.08      A    O  
ATOM   4080  CB  LEU A 520      -3.593 -19.413 -29.260  1.00 94.67      A    C  
ATOM   4081  CG  LEU A 520      -4.975 -20.066 -29.115  1.00 94.39      A    C  
ATOM   4082  CD1 LEU A 520      -5.860 -19.189 -28.233  1.00 91.76      A    C  
ATOM   4083  CD2 LEU A 520      -5.671 -20.250 -30.457  1.00 91.66      A    C  
ATOM   4084  N   HIS A 521      -1.309 -18.279 -30.892  1.00 94.94      A    N  
ATOM   4085  CA  HIS A 521      -0.124 -17.442 -31.041  1.00 95.11      A    C  
ATOM   4086  C   HIS A 521       0.451 -17.062 -29.670  1.00 95.22      A    C  
ATOM   4087  O   HIS A 521      -0.266 -16.555 -28.816  1.00 94.04      A    O  
ATOM   4088  CB  HIS A 521      -0.480 -16.203 -31.869  1.00 94.26      A    C  
ATOM   4089  CG  HIS A 521       0.737 -15.477 -32.365  1.00 91.42      A    C  
ATOM   4090  CD2 HIS A 521       1.260 -15.529 -33.640  1.00 78.82      A    C  
ATOM   4091  ND1 HIS A 521       1.587 -14.676 -31.635  1.00 79.61      A    N  
ATOM   4092  CE1 HIS A 521       2.583 -14.267 -32.424  1.00 80.08      A    C  
ATOM   4093  NE2 HIS A 521       2.409 -14.756 -33.655  1.00 81.27      A    N  
ATOM   4094  N   THR A 522       1.753 -17.237 -29.499  1.00 94.54      A    N  
ATOM   4095  CA  THR A 522       2.465 -17.056 -28.220  1.00 93.86      A    C  
ATOM   4096  C   THR A 522       2.164 -15.714 -27.547  1.00 94.12      A    C  
ATOM   4097  O   THR A 522       1.978 -15.654 -26.338  1.00 92.37      A    O  
ATOM   4098  CB  THR A 522       3.982 -17.166 -28.462  1.00 91.15      A    C  
ATOM   4099  CG2 THR A 522       4.770 -17.385 -27.184  1.00 76.11      A    C  
ATOM   4100  OG1 THR A 522       4.253 -18.256 -29.312  1.00 78.16      A    O  
ATOM   4101  N   LYS A 523       2.048 -14.651 -28.353  1.00 93.66      A    N  
ATOM   4102  CA  LYS A 523       1.759 -13.299 -27.867  1.00 93.38      A    C  
ATOM   4103  C   LYS A 523       0.437 -13.204 -27.086  1.00 94.03      A    C  
ATOM   4104  O   LYS A 523       0.344 -12.420 -26.145  1.00 92.97      A    O  
ATOM   4105  CB  LYS A 523       1.788 -12.334 -29.052  1.00 91.91      A    C  
ATOM   4106  CG  LYS A 523       1.930 -10.884 -28.590  1.00 80.35      A    C  
ATOM   4107  CD  LYS A 523       2.049  -9.940 -29.790  1.00 71.94      A    C  
ATOM   4108  CE  LYS A 523       2.248  -8.529 -29.259  1.00 61.71      A    C  
ATOM   4109  NZ  LYS A 523       2.313  -7.525 -30.344  1.00 53.05      A    N1+
ATOM   4110  N   LEU A 524      -0.576 -14.007 -27.414  1.00 94.74      A    N  
ATOM   4111  CA  LEU A 524      -1.846 -14.021 -26.689  1.00 95.19      A    C  
ATOM   4112  C   LEU A 524      -1.669 -14.545 -25.265  1.00 95.43      A    C  
ATOM   4113  O   LEU A 524      -2.250 -13.997 -24.339  1.00 94.66      A    O  
ATOM   4114  CB  LEU A 524      -2.885 -14.887 -27.438  1.00 94.94      A    C  
ATOM   4115  CG  LEU A 524      -3.316 -14.333 -28.804  1.00 92.57      A    C  
ATOM   4116  CD1 LEU A 524      -4.174 -15.376 -29.524  1.00 88.41      A    C  
ATOM   4117  CD2 LEU A 524      -4.140 -13.055 -28.681  1.00 87.94      A    C  
ATOM   4118  N   TYR A 525      -0.857 -15.577 -25.075  1.00 95.43      A    N  
ATOM   4119  CA  TYR A 525      -0.593 -16.137 -23.744  1.00 95.41      A    C  
ATOM   4120  C   TYR A 525       0.251 -15.197 -22.885  1.00 94.93      A    C  
ATOM   4121  O   TYR A 525       0.057 -15.153 -21.680  1.00 93.78      A    O  
ATOM   4122  CB  TYR A 525       0.093 -17.489 -23.871  1.00 95.31      A    C  
ATOM   4123  CG  TYR A 525      -0.753 -18.538 -24.565  1.00 96.31      A    C  
ATOM   4124  CD1 TYR A 525      -1.814 -19.164 -23.885  1.00 95.23      A    C  
ATOM   4125  CD2 TYR A 525      -0.473 -18.897 -25.896  1.00 95.49      A    C  
ATOM   4126  CE1 TYR A 525      -2.584 -20.143 -24.516  1.00 95.12      A    C  
ATOM   4127  CE2 TYR A 525      -1.233 -19.878 -26.538  1.00 95.20      A    C  
ATOM   4128  CZ  TYR A 525      -2.285 -20.505 -25.848  1.00 96.23      A    C  
ATOM   4129  OH  TYR A 525      -3.022 -21.477 -26.470  1.00 95.40      A    O  
ATOM   4130  N   GLN A 526       1.147 -14.417 -23.500  1.00 93.59      A    N  
ATOM   4131  CA  GLN A 526       1.966 -13.445 -22.774  1.00 92.13      A    C  
ATOM   4132  C   GLN A 526       1.103 -12.369 -22.095  1.00 92.09      A    C  
ATOM   4133  O   GLN A 526       1.402 -11.964 -20.980  1.00 90.84      A    O  
ATOM   4134  CB  GLN A 526       2.978 -12.811 -23.734  1.00 90.63      A    C  
ATOM   4135  CG  GLN A 526       4.072 -13.808 -24.147  1.00 85.73      A    C  
ATOM   4136  CD  GLN A 526       5.047 -13.255 -25.184  1.00 82.78      A    C  
ATOM   4137  NE2 GLN A 526       6.171 -13.902 -25.375  1.00 73.55      A    N  
ATOM   4138  OE1 GLN A 526       4.823 -12.265 -25.847  1.00 76.78      A    O  
ATOM   4139  N   GLU A 527       0.003 -11.956 -22.718  1.00 93.43      A    N  
ATOM   4140  CA  GLU A 527      -0.929 -10.969 -22.150  1.00 93.49      A    C  
ATOM   4141  C   GLU A 527      -1.792 -11.520 -20.996  1.00 94.00      A    C  
ATOM   4142  O   GLU A 527      -2.428 -10.748 -20.268  1.00 93.34      A    O  
ATOM   4143  CB  GLU A 527      -1.807 -10.398 -23.274  1.00 92.97      A    C  
ATOM   4144  CG  GLU A 527      -1.016  -9.519 -24.250  1.00 88.65      A    C  
ATOM   4145  CD  GLU A 527      -1.841  -9.031 -25.454  1.00 83.66      A    C  
ATOM   4146  OE1 GLU A 527      -1.207  -8.576 -26.446  1.00 76.77      A    O  
ATOM   4147  OE2 GLU A 527      -3.092  -9.093 -25.417  1.00 76.72      A    O1-
ATOM   4148  N   VAL A 528      -1.813 -12.838 -20.789  1.00 95.38      A    N  
ATOM   4149  CA  VAL A 528      -2.491 -13.463 -19.659  1.00 95.64      A    C  
ATOM   4150  C   VAL A 528      -1.641 -13.282 -18.407  1.00 95.09      A    C  
ATOM   4151  O   VAL A 528      -0.513 -13.769 -18.320  1.00 94.18      A    O  
ATOM   4152  CB  VAL A 528      -2.800 -14.948 -19.910  1.00 96.19      A    C  
ATOM   4153  CG1 VAL A 528      -3.500 -15.586 -18.708  1.00 95.50      A    C  
ATOM   4154  CG2 VAL A 528      -3.720 -15.119 -21.126  1.00 95.52      A    C  
ATOM   4155  N   GLU A 529      -2.193 -12.634 -17.396  1.00 94.94      A    N  
ATOM   4156  CA  GLU A 529      -1.486 -12.393 -16.149  1.00 94.56      A    C  
ATOM   4157  C   GLU A 529      -1.490 -13.637 -15.251  1.00 95.02      A    C  
ATOM   4158  O   GLU A 529      -2.549 -14.157 -14.904  1.00 94.57      A    O  
ATOM   4159  CB  GLU A 529      -2.093 -11.177 -15.455  1.00 93.28      A    C  
ATOM   4160  CG  GLU A 529      -1.275 -10.737 -14.235  1.00 88.22      A    C  
ATOM   4161  CD  GLU A 529      -1.853  -9.478 -13.577  1.00 85.90      A    C  
ATOM   4162  OE1 GLU A 529      -1.400  -9.108 -12.483  1.00 80.12      A    O  
ATOM   4163  OE2 GLU A 529      -2.766  -8.830 -14.132  1.00 81.50      A    O1-
ATOM   4164  N   ILE A 530      -0.305 -14.074 -14.833  1.00 93.96      A    N  
ATOM   4165  CA  ILE A 530      -0.114 -15.227 -13.952  1.00 94.05      A    C  
ATOM   4166  C   ILE A 530       0.644 -14.778 -12.712  1.00 92.96      A    C  
ATOM   4167  O   ILE A 530       1.809 -14.402 -12.807  1.00 91.39      A    O  
ATOM   4168  CB  ILE A 530       0.635 -16.376 -14.642  1.00 94.66      A    C  
ATOM   4169  CG1 ILE A 530       0.113 -16.632 -16.069  1.00 93.89      A    C  
ATOM   4170  CG2 ILE A 530       0.534 -17.648 -13.782  1.00 93.53      A    C  
ATOM   4171  CD1 ILE A 530       0.881 -17.734 -16.800  1.00 92.30      A    C  
ATOM   4172  N   ALA A 531       0.005 -14.815 -11.553  1.00 93.38      A    N  
ATOM   4173  CA  ALA A 531       0.619 -14.329 -10.325  1.00 92.95      A    C  
ATOM   4174  C   ALA A 531       0.015 -14.969  -9.068  1.00 93.88      A    C  
ATOM   4175  O   ALA A 531      -0.943 -15.746  -9.118  1.00 93.71      A    O  
ATOM   4176  CB  ALA A 531       0.488 -12.797 -10.309  1.00 91.00      A    C  
ATOM   4177  N   SER A 532       0.576 -14.619  -7.907  1.00 92.41      A    N  
ATOM   4178  CA  SER A 532      -0.047 -14.919  -6.622  1.00 92.01      A    C  
ATOM   4179  C   SER A 532      -1.278 -14.034  -6.381  1.00 92.83      A    C  
ATOM   4180  O   SER A 532      -1.456 -12.993  -7.015  1.00 92.25      A    O  
ATOM   4181  CB  SER A 532       0.973 -14.765  -5.487  1.00 89.56      A    C  
ATOM   4182  OG  SER A 532       1.289 -13.405  -5.275  1.00 82.89      A    O  
ATOM   4183  N   VAL A 533      -2.105 -14.413  -5.403  1.00 93.43      A    N  
ATOM   4184  CA  VAL A 533      -3.261 -13.603  -4.979  1.00 94.21      A    C  
ATOM   4185  C   VAL A 533      -2.879 -12.157  -4.644  1.00 93.72      A    C  
ATOM   4186  O   VAL A 533      -3.629 -11.236  -4.951  1.00 92.23      A    O  
ATOM   4187  CB  VAL A 533      -3.929 -14.253  -3.754  1.00 93.67      A    C  
ATOM   4188  CG1 VAL A 533      -5.053 -13.395  -3.172  1.00 85.96      A    C  
ATOM   4189  CG2 VAL A 533      -4.553 -15.597  -4.120  1.00 86.59      A    C  
ATOM   4190  N   ASP A 534      -1.697 -11.955  -4.072  1.00 92.04      A    N  
ATOM   4191  CA  ASP A 534      -1.206 -10.643  -3.633  1.00 90.61      A    C  
ATOM   4192  C   ASP A 534      -1.118  -9.647  -4.792  1.00 90.38      A    C  
ATOM   4193  O   ASP A 534      -1.503  -8.489  -4.647  1.00 88.12      A    O  
ATOM   4194  CB  ASP A 534       0.184 -10.799  -2.978  1.00 88.93      A    C  
ATOM   4195  CG  ASP A 534       0.202 -11.678  -1.726  1.00 85.63      A    C  
ATOM   4196  OD1 ASP A 534      -0.647 -12.580  -1.591  1.00 80.30      A    O  
ATOM   4197  OD2 ASP A 534       1.106 -11.513  -0.879  1.00 78.26      A    O1-
ATOM   4198  N   ALA A 535      -0.694 -10.103  -5.965  1.00 90.12      A    N  
ATOM   4199  CA  ALA A 535      -0.587  -9.269  -7.158  1.00 89.16      A    C  
ATOM   4200  C   ALA A 535      -1.954  -8.842  -7.726  1.00 89.99      A    C  
ATOM   4201  O   ALA A 535      -2.059  -7.828  -8.418  1.00 88.59      A    O  
ATOM   4202  CB  ALA A 535       0.231 -10.026  -8.201  1.00 87.25      A    C  
ATOM   4203  N   PHE A 536      -3.011  -9.577  -7.402  1.00 91.79      A    N  
ATOM   4204  CA  PHE A 536      -4.380  -9.272  -7.830  1.00 92.94      A    C  
ATOM   4205  C   PHE A 536      -5.169  -8.447  -6.805  1.00 92.47      A    C  
ATOM   4206  O   PHE A 536      -6.350  -8.149  -7.019  1.00 90.04      A    O  
ATOM   4207  CB  PHE A 536      -5.113 -10.570  -8.182  1.00 93.67      A    C  
ATOM   4208  CG  PHE A 536      -4.597 -11.227  -9.444  1.00 94.29      A    C  
ATOM   4209  CD1 PHE A 536      -5.071 -10.817 -10.702  1.00 92.40      A    C  
ATOM   4210  CD2 PHE A 536      -3.624 -12.242  -9.371  1.00 92.63      A    C  
ATOM   4211  CE1 PHE A 536      -4.596 -11.423 -11.869  1.00 91.92      A    C  
ATOM   4212  CE2 PHE A 536      -3.131 -12.846 -10.539  1.00 92.13      A    C  
ATOM   4213  CZ  PHE A 536      -3.621 -12.436 -11.788  1.00 93.61      A    C  
ATOM   4214  N   GLN A 537      -4.562  -8.061  -5.696  1.00 90.54      A    N  
ATOM   4215  CA  GLN A 537      -5.253  -7.273  -4.682  1.00 89.46      A    C  
ATOM   4216  C   GLN A 537      -5.703  -5.921  -5.244  1.00 89.18      A    C  
ATOM   4217  O   GLN A 537      -4.959  -5.211  -5.908  1.00 83.73      A    O  
ATOM   4218  CB  GLN A 537      -4.373  -7.120  -3.442  1.00 86.24      A    C  
ATOM   4219  CG  GLN A 537      -5.199  -6.563  -2.270  1.00 80.83      A    C  
ATOM   4220  CD  GLN A 537      -4.484  -6.691  -0.932  1.00 76.33      A    C  
ATOM   4221  NE2 GLN A 537      -5.203  -6.576   0.156  1.00 65.81      A    N  
ATOM   4222  OE1 GLN A 537      -3.310  -6.930  -0.824  1.00 69.83      A    O  
ATOM   4223  N   GLY A 538      -6.965  -5.565  -4.997  1.00 88.38      A    N  
ATOM   4224  CA  GLY A 538      -7.566  -4.348  -5.545  1.00 89.01      A    C  
ATOM   4225  C   GLY A 538      -7.879  -4.403  -7.048  1.00 91.13      A    C  
ATOM   4226  O   GLY A 538      -8.628  -3.566  -7.551  1.00 87.84      A    O  
ATOM   4227  N   ARG A 539      -7.389  -5.408  -7.769  1.00 91.00      A    N  
ATOM   4228  CA  ARG A 539      -7.581  -5.577  -9.215  1.00 92.03      A    C  
ATOM   4229  C   ARG A 539      -8.766  -6.491  -9.532  1.00 94.45      A    C  
ATOM   4230  O   ARG A 539      -9.268  -7.221  -8.670  1.00 93.60      A    O  
ATOM   4231  CB  ARG A 539      -6.267  -6.036  -9.868  1.00 88.82      A    C  
ATOM   4232  CG  ARG A 539      -5.132  -5.019  -9.611  1.00 84.04      A    C  
ATOM   4233  CD  ARG A 539      -3.791  -5.463 -10.210  1.00 80.76      A    C  
ATOM   4234  NE  ARG A 539      -3.826  -5.478 -11.686  1.00 77.64      A    N  
ATOM   4235  CZ  ARG A 539      -2.999  -6.177 -12.450  1.00 75.16      A    C  
ATOM   4236  NH1 ARG A 539      -2.000  -6.824 -11.949  1.00 65.78      A    N1+
ATOM   4237  NH2 ARG A 539      -3.184  -6.262 -13.730  1.00 67.96      A    N  
ATOM   4238  N   GLU A 540      -9.205  -6.441 -10.768  1.00 95.07      A    N  
ATOM   4239  CA  GLU A 540     -10.253  -7.315 -11.280  1.00 96.23      A    C  
ATOM   4240  C   GLU A 540      -9.936  -7.742 -12.718  1.00 96.94      A    C  
ATOM   4241  O   GLU A 540      -9.249  -7.035 -13.462  1.00 95.89      A    O  
ATOM   4242  CB  GLU A 540     -11.638  -6.654 -11.158  1.00 94.13      A    C  
ATOM   4243  CG  GLU A 540     -11.782  -5.324 -11.916  1.00 88.38      A    C  
ATOM   4244  CD  GLU A 540     -13.206  -4.760 -11.798  1.00 91.62      A    C  
ATOM   4245  OE1 GLU A 540     -13.757  -4.360 -12.841  1.00 85.37      A    O  
ATOM   4246  OE2 GLU A 540     -13.781  -4.770 -10.687  1.00 87.55      A    O1-
ATOM   4247  N   LYS A 541     -10.465  -8.913 -13.098  1.00 97.44      A    N  
ATOM   4248  CA  LYS A 541     -10.379  -9.483 -14.444  1.00 97.85      A    C  
ATOM   4249  C   LYS A 541     -11.771  -9.959 -14.873  1.00 98.22      A    C  
ATOM   4250  O   LYS A 541     -12.674 -10.065 -14.041  1.00 97.83      A    O  
ATOM   4251  CB  LYS A 541      -9.358 -10.633 -14.461  1.00 97.14      A    C  
ATOM   4252  CG  LYS A 541      -7.896 -10.217 -14.177  1.00 95.23      A    C  
ATOM   4253  CD  LYS A 541      -7.251  -9.420 -15.324  1.00 93.10      A    C  
ATOM   4254  CE  LYS A 541      -5.760  -9.218 -15.037  1.00 91.14      A    C  
ATOM   4255  NZ  LYS A 541      -4.989  -8.789 -16.234  1.00 86.88      A    N1+
ATOM   4256  N   ASP A 542     -11.948 -10.216 -16.158  1.00 97.78      A    N  
ATOM   4257  CA  ASP A 542     -13.187 -10.843 -16.614  1.00 97.95      A    C  
ATOM   4258  C   ASP A 542     -13.279 -12.288 -16.109  1.00 98.13      A    C  
ATOM   4259  O   ASP A 542     -14.280 -12.666 -15.500  1.00 97.85      A    O  
ATOM   4260  CB  ASP A 542     -13.301 -10.765 -18.147  1.00 97.80      A    C  
ATOM   4261  CG  ASP A 542     -13.667  -9.373 -18.681  1.00 97.37      A    C  
ATOM   4262  OD1 ASP A 542     -13.995  -8.462 -17.887  1.00 95.74      A    O  
ATOM   4263  OD2 ASP A 542     -13.726  -9.193 -19.913  1.00 95.52      A    O1-
ATOM   4264  N   PHE A 543     -12.189 -13.033 -16.280  1.00 98.34      A    N  
ATOM   4265  CA  PHE A 543     -12.090 -14.439 -15.905  1.00 98.47      A    C  
ATOM   4266  C   PHE A 543     -10.882 -14.689 -15.006  1.00 98.48      A    C  
ATOM   4267  O   PHE A 543      -9.799 -14.146 -15.228  1.00 98.10      A    O  
ATOM   4268  CB  PHE A 543     -12.036 -15.304 -17.163  1.00 98.34      A    C  
ATOM   4269  CG  PHE A 543     -13.229 -15.100 -18.074  1.00 98.34      A    C  
ATOM   4270  CD1 PHE A 543     -14.455 -15.713 -17.781  1.00 97.63      A    C  
ATOM   4271  CD2 PHE A 543     -13.135 -14.245 -19.189  1.00 97.64      A    C  
ATOM   4272  CE1 PHE A 543     -15.585 -15.480 -18.580  1.00 97.25      A    C  
ATOM   4273  CE2 PHE A 543     -14.257 -14.003 -19.997  1.00 97.21      A    C  
ATOM   4274  CZ  PHE A 543     -15.486 -14.616 -19.687  1.00 97.44      A    C  
ATOM   4275  N   ILE A 544     -11.055 -15.539 -13.996  1.00 98.69      A    N  
ATOM   4276  CA  ILE A 544      -9.981 -15.997 -13.123  1.00 98.73      A    C  
ATOM   4277  C   ILE A 544      -9.911 -17.525 -13.168  1.00 98.73      A    C  
ATOM   4278  O   ILE A 544     -10.919 -18.210 -13.023  1.00 98.63      A    O  
ATOM   4279  CB  ILE A 544     -10.158 -15.469 -11.686  1.00 98.53      A    C  
ATOM   4280  CG1 ILE A 544      -9.981 -13.938 -11.588  1.00 97.55      A    C  
ATOM   4281  CG2 ILE A 544      -9.229 -16.180 -10.693  1.00 98.04      A    C  
ATOM   4282  CD1 ILE A 544      -8.546 -13.406 -11.816  1.00 96.18      A    C  
ATOM   4283  N   ILE A 545      -8.688 -18.041 -13.306  1.00 98.65      A    N  
ATOM   4284  CA  ILE A 545      -8.366 -19.455 -13.141  1.00 98.78      A    C  
ATOM   4285  C   ILE A 545      -7.513 -19.587 -11.879  1.00 98.60      A    C  
ATOM   4286  O   ILE A 545      -6.513 -18.888 -11.743  1.00 98.26      A    O  
ATOM   4287  CB  ILE A 545      -7.658 -20.025 -14.383  1.00 98.67      A    C  
ATOM   4288  CG1 ILE A 545      -8.455 -19.759 -15.682  1.00 98.05      A    C  
ATOM   4289  CG2 ILE A 545      -7.432 -21.537 -14.190  1.00 98.03      A    C  
ATOM   4290  CD1 ILE A 545      -7.682 -20.110 -16.961  1.00 96.80      A    C  
ATOM   4291  N   LEU A 546      -7.893 -20.464 -10.965  1.00 98.41      A    N  
ATOM   4292  CA  LEU A 546      -7.093 -20.792  -9.779  1.00 98.38      A    C  
ATOM   4293  C   LEU A 546      -6.375 -22.123 -10.016  1.00 98.34      A    C  
ATOM   4294  O   LEU A 546      -7.032 -23.112 -10.319  1.00 97.92      A    O  
ATOM   4295  CB  LEU A 546      -7.980 -20.858  -8.523  1.00 97.71      A    C  
ATOM   4296  CG  LEU A 546      -8.866 -19.626  -8.245  1.00 90.38      A    C  
ATOM   4297  CD1 LEU A 546      -9.613 -19.794  -6.915  1.00 82.66      A    C  
ATOM   4298  CD2 LEU A 546      -8.056 -18.336  -8.157  1.00 84.05      A    C  
ATOM   4299  N   SER A 547      -5.058 -22.151  -9.853  1.00 98.04      A    N  
ATOM   4300  CA  SER A 547      -4.245 -23.368  -9.897  1.00 97.84      A    C  
ATOM   4301  C   SER A 547      -3.740 -23.687  -8.489  1.00 97.48      A    C  
ATOM   4302  O   SER A 547      -2.868 -22.985  -7.967  1.00 96.40      A    O  
ATOM   4303  CB  SER A 547      -3.101 -23.197 -10.885  1.00 97.72      A    C  
ATOM   4304  OG  SER A 547      -2.352 -24.383 -11.031  1.00 96.17      A    O  
ATOM   4305  N   CYS A 548      -4.308 -24.713  -7.857  1.00 97.27      A    N  
ATOM   4306  CA  CYS A 548      -4.064 -25.037  -6.448  1.00 96.86      A    C  
ATOM   4307  C   CYS A 548      -2.761 -25.815  -6.221  1.00 96.00      A    C  
ATOM   4308  O   CYS A 548      -2.197 -25.754  -5.128  1.00 93.78      A    O  
ATOM   4309  CB  CYS A 548      -5.271 -25.811  -5.895  1.00 96.73      A    C  
ATOM   4310  SG  CYS A 548      -6.789 -24.817  -6.024  1.00 96.35      A    S  
ATOM   4311  N   VAL A 549      -2.269 -26.518  -7.237  1.00 96.41      A    N  
ATOM   4312  CA  VAL A 549      -0.980 -27.242  -7.277  1.00 96.23      A    C  
ATOM   4313  C   VAL A 549      -0.905 -28.467  -6.371  1.00 95.89      A    C  
ATOM   4314  O   VAL A 549      -0.538 -29.547  -6.841  1.00 94.04      A    O  
ATOM   4315  CB  VAL A 549       0.209 -26.309  -7.031  1.00 95.67      A    C  
ATOM   4316  CG1 VAL A 549       1.557 -27.005  -7.197  1.00 92.70      A    C  
ATOM   4317  CG2 VAL A 549       0.173 -25.102  -7.982  1.00 93.50      A    C  
ATOM   4318  N   ARG A 550      -1.223 -28.315  -5.093  1.00 94.93      A    N  
ATOM   4319  CA  ARG A 550      -0.993 -29.355  -4.081  1.00 94.16      A    C  
ATOM   4320  C   ARG A 550      -1.924 -30.542  -4.269  1.00 94.04      A    C  
ATOM   4321  O   ARG A 550      -3.142 -30.383  -4.353  1.00 92.75      A    O  
ATOM   4322  CB  ARG A 550      -1.099 -28.776  -2.660  1.00 92.75      A    C  
ATOM   4323  CG  ARG A 550      -0.176 -27.576  -2.387  1.00 90.09      A    C  
ATOM   4324  CD  ARG A 550       1.326 -27.878  -2.614  1.00 87.29      A    C  
ATOM   4325  NE  ARG A 550       1.821 -28.889  -1.668  1.00 85.78      A    N  
ATOM   4326  CZ  ARG A 550       2.374 -28.698  -0.483  1.00 85.48      A    C  
ATOM   4327  NH1 ARG A 550       2.544 -27.512   0.013  1.00 76.94      A    N1+
ATOM   4328  NH2 ARG A 550       2.777 -29.720   0.192  1.00 78.25      A    N  
ATOM   4329  N   ALA A 551      -1.352 -31.722  -4.289  1.00 93.47      A    N  
ATOM   4330  CA  ALA A 551      -2.062 -32.990  -4.418  1.00 93.00      A    C  
ATOM   4331  C   ALA A 551      -1.928 -33.883  -3.176  1.00 92.12      A    C  
ATOM   4332  O   ALA A 551      -2.692 -34.832  -3.013  1.00 86.21      A    O  
ATOM   4333  CB  ALA A 551      -1.557 -33.689  -5.681  1.00 91.44      A    C  
ATOM   4334  N   ASN A 552      -0.977 -33.558  -2.289  1.00 90.46      A    N  
ATOM   4335  CA  ASN A 552      -0.716 -34.293  -1.061  1.00 88.05      A    C  
ATOM   4336  C   ASN A 552      -1.287 -33.567   0.163  1.00 86.07      A    C  
ATOM   4337  O   ASN A 552      -1.666 -32.400   0.127  1.00 78.18      A    O  
ATOM   4338  CB  ASN A 552       0.797 -34.542  -0.941  1.00 83.38      A    C  
ATOM   4339  CG  ASN A 552       1.344 -35.423  -2.050  1.00 75.69      A    C  
ATOM   4340  ND2 ASN A 552       2.605 -35.264  -2.379  1.00 67.13      A    N  
ATOM   4341  OD1 ASN A 552       0.667 -36.257  -2.601  1.00 66.93      A    O  
ATOM   4342  N   GLU A 553      -1.300 -34.263   1.291  1.00 81.87      A    N  
ATOM   4343  CA  GLU A 553      -1.915 -33.797   2.546  1.00 78.35      A    C  
ATOM   4344  C   GLU A 553      -1.152 -32.677   3.265  1.00 77.31      A    C  
ATOM   4345  O   GLU A 553      -1.525 -32.273   4.372  1.00 70.01      A    O  
ATOM   4346  CB  GLU A 553      -2.068 -35.000   3.485  1.00 72.49      A    C  
ATOM   4347  CG  GLU A 553      -2.709 -36.211   2.804  1.00 64.57      A    C  
ATOM   4348  CD  GLU A 553      -3.158 -37.276   3.799  1.00 59.97      A    C  
ATOM   4349  OE1 GLU A 553      -4.018 -38.085   3.391  1.00 53.99      A    O  
ATOM   4350  OE2 GLU A 553      -2.831 -37.186   4.998  1.00 54.46      A    O1-
ATOM   4351  N   HIS A 554      -0.065 -32.209   2.690  1.00 76.81      A    N  
ATOM   4352  CA  HIS A 554       0.781 -31.226   3.347  1.00 73.32      A    C  
ATOM   4353  C   HIS A 554       0.076 -29.878   3.517  1.00 74.11      A    C  
ATOM   4354  O   HIS A 554      -0.730 -29.465   2.689  1.00 65.48      A    O  
ATOM   4355  CB  HIS A 554       2.093 -31.078   2.579  1.00 65.89      A    C  
ATOM   4356  CG  HIS A 554       2.899 -32.339   2.565  1.00 61.24      A    C  
ATOM   4357  CD2 HIS A 554       3.206 -33.112   1.472  1.00 53.75      A    C  
ATOM   4358  ND1 HIS A 554       3.464 -32.966   3.655  1.00 54.90      A    N  
ATOM   4359  CE1 HIS A 554       4.085 -34.078   3.231  1.00 50.53      A    C  
ATOM   4360  NE2 HIS A 554       3.954 -34.196   1.910  1.00 50.28      A    N  
ATOM   4361  N   GLN A 555       0.435 -29.161   4.577  1.00 73.95      A    N  
ATOM   4362  CA  GLN A 555      -0.022 -27.786   4.771  1.00 72.92      A    C  
ATOM   4363  C   GLN A 555       0.337 -26.937   3.558  1.00 75.12      A    C  
ATOM   4364  O   GLN A 555       1.500 -26.855   3.167  1.00 67.56      A    O  
ATOM   4365  CB  GLN A 555       0.578 -27.178   6.046  1.00 66.70      A    C  
ATOM   4366  CG  GLN A 555       0.004 -27.811   7.320  1.00 60.55      A    C  
ATOM   4367  CD  GLN A 555       0.527 -27.159   8.605  1.00 56.52      A    C  
ATOM   4368  NE2 GLN A 555       0.035 -27.572   9.748  1.00 49.19      A    N  
ATOM   4369  OE1 GLN A 555       1.376 -26.284   8.609  1.00 51.83      A    O  
ATOM   4370  N   GLY A 556      -0.677 -26.311   2.961  1.00 75.58      A    N  
ATOM   4371  CA  GLY A 556      -0.484 -25.363   1.877  1.00 74.01      A    C  
ATOM   4372  C   GLY A 556      -0.002 -24.004   2.370  1.00 78.27      A    C  
ATOM   4373  O   GLY A 556       0.011 -23.711   3.571  1.00 73.78      A    O  
ATOM   4374  N   ILE A 557       0.363 -23.155   1.427  1.00 79.61      A    N  
ATOM   4375  CA  ILE A 557       0.661 -21.738   1.658  1.00 75.94      A    C  
ATOM   4376  C   ILE A 557      -0.253 -20.870   0.790  1.00 78.45      A    C  
ATOM   4377  O   ILE A 557      -1.032 -21.377  -0.025  1.00 70.92      A    O  
ATOM   4378  CB  ILE A 557       2.159 -21.434   1.436  1.00 69.30      A    C  
ATOM   4379  CG1 ILE A 557       2.590 -21.720  -0.013  1.00 65.86      A    C  
ATOM   4380  CG2 ILE A 557       3.008 -22.216   2.452  1.00 64.74      A    C  
ATOM   4381  CD1 ILE A 557       4.012 -21.216  -0.332  1.00 61.25      A    C  
ATOM   4382  N   GLY A 558      -0.177 -19.557   0.960  1.00 79.10      A    N  
ATOM   4383  CA  GLY A 558      -1.032 -18.655   0.213  1.00 77.03      A    C  
ATOM   4384  C   GLY A 558      -2.515 -18.934   0.463  1.00 80.65      A    C  
ATOM   4385  O   GLY A 558      -2.911 -19.196   1.594  1.00 77.55      A    O  
ATOM   4386  N   PHE A 559      -3.334 -18.884  -0.585  1.00 83.41      A    N  
ATOM   4387  CA  PHE A 559      -4.782 -19.052  -0.441  1.00 81.77      A    C  
ATOM   4388  C   PHE A 559      -5.218 -20.457   0.002  1.00 85.23      A    C  
ATOM   4389  O   PHE A 559      -6.369 -20.631   0.388  1.00 82.82      A    O  
ATOM   4390  CB  PHE A 559      -5.503 -18.628  -1.721  1.00 77.04      A    C  
ATOM   4391  CG  PHE A 559      -5.277 -19.522  -2.919  1.00 78.66      A    C  
ATOM   4392  CD1 PHE A 559      -4.486 -19.074  -3.988  1.00 74.30      A    C  
ATOM   4393  CD2 PHE A 559      -5.893 -20.776  -3.003  1.00 76.55      A    C  
ATOM   4394  CE1 PHE A 559      -4.298 -19.876  -5.123  1.00 70.37      A    C  
ATOM   4395  CE2 PHE A 559      -5.702 -21.590  -4.132  1.00 70.33      A    C  
ATOM   4396  CZ  PHE A 559      -4.902 -21.139  -5.193  1.00 72.01      A    C  
ATOM   4397  N   LEU A 560      -4.328 -21.450  -0.031  1.00 87.76      A    N  
ATOM   4398  CA  LEU A 560      -4.668 -22.806   0.385  1.00 88.00      A    C  
ATOM   4399  C   LEU A 560      -4.885 -22.947   1.892  1.00 88.99      A    C  
ATOM   4400  O   LEU A 560      -5.554 -23.886   2.303  1.00 86.87      A    O  
ATOM   4401  CB  LEU A 560      -3.591 -23.795  -0.084  1.00 85.67      A    C  
ATOM   4402  CG  LEU A 560      -3.443 -23.911  -1.611  1.00 84.34      A    C  
ATOM   4403  CD1 LEU A 560      -2.355 -24.937  -1.921  1.00 82.30      A    C  
ATOM   4404  CD2 LEU A 560      -4.722 -24.372  -2.289  1.00 83.01      A    C  
ATOM   4405  N   ASN A 561      -4.349 -22.036   2.713  1.00 91.72      A    N  
ATOM   4406  CA  ASN A 561      -4.507 -22.072   4.175  1.00 90.55      A    C  
ATOM   4407  C   ASN A 561      -5.011 -20.756   4.779  1.00 90.68      A    C  
ATOM   4408  O   ASN A 561      -5.255 -20.684   5.980  1.00 87.57      A    O  
ATOM   4409  CB  ASN A 561      -3.186 -22.538   4.815  1.00 87.31      A    C  
ATOM   4410  CG  ASN A 561      -3.235 -23.957   5.360  1.00 82.08      A    C  
ATOM   4411  ND2 ASN A 561      -2.164 -24.393   5.985  1.00 73.70      A    N  
ATOM   4412  OD1 ASN A 561      -4.185 -24.693   5.267  1.00 74.37      A    O  
ATOM   4413  N   ASP A 562      -5.159 -19.733   3.968  1.00 93.64      A    N  
ATOM   4414  CA  ASP A 562      -5.554 -18.405   4.425  1.00 93.99      A    C  
ATOM   4415  C   ASP A 562      -6.951 -18.052   3.887  1.00 95.11      A    C  
ATOM   4416  O   ASP A 562      -7.119 -17.851   2.680  1.00 94.78      A    O  
ATOM   4417  CB  ASP A 562      -4.469 -17.398   4.027  1.00 92.21      A    C  
ATOM   4418  CG  ASP A 562      -4.741 -15.966   4.505  1.00 89.91      A    C  
ATOM   4419  OD1 ASP A 562      -5.874 -15.675   4.957  1.00 85.97      A    O  
ATOM   4420  OD2 ASP A 562      -3.821 -15.136   4.375  1.00 83.73      A    O1-
ATOM   4421  N   PRO A 563      -7.969 -17.934   4.758  1.00 95.26      A    N  
ATOM   4422  CA  PRO A 563      -9.313 -17.577   4.331  1.00 95.89      A    C  
ATOM   4423  C   PRO A 563      -9.378 -16.228   3.619  1.00 96.59      A    C  
ATOM   4424  O   PRO A 563     -10.147 -16.069   2.668  1.00 96.27      A    O  
ATOM   4425  CB  PRO A 563     -10.157 -17.581   5.615  1.00 94.91      A    C  
ATOM   4426  CG  PRO A 563      -9.152 -17.408   6.746  1.00 92.09      A    C  
ATOM   4427  CD  PRO A 563      -7.905 -18.092   6.201  1.00 94.66      A    C  
ATOM   4428  N   ARG A 564      -8.545 -15.270   3.985  1.00 96.22      A    N  
ATOM   4429  CA  ARG A 564      -8.505 -13.951   3.340  1.00 96.23      A    C  
ATOM   4430  C   ARG A 564      -7.986 -14.043   1.916  1.00 96.43      A    C  
ATOM   4431  O   ARG A 564      -8.554 -13.438   1.009  1.00 96.07      A    O  
ATOM   4432  CB  ARG A 564      -7.619 -12.982   4.137  1.00 95.65      A    C  
ATOM   4433  CG  ARG A 564      -8.034 -12.864   5.607  1.00 93.62      A    C  
ATOM   4434  CD  ARG A 564      -7.091 -11.879   6.303  1.00 91.11      A    C  
ATOM   4435  NE  ARG A 564      -7.253 -11.951   7.758  1.00 85.71      A    N  
ATOM   4436  CZ  ARG A 564      -6.800 -11.092   8.629  1.00 83.24      A    C  
ATOM   4437  NH1 ARG A 564      -6.105 -10.039   8.280  1.00 75.28      A    N1+
ATOM   4438  NH2 ARG A 564      -7.022 -11.269   9.889  1.00 74.59      A    N  
ATOM   4439  N   ARG A 565      -6.944 -14.852   1.709  1.00 96.07      A    N  
ATOM   4440  CA  ARG A 565      -6.391 -15.112   0.375  1.00 96.05      A    C  
ATOM   4441  C   ARG A 565      -7.394 -15.833  -0.516  1.00 96.53      A    C  
ATOM   4442  O   ARG A 565      -7.545 -15.458  -1.673  1.00 96.28      A    O  
ATOM   4443  CB  ARG A 565      -5.085 -15.904   0.488  1.00 94.82      A    C  
ATOM   4444  CG  ARG A 565      -3.931 -15.033   1.015  1.00 90.43      A    C  
ATOM   4445  CD  ARG A 565      -2.678 -15.869   1.266  1.00 88.02      A    C  
ATOM   4446  NE  ARG A 565      -1.557 -15.030   1.713  1.00 84.11      A    N  
ATOM   4447  CZ  ARG A 565      -0.703 -14.379   0.927  1.00 81.93      A    C  
ATOM   4448  NH1 ARG A 565      -0.673 -14.593  -0.346  1.00 70.77      A    N1+
ATOM   4449  NH2 ARG A 565       0.086 -13.476   1.390  1.00 76.25      A    N  
ATOM   4450  N   LEU A 566      -8.125 -16.809   0.008  1.00 96.14      A    N  
ATOM   4451  CA  LEU A 566      -9.177 -17.477  -0.749  1.00 96.76      A    C  
ATOM   4452  C   LEU A 566     -10.315 -16.512  -1.108  1.00 97.31      A    C  
ATOM   4453  O   LEU A 566     -10.738 -16.474  -2.260  1.00 97.30      A    O  
ATOM   4454  CB  LEU A 566      -9.685 -18.704   0.023  1.00 96.80      A    C  
ATOM   4455  CG  LEU A 566     -10.761 -19.508  -0.741  1.00 96.37      A    C  
ATOM   4456  CD1 LEU A 566     -10.260 -20.032  -2.092  1.00 95.30      A    C  
ATOM   4457  CD2 LEU A 566     -11.199 -20.713   0.088  1.00 94.98      A    C  
ATOM   4458  N   ASN A 567     -10.752 -15.680  -0.163  1.00 97.31      A    N  
ATOM   4459  CA  ASN A 567     -11.751 -14.644  -0.416  1.00 97.87      A    C  
ATOM   4460  C   ASN A 567     -11.314 -13.721  -1.566  1.00 98.01      A    C  
ATOM   4461  O   ASN A 567     -12.059 -13.532  -2.530  1.00 97.89      A    O  
ATOM   4462  CB  ASN A 567     -11.992 -13.857   0.878  1.00 97.98      A    C  
ATOM   4463  CG  ASN A 567     -13.040 -12.767   0.727  1.00 97.99      A    C  
ATOM   4464  ND2 ASN A 567     -12.978 -11.761   1.569  1.00 95.48      A    N  
ATOM   4465  OD1 ASN A 567     -13.914 -12.798  -0.123  1.00 95.75      A    O  
ATOM   4466  N   VAL A 568     -10.092 -13.213  -1.513  1.00 97.65      A    N  
ATOM   4467  CA  VAL A 568      -9.551 -12.363  -2.580  1.00 97.72      A    C  
ATOM   4468  C   VAL A 568      -9.520 -13.113  -3.913  1.00 97.94      A    C  
ATOM   4469  O   VAL A 568      -9.991 -12.564  -4.899  1.00 97.77      A    O  
ATOM   4470  CB  VAL A 568      -8.179 -11.788  -2.202  1.00 97.25      A    C  
ATOM   4471  CG1 VAL A 568      -7.525 -11.022  -3.358  1.00 95.86      A    C  
ATOM   4472  CG2 VAL A 568      -8.331 -10.792  -1.044  1.00 95.99      A    C  
ATOM   4473  N   ALA A 569      -9.030 -14.347  -3.941  1.00 97.61      A    N  
ATOM   4474  CA  ALA A 569      -8.958 -15.148  -5.162  1.00 97.67      A    C  
ATOM   4475  C   ALA A 569     -10.340 -15.342  -5.827  1.00 97.92      A    C  
ATOM   4476  O   ALA A 569     -10.483 -15.119  -7.024  1.00 97.71      A    O  
ATOM   4477  CB  ALA A 569      -8.302 -16.485  -4.832  1.00 97.24      A    C  
ATOM   4478  N   LEU A 570     -11.360 -15.659  -5.035  1.00 98.12      A    N  
ATOM   4479  CA  LEU A 570     -12.724 -15.896  -5.522  1.00 98.29      A    C  
ATOM   4480  C   LEU A 570     -13.469 -14.623  -5.939  1.00 98.32      A    C  
ATOM   4481  O   LEU A 570     -14.498 -14.701  -6.612  1.00 97.88      A    O  
ATOM   4482  CB  LEU A 570     -13.516 -16.635  -4.428  1.00 98.06      A    C  
ATOM   4483  CG  LEU A 570     -13.001 -18.051  -4.102  1.00 97.75      A    C  
ATOM   4484  CD1 LEU A 570     -13.802 -18.611  -2.921  1.00 97.14      A    C  
ATOM   4485  CD2 LEU A 570     -13.143 -19.008  -5.283  1.00 96.85      A    C  
ATOM   4486  N   THR A 571     -12.978 -13.451  -5.565  1.00 98.33      A    N  
ATOM   4487  CA  THR A 571     -13.673 -12.162  -5.743  1.00 98.35      A    C  
ATOM   4488  C   THR A 571     -12.989 -11.213  -6.731  1.00 98.23      A    C  
ATOM   4489  O   THR A 571     -13.280 -10.015  -6.754  1.00 97.48      A    O  
ATOM   4490  CB  THR A 571     -13.950 -11.490  -4.394  1.00 98.16      A    C  
ATOM   4491  CG2 THR A 571     -14.858 -12.323  -3.499  1.00 97.02      A    C  
ATOM   4492  OG1 THR A 571     -12.738 -11.243  -3.718  1.00 97.34      A    O  
ATOM   4493  N   ARG A 572     -12.080 -11.731  -7.574  1.00 98.39      A    N  
ATOM   4494  CA  ARG A 572     -11.416 -10.937  -8.626  1.00 98.10      A    C  
ATOM   4495  C   ARG A 572     -12.182 -10.926  -9.948  1.00 98.14      A    C  
ATOM   4496  O   ARG A 572     -12.089  -9.947 -10.683  1.00 96.89      A    O  
ATOM   4497  CB  ARG A 572      -9.982 -11.449  -8.887  1.00 97.60      A    C  
ATOM   4498  CG  ARG A 572      -9.000 -11.393  -7.718  1.00 96.39      A    C  
ATOM   4499  CD  ARG A 572      -8.915 -10.042  -7.002  1.00 94.78      A    C  
ATOM   4500  NE  ARG A 572      -9.922  -9.909  -5.938  1.00 92.78      A    N  
ATOM   4501  CZ  ARG A 572     -10.131  -8.833  -5.181  1.00 92.80      A    C  
ATOM   4502  NH1 ARG A 572      -9.489  -7.723  -5.382  1.00 83.45      A    N1+
ATOM   4503  NH2 ARG A 572     -10.991  -8.874  -4.207  1.00 86.17      A    N  
ATOM   4504  N   ALA A 573     -12.906 -12.001 -10.261  1.00 98.37      A    N  
ATOM   4505  CA  ALA A 573     -13.562 -12.170 -11.551  1.00 98.43      A    C  
ATOM   4506  C   ALA A 573     -14.909 -11.440 -11.635  1.00 98.41      A    C  
ATOM   4507  O   ALA A 573     -15.677 -11.401 -10.677  1.00 98.03      A    O  
ATOM   4508  CB  ALA A 573     -13.724 -13.657 -11.837  1.00 98.06      A    C  
ATOM   4509  N   ARG A 574     -15.211 -10.904 -12.819  1.00 98.39      A    N  
ATOM   4510  CA  ARG A 574     -16.520 -10.330 -13.152  1.00 98.33      A    C  
ATOM   4511  C   ARG A 574     -17.470 -11.362 -13.748  1.00 98.37      A    C  
ATOM   4512  O   ARG A 574     -18.638 -11.407 -13.366  1.00 98.04      A    O  
ATOM   4513  CB  ARG A 574     -16.333  -9.149 -14.108  1.00 97.95      A    C  
ATOM   4514  CG  ARG A 574     -15.660  -7.954 -13.416  1.00 96.08      A    C  
ATOM   4515  CD  ARG A 574     -15.532  -6.743 -14.345  1.00 94.18      A    C  
ATOM   4516  NE  ARG A 574     -14.519  -6.945 -15.395  1.00 85.49      A    N  
ATOM   4517  CZ  ARG A 574     -13.854  -5.999 -16.032  1.00 80.63      A    C  
ATOM   4518  NH1 ARG A 574     -14.113  -4.736 -15.853  1.00 69.31      A    N1+
ATOM   4519  NH2 ARG A 574     -12.902  -6.293 -16.867  1.00 70.62      A    N  
ATOM   4520  N   TYR A 575     -16.970 -12.157 -14.682  1.00 98.26      A    N  
ATOM   4521  CA  TYR A 575     -17.781 -13.002 -15.559  1.00 98.11      A    C  
ATOM   4522  C   TYR A 575     -17.614 -14.506 -15.335  1.00 98.05      A    C  
ATOM   4523  O   TYR A 575     -18.508 -15.252 -15.729  1.00 96.96      A    O  
ATOM   4524  CB  TYR A 575     -17.471 -12.658 -17.017  1.00 97.96      A    C  
ATOM   4525  CG  TYR A 575     -17.811 -11.245 -17.414  1.00 97.90      A    C  
ATOM   4526  CD1 TYR A 575     -19.136 -10.900 -17.743  1.00 96.60      A    C  
ATOM   4527  CD2 TYR A 575     -16.809 -10.249 -17.469  1.00 96.62      A    C  
ATOM   4528  CE1 TYR A 575     -19.466  -9.586 -18.126  1.00 95.97      A    C  
ATOM   4529  CE2 TYR A 575     -17.129  -8.935 -17.846  1.00 95.90      A    C  
ATOM   4530  CZ  TYR A 575     -18.455  -8.614 -18.174  1.00 96.52      A    C  
ATOM   4531  OH  TYR A 575     -18.775  -7.325 -18.554  1.00 95.26      A    O  
ATOM   4532  N   GLY A 576     -16.515 -14.982 -14.749  1.00 98.21      A    N  
ATOM   4533  CA  GLY A 576     -16.327 -16.410 -14.526  1.00 98.33      A    C  
ATOM   4534  C   GLY A 576     -15.115 -16.766 -13.676  1.00 98.59      A    C  
ATOM   4535  O   GLY A 576     -14.077 -16.114 -13.735  1.00 98.10      A    O  
ATOM   4536  N   VAL A 577     -15.242 -17.849 -12.897  1.00 98.40      A    N  
ATOM   4537  CA  VAL A 577     -14.174 -18.427 -12.069  1.00 98.41      A    C  
ATOM   4538  C   VAL A 577     -14.033 -19.908 -12.382  1.00 98.61      A    C  
ATOM   4539  O   VAL A 577     -15.012 -20.648 -12.362  1.00 98.10      A    O  
ATOM   4540  CB  VAL A 577     -14.432 -18.211 -10.567  1.00 97.46      A    C  
ATOM   4541  CG1 VAL A 577     -13.448 -18.978  -9.681  1.00 91.45      A    C  
ATOM   4542  CG2 VAL A 577     -14.302 -16.737 -10.200  1.00 92.29      A    C  
ATOM   4543  N   ILE A 578     -12.806 -20.360 -12.615  1.00 98.68      A    N  
ATOM   4544  CA  ILE A 578     -12.499 -21.778 -12.798  1.00 98.77      A    C  
ATOM   4545  C   ILE A 578     -11.418 -22.165 -11.791  1.00 98.73      A    C  
ATOM   4546  O   ILE A 578     -10.360 -21.547 -11.754  1.00 98.48      A    O  
ATOM   4547  CB  ILE A 578     -12.078 -22.074 -14.254  1.00 98.62      A    C  
ATOM   4548  CG1 ILE A 578     -13.191 -21.653 -15.245  1.00 97.89      A    C  
ATOM   4549  CG2 ILE A 578     -11.756 -23.572 -14.399  1.00 97.93      A    C  
ATOM   4550  CD1 ILE A 578     -12.772 -21.678 -16.719  1.00 96.03      A    C  
ATOM   4551  N   ILE A 579     -11.681 -23.166 -10.973  1.00 98.69      A    N  
ATOM   4552  CA  ILE A 579     -10.720 -23.674  -9.993  1.00 98.66      A    C  
ATOM   4553  C   ILE A 579     -10.189 -25.008 -10.507  1.00 98.68      A    C  
ATOM   4554  O   ILE A 579     -10.987 -25.879 -10.846  1.00 98.29      A    O  
ATOM   4555  CB  ILE A 579     -11.334 -23.792  -8.586  1.00 98.59      A    C  
ATOM   4556  CG1 ILE A 579     -12.050 -22.481  -8.168  1.00 98.06      A    C  
ATOM   4557  CG2 ILE A 579     -10.233 -24.176  -7.584  1.00 98.13      A    C  
ATOM   4558  CD1 ILE A 579     -12.749 -22.555  -6.810  1.00 97.26      A    C  
ATOM   4559  N   VAL A 580      -8.887 -25.172 -10.556  1.00 98.40      A    N  
ATOM   4560  CA  VAL A 580      -8.220 -26.410 -10.947  1.00 98.46      A    C  
ATOM   4561  C   VAL A 580      -7.451 -26.932  -9.743  1.00 98.13      A    C  
ATOM   4562  O   VAL A 580      -6.642 -26.206  -9.157  1.00 97.24      A    O  
ATOM   4563  CB  VAL A 580      -7.299 -26.211 -12.162  1.00 98.30      A    C  
ATOM   4564  CG1 VAL A 580      -6.830 -27.553 -12.719  1.00 97.22      A    C  
ATOM   4565  CG2 VAL A 580      -8.011 -25.468 -13.308  1.00 97.40      A    C  
ATOM   4566  N   GLY A 581      -7.716 -28.163  -9.338  1.00 97.56      A    N  
ATOM   4567  CA  GLY A 581      -7.080 -28.727  -8.160  1.00 97.31      A    C  
ATOM   4568  C   GLY A 581      -7.525 -30.144  -7.837  1.00 97.39      A    C  
ATOM   4569  O   GLY A 581      -8.363 -30.745  -8.516  1.00 96.62      A    O  
ATOM   4570  N   ASN A 582      -6.954 -30.689  -6.765  1.00 96.60      A    N  
ATOM   4571  CA  ASN A 582      -7.259 -32.027  -6.262  1.00 96.17      A    C  
ATOM   4572  C   ASN A 582      -8.191 -31.946  -5.039  1.00 96.06      A    C  
ATOM   4573  O   ASN A 582      -7.742 -31.562  -3.960  1.00 95.47      A    O  
ATOM   4574  CB  ASN A 582      -5.937 -32.746  -5.961  1.00 95.43      A    C  
ATOM   4575  CG  ASN A 582      -6.140 -34.205  -5.591  1.00 94.46      A    C  
ATOM   4576  ND2 ASN A 582      -5.223 -35.063  -5.971  1.00 88.39      A    N  
ATOM   4577  OD1 ASN A 582      -7.114 -34.605  -4.969  1.00 90.06      A    O  
ATOM   4578  N   PRO A 583      -9.466 -32.354  -5.155  1.00 96.08      A    N  
ATOM   4579  CA  PRO A 583     -10.404 -32.281  -4.048  1.00 95.91      A    C  
ATOM   4580  C   PRO A 583      -9.970 -33.067  -2.814  1.00 95.32      A    C  
ATOM   4581  O   PRO A 583     -10.187 -32.598  -1.701  1.00 94.33      A    O  
ATOM   4582  CB  PRO A 583     -11.731 -32.820  -4.593  1.00 95.77      A    C  
ATOM   4583  CG  PRO A 583     -11.634 -32.535  -6.081  1.00 94.88      A    C  
ATOM   4584  CD  PRO A 583     -10.153 -32.759  -6.371  1.00 96.23      A    C  
ATOM   4585  N   LYS A 584      -9.308 -34.227  -2.982  1.00 94.40      A    N  
ATOM   4586  CA  LYS A 584      -8.855 -35.045  -1.845  1.00 93.64      A    C  
ATOM   4587  C   LYS A 584      -7.804 -34.341  -0.991  1.00 93.39      A    C  
ATOM   4588  O   LYS A 584      -7.816 -34.490   0.227  1.00 91.33      A    O  
ATOM   4589  CB  LYS A 584      -8.294 -36.398  -2.325  1.00 92.66      A    C  
ATOM   4590  CG  LYS A 584      -9.376 -37.303  -2.935  1.00 86.08      A    C  
ATOM   4591  CD  LYS A 584      -8.764 -38.664  -3.272  1.00 77.88      A    C  
ATOM   4592  CE  LYS A 584      -9.846 -39.589  -3.830  1.00 69.11      A    C  
ATOM   4593  NZ  LYS A 584      -9.318 -40.939  -4.148  1.00 60.45      A    N1+
ATOM   4594  N   ALA A 585      -6.917 -33.597  -1.624  1.00 93.60      A    N  
ATOM   4595  CA  ALA A 585      -5.904 -32.825  -0.906  1.00 93.01      A    C  
ATOM   4596  C   ALA A 585      -6.516 -31.578  -0.239  1.00 92.83      A    C  
ATOM   4597  O   ALA A 585      -6.220 -31.275   0.912  1.00 91.35      A    O  
ATOM   4598  CB  ALA A 585      -4.791 -32.454  -1.884  1.00 92.28      A    C  
ATOM   4599  N   LEU A 586      -7.393 -30.877  -0.958  1.00 94.07      A    N  
ATOM   4600  CA  LEU A 586      -7.972 -29.613  -0.502  1.00 94.12      A    C  
ATOM   4601  C   LEU A 586      -9.052 -29.798   0.576  1.00 93.60      A    C  
ATOM   4602  O   LEU A 586      -9.121 -28.997   1.505  1.00 92.90      A    O  
ATOM   4603  CB  LEU A 586      -8.525 -28.851  -1.716  1.00 94.76      A    C  
ATOM   4604  CG  LEU A 586      -7.465 -28.419  -2.748  1.00 94.50      A    C  
ATOM   4605  CD1 LEU A 586      -8.157 -27.861  -3.990  1.00 93.58      A    C  
ATOM   4606  CD2 LEU A 586      -6.512 -27.361  -2.205  1.00 93.01      A    C  
ATOM   4607  N   SER A 587      -9.852 -30.864   0.503  1.00 93.81      A    N  
ATOM   4608  CA  SER A 587     -10.989 -31.109   1.410  1.00 93.63      A    C  
ATOM   4609  C   SER A 587     -10.595 -31.241   2.882  1.00 93.24      A    C  
ATOM   4610  O   SER A 587     -11.436 -31.057   3.757  1.00 92.24      A    O  
ATOM   4611  CB  SER A 587     -11.748 -32.366   0.999  1.00 93.28      A    C  
ATOM   4612  OG  SER A 587     -10.948 -33.520   1.162  1.00 89.65      A    O  
ATOM   4613  N   LYS A 588      -9.335 -31.521   3.162  1.00 92.37      A    N  
ATOM   4614  CA  LYS A 588      -8.797 -31.579   4.526  1.00 91.02      A    C  
ATOM   4615  C   LYS A 588      -8.853 -30.232   5.240  1.00 91.17      A    C  
ATOM   4616  O   LYS A 588      -8.908 -30.178   6.466  1.00 88.82      A    O  
ATOM   4617  CB  LYS A 588      -7.349 -32.072   4.491  1.00 89.82      A    C  
ATOM   4618  CG  LYS A 588      -7.302 -33.469   3.884  1.00 86.13      A    C  
ATOM   4619  CD  LYS A 588      -5.938 -34.108   4.135  1.00 77.32      A    C  
ATOM   4620  CE  LYS A 588      -6.036 -35.540   3.648  1.00 70.85      A    C  
ATOM   4621  NZ  LYS A 588      -5.344 -36.457   4.575  1.00 62.91      A    N1+
ATOM   4622  N   GLN A 589      -8.843 -29.162   4.477  1.00 91.92      A    N  
ATOM   4623  CA  GLN A 589      -9.008 -27.834   5.032  1.00 92.04      A    C  
ATOM   4624  C   GLN A 589     -10.499 -27.491   5.123  1.00 93.09      A    C  
ATOM   4625  O   GLN A 589     -11.180 -27.498   4.102  1.00 93.29      A    O  
ATOM   4626  CB  GLN A 589      -8.225 -26.838   4.180  1.00 91.53      A    C  
ATOM   4627  CG  GLN A 589      -7.783 -25.657   5.035  1.00 86.44      A    C  
ATOM   4628  CD  GLN A 589      -7.553 -24.399   4.223  1.00 83.72      A    C  
ATOM   4629  NE2 GLN A 589      -6.989 -23.376   4.818  1.00 72.65      A    N  
ATOM   4630  OE1 GLN A 589      -7.924 -24.278   3.078  1.00 74.98      A    O  
ATOM   4631  N   PRO A 590     -11.043 -27.138   6.299  1.00 93.31      A    N  
ATOM   4632  CA  PRO A 590     -12.486 -26.927   6.477  1.00 93.77      A    C  
ATOM   4633  C   PRO A 590     -13.101 -25.931   5.489  1.00 94.86      A    C  
ATOM   4634  O   PRO A 590     -14.178 -26.167   4.944  1.00 94.78      A    O  
ATOM   4635  CB  PRO A 590     -12.642 -26.443   7.923  1.00 92.69      A    C  
ATOM   4636  CG  PRO A 590     -11.457 -27.088   8.641  1.00 90.19      A    C  
ATOM   4637  CD  PRO A 590     -10.356 -27.071   7.584  1.00 92.78      A    C  
ATOM   4638  N   LEU A 591     -12.390 -24.843   5.195  1.00 94.92      A    N  
ATOM   4639  CA  LEU A 591     -12.859 -23.827   4.252  1.00 95.50      A    C  
ATOM   4640  C   LEU A 591     -12.952 -24.355   2.814  1.00 96.32      A    C  
ATOM   4641  O   LEU A 591     -13.923 -24.083   2.109  1.00 96.02      A    O  
ATOM   4642  CB  LEU A 591     -11.907 -22.632   4.351  1.00 94.98      A    C  
ATOM   4643  CG  LEU A 591     -12.301 -21.451   3.444  1.00 91.58      A    C  
ATOM   4644  CD1 LEU A 591     -13.677 -20.876   3.797  1.00 89.44      A    C  
ATOM   4645  CD2 LEU A 591     -11.252 -20.355   3.616  1.00 89.32      A    C  
ATOM   4646  N   TRP A 592     -11.972 -25.141   2.379  1.00 95.91      A    N  
ATOM   4647  CA  TRP A 592     -11.983 -25.808   1.082  1.00 96.37      A    C  
ATOM   4648  C   TRP A 592     -13.024 -26.919   1.026  1.00 96.65      A    C  
ATOM   4649  O   TRP A 592     -13.664 -27.094  -0.006  1.00 96.26      A    O  
ATOM   4650  CB  TRP A 592     -10.593 -26.346   0.760  1.00 96.26      A    C  
ATOM   4651  CG  TRP A 592      -9.679 -25.314   0.192  1.00 96.11      A    C  
ATOM   4652  CD1 TRP A 592      -8.751 -24.609   0.864  1.00 95.06      A    C  
ATOM   4653  CD2 TRP A 592      -9.618 -24.860  -1.198  1.00 95.91      A    C  
ATOM   4654  CE2 TRP A 592      -8.615 -23.863  -1.281  1.00 95.51      A    C  
ATOM   4655  CE3 TRP A 592     -10.318 -25.193  -2.379  1.00 95.69      A    C  
ATOM   4656  NE1 TRP A 592      -8.106 -23.743  -0.012  1.00 94.94      A    N  
ATOM   4657  CZ2 TRP A 592      -8.309 -23.209  -2.498  1.00 95.14      A    C  
ATOM   4658  CZ3 TRP A 592     -10.012 -24.544  -3.592  1.00 95.06      A    C  
ATOM   4659  CH2 TRP A 592      -9.029 -23.565  -3.641  1.00 94.89      A    C  
ATOM   4660  N   ASN A 593     -13.259 -27.616   2.135  1.00 95.64      A    N  
ATOM   4661  CA  ASN A 593     -14.335 -28.588   2.239  1.00 95.78      A    C  
ATOM   4662  C   ASN A 593     -15.700 -27.925   1.991  1.00 96.16      A    C  
ATOM   4663  O   ASN A 593     -16.468 -28.388   1.143  1.00 96.17      A    O  
ATOM   4664  CB  ASN A 593     -14.250 -29.273   3.607  1.00 95.38      A    C  
ATOM   4665  CG  ASN A 593     -15.162 -30.483   3.652  1.00 94.68      A    C  
ATOM   4666  ND2 ASN A 593     -14.611 -31.667   3.526  1.00 86.91      A    N  
ATOM   4667  OD1 ASN A 593     -16.365 -30.366   3.766  1.00 88.02      A    O  
ATOM   4668  N   HIS A 594     -15.973 -26.793   2.627  1.00 96.50      A    N  
ATOM   4669  CA  HIS A 594     -17.176 -26.004   2.362  1.00 96.72      A    C  
ATOM   4670  C   HIS A 594     -17.270 -25.540   0.902  1.00 97.29      A    C  
ATOM   4671  O   HIS A 594     -18.345 -25.628   0.307  1.00 96.96      A    O  
ATOM   4672  CB  HIS A 594     -17.229 -24.786   3.294  1.00 96.34      A    C  
ATOM   4673  CG  HIS A 594     -17.651 -25.122   4.693  1.00 91.82      A    C  
ATOM   4674  CD2 HIS A 594     -16.945 -24.924   5.851  1.00 77.43      A    C  
ATOM   4675  ND1 HIS A 594     -18.863 -25.672   5.054  1.00 76.88      A    N  
ATOM   4676  CE1 HIS A 594     -18.881 -25.812   6.385  1.00 80.10      A    C  
ATOM   4677  NE2 HIS A 594     -17.738 -25.365   6.906  1.00 82.62      A    N  
ATOM   4678  N   LEU A 595     -16.165 -25.089   0.304  1.00 97.45      A    N  
ATOM   4679  CA  LEU A 595     -16.140 -24.694  -1.101  1.00 97.72      A    C  
ATOM   4680  C   LEU A 595     -16.482 -25.872  -2.022  1.00 97.92      A    C  
ATOM   4681  O   LEU A 595     -17.339 -25.738  -2.902  1.00 97.67      A    O  
ATOM   4682  CB  LEU A 595     -14.759 -24.106  -1.445  1.00 97.59      A    C  
ATOM   4683  CG  LEU A 595     -14.656 -23.576  -2.886  1.00 96.18      A    C  
ATOM   4684  CD1 LEU A 595     -15.383 -22.250  -3.067  1.00 90.76      A    C  
ATOM   4685  CD2 LEU A 595     -13.195 -23.356  -3.256  1.00 90.72      A    C  
ATOM   4686  N   LEU A 596     -15.838 -27.011  -1.819  1.00 97.42      A    N  
ATOM   4687  CA  LEU A 596     -16.038 -28.213  -2.632  1.00 97.37      A    C  
ATOM   4688  C   LEU A 596     -17.467 -28.744  -2.503  1.00 97.49      A    C  
ATOM   4689  O   LEU A 596     -18.091 -29.045  -3.520  1.00 97.00      A    O  
ATOM   4690  CB  LEU A 596     -15.019 -29.282  -2.211  1.00 97.07      A    C  
ATOM   4691  CG  LEU A 596     -13.565 -28.974  -2.635  1.00 96.30      A    C  
ATOM   4692  CD1 LEU A 596     -12.622 -29.933  -1.915  1.00 95.26      A    C  
ATOM   4693  CD2 LEU A 596     -13.369 -29.149  -4.137  1.00 94.91      A    C  
ATOM   4694  N   ASN A 597     -18.013 -28.780  -1.299  1.00 97.11      A    N  
ATOM   4695  CA  ASN A 597     -19.403 -29.168  -1.072  1.00 96.98      A    C  
ATOM   4696  C   ASN A 597     -20.375 -28.194  -1.745  1.00 97.13      A    C  
ATOM   4697  O   ASN A 597     -21.275 -28.633  -2.444  1.00 96.66      A    O  
ATOM   4698  CB  ASN A 597     -19.666 -29.295   0.433  1.00 96.37      A    C  
ATOM   4699  CG  ASN A 597     -19.072 -30.572   1.008  1.00 94.46      A    C  
ATOM   4700  ND2 ASN A 597     -18.537 -30.513   2.199  1.00 86.88      A    N  
ATOM   4701  OD1 ASN A 597     -19.092 -31.625   0.397  1.00 88.16      A    O  
ATOM   4702  N   TYR A 598     -20.138 -26.893  -1.639  1.00 97.33      A    N  
ATOM   4703  CA  TYR A 598     -20.960 -25.898  -2.324  1.00 97.63      A    C  
ATOM   4704  C   TYR A 598     -20.926 -26.076  -3.843  1.00 97.77      A    C  
ATOM   4705  O   TYR A 598     -21.977 -26.100  -4.487  1.00 97.49      A    O  
ATOM   4706  CB  TYR A 598     -20.504 -24.492  -1.925  1.00 97.85      A    C  
ATOM   4707  CG  TYR A 598     -21.292 -23.404  -2.622  1.00 97.91      A    C  
ATOM   4708  CD1 TYR A 598     -20.724 -22.675  -3.684  1.00 96.88      A    C  
ATOM   4709  CD2 TYR A 598     -22.615 -23.144  -2.228  1.00 97.06      A    C  
ATOM   4710  CE1 TYR A 598     -21.475 -21.688  -4.351  1.00 96.52      A    C  
ATOM   4711  CE2 TYR A 598     -23.375 -22.160  -2.889  1.00 96.65      A    C  
ATOM   4712  CZ  TYR A 598     -22.801 -21.438  -3.951  1.00 97.05      A    C  
ATOM   4713  OH  TYR A 598     -23.548 -20.484  -4.605  1.00 96.11      A    O  
ATOM   4714  N   TYR A 599     -19.747 -26.270  -4.433  1.00 97.71      A    N  
ATOM   4715  CA  TYR A 599     -19.625 -26.495  -5.878  1.00 97.91      A    C  
ATOM   4716  C   TYR A 599     -20.303 -27.809  -6.308  1.00 97.89      A    C  
ATOM   4717  O   TYR A 599     -20.917 -27.846  -7.369  1.00 97.21      A    O  
ATOM   4718  CB  TYR A 599     -18.149 -26.462  -6.300  1.00 98.19      A    C  
ATOM   4719  CG  TYR A 599     -17.607 -25.073  -6.598  1.00 98.15      A    C  
ATOM   4720  CD1 TYR A 599     -17.032 -24.792  -7.852  1.00 96.95      A    C  
ATOM   4721  CD2 TYR A 599     -17.672 -24.040  -5.638  1.00 96.78      A    C  
ATOM   4722  CE1 TYR A 599     -16.531 -23.511  -8.147  1.00 96.23      A    C  
ATOM   4723  CE2 TYR A 599     -17.182 -22.752  -5.920  1.00 96.48      A    C  
ATOM   4724  CZ  TYR A 599     -16.610 -22.490  -7.176  1.00 97.23      A    C  
ATOM   4725  OH  TYR A 599     -16.138 -21.232  -7.456  1.00 96.27      A    O  
ATOM   4726  N   LYS A 600     -20.246 -28.834  -5.468  1.00 97.37      A    N  
ATOM   4727  CA  LYS A 600     -20.931 -30.106  -5.691  1.00 97.08      A    C  
ATOM   4728  C   LYS A 600     -22.449 -29.949  -5.634  1.00 97.16      A    C  
ATOM   4729  O   LYS A 600     -23.136 -30.400  -6.550  1.00 96.33      A    O  
ATOM   4730  CB  LYS A 600     -20.402 -31.137  -4.681  1.00 96.29      A    C  
ATOM   4731  CG  LYS A 600     -20.855 -32.560  -5.019  1.00 90.87      A    C  
ATOM   4732  CD  LYS A 600     -20.157 -33.563  -4.087  1.00 86.55      A    C  
ATOM   4733  CE  LYS A 600     -20.513 -35.000  -4.488  1.00 77.83      A    C  
ATOM   4734  NZ  LYS A 600     -19.713 -35.982  -3.729  1.00 70.21      A    N1+
ATOM   4735  N   GLU A 601     -22.976 -29.249  -4.643  1.00 97.02      A    N  
ATOM   4736  CA  GLU A 601     -24.406 -28.923  -4.530  1.00 96.77      A    C  
ATOM   4737  C   GLU A 601     -24.906 -28.088  -5.714  1.00 96.85      A    C  
ATOM   4738  O   GLU A 601     -26.009 -28.299  -6.222  1.00 96.04      A    O  
ATOM   4739  CB  GLU A 601     -24.653 -28.140  -3.242  1.00 95.83      A    C  
ATOM   4740  CG  GLU A 601     -24.606 -29.010  -1.983  1.00 84.20      A    C  
ATOM   4741  CD  GLU A 601     -24.725 -28.191  -0.692  1.00 79.58      A    C  
ATOM   4742  OE1 GLU A 601     -24.634 -28.827   0.389  1.00 73.03      A    O  
ATOM   4743  OE2 GLU A 601     -24.911 -26.955  -0.770  1.00 74.49      A    O1-
ATOM   4744  N   GLN A 602     -24.075 -27.162  -6.207  1.00 97.40      A    N  
ATOM   4745  CA  GLN A 602     -24.373 -26.361  -7.392  1.00 97.60      A    C  
ATOM   4746  C   GLN A 602     -24.173 -27.122  -8.714  1.00 97.61      A    C  
ATOM   4747  O   GLN A 602     -24.418 -26.541  -9.771  1.00 96.76      A    O  
ATOM   4748  CB  GLN A 602     -23.558 -25.056  -7.365  1.00 97.52      A    C  
ATOM   4749  CG  GLN A 602     -23.906 -24.127  -6.182  1.00 96.47      A    C  
ATOM   4750  CD  GLN A 602     -25.386 -23.806  -6.064  1.00 96.14      A    C  
ATOM   4751  NE2 GLN A 602     -25.958 -23.931  -4.888  1.00 86.35      A    N  
ATOM   4752  OE1 GLN A 602     -26.060 -23.465  -7.024  1.00 88.18      A    O  
ATOM   4753  N   LYS A 603     -23.759 -28.387  -8.669  1.00 97.25      A    N  
ATOM   4754  CA  LYS A 603     -23.472 -29.254  -9.827  1.00 97.31      A    C  
ATOM   4755  C   LYS A 603     -22.374 -28.701 -10.752  1.00 97.64      A    C  
ATOM   4756  O   LYS A 603     -22.423 -28.854 -11.972  1.00 96.68      A    O  
ATOM   4757  CB  LYS A 603     -24.748 -29.611 -10.591  1.00 96.99      A    C  
ATOM   4758  CG  LYS A 603     -25.824 -30.229  -9.693  1.00 95.17      A    C  
ATOM   4759  CD  LYS A 603     -27.001 -30.671 -10.560  1.00 89.21      A    C  
ATOM   4760  CE  LYS A 603     -28.036 -31.361  -9.681  1.00 82.60      A    C  
ATOM   4761  NZ  LYS A 603     -29.115 -31.942 -10.507  1.00 71.28      A    N1+
ATOM   4762  N   VAL A 604     -21.386 -28.037 -10.167  1.00 97.80      A    N  
ATOM   4763  CA  VAL A 604     -20.257 -27.430 -10.875  1.00 98.15      A    C  
ATOM   4764  C   VAL A 604     -18.908 -27.999 -10.423  1.00 98.23      A    C  
ATOM   4765  O   VAL A 604     -17.864 -27.469 -10.786  1.00 97.85      A    O  
ATOM   4766  CB  VAL A 604     -20.304 -25.892 -10.842  1.00 97.83      A    C  
ATOM   4767  CG1 VAL A 604     -21.557 -25.345 -11.542  1.00 96.58      A    C  
ATOM   4768  CG2 VAL A 604     -20.263 -25.340  -9.412  1.00 96.15      A    C  
ATOM   4769  N   LEU A 605     -18.896 -29.079  -9.653  1.00 98.04      A    N  
ATOM   4770  CA  LEU A 605     -17.697 -29.896  -9.437  1.00 98.02      A    C  
ATOM   4771  C   LEU A 605     -17.626 -30.915 -10.576  1.00 98.11      A    C  
ATOM   4772  O   LEU A 605     -18.444 -31.834 -10.630  1.00 97.39      A    O  
ATOM   4773  CB  LEU A 605     -17.777 -30.564  -8.055  1.00 97.70      A    C  
ATOM   4774  CG  LEU A 605     -16.528 -31.406  -7.715  1.00 96.44      A    C  
ATOM   4775  CD1 LEU A 605     -15.331 -30.526  -7.387  1.00 93.20      A    C  
ATOM   4776  CD2 LEU A 605     -16.803 -32.276  -6.485  1.00 92.64      A    C  
ATOM   4777  N   VAL A 606     -16.677 -30.727 -11.499  1.00 98.11      A    N  
ATOM   4778  CA  VAL A 606     -16.655 -31.445 -12.774  1.00 98.16      A    C  
ATOM   4779  C   VAL A 606     -15.308 -32.092 -13.073  1.00 98.01      A    C  
ATOM   4780  O   VAL A 606     -14.257 -31.672 -12.581  1.00 97.46      A    O  
ATOM   4781  CB  VAL A 606     -17.101 -30.551 -13.948  1.00 97.68      A    C  
ATOM   4782  CG1 VAL A 606     -18.542 -30.061 -13.774  1.00 95.64      A    C  
ATOM   4783  CG2 VAL A 606     -16.186 -29.341 -14.145  1.00 95.35      A    C  
ATOM   4784  N   GLU A 607     -15.343 -33.105 -13.928  1.00 97.69      A    N  
ATOM   4785  CA  GLU A 607     -14.172 -33.844 -14.393  1.00 97.21      A    C  
ATOM   4786  C   GLU A 607     -14.325 -34.294 -15.853  1.00 97.36      A    C  
ATOM   4787  O   GLU A 607     -15.358 -34.078 -16.500  1.00 95.47      A    O  
ATOM   4788  CB  GLU A 607     -13.903 -35.038 -13.455  1.00 94.56      A    C  
ATOM   4789  CG  GLU A 607     -15.043 -36.064 -13.437  1.00 89.90      A    C  
ATOM   4790  CD  GLU A 607     -14.719 -37.308 -12.575  1.00 91.80      A    C  
ATOM   4791  OE1 GLU A 607     -15.129 -38.411 -12.997  1.00 85.18      A    O  
ATOM   4792  OE2 GLU A 607     -14.074 -37.140 -11.512  1.00 87.18      A    O1-
ATOM   4793  N   GLY A 608     -13.285 -34.946 -16.377  1.00 96.37      A    N  
ATOM   4794  CA  GLY A 608     -13.260 -35.460 -17.743  1.00 96.05      A    C  
ATOM   4795  C   GLY A 608     -12.717 -34.452 -18.756  1.00 96.70      A    C  
ATOM   4796  O   GLY A 608     -12.128 -33.440 -18.383  1.00 95.04      A    O  
ATOM   4797  N   PRO A 609     -12.882 -34.715 -20.061  1.00 96.54      A    N  
ATOM   4798  CA  PRO A 609     -12.398 -33.810 -21.101  1.00 96.19      A    C  
ATOM   4799  C   PRO A 609     -13.147 -32.471 -21.065  1.00 96.28      A    C  
ATOM   4800  O   PRO A 609     -14.365 -32.446 -20.933  1.00 94.58      A    O  
ATOM   4801  CB  PRO A 609     -12.627 -34.539 -22.423  1.00 94.91      A    C  
ATOM   4802  CG  PRO A 609     -12.812 -36.004 -22.022  1.00 92.23      A    C  
ATOM   4803  CD  PRO A 609     -13.448 -35.907 -20.642  1.00 95.54      A    C  
ATOM   4804  N   LEU A 610     -12.434 -31.358 -21.306  1.00 95.19      A    N  
ATOM   4805  CA  LEU A 610     -13.055 -30.020 -21.328  1.00 95.06      A    C  
ATOM   4806  C   LEU A 610     -14.217 -29.882 -22.329  1.00 94.72      A    C  
ATOM   4807  O   LEU A 610     -15.103 -29.051 -22.137  1.00 92.67      A    O  
ATOM   4808  CB  LEU A 610     -11.983 -28.962 -21.654  1.00 94.28      A    C  
ATOM   4809  CG  LEU A 610     -10.932 -28.730 -20.549  1.00 93.34      A    C  
ATOM   4810  CD1 LEU A 610      -9.904 -27.717 -21.049  1.00 90.87      A    C  
ATOM   4811  CD2 LEU A 610     -11.566 -28.181 -19.269  1.00 90.22      A    C  
ATOM   4812  N   ASN A 611     -14.220 -30.679 -23.377  1.00 94.41      A    N  
ATOM   4813  CA  ASN A 611     -15.276 -30.681 -24.395  1.00 93.48      A    C  
ATOM   4814  C   ASN A 611     -16.507 -31.493 -23.971  1.00 94.19      A    C  
ATOM   4815  O   ASN A 611     -17.541 -31.375 -24.608  1.00 90.04      A    O  
ATOM   4816  CB  ASN A 611     -14.699 -31.211 -25.717  1.00 90.67      A    C  
ATOM   4817  CG  ASN A 611     -13.532 -30.388 -26.259  1.00 82.49      A    C  
ATOM   4818  ND2 ASN A 611     -12.888 -30.877 -27.297  1.00 71.05      A    N  
ATOM   4819  OD1 ASN A 611     -13.184 -29.334 -25.764  1.00 71.11      A    O  
ATOM   4820  N   ASN A 612     -16.383 -32.308 -22.936  1.00 93.70      A    N  
ATOM   4821  CA  ASN A 612     -17.449 -33.145 -22.416  1.00 93.99      A    C  
ATOM   4822  C   ASN A 612     -17.311 -33.286 -20.892  1.00 94.72      A    C  
ATOM   4823  O   ASN A 612     -17.014 -34.357 -20.368  1.00 92.04      A    O  
ATOM   4824  CB  ASN A 612     -17.422 -34.494 -23.157  1.00 91.84      A    C  
ATOM   4825  CG  ASN A 612     -18.667 -35.314 -22.870  1.00 87.44      A    C  
ATOM   4826  ND2 ASN A 612     -18.608 -36.611 -23.077  1.00 77.52      A    N  
ATOM   4827  OD1 ASN A 612     -19.704 -34.825 -22.492  1.00 79.29      A    O  
ATOM   4828  N   LEU A 613     -17.439 -32.152 -20.219  1.00 95.39      A    N  
ATOM   4829  CA  LEU A 613     -17.373 -32.100 -18.764  1.00 95.77      A    C  
ATOM   4830  C   LEU A 613     -18.576 -32.816 -18.157  1.00 95.73      A    C  
ATOM   4831  O   LEU A 613     -19.711 -32.594 -18.557  1.00 93.82      A    O  
ATOM   4832  CB  LEU A 613     -17.318 -30.643 -18.286  1.00 95.18      A    C  
ATOM   4833  CG  LEU A 613     -15.989 -29.923 -18.605  1.00 94.85      A    C  
ATOM   4834  CD1 LEU A 613     -16.098 -28.445 -18.237  1.00 92.94      A    C  
ATOM   4835  CD2 LEU A 613     -14.818 -30.519 -17.826  1.00 92.93      A    C  
ATOM   4836  N   ARG A 614     -18.307 -33.634 -17.157  1.00 96.36      A    N  
ATOM   4837  CA  ARG A 614     -19.321 -34.346 -16.380  1.00 96.16      A    C  
ATOM   4838  C   ARG A 614     -19.179 -34.014 -14.902  1.00 96.68      A    C  
ATOM   4839  O   ARG A 614     -18.085 -33.675 -14.446  1.00 95.50      A    O  
ATOM   4840  CB  ARG A 614     -19.236 -35.853 -16.668  1.00 94.19      A    C  
ATOM   4841  CG  ARG A 614     -17.889 -36.467 -16.223  1.00 86.72      A    C  
ATOM   4842  CD  ARG A 614     -17.803 -37.934 -16.606  1.00 84.98      A    C  
ATOM   4843  NE  ARG A 614     -16.584 -38.537 -16.041  1.00 74.31      A    N  
ATOM   4844  CZ  ARG A 614     -15.980 -39.655 -16.420  1.00 67.58      A    C  
ATOM   4845  NH1 ARG A 614     -16.427 -40.365 -17.419  1.00 60.19      A    N1+
ATOM   4846  NH2 ARG A 614     -14.929 -40.035 -15.777  1.00 58.80      A    N  
ATOM   4847  N   GLU A 615     -20.267 -34.140 -14.167  1.00 96.42      A    N  
ATOM   4848  CA  GLU A 615     -20.225 -33.984 -12.715  1.00 96.35      A    C  
ATOM   4849  C   GLU A 615     -19.314 -35.047 -12.093  1.00 96.08      A    C  
ATOM   4850  O   GLU A 615     -19.374 -36.230 -12.448  1.00 93.99      A    O  
ATOM   4851  CB  GLU A 615     -21.660 -34.023 -12.163  1.00 95.24      A    C  
ATOM   4852  CG  GLU A 615     -21.733 -33.582 -10.698  1.00 87.35      A    C  
ATOM   4853  CD  GLU A 615     -23.174 -33.498 -10.157  1.00 87.43      A    C  
ATOM   4854  OE1 GLU A 615     -23.319 -33.271  -8.933  1.00 79.86      A    O  
ATOM   4855  OE2 GLU A 615     -24.141 -33.641 -10.934  1.00 83.06      A    O1-
ATOM   4856  N   SER A 616     -18.442 -34.629 -11.188  1.00 95.49      A    N  
ATOM   4857  CA  SER A 616     -17.555 -35.543 -10.483  1.00 94.67      A    C  
ATOM   4858  C   SER A 616     -18.304 -36.224  -9.344  1.00 93.65      A    C  
ATOM   4859  O   SER A 616     -18.847 -35.578  -8.450  1.00 90.62      A    O  
ATOM   4860  CB  SER A 616     -16.318 -34.828  -9.958  1.00 93.52      A    C  
ATOM   4861  OG  SER A 616     -15.438 -35.779  -9.394  1.00 89.14      A    O  
ATOM   4862  N   LEU A 617     -18.241 -37.552  -9.333  1.00 92.15      A    N  
ATOM   4863  CA  LEU A 617     -18.752 -38.383  -8.244  1.00 90.88      A    C  
ATOM   4864  C   LEU A 617     -17.723 -38.562  -7.120  1.00 89.90      A    C  
ATOM   4865  O   LEU A 617     -17.942 -39.362  -6.201  1.00 84.04      A    O  
ATOM   4866  CB  LEU A 617     -19.224 -39.728  -8.820  1.00 88.07      A    C  
ATOM   4867  CG  LEU A 617     -20.359 -39.614  -9.860  1.00 84.25      A    C  
ATOM   4868  CD1 LEU A 617     -20.679 -41.012 -10.403  1.00 77.96      A    C  
ATOM   4869  CD2 LEU A 617     -21.638 -39.027  -9.257  1.00 78.47      A    C  
ATOM   4870  N   MET A 618     -16.593 -37.861  -7.186  1.00 88.84      A    N  
ATOM   4871  CA  MET A 618     -15.533 -37.979  -6.194  1.00 87.36      A    C  
ATOM   4872  C   MET A 618     -16.073 -37.700  -4.787  1.00 86.80      A    C  
ATOM   4873  O   MET A 618     -16.682 -36.662  -4.521  1.00 82.99      A    O  
ATOM   4874  CB  MET A 618     -14.362 -37.055  -6.553  1.00 83.26      A    C  
ATOM   4875  CG  MET A 618     -13.170 -37.275  -5.625  1.00 80.08      A    C  
ATOM   4876  SD  MET A 618     -11.671 -36.322  -6.035  1.00 78.75      A    S  
ATOM   4877  CE  MET A 618     -11.164 -37.141  -7.557  1.00 70.71      A    C  
ATOM   4878  N   GLN A 619     -15.826 -38.645  -3.894  1.00 87.42      A    N  
ATOM   4879  CA  GLN A 619     -16.053 -38.451  -2.469  1.00 86.34      A    C  
ATOM   4880  C   GLN A 619     -14.784 -37.910  -1.831  1.00 85.36      A    C  
ATOM   4881  O   GLN A 619     -13.667 -38.365  -2.131  1.00 78.63      A    O  
ATOM   4882  CB  GLN A 619     -16.543 -39.729  -1.797  1.00 82.07      A    C  
ATOM   4883  CG  GLN A 619     -17.926 -40.154  -2.318  1.00 74.29      A    C  
ATOM   4884  CD  GLN A 619     -18.551 -41.281  -1.493  1.00 67.65      A    C  
ATOM   4885  NE2 GLN A 619     -19.784 -41.638  -1.762  1.00 59.25      A    N  
ATOM   4886  OE1 GLN A 619     -17.958 -41.851  -0.601  1.00 61.10      A    O  
ATOM   4887  N   PHE A 620     -14.963 -36.935  -0.968  1.00 85.68      A    N  
ATOM   4888  CA  PHE A 620     -13.927 -36.348  -0.139  1.00 83.95      A    C  
ATOM   4889  C   PHE A 620     -14.502 -36.176   1.270  1.00 81.08      A    C  
ATOM   4890  O   PHE A 620     -15.721 -36.024   1.435  1.00 72.22      A    O  
ATOM   4891  CB  PHE A 620     -13.427 -35.038  -0.768  1.00 81.29      A    C  
ATOM   4892  CG  PHE A 620     -14.504 -34.104  -1.261  1.00 87.68      A    C  
ATOM   4893  CD1 PHE A 620     -14.884 -34.111  -2.623  1.00 82.79      A    C  
ATOM   4894  CD2 PHE A 620     -15.152 -33.236  -0.381  1.00 84.92      A    C  
ATOM   4895  CE1 PHE A 620     -15.891 -33.265  -3.085  1.00 83.39      A    C  
ATOM   4896  CE2 PHE A 620     -16.169 -32.389  -0.834  1.00 84.48      A    C  
ATOM   4897  CZ  PHE A 620     -16.548 -32.397  -2.190  1.00 88.14      A    C  
ATOM   4898  N   SER A 621     -13.622 -36.310   2.250  1.00 77.34      A    N  
ATOM   4899  CA  SER A 621     -13.962 -36.221   3.673  1.00 76.16      A    C  
ATOM   4900  C   SER A 621     -14.239 -34.804   4.116  1.00 71.68      A    C  
ATOM   4901  O   SER A 621     -13.470 -33.910   3.690  1.00 64.13      A    O  
ATOM   4902  CB  SER A 621     -12.819 -36.786   4.503  1.00 67.03      A    C  
ATOM   4903  OG  SER A 621     -11.636 -36.101   4.131  1.00 60.01      A    O  
ATOM   4904  OXT SER A 621     -15.208 -34.629   4.922  1.00 57.96      A    O1-
TER   
ATOM   4905  N   LYS B   1      74.879  16.032  13.108  1.00 14.98      B    N  
ATOM   4906  CA  LYS B   1      75.607  16.280  14.358  1.00 18.24      B    C  
ATOM   4907  C   LYS B   1      74.896  17.240  15.311  1.00 18.59      B    C  
ATOM   4908  O   LYS B   1      74.802  16.896  16.472  1.00 17.95      B    O  
ATOM   4909  CB  LYS B   1      77.044  16.801  14.123  1.00 18.00      B    C  
ATOM   4910  CG  LYS B   1      78.121  15.733  14.022  1.00 16.98      B    C  
ATOM   4911  CD  LYS B   1      79.507  16.386  14.057  1.00 17.33      B    C  
ATOM   4912  CE  LYS B   1      80.648  15.336  14.076  1.00 15.28      B    C  
ATOM   4913  NZ  LYS B   1      81.979  15.965  14.136  1.00 15.64      B    N1+
ATOM   4914  N   GLN B   2      74.496  18.433  14.876  1.00 18.97      B    N  
ATOM   4915  CA  GLN B   2      74.292  19.554  15.792  1.00 21.42      B    C  
ATOM   4916  C   GLN B   2      73.055  19.458  16.701  1.00 21.50      B    C  
ATOM   4917  O   GLN B   2      72.085  18.778  16.407  1.00 21.53      B    O  
ATOM   4918  CB  GLN B   2      74.329  20.880  15.018  1.00 21.59      B    C  
ATOM   4919  CG  GLN B   2      75.719  21.525  15.103  1.00 20.34      B    C  
ATOM   4920  CD  GLN B   2      75.793  22.864  14.357  1.00 19.49      B    C  
ATOM   4921  NE2 GLN B   2      76.836  23.637  14.548  1.00 20.72      B    N  
ATOM   4922  OE1 GLN B   2      74.932  23.222  13.576  1.00 18.03      B    O  
ATOM   4923  N   GLU B   3      73.160  20.159  17.844  1.00 18.67      B    N  
ATOM   4924  CA  GLU B   3      72.497  19.931  19.137  1.00 19.12      B    C  
ATOM   4925  C   GLU B   3      71.085  20.519  19.346  1.00 18.90      B    C  
ATOM   4926  O   GLU B   3      70.723  20.730  20.504  1.00 17.99      B    O  
ATOM   4927  CB  GLU B   3      73.366  20.601  20.217  1.00 18.64      B    C  
ATOM   4928  CG  GLU B   3      74.660  19.900  20.590  1.00 17.15      B    C  
ATOM   4929  CD  GLU B   3      75.368  20.676  21.721  1.00 16.35      B    C  
ATOM   4930  OE1 GLU B   3      75.902  20.008  22.628  1.00 13.84      B    O  
ATOM   4931  OE2 GLU B   3      75.329  21.931  21.676  1.00 17.73      B    O1-
ATOM   4932  N   LEU B   4      70.314  20.889  18.350  1.00 19.49      B    N  
ATOM   4933  CA  LEU B   4      69.276  21.919  18.515  1.00 20.25      B    C  
ATOM   4934  C   LEU B   4      68.312  21.661  19.688  1.00 19.80      B    C  
ATOM   4935  O   LEU B   4      67.734  20.596  19.857  1.00 18.41      B    O  
ATOM   4936  CB  LEU B   4      68.570  22.191  17.175  1.00 18.75      B    C  
ATOM   4937  CG  LEU B   4      69.297  23.271  16.349  1.00 17.29      B    C  
ATOM   4938  CD1 LEU B   4      68.813  23.260  14.898  1.00 17.12      B    C
[truncated: 57,198 more chars]
