# Supplementary material for: Structure of the Nmd4-Upf1 complex supports conservation of the nonsense-mediated mRNA decay pathway between yeast and humans
Source: PLoS Biol. 2024 Sep 27;22(9):e3002821. doi: 10.1371/journal.pbio.3002821 (PMC11463774; doi:10.1371/journal.pbio.3002821)
Supplement: S2 File — (PDB) [file pbio.3002821.s027.pdb]

ATOM      1  N   MET A   1      -6.460  -6.037  21.868  1.00 71.29      A    N  
ATOM      2  CA  MET A   1      -5.403  -5.665  22.841  1.00 80.34      A    C  
ATOM      3  C   MET A   1      -5.698  -4.258  23.347  1.00 85.52      A    C  
ATOM      4  O   MET A   1      -6.077  -3.413  22.548  1.00 82.39      A    O  
ATOM      5  CB  MET A   1      -4.017  -5.694  22.213  1.00 69.96      A    C  
ATOM      6  CG  MET A   1      -3.472  -7.116  22.043  1.00 61.19      A    C  
ATOM      7  SD  MET A   1      -1.780  -7.085  21.401  1.00 54.55      A    S  
ATOM      8  CE  MET A   1      -1.424  -8.850  21.281  1.00 46.29      A    C  
ATOM      9  N   ARG A   2      -5.538  -4.031  24.649  1.00 92.12      A    N  
ATOM     10  CA  ARG A   2      -5.681  -2.716  25.298  1.00 93.29      A    C  
ATOM     11  C   ARG A   2      -4.317  -2.264  25.812  1.00 93.03      A    C  
ATOM     12  O   ARG A   2      -3.468  -3.110  26.098  1.00 90.81      A    O  
ATOM     13  CB  ARG A   2      -6.734  -2.763  26.422  1.00 91.79      A    C  
ATOM     14  CG  ARG A   2      -8.153  -3.091  25.919  1.00 86.51      A    C  
ATOM     15  CD  ARG A   2      -9.187  -3.002  27.052  1.00 85.36      A    C  
ATOM     16  NE  ARG A   2     -10.555  -3.335  26.592  1.00 77.75      A    N  
ATOM     17  CZ  ARG A   2     -11.684  -3.141  27.273  1.00 71.69      A    C  
ATOM     18  NH1 ARG A   2     -11.691  -2.662  28.484  1.00 63.69      A    N1+
ATOM     19  NH2 ARG A   2     -12.834  -3.430  26.747  1.00 64.13      A    N  
ATOM     20  N   TYR A   3      -4.107  -0.965  25.891  1.00 94.67      A    N  
ATOM     21  CA  TYR A   3      -2.878  -0.340  26.360  1.00 94.72      A    C  
ATOM     22  C   TYR A   3      -3.233   0.671  27.448  1.00 94.09      A    C  
ATOM     23  O   TYR A   3      -4.235   1.374  27.312  1.00 91.62      A    O  
ATOM     24  CB  TYR A   3      -2.149   0.333  25.196  1.00 94.56      A    C  
ATOM     25  CG  TYR A   3      -1.853  -0.586  24.028  1.00 95.24      A    C  
ATOM     26  CD1 TYR A   3      -0.674  -1.343  23.992  1.00 93.29      A    C  
ATOM     27  CD2 TYR A   3      -2.790  -0.713  22.975  1.00 93.64      A    C  
ATOM     28  CE1 TYR A   3      -0.415  -2.214  22.927  1.00 92.88      A    C  
ATOM     29  CE2 TYR A   3      -2.535  -1.591  21.899  1.00 93.32      A    C  
ATOM     30  CZ  TYR A   3      -1.349  -2.338  21.884  1.00 93.98      A    C  
ATOM     31  OH  TYR A   3      -1.105  -3.208  20.842  1.00 92.99      A    O  
ATOM     32  N   GLU A   4      -2.432   0.760  28.504  1.00 92.86      A    N  
ATOM     33  CA  GLU A   4      -2.695   1.726  29.573  1.00 91.99      A    C  
ATOM     34  C   GLU A   4      -2.530   3.167  29.081  1.00 92.15      A    C  
ATOM     35  O   GLU A   4      -3.344   4.032  29.382  1.00 89.78      A    O  
ATOM     36  CB  GLU A   4      -1.738   1.500  30.741  1.00 89.84      A    C  
ATOM     37  CG  GLU A   4      -1.980   0.183  31.480  1.00 80.28      A    C  
ATOM     38  CD  GLU A   4      -0.999   0.007  32.660  1.00 72.13      A    C  
ATOM     39  OE1 GLU A   4      -1.173  -0.973  33.399  1.00 64.83      A    O  
ATOM     40  OE2 GLU A   4      -0.070   0.840  32.795  1.00 64.46      A    O1-
ATOM     41  N   ASP A   5      -1.466   3.415  28.302  1.00 92.38      A    N  
ATOM     42  CA  ASP A   5      -1.189   4.699  27.680  1.00 92.40      A    C  
ATOM     43  C   ASP A   5      -0.346   4.545  26.401  1.00 93.79      A    C  
ATOM     44  O   ASP A   5       0.034   3.444  25.987  1.00 93.25      A    O  
ATOM     45  CB  ASP A   5      -0.540   5.642  28.708  1.00 89.90      A    C  
ATOM     46  CG  ASP A   5       0.856   5.224  29.171  1.00 88.18      A    C  
ATOM     47  OD1 ASP A   5       1.551   4.461  28.476  1.00 84.03      A    O  
ATOM     48  OD2 ASP A   5       1.282   5.716  30.235  1.00 83.34      A    O1-
ATOM     49  N   ALA A   6      -0.043   5.670  25.750  1.00 93.16      A    N  
ATOM     50  CA  ALA A   6       0.746   5.699  24.523  1.00 94.06      A    C  
ATOM     51  C   ALA A   6       2.240   5.403  24.738  1.00 94.38      A    C  
ATOM     52  O   ALA A   6       2.936   5.083  23.771  1.00 93.62      A    O  
ATOM     53  CB  ALA A   6       0.525   7.048  23.837  1.00 93.83      A    C  
ATOM     54  N   TYR A   7       2.765   5.453  25.978  1.00 93.56      A    N  
ATOM     55  CA  TYR A   7       4.118   5.004  26.283  1.00 93.11      A    C  
ATOM     56  C   TYR A   7       4.187   3.479  26.266  1.00 93.38      A    C  
ATOM     57  O   TYR A   7       5.068   2.917  25.624  1.00 92.75      A    O  
ATOM     58  CB  TYR A   7       4.603   5.543  27.633  1.00 92.02      A    C  
ATOM     59  CG  TYR A   7       4.885   7.022  27.653  1.00 90.38      A    C  
ATOM     60  CD1 TYR A   7       6.203   7.488  27.449  1.00 87.19      A    C  
ATOM     61  CD2 TYR A   7       3.856   7.955  27.899  1.00 87.25      A    C  
ATOM     62  CE1 TYR A   7       6.492   8.859  27.493  1.00 85.62      A    C  
ATOM     63  CE2 TYR A   7       4.130   9.328  27.937  1.00 85.11      A    C  
ATOM     64  CZ  TYR A   7       5.453   9.774  27.741  1.00 86.76      A    C  
ATOM     65  OH  TYR A   7       5.730  11.120  27.784  1.00 84.00      A    O  
ATOM     66  N   GLN A   8       3.234   2.787  26.875  1.00 93.52      A    N  
ATOM     67  CA  GLN A   8       3.129   1.334  26.772  1.00 93.65      A    C  
ATOM     68  C   GLN A   8       2.935   0.900  25.308  1.00 94.14      A    C  
ATOM     69  O   GLN A   8       3.580  -0.042  24.852  1.00 93.97      A    O  
ATOM     70  CB  GLN A   8       1.977   0.824  27.642  1.00 92.85      A    C  
ATOM     71  CG  GLN A   8       2.008  -0.703  27.777  1.00 89.90      A    C  
ATOM     72  CD  GLN A   8       0.759  -1.266  28.455  1.00 88.28      A    C  
ATOM     73  NE2 GLN A   8       0.888  -2.236  29.324  1.00 80.96      A    N  
ATOM     74  OE1 GLN A   8      -0.350  -0.845  28.183  1.00 83.44      A    O  
ATOM     75  N   TYR A   9       2.115   1.625  24.567  1.00 94.70      A    N  
ATOM     76  CA  TYR A   9       1.904   1.392  23.141  1.00 95.86      A    C  
ATOM     77  C   TYR A   9       3.217   1.477  22.352  1.00 96.07      A    C  
ATOM     78  O   TYR A   9       3.557   0.557  21.609  1.00 95.76      A    O  
ATOM     79  CB  TYR A   9       0.869   2.403  22.644  1.00 96.35      A    C  
ATOM     80  CG  TYR A   9       0.478   2.234  21.198  1.00 96.97      A    C  
ATOM     81  CD1 TYR A   9       1.173   2.929  20.184  1.00 96.43      A    C  
ATOM     82  CD2 TYR A   9      -0.597   1.393  20.861  1.00 96.52      A    C  
ATOM     83  CE1 TYR A   9       0.805   2.776  18.841  1.00 96.50      A    C  
ATOM     84  CE2 TYR A   9      -0.982   1.246  19.516  1.00 96.48      A    C  
ATOM     85  CZ  TYR A   9      -0.275   1.936  18.510  1.00 97.06      A    C  
ATOM     86  OH  TYR A   9      -0.640   1.797  17.199  1.00 96.66      A    O  
ATOM     87  N   GLN A  10       4.012   2.534  22.561  1.00 95.63      A    N  
ATOM     88  CA  GLN A  10       5.327   2.704  21.940  1.00 95.57      A    C  
ATOM     89  C   GLN A  10       6.326   1.625  22.387  1.00 95.66      A    C  
ATOM     90  O   GLN A  10       7.066   1.106  21.556  1.00 95.17      A    O  
ATOM     91  CB  GLN A  10       5.821   4.127  22.227  1.00 94.96      A    C  
ATOM     92  CG  GLN A  10       7.118   4.492  21.462  1.00 93.26      A    C  
ATOM     93  CD  GLN A  10       8.414   4.081  22.147  1.00 92.94      A    C  
ATOM     94  NE2 GLN A  10       9.509   4.058  21.418  1.00 86.53      A    N  
ATOM     95  OE1 GLN A  10       8.494   3.816  23.333  1.00 88.57      A    O  
ATOM     96  N   ASN A  11       6.307   1.244  23.663  1.00 94.82      A    N  
ATOM     97  CA  ASN A  11       7.180   0.202  24.200  1.00 94.33      A    C  
ATOM     98  C   ASN A  11       6.898  -1.192  23.617  1.00 94.71      A    C  
ATOM     99  O   ASN A  11       7.789  -2.040  23.609  1.00 93.81      A    O  
ATOM    100  CB  ASN A  11       7.038   0.177  25.732  1.00 93.13      A    C  
ATOM    101  CG  ASN A  11       7.675   1.380  26.415  1.00 88.97      A    C  
ATOM    102  ND2 ASN A  11       7.227   1.728  27.599  1.00 78.48      A    N  
ATOM    103  OD1 ASN A  11       8.604   1.985  25.928  1.00 81.75      A    O  
ATOM    104  N   ILE A  12       5.681  -1.441  23.125  1.00 94.87      A    N  
ATOM    105  CA  ILE A  12       5.307  -2.704  22.479  1.00 95.16      A    C  
ATOM    106  C   ILE A  12       5.610  -2.664  20.982  1.00 95.91      A    C  
ATOM    107  O   ILE A  12       6.252  -3.570  20.473  1.00 95.72      A    O  
ATOM    108  CB  ILE A  12       3.825  -3.037  22.793  1.00 94.46      A    C  
ATOM    109  CG1 ILE A  12       3.712  -3.420  24.284  1.00 92.08      A    C  
ATOM    110  CG2 ILE A  12       3.307  -4.178  21.899  1.00 91.74      A    C  
ATOM    111  CD1 ILE A  12       2.272  -3.539  24.806  1.00 83.82      A    C  
ATOM    112  N   PHE A  13       5.189  -1.609  20.274  1.00 96.49      A    N  
ATOM    113  CA  PHE A  13       5.361  -1.544  18.823  1.00 97.06      A    C  
ATOM    114  C   PHE A  13       6.770  -1.125  18.376  1.00 97.35      A    C  
ATOM    115  O   PHE A  13       7.229  -1.602  17.340  1.00 97.16      A    O  
ATOM    116  CB  PHE A  13       4.292  -0.641  18.205  1.00 97.13      A    C  
ATOM    117  CG  PHE A  13       2.938  -1.311  18.092  1.00 97.23      A    C  
ATOM    118  CD1 PHE A  13       2.744  -2.343  17.147  1.00 96.46      A    C  
ATOM    119  CD2 PHE A  13       1.872  -0.924  18.913  1.00 96.41      A    C  
ATOM    120  CE1 PHE A  13       1.504  -2.983  17.028  1.00 96.03      A    C  
ATOM    121  CE2 PHE A  13       0.622  -1.558  18.801  1.00 96.07      A    C  
ATOM    122  CZ  PHE A  13       0.444  -2.589  17.859  1.00 96.30      A    C  
ATOM    123  N   GLY A  14       7.473  -0.297  19.136  1.00 96.48      A    N  
ATOM    124  CA  GLY A  14       8.824   0.166  18.803  1.00 96.52      A    C  
ATOM    125  C   GLY A  14       9.805  -0.988  18.536  1.00 97.01      A    C  
ATOM    126  O   GLY A  14      10.392  -1.039  17.451  1.00 96.72      A    O  
ATOM    127  N   PRO A  15       9.939  -1.972  19.453  1.00 96.41      A    N  
ATOM    128  CA  PRO A  15      10.757  -3.161  19.224  1.00 96.39      A    C  
ATOM    129  C   PRO A  15      10.320  -3.998  18.014  1.00 96.96      A    C  
ATOM    130  O   PRO A  15      11.172  -4.546  17.320  1.00 96.87      A    O  
ATOM    131  CB  PRO A  15      10.654  -3.982  20.517  1.00 95.33      A    C  
ATOM    132  CG  PRO A  15      10.347  -2.933  21.584  1.00 93.62      A    C  
ATOM    133  CD  PRO A  15       9.473  -1.931  20.827  1.00 95.67      A    C  
ATOM    134  N   LEU A  16       9.024  -4.090  17.728  1.00 96.97      A    N  
ATOM    135  CA  LEU A  16       8.511  -4.848  16.579  1.00 97.35      A    C  
ATOM    136  C   LEU A  16       8.875  -4.176  15.252  1.00 97.68      A    C  
ATOM    137  O   LEU A  16       9.308  -4.857  14.326  1.00 97.22      A    O  
ATOM    138  CB  LEU A  16       6.983  -5.040  16.684  1.00 97.20      A    C  
ATOM    139  CG  LEU A  16       6.485  -5.783  17.939  1.00 96.45      A    C  
ATOM    140  CD1 LEU A  16       4.970  -6.001  17.838  1.00 95.42      A    C  
ATOM    141  CD2 LEU A  16       7.165  -7.144  18.133  1.00 94.99      A    C  
ATOM    142  N   VAL A  17       8.767  -2.843  15.172  1.00 97.79      A    N  
ATOM    143  CA  VAL A  17       9.212  -2.063  14.009  1.00 97.85      A    C  
ATOM    144  C   VAL A  17      10.719  -2.229  13.791  1.00 97.77      A    C  
ATOM    145  O   VAL A  17      11.143  -2.400  12.655  1.00 97.45      A    O  
ATOM    146  CB  VAL A  17       8.845  -0.577  14.163  1.00 97.74      A    C  
ATOM    147  CG1 VAL A  17       9.429   0.304  13.045  1.00 97.03      A    C  
ATOM    148  CG2 VAL A  17       7.320  -0.390  14.137  1.00 97.06      A    C  
ATOM    149  N   LYS A  18      11.520  -2.229  14.855  1.00 97.21      A    N  
ATOM    150  CA  LYS A  18      12.967  -2.465  14.751  1.00 96.93      A    C  
ATOM    151  C   LYS A  18      13.280  -3.868  14.241  1.00 96.98      A    C  
ATOM    152  O   LYS A  18      14.133  -4.006  13.382  1.00 96.72      A    O  
ATOM    153  CB  LYS A  18      13.663  -2.186  16.086  1.00 96.56      A    C  
ATOM    154  CG  LYS A  18      15.193  -2.250  15.902  1.00 94.33      A    C  
ATOM    155  CD  LYS A  18      15.953  -1.983  17.210  1.00 89.29      A    C  
ATOM    156  CE  LYS A  18      17.470  -1.923  16.971  1.00 84.07      A    C  
ATOM    157  NZ  LYS A  18      18.014  -3.193  16.441  1.00 75.40      A    N1+
ATOM    158  N   LEU A  19      12.586  -4.899  14.725  1.00 97.41      A    N  
ATOM    159  CA  LEU A  19      12.772  -6.272  14.237  1.00 97.16      A    C  
ATOM    160  C   LEU A  19      12.488  -6.387  12.732  1.00 97.23      A    C  
ATOM    161  O   LEU A  19      13.260  -7.035  12.028  1.00 96.66      A    O  
ATOM    162  CB  LEU A  19      11.852  -7.239  15.001  1.00 96.65      A    C  
ATOM    163  CG  LEU A  19      12.319  -7.614  16.423  1.00 93.17      A    C  
ATOM    164  CD1 LEU A  19      11.218  -8.415  17.119  1.00 91.06      A    C  
ATOM    165  CD2 LEU A  19      13.588  -8.470  16.401  1.00 90.94      A    C  
ATOM    166  N   GLU A  20      11.432  -5.750  12.253  1.00 97.59      A    N  
ATOM    167  CA  GLU A  20      11.102  -5.738  10.829  1.00 97.58      A    C  
ATOM    168  C   GLU A  20      12.140  -4.945  10.017  1.00 97.44      A    C  
ATOM    169  O   GLU A  20      12.583  -5.416   8.971  1.00 96.98      A    O  
ATOM    170  CB  GLU A  20       9.683  -5.184  10.634  1.00 97.24      A    C  
ATOM    171  CG  GLU A  20       9.146  -5.320   9.191  1.00 95.09      A    C  
ATOM    172  CD  GLU A  20       8.888  -6.768   8.734  1.00 95.68      A    C  
ATOM    173  OE1 GLU A  20       8.441  -6.944   7.586  1.00 91.46      A    O  
ATOM    174  OE2 GLU A  20       9.093  -7.714   9.534  1.00 92.80      A    O1-
ATOM    175  N   ALA A  21      12.587  -3.791  10.521  1.00 97.64      A    N  
ATOM    176  CA  ALA A  21      13.608  -2.971   9.873  1.00 97.57      A    C  
ATOM    177  C   ALA A  21      14.948  -3.703   9.739  1.00 97.24      A    C  
ATOM    178  O   ALA A  21      15.555  -3.710   8.669  1.00 96.68      A    O  
ATOM    179  CB  ALA A  21      13.780  -1.676  10.674  1.00 97.38      A    C  
ATOM    180  N   ASP A  22      15.404  -4.346  10.812  1.00 97.44      A    N  
ATOM    181  CA  ASP A  22      16.656  -5.100  10.827  1.00 97.14      A    C  
ATOM    182  C   ASP A  22      16.577  -6.321   9.892  1.00 97.05      A    C  
ATOM    183  O   ASP A  22      17.549  -6.650   9.212  1.00 96.29      A    O  
ATOM    184  CB  ASP A  22      16.975  -5.561  12.269  1.00 96.97      A    C  
ATOM    185  CG  ASP A  22      17.351  -4.449  13.259  1.00 95.90      A    C  
ATOM    186  OD1 ASP A  22      17.742  -3.330  12.858  1.00 93.36      A    O  
ATOM    187  OD2 ASP A  22      17.321  -4.721  14.494  1.00 93.02      A    O1-
ATOM    188  N   TYR A  23      15.412  -6.960   9.810  1.00 96.82      A    N  
ATOM    189  CA  TYR A  23      15.185  -8.079   8.893  1.00 96.37      A    C  
ATOM    190  C   TYR A  23      15.164  -7.623   7.428  1.00 95.92      A    C  
ATOM    191  O   TYR A  23      15.881  -8.201   6.616  1.00 95.37      A    O  
ATOM    192  CB  TYR A  23      13.894  -8.812   9.273  1.00 96.24      A    C  
ATOM    193  CG  TYR A  23      13.679 -10.081   8.472  1.00 95.66      A    C  
ATOM    194  CD1 TYR A  23      12.995 -10.034   7.234  1.00 93.91      A    C  
ATOM    195  CD2 TYR A  23      14.189 -11.310   8.934  1.00 94.11      A    C  
ATOM    196  CE1 TYR A  23      12.823 -11.205   6.474  1.00 93.22      A    C  
ATOM    197  CE2 TYR A  23      14.018 -12.490   8.179  1.00 93.09      A    C  
ATOM    198  CZ  TYR A  23      13.336 -12.420   6.951  1.00 93.19      A    C  
ATOM    199  OH  TYR A  23      13.172 -13.565   6.201  1.00 91.33      A    O  
ATOM    200  N   ASP A  24      14.420  -6.564   7.089  1.00 95.86      A    N  
ATOM    201  CA  ASP A  24      14.346  -6.003   5.731  1.00 95.08      A    C  
ATOM    202  C   ASP A  24      15.727  -5.530   5.250  1.00 94.78      A    C  
ATOM    203  O   ASP A  24      16.148  -5.840   4.133  1.00 93.79      A    O  
ATOM    204  CB  ASP A  24      13.330  -4.848   5.696  1.00 94.19      A    C  
ATOM    205  CG  ASP A  24      13.191  -4.201   4.308  1.00 92.29      A    C  
ATOM    206  OD1 ASP A  24      12.765  -4.878   3.352  1.00 87.59      A    O  
ATOM    207  OD2 ASP A  24      13.518  -2.997   4.167  1.00 86.12      A    O1-
ATOM    208  N   LYS A  25      16.499  -4.873   6.134  1.00 95.67      A    N  
ATOM    209  CA  LYS A  25      17.871  -4.466   5.847  1.00 95.79      A    C  
ATOM    210  C   LYS A  25      18.745  -5.665   5.502  1.00 95.15      A    C  
ATOM    211  O   LYS A  25      19.382  -5.680   4.451  1.00 94.32      A    O  
ATOM    212  CB  LYS A  25      18.430  -3.679   7.040  1.00 95.97      A    C  
ATOM    213  CG  LYS A  25      19.868  -3.221   6.748  1.00 94.88      A    C  
ATOM    214  CD  LYS A  25      20.450  -2.395   7.895  1.00 92.93      A    C  
ATOM    215  CE  LYS A  25      21.909  -2.135   7.505  1.00 88.03      A    C  
ATOM    216  NZ  LYS A  25      22.689  -1.469   8.571  1.00 81.12      A    N1+
ATOM    217  N   LYS A  26      18.763  -6.676   6.366  1.00 95.40      A    N  
ATOM    218  CA  LYS A  26      19.572  -7.883   6.160  1.00 94.83      A    C  
ATOM    219  C   LYS A  26      19.177  -8.630   4.890  1.00 94.01      A    C  
ATOM    220  O   LYS A  26      20.046  -9.118   4.175  1.00 92.61      A    O  
ATOM    221  CB  LYS A  26      19.454  -8.778   7.403  1.00 94.54      A    C  
ATOM    222  CG  LYS A  26      20.435  -9.957   7.325  1.00 82.54      A    C  
ATOM    223  CD  LYS A  26      20.346 -10.817   8.588  1.00 78.56      A    C  
ATOM    224  CE  LYS A  26      21.359 -11.957   8.461  1.00 67.07      A    C  
ATOM    225  NZ  LYS A  26      21.335 -12.856   9.645  1.00 59.53      A    N1+
ATOM    226  N   LEU A  27      17.874  -8.698   4.589  1.00 93.69      A    N  
ATOM    227  CA  LEU A  27      17.359  -9.313   3.375  1.00 92.14      A    C  
ATOM    228  C   LEU A  27      17.877  -8.571   2.144  1.00 91.65      A    C  
ATOM    229  O   LEU A  27      18.513  -9.197   1.303  1.00 90.05      A    O  
ATOM    230  CB  LEU A  27      15.824  -9.359   3.442  1.00 90.77      A    C  
ATOM    231  CG  LEU A  27      15.167 -10.109   2.270  1.00 85.34      A    C  
ATOM    232  CD1 LEU A  27      15.500 -11.605   2.282  1.00 80.51      A    C  
ATOM    233  CD2 LEU A  27      13.651  -9.952   2.360  1.00 79.86      A    C  
ATOM    234  N   LYS A  28      17.709  -7.243   2.058  1.00 92.24      A    N  
ATOM    235  CA  LYS A  28      18.178  -6.439   0.925  1.00 91.55      A    C  
ATOM    236  C   LYS A  28      19.691  -6.508   0.728  1.00 91.18      A    C  
ATOM    237  O   LYS A  28      20.143  -6.726  -0.387  1.00 89.29      A    O  
ATOM    238  CB  LYS A  28      17.717  -4.984   1.066  1.00 90.32      A    C  
ATOM    239  CG  LYS A  28      16.226  -4.880   0.760  1.00 84.58      A    C  
ATOM    240  CD  LYS A  28      15.780  -3.424   0.642  1.00 79.10      A    C  
ATOM    241  CE  LYS A  28      14.290  -3.426   0.303  1.00 74.04      A    C  
ATOM    242  NZ  LYS A  28      13.764  -2.073   0.120  1.00 67.35      A    N1+
ATOM    243  N   GLU A  29      20.470  -6.393   1.796  1.00 91.33      A    N  
ATOM    244  CA  GLU A  29      21.937  -6.476   1.724  1.00 90.73      A    C  
ATOM    245  C   GLU A  29      22.432  -7.861   1.265  1.00 90.43      A    C  
ATOM    246  O   GLU A  29      23.487  -7.960   0.657  1.00 87.89      A    O  
ATOM    247  CB  GLU A  29      22.544  -6.102   3.094  1.00 89.79      A    C  
ATOM    248  CG  GLU A  29      22.414  -4.600   3.404  1.00 87.90      A    C  
ATOM    249  CD  GLU A  29      22.901  -4.189   4.811  1.00 85.97      A    C  
ATOM    250  OE1 GLU A  29      23.037  -2.965   5.060  1.00 81.18      A    O  
ATOM    251  OE2 GLU A  29      23.099  -5.055   5.697  1.00 82.73      A    O1-
ATOM    252  N   SER A  30      21.652  -8.928   1.494  1.00 90.59      A    N  
ATOM    253  CA  SER A  30      21.989 -10.283   1.035  1.00 89.77      A    C  
ATOM    254  C   SER A  30      21.692 -10.547  -0.441  1.00 89.50      A    C  
ATOM    255  O   SER A  30      22.103 -11.578  -0.962  1.00 86.76      A    O  
ATOM    256  CB  SER A  30      21.299 -11.336   1.923  1.00 88.27      A    C  
ATOM    257  OG  SER A  30      19.915 -11.431   1.695  1.00 81.47      A    O  
ATOM    258  N   GLN A  31      20.993  -9.638  -1.125  1.00 89.27      A    N  
ATOM    259  CA  GLN A  31      20.551  -9.820  -2.509  1.00 87.98      A    C  
ATOM    260  C   GLN A  31      21.480  -9.199  -3.548  1.00 89.26      A    C  
ATOM    261  O   GLN A  31      21.096  -9.063  -4.711  1.00 87.32      A    O  
ATOM    262  CB  GLN A  31      19.117  -9.289  -2.669  1.00 85.33      A    C  
ATOM    263  CG  GLN A  31      18.081 -10.060  -1.851  1.00 79.77      A    C  
ATOM    264  CD  GLN A  31      18.034 -11.534  -2.206  1.00 74.97      A    C  
ATOM    265  NE2 GLN A  31      17.976 -12.406  -1.227  1.00 65.38      A    N  
ATOM    266  OE1 GLN A  31      18.036 -11.930  -3.356  1.00 68.40      A    O  
ATOM    267  N   THR A  32      22.698  -8.829  -3.161  1.00 90.32      A    N  
ATOM    268  CA  THR A  32      23.713  -8.365  -4.120  1.00 90.53      A    C  
ATOM    269  C   THR A  32      23.960  -9.438  -5.179  1.00 90.76      A    C  
ATOM    270  O   THR A  32      24.207 -10.596  -4.855  1.00 89.08      A    O  
ATOM    271  CB  THR A  32      25.017  -7.995  -3.396  1.00 89.07      A    C  
ATOM    272  CG2 THR A  32      26.128  -7.594  -4.360  1.00 79.39      A    C  
ATOM    273  OG1 THR A  32      24.777  -6.880  -2.551  1.00 81.08      A    O  
ATOM    274  N   GLN A  33      23.915  -9.034  -6.450  1.00 91.18      A    N  
ATOM    275  CA  GLN A  33      24.147  -9.898  -7.605  1.00 91.48      A    C  
ATOM    276  C   GLN A  33      25.385  -9.440  -8.365  1.00 93.09      A    C  
ATOM    277  O   GLN A  33      25.529  -8.254  -8.678  1.00 92.11      A    O  
ATOM    278  CB  GLN A  33      22.909  -9.904  -8.512  1.00 89.17      A    C  
ATOM    279  CG  GLN A  33      21.648 -10.487  -7.841  1.00 83.81      A    C  
ATOM    280  CD  GLN A  33      21.760 -11.972  -7.527  1.00 80.25      A    C  
ATOM    281  NE2 GLN A  33      21.130 -12.436  -6.468  1.00 68.85      A    N  
ATOM    282  OE1 GLN A  33      22.381 -12.742  -8.232  1.00 72.76      A    O  
ATOM    283  N   ASP A  34      26.250 -10.382  -8.695  1.00 92.96      A    N  
ATOM    284  CA  ASP A  34      27.450 -10.177  -9.500  1.00 92.63      A    C  
ATOM    285  C   ASP A  34      27.257 -10.699 -10.936  1.00 92.95      A    C  
ATOM    286  O   ASP A  34      26.350 -11.482 -11.216  1.00 89.46      A    O  
ATOM    287  CB  ASP A  34      28.663 -10.833  -8.815  1.00 90.28      A    C  
ATOM    288  CG  ASP A  34      29.124 -10.082  -7.567  1.00 86.32      A    C  
ATOM    289  OD1 ASP A  34      29.401  -8.865  -7.674  1.00 79.07      A    O  
ATOM    290  OD2 ASP A  34      29.275 -10.703  -6.496  1.00 78.49      A    O1-
ATOM    291  N   ASN A  35      28.145 -10.277 -11.862  1.00 93.08      A    N  
ATOM    292  CA  ASN A  35      28.161 -10.700 -13.269  1.00 93.26      A    C  
ATOM    293  C   ASN A  35      26.851 -10.448 -14.025  1.00 93.52      A    C  
ATOM    294  O   ASN A  35      26.407 -11.264 -14.840  1.00 90.76      A    O  
ATOM    295  CB  ASN A  35      28.681 -12.143 -13.384  1.00 91.32      A    C  
ATOM    296  CG  ASN A  35      30.150 -12.266 -13.028  1.00 83.29      A    C  
ATOM    297  ND2 ASN A  35      30.571 -13.436 -12.590  1.00 70.83      A    N  
ATOM    298  OD1 ASN A  35      30.941 -11.358 -13.179  1.00 74.58      A    O  
ATOM    299  N   ILE A  36      26.231  -9.291 -13.792  1.00 93.28      A    N  
ATOM    300  CA  ILE A  36      25.002  -8.882 -14.469  1.00 93.50      A    C  
ATOM    301  C   ILE A  36      25.325  -8.226 -15.813  1.00 94.13      A    C  
ATOM    302  O   ILE A  36      26.196  -7.366 -15.922  1.00 93.46      A    O  
ATOM    303  CB  ILE A  36      24.154  -7.988 -13.544  1.00 92.83      A    C  
ATOM    304  CG1 ILE A  36      23.777  -8.704 -12.219  1.00 90.13      A    C  
ATOM    305  CG2 ILE A  36      22.890  -7.487 -14.252  1.00 90.68      A    C  
ATOM    306  CD1 ILE A  36      23.015 -10.032 -12.387  1.00 85.68      A    C  
ATOM    307  N   THR A  37      24.580  -8.620 -16.850  1.00 94.49      A    N  
ATOM    308  CA  THR A  37      24.596  -7.976 -18.167  1.00 94.16      A    C  
ATOM    309  C   THR A  37      23.615  -6.813 -18.183  1.00 94.07      A    C  
ATOM    310  O   THR A  37      22.456  -6.972 -17.807  1.00 92.87      A    O  
ATOM    311  CB  THR A  37      24.281  -8.975 -19.282  1.00 93.01      A    C  
ATOM    312  CG2 THR A  37      24.394  -8.361 -20.676  1.00 84.83      A    C  
ATOM    313  OG1 THR A  37      25.206 -10.043 -19.231  1.00 86.37      A    O  
ATOM    314  N   VAL A  38      24.087  -5.639 -18.632  1.00 94.89      A    N  
ATOM    315  CA  VAL A  38      23.314  -4.402 -18.697  1.00 95.07      A    C  
ATOM    316  C   VAL A  38      23.160  -3.955 -20.148  1.00 94.99      A    C  
ATOM    317  O   VAL A  38      24.122  -3.933 -20.914  1.00 93.49      A    O  
ATOM    318  CB  VAL A  38      23.980  -3.302 -17.842  1.00 93.76      A    C  
ATOM    319  CG1 VAL A  38      23.282  -1.953 -17.972  1.00 88.14      A    C  
ATOM    320  CG2 VAL A  38      23.967  -3.691 -16.357  1.00 88.77      A    C  
ATOM    321  N   ARG A  39      21.947  -3.540 -20.518  1.00 94.41      A    N  
ATOM    322  CA  ARG A  39      21.654  -2.847 -21.770  1.00 93.63      A    C  
ATOM    323  C   ARG A  39      21.385  -1.378 -21.470  1.00 93.77      A    C  
ATOM    324  O   ARG A  39      20.564  -1.062 -20.621  1.00 92.28      A    O  
ATOM    325  CB  ARG A  39      20.471  -3.544 -22.459  1.00 91.01      A    C  
ATOM    326  CG  ARG A  39      20.056  -2.873 -23.773  1.00 83.47      A    C  
ATOM    327  CD  ARG A  39      18.918  -3.653 -24.455  1.00 82.79      A    C  
ATOM    328  NE  ARG A  39      17.666  -3.616 -23.674  1.00 77.93      A    N  
ATOM    329  CZ  ARG A  39      16.714  -2.686 -23.717  1.00 75.09      A    C  
ATOM    330  NH1 ARG A  39      16.817  -1.620 -24.468  1.00 65.28      A    N1+
ATOM    331  NH2 ARG A  39      15.636  -2.820 -23.009  1.00 67.74      A    N  
ATOM    332  N   TRP A  40      22.073  -0.479 -22.176  1.00 93.97      A    N  
ATOM    333  CA  TRP A  40      21.930   0.959 -21.971  1.00 93.78      A    C  
ATOM    334  C   TRP A  40      20.931   1.578 -22.946  1.00 93.13      A    C  
ATOM    335  O   TRP A  40      20.875   1.203 -24.113  1.00 90.35      A    O  
ATOM    336  CB  TRP A  40      23.292   1.626 -22.070  1.00 93.03      A    C  
ATOM    337  CG  TRP A  40      24.248   1.213 -21.000  1.00 93.27      A    C  
ATOM    338  CD1 TRP A  40      25.231   0.289 -21.127  1.00 91.39      A    C  
ATOM    339  CD2 TRP A  40      24.307   1.682 -19.620  1.00 93.54      A    C  
ATOM    340  CE2 TRP A  40      25.385   1.014 -18.974  1.00 92.98      A    C  
ATOM    341  CE3 TRP A  40      23.572   2.628 -18.867  1.00 92.74      A    C  
ATOM    342  NE1 TRP A  40      25.917   0.168 -19.928  1.00 91.90      A    N  
ATOM    343  CZ2 TRP A  40      25.727   1.280 -17.637  1.00 92.22      A    C  
ATOM    344  CZ3 TRP A  40      23.914   2.883 -17.529  1.00 91.94      A    C  
ATOM    345  CH2 TRP A  40      24.980   2.220 -16.926  1.00 91.96      A    C  
ATOM    346  N   ASP A  41      20.178   2.559 -22.468  1.00 92.69      A    N  
ATOM    347  CA  ASP A  41      19.276   3.367 -23.278  1.00 91.39      A    C  
ATOM    348  C   ASP A  41      19.290   4.832 -22.807  1.00 90.62      A    C  
ATOM    349  O   ASP A  41      19.850   5.180 -21.760  1.00 88.10      A    O  
ATOM    350  CB  ASP A  41      17.870   2.753 -23.242  1.00 88.45      A    C  
ATOM    351  CG  ASP A  41      17.029   3.045 -24.490  1.00 81.95      A    C  
ATOM    352  OD1 ASP A  41      17.427   3.927 -25.277  1.00 76.40      A    O  
ATOM    353  OD2 ASP A  41      15.995   2.347 -24.648  1.00 74.63      A    O1-
ATOM    354  N   LEU A  42      18.679   5.716 -23.604  1.00 87.12      A    N  
ATOM    355  CA  LEU A  42      18.512   7.120 -23.283  1.00 84.73      A    C  
ATOM    356  C   LEU A  42      17.025   7.403 -23.046  1.00 83.52      A    C  
ATOM    357  O   LEU A  42      16.209   7.276 -23.958  1.00 76.09      A    O  
ATOM    358  CB  LEU A  42      19.110   7.994 -24.403  1.00 80.13      A    C  
ATOM    359  CG  LEU A  42      19.538   9.374 -23.878  1.00 74.97      A    C  
ATOM    360  CD1 LEU A  42      21.038   9.389 -23.572  1.00 69.38      A    C  
ATOM    361  CD2 LEU A  42      19.266  10.478 -24.895  1.00 69.46      A    C  
ATOM    362  N   GLY A  43      16.674   7.820 -21.828  1.00 78.52      A    N  
ATOM    363  CA  GLY A  43      15.311   8.186 -21.489  1.00 73.98      A    C  
ATOM    364  C   GLY A  43      14.862   9.485 -22.161  1.00 75.28      A    C  
ATOM    365  O   GLY A  43      15.673  10.335 -22.538  1.00 72.37      A    O  
ATOM    366  N   LEU A  44      13.551   9.693 -22.240  1.00 70.72      A    N  
ATOM    367  CA  LEU A  44      12.922  10.903 -22.782  1.00 69.40      A    C  
ATOM    368  C   LEU A  44      13.402  12.194 -22.096  1.00 70.83      A    C  
ATOM    369  O   LEU A  44      13.489  13.246 -22.720  1.00 66.98      A    O  
ATOM    370  CB  LEU A  44      11.394  10.773 -22.623  1.00 65.79      A    C  
ATOM    371  CG  LEU A  44      10.734   9.696 -23.517  1.00 61.17      A    C  
ATOM    372  CD1 LEU A  44       9.286   9.487 -23.076  1.00 56.78      A    C  
ATOM    373  CD2 LEU A  44      10.731  10.106 -24.983  1.00 56.15      A    C  
ATOM    374  N   ASN A  45      13.754  12.093 -20.803  1.00 72.05      A    N  
ATOM    375  CA  ASN A  45      14.292  13.190 -19.989  1.00 70.83      A    C  
ATOM    376  C   ASN A  45      15.833  13.331 -20.087  1.00 72.14      A    C  
ATOM    377  O   ASN A  45      16.444  13.928 -19.199  1.00 69.32      A    O  
ATOM    378  CB  ASN A  45      13.783  13.015 -18.551  1.00 66.65      A    C  
ATOM    379  CG  ASN A  45      14.225  11.704 -17.910  1.00 62.62      A    C  
ATOM    380  ND2 ASN A  45      13.795  11.467 -16.690  1.00 57.35      A    N  
ATOM    381  OD1 ASN A  45      14.929  10.894 -18.483  1.00 57.23      A    O  
ATOM    382  N   LYS A  46      16.459  12.781 -21.125  1.00 76.07      A    N  
ATOM    383  CA  LYS A  46      17.911  12.766 -21.372  1.00 76.79      A    C  
ATOM    384  C   LYS A  46      18.747  12.061 -20.291  1.00 79.39      A    C  
ATOM    385  O   LYS A  46      19.975  12.131 -20.321  1.00 75.89      A    O  
ATOM    386  CB  LYS A  46      18.452  14.175 -21.675  1.00 72.41      A    C  
ATOM    387  CG  LYS A  46      17.759  14.891 -22.848  1.00 65.89      A    C  
ATOM    388  CD  LYS A  46      18.401  16.277 -23.040  1.00 60.05      A    C  
ATOM    389  CE  LYS A  46      17.750  17.044 -24.190  1.00 53.01      A    C  
ATOM    390  NZ  LYS A  46      18.290  18.433 -24.297  1.00 46.31      A    N1+
ATOM    391  N   LYS A  47      18.130  11.357 -19.346  1.00 83.30      A    N  
ATOM    392  CA  LYS A  47      18.845  10.543 -18.373  1.00 84.29      A    C  
ATOM    393  C   LYS A  47      19.112   9.148 -18.925  1.00 86.27      A    C  
ATOM    394  O   LYS A  47      18.315   8.612 -19.680  1.00 85.04      A    O  
ATOM    395  CB  LYS A  47      18.090  10.469 -17.058  1.00 81.80      A    C  
ATOM    396  CG  LYS A  47      17.963  11.849 -16.381  1.00 79.76      A    C  
ATOM    397  CD  LYS A  47      17.279  11.604 -15.050  1.00 74.62      A    C  
ATOM    398  CE  LYS A  47      16.900  12.844 -14.275  1.00 69.40      A    C  
ATOM    399  NZ  LYS A  47      16.009  12.399 -13.164  1.00 63.07      A    N1+
ATOM    400  N   ARG A  48      20.235   8.561 -18.509  1.00 89.61      A    N  
ATOM    401  CA  ARG A  48      20.566   7.186 -18.881  1.00 90.71      A    C  
ATOM    402  C   ARG A  48      19.672   6.201 -18.139  1.00 91.84      A    C  
ATOM    403  O   ARG A  48      19.485   6.321 -16.920  1.00 90.85      A    O  
ATOM    404  CB  ARG A  48      22.050   6.899 -18.639  1.00 89.56      A    C  
ATOM    405  CG  ARG A  48      22.968   7.559 -19.689  1.00 82.37      A    C  
ATOM    406  CD  ARG A  48      22.820   6.915 -21.077  1.00 81.32      A    C  
ATOM    407  NE  ARG A  48      23.786   7.457 -22.045  1.00 78.36      A    N  
ATOM    408  CZ  ARG A  48      23.950   7.039 -23.292  1.00 75.01      A    C  
ATOM    409  NH1 ARG A  48      23.224   6.091 -23.810  1.00 66.42      A    N1+
ATOM    410  NH2 ARG A  48      24.863   7.577 -24.050  1.00 68.26      A    N  
ATOM    411  N   ILE A  49      19.173   5.225 -18.873  1.00 92.13      A    N  
ATOM    412  CA  ILE A  49      18.428   4.087 -18.343  1.00 92.69      A    C  
ATOM    413  C   ILE A  49      19.299   2.847 -18.515  1.00 93.67      A    C  
ATOM    414  O   ILE A  49      19.862   2.627 -19.588  1.00 93.16      A    O  
ATOM    415  CB  ILE A  49      17.046   3.954 -19.014  1.00 91.30      A    C  
ATOM    416  CG1 ILE A  49      16.228   5.252 -18.831  1.00 88.13      A    C  
ATOM    417  CG2 ILE A  49      16.299   2.748 -18.422  1.00 87.27      A    C  
ATOM    418  CD1 ILE A  49      14.871   5.246 -19.538  1.00 79.45      A    C  
ATOM    419  N   ALA A  50      19.425   2.055 -17.460  1.00 94.02      A    N  
ATOM    420  CA  ALA A  50      20.063   0.746 -17.503  1.00 94.58      A    C  
ATOM    421  C   ALA A  50      19.003  -0.339 -17.359  1.00 94.69      A    C  
ATOM    422  O   ALA A  50      18.233  -0.331 -16.399  1.00 93.66      A    O  
ATOM    423  CB  ALA A  50      21.136   0.672 -16.413  1.00 94.37      A    C  
ATOM    424  N   TYR A  51      18.991  -1.271 -18.305  1.00 94.92      A    N  
ATOM    425  CA  TYR A  51      18.157  -2.456 -18.296  1.00 94.54      A    C  
ATOM    426  C   TYR A  51      19.003  -3.678 -17.971  1.00 94.62      A    C  
ATOM    427  O   TYR A  51      20.082  -3.857 -18.534  1.00 93.68      A    O  
ATOM    428  CB  TYR A  51      17.471  -2.640 -19.647  1.00 93.47      A    C  
ATOM    429  CG  TYR A  51      16.493  -1.550 -20.022  1.00 91.89      A    C  
ATOM    430  CD1 TYR A  51      15.127  -1.695 -19.737  1.00 88.41      A    C  
ATOM    431  CD2 TYR A  51      16.944  -0.395 -20.687  1.00 88.73      A    C  
ATOM    432  CE1 TYR A  51      14.207  -0.710 -20.108  1.00 87.18      A    C  
ATOM    433  CE2 TYR A  51      16.033   0.609 -21.058  1.00 86.44      A    C  
ATOM    434  CZ  TYR A  51      14.661   0.445 -20.765  1.00 87.93      A    C  
ATOM    435  OH  TYR A  51      13.766   1.419 -21.136  1.00 85.20      A    O  
ATOM    436  N   PHE A  52      18.514  -4.530 -17.082  1.00 93.83      A    N  
ATOM    437  CA  PHE A  52      19.183  -5.772 -16.720  1.00 93.43      A    C  
ATOM    438  C   PHE A  52      18.177  -6.794 -16.192  1.00 92.65      A    C  
ATOM    439  O   PHE A  52      17.106  -6.444 -15.702  1.00 90.75      A    O  
ATOM    440  CB  PHE A  52      20.284  -5.502 -15.690  1.00 93.19      A    C  
ATOM    441  CG  PHE A  52      19.822  -4.788 -14.438  1.00 94.07      A    C  
ATOM    442  CD1 PHE A  52      19.828  -3.382 -14.395  1.00 91.80      A    C  
ATOM    443  CD2 PHE A  52      19.386  -5.509 -13.322  1.00 91.57      A    C  
ATOM    444  CE1 PHE A  52      19.389  -2.706 -13.246  1.00 90.79      A    C  
ATOM    445  CE2 PHE A  52      18.942  -4.842 -12.170  1.00 90.72      A    C  
ATOM    446  CZ  PHE A  52      18.941  -3.436 -12.132  1.00 91.79      A    C  
ATOM    447  N   THR A  53      18.561  -8.062 -16.259  1.00 91.14      A    N  
ATOM    448  CA  THR A  53      17.784  -9.174 -15.725  1.00 89.00      A    C  
ATOM    449  C   THR A  53      18.559  -9.799 -14.569  1.00 88.62      A    C  
ATOM    450  O   THR A  53      19.745 -10.085 -14.711  1.00 86.60      A    O  
ATOM    451  CB  THR A  53      17.477 -10.204 -16.821  1.00 86.15      A    C  
ATOM    452  CG2 THR A  53      16.608 -11.350 -16.332  1.00 75.96      A    C  
ATOM    453  OG1 THR A  53      16.775  -9.568 -17.868  1.00 78.52      A    O  
ATOM    454  N   LEU A  54      17.891  -9.984 -13.438  1.00 86.61      A    N  
ATOM    455  CA  LEU A  54      18.470 -10.679 -12.297  1.00 84.20      A    C  
ATOM    456  C   LEU A  54      18.172 -12.182 -12.391  1.00 82.31      A    C  
ATOM    457  O   LEU A  54      17.078 -12.554 -12.817  1.00 77.57      A    O  
ATOM    458  CB  LEU A  54      17.957 -10.086 -10.979  1.00 82.71      A    C  
ATOM    459  CG  LEU A  54      18.370  -8.621 -10.747  1.00 82.34      A    C  
ATOM    460  CD1 LEU A  54      17.759  -8.132  -9.446  1.00 79.62      A    C  
ATOM    461  CD2 LEU A  54      19.886  -8.442 -10.659  1.00 79.70      A    C  
ATOM    462  N   PRO A  55      19.091 -13.042 -11.954  1.00 82.33      A    N  
ATOM    463  CA  PRO A  55      18.789 -14.449 -11.753  1.00 78.52      A    C  
ATOM    464  C   PRO A  55      17.584 -14.591 -10.822  1.00 75.72      A    C  
ATOM    465  O   PRO A  55      17.487 -13.897  -9.810  1.00 69.21      A    O  
ATOM    466  CB  PRO A  55      20.052 -15.075 -11.144  1.00 76.16      A    C  
ATOM    467  CG  PRO A  55      21.155 -14.081 -11.469  1.00 74.93      A    C  
ATOM    468  CD  PRO A  55      20.436 -12.734 -11.519  1.00 78.66      A    C  
ATOM    469  N   LYS A  56      16.650 -15.502 -11.151  1.00 69.71      A    N  
ATOM    470  CA  LYS A  56      15.525 -15.819 -10.272  1.00 65.75      A    C  
ATOM    471  C   LYS A  56      16.074 -16.477  -9.014  1.00 65.12      A    C  
ATOM    472  O   LYS A  56      16.405 -17.661  -9.020  1.00 59.72      A    O  
ATOM    473  CB  LYS A  56      14.486 -16.700 -10.976  1.00 59.72      A    C  
ATOM    474  CG  LYS A  56      13.716 -15.882 -12.028  1.00 52.71      A    C  
ATOM    475  CD  LYS A  56      12.615 -16.680 -12.726  1.00 50.16      A    C  
ATOM    476  CE  LYS A  56      11.995 -15.692 -13.720  1.00 43.62      A    C  
ATOM    477  NZ  LYS A  56      11.026 -16.257 -14.668  1.00 39.95      A    N1+
ATOM    478  N   THR A  57      16.181 -15.700  -7.947  1.00 62.74      A    N  
ATOM    479  CA  THR A  57      16.448 -16.204  -6.605  1.00 60.18      A    C  
ATOM    480  C   THR A  57      15.114 -16.412  -5.897  1.00 60.66      A    C  
ATOM    481  O   THR A  57      14.186 -15.615  -6.058  1.00 55.16      A    O  
ATOM    482  CB  THR A  57      17.375 -15.266  -5.826  1.00 53.86      A    C  
ATOM    483  CG2 THR A  57      18.791 -15.296  -6.396  1.00 47.69      A    C  
ATOM    484  OG1 THR A  57      16.940 -13.927  -5.886  1.00 49.60      A    O  
ATOM    485  N   ASP A  58      15.008 -17.462  -5.072  1.00 56.90      A    N  
ATOM    486  CA  ASP A  58      13.846 -17.732  -4.203  1.00 55.77      A    C  
ATOM    487  C   ASP A  58      13.687 -16.708  -3.068  1.00 58.10      A    C  
ATOM    488  O   ASP A  58      13.083 -16.982  -2.027  1.00 53.38      A    O  
ATOM    489  CB  ASP A  58      13.982 -19.137  -3.596  1.00 48.82      A    C  
ATOM    490  CG  ASP A  58      13.833 -20.254  -4.607  1.00 44.25      A    C  
ATOM    491  OD1 ASP A  58      12.973 -20.145  -5.507  1.00 41.00      A    O  
ATOM    492  OD2 ASP A  58      14.537 -21.265  -4.437  1.00 39.69      A    O1-
ATOM    493  N   SER A  59      14.283 -15.534  -3.217  1.00 58.43      A    N  
ATOM    494  CA  SER A  59      14.215 -14.518  -2.191  1.00 57.83      A    C  
ATOM    495  C   SER A  59      12.831 -13.877  -2.188  1.00 61.63      A    C  
ATOM    496  O   SER A  59      12.349 -13.398  -3.212  1.00 56.56      A    O  
ATOM    497  CB  SER A  59      15.314 -13.483  -2.363  1.00 50.72      A    C  
ATOM    498  OG  SER A  59      15.057 -12.585  -3.418  1.00 47.39      A    O  
ATOM    499  N   ASP A  60      12.248 -13.780  -0.994  1.00 62.13      A    N  
ATOM    500  CA  ASP A  60      11.009 -13.049  -0.757  1.00 62.08      A    C  
ATOM    501  C   ASP A  60      11.144 -11.523  -0.977  1.00 65.19      A    C  
ATOM    502  O   ASP A  60      10.245 -10.747  -0.623  1.00 60.67      A    O  
ATOM    503  CB  ASP A  60      10.531 -13.335   0.685  1.00 55.35      A    C  
ATOM    504  CG  ASP A  60       9.918 -14.719   0.901  1.00 50.86      A    C  
ATOM    505  OD1 ASP A  60       9.270 -15.243  -0.027  1.00 47.30      A    O  
ATOM    506  OD2 ASP A  60      10.021 -15.214   2.052  1.00 45.70      A    O1-
ATOM    507  N   MET A  61      12.266 -11.040  -1.535  1.00 67.01      A    N  
ATOM    508  CA  MET A  61      12.460  -9.616  -1.754  1.00 66.73      A    C  
ATOM    509  C   MET A  61      11.489  -9.098  -2.819  1.00 69.78      A    C  
ATOM    510  O   MET A  61      11.522  -9.485  -3.984  1.00 66.03      A    O  
ATOM    511  CB  MET A  61      13.909  -9.279  -2.134  1.00 61.70      A    C  
ATOM    512  CG  MET A  61      14.130  -7.769  -1.919  1.00 59.41      A    C  
ATOM    513  SD  MET A  61      15.256  -6.950  -3.066  1.00 53.36      A    S  
ATOM    514  CE  MET A  61      16.786  -7.706  -2.559  1.00 48.21      A    C  
ATOM    515  N   ARG A  62      10.641  -8.152  -2.413  1.00 73.89      A    N  
ATOM    516  CA  ARG A  62       9.750  -7.440  -3.321  1.00 73.94      A    C  
ATOM    517  C   ARG A  62      10.446  -6.185  -3.827  1.00 76.81      A    C  
ATOM    518  O   ARG A  62      10.588  -5.210  -3.092  1.00 74.23      A    O  
ATOM    519  CB  ARG A  62       8.411  -7.135  -2.643  1.00 68.24      A    C  
ATOM    520  CG  ARG A  62       7.615  -8.426  -2.380  1.00 60.81      A    C  
ATOM    521  CD  ARG A  62       6.229  -8.102  -1.821  1.00 56.18      A    C  
ATOM    522  NE  ARG A  62       5.454  -9.334  -1.555  1.00 49.07      A    N  
ATOM    523  CZ  ARG A  62       4.186  -9.413  -1.214  1.00 43.05      A    C  
ATOM    524  NH1 ARG A  62       3.442  -8.353  -1.047  1.00 41.08      A    N1+
ATOM    525  NH2 ARG A  62       3.639 -10.571  -1.020  1.00 37.82      A    N  
ATOM    526  N   LEU A  63      10.844  -6.195  -5.103  1.00 80.94      A    N  
ATOM    527  CA  LEU A  63      11.297  -4.991  -5.786  1.00 83.02      A    C  
ATOM    528  C   LEU A  63      10.092  -4.092  -6.078  1.00 84.01      A    C  
ATOM    529  O   LEU A  63       9.057  -4.555  -6.561  1.00 82.41      A    O  
ATOM    530  CB  LEU A  63      12.051  -5.382  -7.063  1.00 82.06      A    C  
ATOM    531  CG  LEU A  63      13.018  -4.277  -7.518  1.00 80.51      A    C  
ATOM    532  CD1 LEU A  63      14.331  -4.362  -6.762  1.00 77.10      A    C  
ATOM    533  CD2 LEU A  63      13.318  -4.415  -9.009  1.00 76.81      A    C  
ATOM    534  N   MET A  64      10.226  -2.791  -5.805  1.00 86.14      A    N  
ATOM    535  CA  MET A  64       9.190  -1.809  -6.091  1.00 86.57      A    C  
ATOM    536  C   MET A  64       9.731  -0.665  -6.938  1.00 88.72      A    C  
ATOM    537  O   MET A  64      10.887  -0.263  -6.831  1.00 87.85      A    O  
ATOM    538  CB  MET A  64       8.545  -1.294  -4.796  1.00 83.53      A    C  
ATOM    539  CG  MET A  64       7.788  -2.389  -4.038  1.00 77.96      A    C  
ATOM    540  SD  MET A  64       6.682  -1.770  -2.734  1.00 70.14      A    S  
ATOM    541  CE  MET A  64       7.900  -1.201  -1.528  1.00 61.89      A    C  
ATOM    542  N   GLN A  65       8.870  -0.074  -7.765  1.00 87.51      A    N  
ATOM    543  CA  GLN A  65       9.207   1.159  -8.457  1.00 87.58      A    C  
ATOM    544  C   GLN A  65       9.583   2.262  -7.445  1.00 87.81      A    C  
ATOM    545  O   GLN A  65       8.903   2.475  -6.443  1.00 86.28      A    O  
ATOM    546  CB  GLN A  65       8.026   1.628  -9.300  1.00 86.22      A    C  
ATOM    547  CG  GLN A  65       7.743   0.750 -10.530  1.00 82.03      A    C  
ATOM    548  CD  GLN A  65       6.583   1.321 -11.352  1.00 80.38      A    C  
ATOM    549  NE2 GLN A  65       6.394   0.870 -12.569  1.00 70.51      A    N  
ATOM    550  OE1 GLN A  65       5.832   2.174 -10.901  1.00 73.07      A    O  
ATOM    551  N   GLY A  66      10.669   2.975  -7.737  1.00 89.79      A    N  
ATOM    552  CA  GLY A  66      11.252   3.985  -6.858  1.00 89.81      A    C  
ATOM    553  C   GLY A  66      12.284   3.460  -5.863  1.00 90.93      A    C  
ATOM    554  O   GLY A  66      12.929   4.281  -5.200  1.00 89.54      A    O  
ATOM    555  N   ASP A  67      12.482   2.143  -5.766  1.00 91.20      A    N  
ATOM    556  CA  ASP A  67      13.588   1.575  -4.999  1.00 91.63      A    C  
ATOM    557  C   ASP A  67      14.931   2.055  -5.564  1.00 92.65      A    C  
ATOM    558  O   ASP A  67      15.066   2.359  -6.750  1.00 91.98      A    O  
ATOM    559  CB  ASP A  67      13.520   0.037  -4.945  1.00 90.64      A    C  
ATOM    560  CG  ASP A  67      12.465  -0.500  -3.967  1.00 89.45      A    C  
ATOM    561  OD1 ASP A  67      11.962   0.286  -3.139  1.00 86.08      A    O  
ATOM    562  OD2 ASP A  67      12.222  -1.724  -3.996  1.00 85.27      A    O1-
ATOM    563  N   GLU A  68      15.914   2.175  -4.689  1.00 93.06      A    N  
ATOM    564  CA  GLU A  68      17.240   2.644  -5.061  1.00 93.46      A    C  
ATOM    565  C   GLU A  68      18.163   1.446  -5.291  1.00 94.00      A    C  
ATOM    566  O   GLU A  68      18.285   0.577  -4.423  1.00 92.57      A    O  
ATOM    567  CB  GLU A  68      17.759   3.635  -4.007  1.00 91.59      A    C  
ATOM    568  CG  GLU A  68      18.956   4.457  -4.500  1.00 83.62      A    C  
ATOM    569  CD  GLU A  68      19.312   5.629  -3.561  1.00 83.85      A    C  
ATOM    570  OE1 GLU A  68      20.485   5.774  -3.168  1.00 77.63      A    O  
ATOM    571  OE2 GLU A  68      18.413   6.449  -3.248  1.00 78.23      A    O1-
ATOM    572  N   ILE A  69      18.803   1.407  -6.455  1.00 94.21      A    N  
ATOM    573  CA  ILE A  69      19.774   0.391  -6.832  1.00 94.51      A    C  
ATOM    574  C   ILE A  69      21.116   1.070  -7.067  1.00 94.92      A    C  
ATOM    575  O   ILE A  69      21.195   2.131  -7.689  1.00 94.08      A    O  
ATOM    576  CB  ILE A  69      19.277  -0.433  -8.039  1.00 93.40      A    C  
ATOM    577  CG1 ILE A  69      18.090  -1.321  -7.579  1.00 90.30      A    C  
ATOM    578  CG2 ILE A  69      20.404  -1.284  -8.640  1.00 90.48      A    C  
ATOM    579  CD1 ILE A  69      17.553  -2.292  -8.629  1.00 83.68      A    C  
ATOM    580  N   CYS A  70      22.184   0.463  -6.568  1.00 95.29      A    N  
ATOM    581  CA  CYS A  70      23.544   0.848  -6.872  1.00 95.44      A    C  
ATOM    582  C   CYS A  70      24.109  -0.113  -7.922  1.00 95.52      A    C  
ATOM    583  O   CYS A  70      24.301  -1.292  -7.648  1.00 94.86      A    O  
ATOM    584  CB  CYS A  70      24.349   0.851  -5.564  1.00 94.61      A    C  
ATOM    585  SG  CYS A  70      26.056   1.355  -5.868  1.00 90.60      A    S  
ATOM    586  N   LEU A  71      24.415   0.414  -9.106  1.00 94.86      A    N  
ATOM    587  CA  LEU A  71      25.108  -0.306 -10.158  1.00 94.87      A    C  
ATOM    588  C   LEU A  71      26.609  -0.041 -10.030  1.00 95.09      A    C  
ATOM    589  O   LEU A  71      27.026   1.111  -9.884  1.00 93.80      A    O  
ATOM    590  CB  LEU A  71      24.561   0.132 -11.527  1.00 93.53      A    C  
ATOM    591  CG  LEU A  71      24.438  -1.035 -12.518  1.00 90.01      A    C  
ATOM    592  CD1 LEU A  71      23.119  -1.759 -12.323  1.00 87.57      A    C  
ATOM    593  CD2 LEU A  71      24.473  -0.526 -13.957  1.00 86.90      A    C  
ATOM    594  N   ARG A  72      27.439  -1.080 -10.105  1.00 95.19      A    N  
ATOM    595  CA  ARG A  72      28.901  -0.943 -10.151  1.00 94.81      A    C  
ATOM    596  C   ARG A  72      29.453  -1.697 -11.356  1.00 95.13      A    C  
ATOM    597  O   ARG A  72      29.062  -2.827 -11.580  1.00 94.05      A    O  
ATOM    598  CB  ARG A  72      29.563  -1.452  -8.864  1.00 93.18      A    C  
ATOM    599  CG  ARG A  72      28.997  -0.815  -7.587  1.00 87.97      A    C  
ATOM    600  CD  ARG A  72      29.787  -1.293  -6.376  1.00 86.75      A    C  
ATOM    601  NE  ARG A  72      29.063  -1.030  -5.137  1.00 81.47      A    N  
ATOM    602  CZ  ARG A  72      29.544  -1.006  -3.910  1.00 78.09      A    C  
ATOM    603  NH1 ARG A  72      30.819  -1.060  -3.667  1.00 67.51      A    N1+
ATOM    604  NH2 ARG A  72      28.713  -0.959  -2.912  1.00 70.22      A    N  
ATOM    605  N   TYR A  73      30.384  -1.079 -12.088  1.00 94.47      A    N  
ATOM    606  CA  TYR A  73      31.158  -1.778 -13.115  1.00 94.35      A    C  
ATOM    607  C   TYR A  73      32.449  -2.305 -12.502  1.00 93.62      A    C  
ATOM    608  O   TYR A  73      33.177  -1.552 -11.857  1.00 92.30      A    O  
ATOM    609  CB  TYR A  73      31.421  -0.852 -14.301  1.00 94.02      A    C  
ATOM    610  CG  TYR A  73      32.177  -1.543 -15.407  1.00 94.59      A    C  
ATOM    611  CD1 TYR A  73      33.536  -1.247 -15.641  1.00 92.59      A    C  
ATOM    612  CD2 TYR A  73      31.545  -2.532 -16.177  1.00 93.10      A    C  
ATOM    613  CE1 TYR A  73      34.245  -1.921 -16.638  1.00 92.60      A    C  
ATOM    614  CE2 TYR A  73      32.252  -3.217 -17.179  1.00 92.43      A    C  
ATOM    615  CZ  TYR A  73      33.600  -2.906 -17.408  1.00 93.53      A    C  
ATOM    616  OH  TYR A  73      34.290  -3.574 -18.385  1.00 92.21      A    O  
ATOM    617  N   LYS A  74      32.715  -3.588 -12.683  1.00 92.50      A    N  
ATOM    618  CA  LYS A  74      33.887  -4.299 -12.144  1.00 90.04      A    C  
ATOM    619  C   LYS A  74      34.747  -4.969 -13.224  1.00 88.01      A    C  
ATOM    620  O   LYS A  74      35.680  -5.690 -12.888  1.00 76.53      A    O  
ATOM    621  CB  LYS A  74      33.428  -5.355 -11.128  1.00 86.67      A    C  
ATOM    622  CG  LYS A  74      32.881  -4.778  -9.811  1.00 84.25      A    C  
ATOM    623  CD  LYS A  74      32.626  -5.951  -8.857  1.00 78.67      A    C  
ATOM    624  CE  LYS A  74      32.260  -5.513  -7.450  1.00 72.69      A    C  
ATOM    625  NZ  LYS A  74      31.954  -6.684  -6.606  1.00 64.52      A    N1+
ATOM    626  N   GLY A  75      34.430  -4.773 -14.501  1.00 88.18      A    N  
ATOM    627  CA  GLY A  75      35.217  -5.319 -15.602  1.00 86.67      A    C  
ATOM    628  C   GLY A  75      36.443  -4.472 -15.935  1.00 88.10      A    C  
ATOM    629  O   GLY A  75      36.649  -3.394 -15.381  1.00 84.69      A    O  
ATOM    630  N   ASP A  76      37.218  -4.958 -16.907  1.00 90.03      A    N  
ATOM    631  CA  ASP A  76      38.509  -4.370 -17.294  1.00 89.65      A    C  
ATOM    632  C   ASP A  76      38.423  -3.497 -18.561  1.00 90.86      A    C  
ATOM    633  O   ASP A  76      39.405  -2.880 -18.962  1.00 85.37      A    O  
ATOM    634  CB  ASP A  76      39.543  -5.498 -17.468  1.00 85.11      A    C  
ATOM    635  CG  ASP A  76      39.678  -6.379 -16.220  1.00 77.12      A    C  
ATOM    636  OD1 ASP A  76      39.627  -5.829 -15.099  1.00 68.78      A    O  
ATOM    637  OD2 ASP A  76      39.803  -7.605 -16.403  1.00 68.70      A    O1-
ATOM    638  N   LEU A  77      37.247  -3.430 -19.208  1.00 90.37      A    N  
ATOM    639  CA  LEU A  77      37.047  -2.704 -20.467  1.00 90.72      A    C  
ATOM    640  C   LEU A  77      36.791  -1.201 -20.279  1.00 91.06      A    C  
ATOM    641  O   LEU A  77      36.810  -0.446 -21.252  1.00 86.58      A    O  
ATOM    642  CB  LEU A  77      35.898  -3.354 -21.257  1.00 89.02      A    C  
ATOM    643  CG  LEU A  77      36.134  -4.812 -21.683  1.00 87.59      A    C  
ATOM    644  CD1 LEU A  77      34.857  -5.345 -22.344  1.00 81.88      A    C  
ATOM    645  CD2 LEU A  77      37.279  -4.947 -22.684  1.00 81.70      A    C  
ATOM    646  N   ALA A  78      36.520  -0.760 -19.047  1.00 90.22      A    N  
ATOM    647  CA  ALA A  78      36.313   0.631 -18.691  1.00 89.63      A    C  
ATOM    648  C   ALA A  78      36.791   0.888 -17.253  1.00 90.39      A    C  
ATOM    649  O   ALA A  78      36.909  -0.054 -16.464  1.00 88.11      A    O  
ATOM    650  CB  ALA A  78      34.819   0.972 -18.857  1.00 86.96      A    C  
ATOM    651  N   PRO A  79      37.058   2.162 -16.874  1.00 91.28      A    N  
ATOM    652  CA  PRO A  79      37.379   2.491 -15.491  1.00 90.76      A    C  
ATOM    653  C   PRO A  79      36.302   1.998 -14.516  1.00 91.39      A    C  
ATOM    654  O   PRO A  79      35.110   2.002 -14.839  1.00 89.52      A    O  
ATOM    655  CB  PRO A  79      37.519   4.015 -15.447  1.00 88.38      A    C  
ATOM    656  CG  PRO A  79      37.859   4.382 -16.887  1.00 86.64      A    C  
ATOM    657  CD  PRO A  79      37.080   3.352 -17.702  1.00 89.05      A    C  
ATOM    658  N   LEU A  80      36.715   1.652 -13.284  1.00 91.53      A    N  
ATOM    659  CA  LEU A  80      35.778   1.325 -12.209  1.00 90.82      A    C  
ATOM    660  C   LEU A  80      34.750   2.450 -12.048  1.00 91.32      A    C  
ATOM    661  O   LEU A  80      35.093   3.620 -11.900  1.00 89.51      A    O  
ATOM    662  CB  LEU A  80      36.530   1.113 -10.884  1.00 88.48      A    C  
ATOM    663  CG  LEU A  80      37.388  -0.166 -10.822  1.00 82.51      A    C  
ATOM    664  CD1 LEU A  80      38.194  -0.166  -9.525  1.00 76.96      A    C  
ATOM    665  CD2 LEU A  80      36.545  -1.439 -10.864  1.00 76.64      A    C  
ATOM    666  N   TRP A  81      33.473   2.068 -12.059  1.00 92.09      A    N  
ATOM    667  CA  TRP A  81      32.379   3.026 -12.009  1.00 92.84      A    C  
ATOM    668  C   TRP A  81      31.316   2.583 -11.007  1.00 93.14      A    C  
ATOM    669  O   TRP A  81      31.053   1.404 -10.821  1.00 92.06      A    O  
ATOM    670  CB  TRP A  81      31.808   3.219 -13.407  1.00 92.11      A    C  
ATOM    671  CG  TRP A  81      30.582   4.075 -13.463  1.00 92.23      A    C  
ATOM    672  CD1 TRP A  81      30.550   5.421 -13.579  1.00 90.89      A    C  
ATOM    673  CD2 TRP A  81      29.186   3.639 -13.413  1.00 92.55      A    C  
ATOM    674  CE2 TRP A  81      28.368   4.785 -13.540  1.00 91.97      A    C  
ATOM    675  CE3 TRP A  81      28.562   2.373 -13.304  1.00 91.15      A    C  
ATOM    676  NE1 TRP A  81      29.235   5.852 -13.623  1.00 90.74      A    N  
ATOM    677  CZ2 TRP A  81      26.956   4.691 -13.574  1.00 90.95      A    C  
ATOM    678  CZ3 TRP A  81      27.153   2.283 -13.332  1.00 90.42      A    C  
ATOM    679  CH2 TRP A  81      26.369   3.426 -13.471  1.00 90.23      A    C  
ATOM    680  N   LYS A  82      30.697   3.577 -10.358  1.00 94.06      A    N  
ATOM    681  CA  LYS A  82      29.568   3.395  -9.459  1.00 93.81      A    C  
ATOM    682  C   LYS A  82      28.499   4.433  -9.772  1.00 93.88      A    C  
ATOM    683  O   LYS A  82      28.776   5.631  -9.733  1.00 92.27      A    O  
ATOM    684  CB  LYS A  82      30.053   3.484  -8.004  1.00 92.02      A    C  
ATOM    685  CG  LYS A  82      28.913   3.386  -6.984  1.00 86.74      A    C  
ATOM    686  CD  LYS A  82      29.430   3.494  -5.553  1.00 85.12      A    C  
ATOM    687  CE  LYS A  82      28.243   3.462  -4.580  1.00 74.59      A    C  
ATOM    688  NZ  LYS A  82      28.665   3.587  -3.161  1.00 68.00      A    N1+
ATOM    689  N   GLY A  83      27.278   3.982 -10.021  1.00 94.18      A    N  
ATOM    690  CA  GLY A  83      26.123   4.841 -10.256  1.00 94.02      A    C  
ATOM    691  C   GLY A  83      24.944   4.421  -9.390  1.00 94.87      A    C  
ATOM    692  O   GLY A  83      24.754   3.246  -9.112  1.00 93.87      A    O  
ATOM    693  N   ILE A  84      24.161   5.408  -8.960  1.00 94.13      A    N  
ATOM    694  CA  ILE A  84      22.916   5.156  -8.234  1.00 93.72      A    C  
ATOM    695  C   ILE A  84      21.750   5.485  -9.163  1.00 93.78      A    C  
ATOM    696  O   ILE A  84      21.725   6.550  -9.780  1.00 92.32      A    O  
ATOM    697  CB  ILE A  84      22.862   5.935  -6.903  1.00 92.19      A    C  
ATOM    698  CG1 ILE A  84      24.033   5.501  -5.986  1.00 87.92      A    C  
ATOM    699  CG2 ILE A  84      21.514   5.712  -6.205  1.00 87.01      A    C  
ATOM    700  CD1 ILE A  84      24.145   6.282  -4.667  1.00 76.93      A    C  
ATOM    701  N   GLY A  85      20.766   4.583  -9.231  1.00 93.65      A    N  
ATOM    702  CA  GLY A  85      19.547   4.747 -10.012  1.00 93.63      A    C  
ATOM    703  C   GLY A  85      18.295   4.404  -9.220  1.00 94.01      A    C  
ATOM    704  O   GLY A  85      18.364   3.806  -8.145  1.00 92.91      A    O  
ATOM    705  N   HIS A  86      17.146   4.794  -9.755  1.00 92.80      A    N  
ATOM    706  CA  HIS A  86      15.836   4.438  -9.220  1.00 92.19      A    C  
ATOM    707  C   HIS A  86      15.134   3.469 -10.157  1.00 92.60      A    C  
ATOM    708  O   HIS A  86      15.121   3.693 -11.357  1.00 91.35      A    O  
ATOM    709  CB  HIS A  86      14.997   5.694  -9.013  1.00 89.87      A    C  
ATOM    710  CG  HIS A  86      15.557   6.579  -7.945  1.00 84.03      A    C  
ATOM    711  CD2 HIS A  86      15.877   7.922  -8.016  1.00 72.03      A    C  
ATOM    712  ND1 HIS A  86      15.882   6.176  -6.667  1.00 72.21      A    N  
ATOM    713  CE1 HIS A  86      16.369   7.235  -6.000  1.00 72.17      A    C  
ATOM    714  NE2 HIS A  86      16.380   8.315  -6.783  1.00 72.55      A    N  
ATOM    715  N   VAL A  87      14.520   2.440  -9.610  1.00 92.94      A    N  
ATOM    716  CA  VAL A  87      13.726   1.481 -10.385  1.00 92.86      A    C  
ATOM    717  C   VAL A  87      12.533   2.206 -11.007  1.00 92.21      A    C  
ATOM    718  O   VAL A  87      11.706   2.777 -10.301  1.00 91.18      A    O  
ATOM    719  CB  VAL A  87      13.264   0.306  -9.522  1.00 92.50      A    C  
ATOM    720  CG1 VAL A  87      12.422  -0.679 -10.326  1.00 90.02      A    C  
ATOM    721  CG2 VAL A  87      14.461  -0.456  -8.943  1.00 90.24      A    C  
ATOM    722  N   ILE A  88      12.444   2.170 -12.348  1.00 91.22      A    N  
ATOM    723  CA  ILE A  88      11.331   2.717 -13.124  1.00 89.97      A    C  
ATOM    724  C   ILE A  88      10.464   1.612 -13.738  1.00 89.36      A    C  
ATOM    725  O   ILE A  88       9.264   1.804 -13.921  1.00 87.50      A    O  
ATOM    726  CB  ILE A  88      11.818   3.710 -14.199  1.00 89.04      A    C  
ATOM    727  CG1 ILE A  88      12.855   3.082 -15.166  1.00 85.90      A    C  
ATOM    728  CG2 ILE A  88      12.397   4.966 -13.509  1.00 84.58      A    C  
ATOM    729  CD1 ILE A  88      13.134   3.942 -16.404  1.00 82.03      A    C  
ATOM    730  N   LYS A  89      11.037   0.436 -13.985  1.00 89.77      A    N  
ATOM    731  CA  LYS A  89      10.334  -0.763 -14.443  1.00 89.46      A    C  
ATOM    732  C   LYS A  89      10.689  -1.930 -13.521  1.00 89.80      A    C  
ATOM    733  O   LYS A  89      11.854  -2.197 -13.282  1.00 88.96      A    O  
ATOM    734  CB  LYS A  89      10.696  -1.037 -15.912  1.00 87.60      A    C  
ATOM    735  CG  LYS A  89       9.906  -2.212 -16.501  1.00 81.53      A    C  
ATOM    736  CD  LYS A  89      10.411  -2.645 -17.884  1.00 76.98      A    C  
ATOM    737  CE  LYS A  89       9.677  -3.927 -18.295  1.00 69.24      A    C  
ATOM    738  NZ  LYS A  89      10.365  -4.690 -19.359  1.00 61.40      A    N1+
ATOM    739  N   VAL A  90       9.662  -2.590 -13.012  1.00 87.43      A    N  
ATOM    740  CA  VAL A  90       9.774  -3.835 -12.250  1.00 85.28      A    C  
ATOM    741  C   VAL A  90       9.566  -4.996 -13.218  1.00 83.74      A    C  
ATOM    742  O   VAL A  90       8.798  -4.818 -14.170  1.00 79.65      A    O  
ATOM    743  CB  VAL A  90       8.746  -3.857 -11.096  1.00 83.43      A    C  
ATOM    744  CG1 VAL A  90       8.903  -5.060 -10.173  1.00 75.24      A    C  
ATOM    745  CG2 VAL A  90       8.886  -2.608 -10.218  1.00 75.91      A    C  
ATOM    746  N   PRO A  91      10.210  -6.160 -13.012  1.00 82.32      A    N  
ATOM    747  CA  PRO A  91       9.915  -7.361 -13.773  1.00 77.95      A    C  
ATOM    748  C   PRO A  91       8.415  -7.650 -13.756  1.00 75.92      A    C  
ATOM    749  O   PRO A  91       7.771  -7.645 -12.701  1.00 69.81      A    O  
ATOM    750  CB  PRO A  91      10.704  -8.493 -13.113  1.00 74.75      A    C  
ATOM    751  CG  PRO A  91      11.827  -7.775 -12.386  1.00 73.43      A    C  
ATOM    752  CD  PRO A  91      11.208  -6.440 -11.991  1.00 76.90      A    C  
ATOM    753  N   ASP A  92       7.856  -7.893 -14.940  1.00 71.78      A    N  
ATOM    754  CA  ASP A  92       6.557  -8.522 -15.063  1.00 68.68      A    C  
ATOM    755  C   ASP A  92       6.744 -10.035 -15.268  1.00 68.26      A    C  
ATOM    756  O   ASP A  92       7.859 -10.541 -15.315  1.00 62.92      A    O  
ATOM    757  CB  ASP A  92       5.707  -7.802 -16.144  1.00 63.97      A    C  
ATOM    758  CG  ASP A  92       6.348  -7.783 -17.536  1.00 59.97      A    C  
ATOM    759  OD1 ASP A  92       7.033  -8.760 -17.894  1.00 55.92      A    O  
ATOM    760  OD2 ASP A  92       6.132  -6.784 -18.254  1.00 55.22      A    O1-
ATOM    761  N   ASN A  93       5.642 -10.785 -15.339  1.00 66.09      A    N  
ATOM    762  CA  ASN A  93       5.731 -12.242 -15.429  1.00 63.27      A    C  
ATOM    763  C   ASN A  93       6.466 -12.751 -16.681  1.00 63.24      A    C  
ATOM    764  O   ASN A  93       6.966 -13.870 -16.673  1.00 58.77      A    O  
ATOM    765  CB  ASN A  93       4.314 -12.814 -15.391  1.00 57.75      A    C  
ATOM    766  CG  ASN A  93       3.669 -12.716 -14.021  1.00 53.87      A    C  
ATOM    767  ND2 ASN A  93       2.356 -12.683 -13.991  1.00 47.73      A    N  
ATOM    768  OD1 ASN A  93       4.298 -12.691 -12.981  1.00 49.50      A    O  
ATOM    769  N   TYR A  94       6.481 -11.955 -17.755  1.00 61.98      A    N  
ATOM    770  CA  TYR A  94       6.991 -12.354 -19.063  1.00 60.17      A    C  
ATOM    771  C   TYR A  94       8.300 -11.668 -19.430  1.00 61.65      A    C  
ATOM    772  O   TYR A  94       9.103 -12.216 -20.194  1.00 56.19      A    O  
ATOM    773  CB  TYR A  94       5.919 -12.081 -20.110  1.00 54.31      A    C  
ATOM    774  CG  TYR A  94       4.724 -12.994 -19.925  1.00 50.73      A    C  
ATOM    775  CD1 TYR A  94       4.765 -14.298 -20.462  1.00 45.40      A    C  
ATOM    776  CD2 TYR A  94       3.610 -12.576 -19.179  1.00 44.70      A    C  
ATOM    777  CE1 TYR A  94       3.694 -15.180 -20.259  1.00 38.77      A    C  
ATOM    778  CE2 TYR A  94       2.538 -13.459 -18.968  1.00 39.39      A    C  
ATOM    779  CZ  TYR A  94       2.580 -14.761 -19.506  1.00 38.98      A    C  
ATOM    780  OH  TYR A  94       1.547 -15.622 -19.302  1.00 34.07      A    O  
ATOM    781  N   GLY A  95       8.532 -10.474 -18.876  1.00 65.61      A    N  
ATOM    782  CA  GLY A  95       9.769  -9.732 -18.980  1.00 65.71      A    C  
ATOM    783  C   GLY A  95      10.444  -9.667 -17.617  1.00 69.07      A    C  
ATOM    784  O   GLY A  95      10.072  -8.847 -16.783  1.00 65.70      A    O  
ATOM    785  N   ASP A  96      11.480 -10.462 -17.415  1.00 74.63      A    N  
ATOM    786  CA  ASP A  96      12.297 -10.411 -16.201  1.00 75.53      A    C  
ATOM    787  C   ASP A  96      13.202  -9.162 -16.146  1.00 80.36      A    C  
ATOM    788  O   ASP A  96      14.035  -9.008 -15.259  1.00 78.24      A    O  
ATOM    789  CB  ASP A  96      13.093 -11.721 -16.076  1.00 68.43      A    C  
ATOM    790  CG  ASP A  96      12.237 -12.956 -15.799  1.00 61.61      A    C  
ATOM    791  OD1 ASP A  96      11.287 -12.887 -14.985  1.00 56.42      A    O  
ATOM    792  OD2 ASP A  96      12.547 -14.050 -16.309  1.00 54.22      A    O1-
ATOM    793  N   GLU A  97      13.065  -8.241 -17.115  1.00 84.57      A    N  
ATOM    794  CA  GLU A  97      13.917  -7.067 -17.257  1.00 86.98      A    C  
ATOM    795  C   GLU A  97      13.523  -5.965 -16.265  1.00 88.11      A    C  
ATOM    796  O   GLU A  97      12.389  -5.455 -16.265  1.00 86.61      A    O  
ATOM    797  CB  GLU A  97      13.920  -6.588 -18.719  1.00 84.64      A    C  
ATOM    798  CG  GLU A  97      15.178  -5.786 -19.091  1.00 77.40      A    C  
ATOM    799  CD  GLU A  97      15.170  -5.217 -20.532  1.00 78.76      A    C  
ATOM    800  OE1 GLU A  97      16.230  -5.152 -21.180  1.00 71.89      A    O  
ATOM    801  OE2 GLU A  97      14.114  -4.750 -21.002  1.00 75.14      A    O1-
ATOM    802  N   ILE A  98      14.489  -5.559 -15.436  1.00 90.28      A    N  
ATOM    803  CA  ILE A  98      14.431  -4.399 -14.559  1.00 91.19      A    C  
ATOM    804  C   ILE A  98      14.998  -3.201 -15.312  1.00 92.15      A    C  
ATOM    805  O   ILE A  98      16.022  -3.320 -15.975  1.00 91.77      A    O  
ATOM    806  CB  ILE A  98      15.202  -4.674 -13.254  1.00 89.89      A    C  
ATOM    807  CG1 ILE A  98      14.579  -5.858 -12.480  1.00 85.94      A    C  
ATOM    808  CG2 ILE A  98      15.253  -3.427 -12.358  1.00 85.75      A    C  
ATOM    809  CD1 ILE A  98      15.482  -6.432 -11.391  1.00 81.07      A    C  
ATOM    810  N   ALA A  99      14.374  -2.029 -15.177  1.00 91.60      A    N  
ATOM    811  CA  ALA A  99      14.930  -0.769 -15.651  1.00 91.54      A    C  
ATOM    812  C   ALA A  99      15.173   0.188 -14.485  1.00 92.37      A    C  
ATOM    813  O   ALA A  99      14.293   0.391 -13.643  1.00 92.00      A    O  
ATOM    814  CB  ALA A  99      14.015  -0.169 -16.726  1.00 89.83      A    C  
ATOM    815  N   ILE A 100      16.346   0.814 -14.460  1.00 92.67      A    N  
ATOM    816  CA  ILE A 100      16.682   1.886 -13.531  1.00 92.73      A    C  
ATOM    817  C   ILE A 100      17.044   3.163 -14.282  1.00 93.05      A    C  
ATOM    818  O   ILE A 100      17.799   3.135 -15.254  1.00 92.60      A    O  
ATOM    819  CB  ILE A 100      17.780   1.484 -12.517  1.00 91.98      A    C  
ATOM    820  CG1 ILE A 100      19.157   1.246 -13.170  1.00 85.76      A    C  
ATOM    821  CG2 ILE A 100      17.328   0.251 -11.723  1.00 83.74      A    C  
ATOM    822  CD1 ILE A 100      20.293   1.006 -12.161  1.00 83.67      A    C  
ATOM    823  N   GLU A 101      16.537   4.309 -13.820  1.00 92.18      A    N  
ATOM    824  CA  GLU A 101      16.972   5.627 -14.251  1.00 90.80      A    C  
ATOM    825  C   GLU A 101      18.117   6.096 -13.351  1.00 90.28      A    C  
ATOM    826  O   GLU A 101      17.955   6.206 -12.134  1.00 89.77      A    O  
ATOM    827  CB  GLU A 101      15.797   6.621 -14.231  1.00 89.26      A    C  
ATOM    828  CG  GLU A 101      16.191   7.978 -14.809  1.00 86.12      A    C  
ATOM    829  CD  GLU A 101      15.100   9.041 -14.649  1.00 84.23      A    C  
ATOM    830  OE1 GLU A 101      15.165   9.837 -13.682  1.00 77.00      A    O  
ATOM    831  OE2 GLU A 101      14.221   9.150 -15.514  1.00 78.10      A    O1-
ATOM    832  N   LEU A 102      19.288   6.383 -13.937  1.00 90.45      A    N  
ATOM    833  CA  LEU A 102      20.424   6.906 -13.192  1.00 89.55      A    C  
ATOM    834  C   LEU A 102      20.161   8.342 -12.728  1.00 88.64      A    C  
ATOM    835  O   LEU A 102      19.709   9.191 -13.488  1.00 86.64      A    O  
ATOM    836  CB  LEU A 102      21.715   6.827 -14.023  1.00 88.76      A    C  
ATOM    837  CG  LEU A 102      22.213   5.405 -14.361  1.00 87.83      A    C  
ATOM    838  CD1 LEU A 102      23.536   5.515 -15.108  1.00 84.65      A    C  
ATOM    839  CD2 LEU A 102      22.455   4.558 -13.116  1.00 83.90      A    C  
ATOM    840  N   ARG A 103      20.528   8.645 -11.473  1.00 87.36      A    N  
ATOM    841  CA  ARG A 103      20.468  10.023 -10.937  1.00 83.97      A    C  
ATOM    842  C   ARG A 103      21.364  10.982 -11.704  1.00 82.59      A    C  
ATOM    843  O   ARG A 103      20.956  12.102 -11.988  1.00 77.82      A    O  
ATOM    844  CB  ARG A 103      20.879  10.032  -9.462  1.00 80.85      A    C  
ATOM    845  CG  ARG A 103      19.676   9.834  -8.538  1.00 73.25      A    C  
ATOM    846  CD  ARG A 103      20.151   9.976  -7.096  1.00 71.86      A    C  
ATOM    847  NE  ARG A 103      19.021  10.051  -6.156  1.00 64.35      A    N  
ATOM    848  CZ  ARG A 103      19.060   9.752  -4.876  1.00 60.07      A    C  
ATOM    849  NH1 ARG A 103      20.166   9.433  -4.267  1.00 55.70      A    N1+
ATOM    850  NH2 ARG A 103      17.975   9.753  -4.176  1.00 50.81      A    N  
ATOM    851  N   SER A 104      22.585  10.540 -12.006  1.00 81.25      A    N  
ATOM    852  CA  SER A 104      23.561  11.235 -12.828  1.00 79.79      A    C  
ATOM    853  C   SER A 104      24.001  10.300 -13.943  1.00 80.51      A    C  
ATOM    854  O   SER A 104      24.360   9.155 -13.683  1.00 75.61      A    O  
ATOM    855  CB  SER A 104      24.759  11.679 -11.988  1.00 74.39      A    C  
ATOM    856  OG  SER A 104      25.707  12.302 -12.833  1.00 65.97      A    O  
ATOM    857  N   SER A 105      23.976  10.801 -15.189  1.00 76.60      A    N  
ATOM    858  CA  SER A 105      24.451  10.065 -16.360  1.00 74.51      A    C  
ATOM    859  C   SER A 105      25.952  10.277 -16.610  1.00 76.54      A    C  
ATOM    860  O   SER A 105      26.511   9.655 -17.506  1.00 71.84      A    O  
ATOM    861  CB  SER A 105      23.652  10.486 -17.595  1.00 68.41      A    C  
ATOM    862  OG  SER A 105      22.267  10.451 -17.330  1.00 63.20      A    O  
ATOM    863  N   VAL A 106      26.586  11.164 -15.844  1.00 77.43      A    N  
ATOM    864  CA  VAL A 106      27.995  11.525 -16.018  1.00 76.08      A    C  
ATOM    865  C   VAL A 106      28.879  10.310 -15.715  1.00 77.59      A    C  
ATOM    866  O   VAL A 106      28.756   9.689 -14.655  1.00 72.95      A    O  
ATOM    867  CB  VAL A 106      28.384  12.724 -15.146  1.00 70.89      A    C  
ATOM    868  CG1 VAL A 106      29.854  13.105 -15.342  1.00 64.76      A    C  
ATOM    869  CG2 VAL A 106      27.533  13.953 -15.498  1.00 64.21      A    C  
ATOM    870  N   GLY A 107      29.756   9.991 -16.669  1.00 79.03      A    N  
ATOM    871  CA  GLY A 107      30.718   8.899 -16.534  1.00 80.82      A    C  
ATOM    872  C   GLY A 107      30.121   7.488 -16.596  1.00 84.98      A    C  
ATOM    873  O   GLY A 107      30.857   6.534 -16.367  1.00 82.04      A    O  
ATOM    874  N   ALA A 108      28.839   7.336 -16.908  1.00 86.90      A    N  
ATOM    875  CA  ALA A 108      28.237   6.012 -17.063  1.00 89.06      A    C  
ATOM    876  C   ALA A 108      28.917   5.243 -18.214  1.00 90.37      A    C  
ATOM    877  O   ALA A 108      29.002   5.774 -19.324  1.00 88.73      A    O  
ATOM    878  CB  ALA A 108      26.728   6.149 -17.288  1.00 87.54      A    C  
ATOM    879  N   PRO A 109      29.381   4.006 -17.984  1.00 90.91      A    N  
ATOM    880  CA  PRO A 109      30.133   3.229 -18.971  1.00 91.66      A    C  
ATOM    881  C   PRO A 109      29.178   2.584 -19.991  1.00 92.29      A    C  
ATOM    882  O   PRO A 109      28.953   1.377 -19.987  1.00 89.58      A    O  
ATOM    883  CB  PRO A 109      30.934   2.230 -18.131  1.00 90.28      A    C  
ATOM    884  CG  PRO A 109      30.000   1.937 -16.965  1.00 89.28      A    C  
ATOM    885  CD  PRO A 109      29.329   3.290 -16.718  1.00 91.16      A    C  
ATOM    886  N   VAL A 110      28.592   3.407 -20.868  1.00 91.35      A    N  
ATOM    887  CA  VAL A 110      27.547   2.987 -21.813  1.00 90.61      A    C  
ATOM    888  C   VAL A 110      28.062   2.120 -22.970  1.00 90.97      A    C  
ATOM    889  O   VAL A 110      27.267   1.533 -23.691  1.00 88.59      A    O  
ATOM    890  CB  VAL A 110      26.770   4.195 -22.370  1.00 88.63      A    C  
ATOM    891  CG1 VAL A 110      26.074   4.938 -21.219  1.00 81.74      A    C  
ATOM    892  CG2 VAL A 110      27.663   5.180 -23.129  1.00 82.53      A    C  
ATOM    893  N   GLU A 111      29.385   2.051 -23.116  1.00 92.25      A    N  
ATOM    894  CA  GLU A 111      30.093   1.249 -24.116  1.00 91.63      A    C  
ATOM    895  C   GLU A 111      30.170  -0.238 -23.716  1.00 92.72      A    C  
ATOM    896  O   GLU A 111      30.409  -1.106 -24.553  1.00 90.59      A    O  
ATOM    897  CB  GLU A 111      31.535   1.769 -24.278  1.00 89.48      A    C  
ATOM    898  CG  GLU A 111      31.795   3.269 -24.064  1.00 80.44      A    C  
ATOM    899  CD  GLU A 111      31.165   4.202 -25.089  1.00 68.48      A    C  
ATOM    900  OE1 GLU A 111      31.115   5.423 -24.779  1.00 59.71      A    O  
ATOM    901  OE2 GLU A 111      30.724   3.732 -26.156  1.00 60.86      A    O1-
ATOM    902  N   VAL A 112      30.011  -0.533 -22.409  1.00 92.64      A    N  
ATOM    903  CA  VAL A 112      30.181  -1.887 -21.867  1.00 93.07      A    C  
ATOM    904  C   VAL A 112      28.855  -2.438 -21.354  1.00 93.46      A    C  
ATOM    905  O   VAL A 112      27.997  -1.708 -20.865  1.00 91.78      A    O  
ATOM    906  CB  VAL A 112      31.277  -1.972 -20.789  1.00 91.51      A    C  
ATOM    907  CG1 VAL A 112      32.649  -1.644 -21.387  1.00 83.54      A    C  
ATOM    908  CG2 VAL A 112      31.037  -1.061 -19.597  1.00 84.73      A    C  
ATOM    909  N   THR A 113      28.676  -3.749 -21.459  1.00 93.57      A    N  
ATOM    910  CA  THR A 113      27.423  -4.444 -21.151  1.00 93.22      A    C  
ATOM    911  C   THR A 113      27.569  -5.559 -20.121  1.00 93.68      A    C  
ATOM    912  O   THR A 113      26.578  -5.985 -19.561  1.00 91.26      A    O  
ATOM    913  CB  THR A 113      26.785  -5.019 -22.427  1.00 90.94      A    C  
ATOM    914  CG2 THR A 113      26.388  -3.931 -23.422  1.00 83.35      A    C  
ATOM    915  OG1 THR A 113      27.704  -5.862 -23.090  1.00 84.96      A    O  
ATOM    916  N   HIS A 114      28.786  -6.026 -19.841  1.00 93.26      A    N  
ATOM    917  CA  HIS A 114      29.023  -7.172 -18.965  1.00 92.96      A    C  
ATOM    918  C   HIS A 114      29.767  -6.769 -17.686  1.00 93.23      A    C  
ATOM    919  O   HIS A 114      30.264  -5.651 -17.575  1.00 90.84      A    O  
ATOM    920  CB  HIS A 114      29.771  -8.265 -19.759  1.00 91.19      A    C  
ATOM    921  CG  HIS A 114      28.998  -8.775 -20.939  1.00 88.84      A    C  
ATOM    922  CD2 HIS A 114      28.235  -9.913 -21.008  1.00 76.67      A    C  
ATOM    923  ND1 HIS A 114      28.891  -8.162 -22.165  1.00 76.52      A    N  
ATOM    924  CE1 HIS A 114      28.087  -8.902 -22.944  1.00 76.94      A    C  
ATOM    925  NE2 HIS A 114      27.670  -9.982 -22.280  1.00 78.14      A    N  
ATOM    926  N   ASN A 115      29.843  -7.683 -16.711  1.00 94.00      A    N  
ATOM    927  CA  ASN A 115      30.602  -7.526 -15.457  1.00 94.23      A    C  
ATOM    928  C   ASN A 115      30.117  -6.367 -14.568  1.00 94.74      A    C  
ATOM    929  O   ASN A 115      30.906  -5.681 -13.914  1.00 92.64      A    O  
ATOM    930  CB  ASN A 115      32.111  -7.502 -15.748  1.00 92.57      A    C  
ATOM    931  CG  ASN A 115      32.617  -8.780 -16.387  1.00 88.65      A    C  
ATOM    932  ND2 ASN A 115      33.752  -8.720 -17.051  1.00 76.19      A    N  
ATOM    933  OD1 ASN A 115      32.030  -9.837 -16.292  1.00 78.52      A    O  
ATOM    934  N   PHE A 116      28.795  -6.161 -14.503  1.00 95.14      A    N  
ATOM    935  CA  PHE A 116      28.181  -5.268 -13.541  1.00 95.48      A    C  
ATOM    936  C   PHE A 116      27.799  -6.009 -12.254  1.00 95.21      A    C  
ATOM    937  O   PHE A 116      27.430  -7.182 -12.266  1.00 93.63      A    O  
ATOM    938  CB  PHE A 116      26.984  -4.543 -14.155  1.00 95.43      A    C  
ATOM    939  CG  PHE A 116      27.378  -3.505 -15.177  1.00 95.82      A    C  
ATOM    940  CD1 PHE A 116      27.594  -2.164 -14.789  1.00 93.60      A    C  
ATOM    941  CD2 PHE A 116      27.551  -3.854 -16.531  1.00 93.56      A    C  
ATOM    942  CE1 PHE A 116      27.968  -1.193 -15.727  1.00 93.07      A    C  
ATOM    943  CE2 PHE A 116      27.932  -2.889 -17.475  1.00 93.18      A    C  
ATOM    944  CZ  PHE A 116      28.136  -1.562 -17.074  1.00 94.47      A    C  
ATOM    945  N   GLN A 117      27.870  -5.293 -11.135  1.00 96.06      A    N  
ATOM    946  CA  GLN A 117      27.308  -5.696  -9.854  1.00 95.77      A    C  
ATOM    947  C   GLN A 117      26.089  -4.835  -9.547  1.00 95.62      A    C  
ATOM    948  O   GLN A 117      26.110  -3.620  -9.737  1.00 94.76      A    O  
ATOM    949  CB  GLN A 117      28.386  -5.595  -8.766  1.00 94.60      A    C  
ATOM    950  CG  GLN A 117      27.857  -5.958  -7.365  1.00 90.29      A    C  
ATOM    951  CD  GLN A 117      28.963  -5.892  -6.311  1.00 89.15      A    C  
ATOM    952  NE2 GLN A 117      29.345  -7.011  -5.742  1.00 78.37      A    N  
ATOM    953  OE1 GLN A 117      29.516  -4.847  -6.000  1.00 81.45      A    O  
ATOM    954  N   VAL A 118      25.034  -5.470  -9.039  1.00 95.07      A    N  
ATOM    955  CA  VAL A 118      23.790  -4.834  -8.622  1.00 94.40      A    C  
ATOM    956  C   VAL A 118      23.643  -4.972  -7.111  1.00 94.00      A    C  
ATOM    957  O   VAL A 118      23.477  -6.074  -6.603  1.00 92.83      A    O  
ATOM    958  CB  VAL A 118      22.587  -5.454  -9.361  1.00 93.59      A    C  
ATOM    959  CG1 VAL A 118      21.273  -4.816  -8.918  1.00 89.74      A    C  
ATOM    960  CG2 VAL A 118      22.709  -5.262 -10.874  1.00 90.29      A    C  
ATOM    961  N   ASP A 119      23.677  -3.837  -6.402  1.00 95.12      A    N  
ATOM    962  CA  ASP A 119      23.392  -3.756  -4.971  1.00 94.67      A    C  
ATOM    963  C   ASP A 119      22.028  -3.107  -4.737  1.00 94.96      A    C  
ATOM    964  O   ASP A 119      21.733  -2.042  -5.269  1.00 93.54      A    O  
ATOM    965  CB  ASP A 119      24.448  -2.924  -4.226  1.00 92.55      A    C  
ATOM    966  CG  ASP A 119      25.876  -3.444  -4.248  1.00 85.75      A    C  
ATOM    967  OD1 ASP A 119      26.094  -4.653  -4.088  1.00 80.30      A    O  
ATOM    968  OD2 ASP A 119      26.802  -2.586  -4.285  1.00 78.89      A    O1-
ATOM    969  N   PHE A 120      21.212  -3.690  -3.855  1.00 94.28      A    N  
ATOM    970  CA  PHE A 120      19.959  -3.096  -3.413  1.00 93.28      A    C  
ATOM    971  C   PHE A 120      20.206  -2.170  -2.226  1.00 93.47      A    C  
ATOM    972  O   PHE A 120      20.619  -2.597  -1.153  1.00 91.58      A    O  
ATOM    973  CB  PHE A 120      18.952  -4.197  -3.081  1.00 91.06      A    C  
ATOM    974  CG  PHE A 120      18.594  -5.030  -4.287  1.00 88.53      A    C  
ATOM    975  CD1 PHE A 120      17.489  -4.684  -5.085  1.00 83.82      A    C  
ATOM    976  CD2 PHE A 120      19.388  -6.142  -4.634  1.00 83.60      A    C  
ATOM    977  CE1 PHE A 120      17.162  -5.459  -6.212  1.00 81.88      A    C  
ATOM    978  CE2 PHE A 120      19.071  -6.905  -5.761  1.00 80.67      A    C  
ATOM    979  CZ  PHE A 120      17.963  -6.567  -6.550  1.00 81.58      A    C  
ATOM    980  N   VAL A 121      19.953  -0.869  -2.415  1.00 94.30      A    N  
ATOM    981  CA  VAL A 121      20.163   0.125  -1.371  1.00 94.29      A    C  
ATOM    982  C   VAL A 121      18.993   0.096  -0.404  1.00 94.12      A    C  
ATOM    983  O   VAL A 121      17.875   0.539  -0.712  1.00 92.79      A    O  
ATOM    984  CB  VAL A 121      20.403   1.525  -1.944  1.00 93.01      A    C  
ATOM    985  CG1 VAL A 121      20.667   2.541  -0.832  1.00 89.53      A    C  
ATOM    986  CG2 VAL A 121      21.604   1.536  -2.900  1.00 90.59      A    C  
ATOM    987  N   TRP A 122      19.241  -0.380   0.819  1.00 94.43      A    N  
ATOM    988  CA  TRP A 122      18.266  -0.299   1.894  1.00 94.77      A    C  
ATOM    989  C   TRP A 122      18.088   1.143   2.387  1.00 94.38      A    C  
ATOM    990  O   TRP A 122      19.030   1.927   2.483  1.00 92.81      A    O  
ATOM    991  CB  TRP A 122      18.644  -1.241   3.027  1.00 94.58      A    C  
ATOM    992  CG  TRP A 122      17.638  -1.255   4.137  1.00 94.82      A    C  
ATOM    993  CD1 TRP A 122      16.461  -1.915   4.120  1.00 93.03      A    C  
ATOM    994  CD2 TRP A 122      17.706  -0.564   5.424  1.00 94.72      A    C  
ATOM    995  CE2 TRP A 122      16.525  -0.885   6.148  1.00 94.68      A    C  
ATOM    996  CE3 TRP A 122      18.660   0.271   6.036  1.00 94.17      A    C  
ATOM    997  NE1 TRP A 122      15.787  -1.694   5.324  1.00 93.27      A    N  
ATOM    998  CZ2 TRP A 122      16.299  -0.397   7.461  1.00 93.95      A    C  
ATOM    999  CZ3 TRP A 122      18.429   0.758   7.348  1.00 92.30      A    C  
ATOM   1000  CH2 TRP A 122      17.266   0.421   8.050  1.00 92.57      A    C  
ATOM   1001  N   LYS A 123      16.840   1.509   2.703  1.00 94.37      A    N  
ATOM   1002  CA  LYS A 123      16.484   2.816   3.270  1.00 94.05      A    C  
ATOM   1003  C   LYS A 123      15.713   2.623   4.572  1.00 95.05      A    C  
ATOM   1004  O   LYS A 123      14.672   1.978   4.580  1.00 93.73      A    O  
ATOM   1005  CB  LYS A 123      15.649   3.635   2.279  1.00 91.83      A    C  
ATOM   1006  CG  LYS A 123      16.480   4.093   1.078  1.00 86.74      A    C  
ATOM   1007  CD  LYS A 123      15.625   4.946   0.135  1.00 78.63      A    C  
ATOM   1008  CE  LYS A 123      16.523   5.389  -1.008  1.00 71.44      A    C  
ATOM   1009  NZ  LYS A 123      15.760   6.016  -2.107  1.00 62.83      A    N1+
ATOM   1010  N   SER A 124      16.172   3.275   5.641  1.00 94.85      A    N  
ATOM   1011  CA  SER A 124      15.492   3.263   6.940  1.00 95.79      A    C  
ATOM   1012  C   SER A 124      14.241   4.142   6.983  1.00 96.55      A    C  
ATOM   1013  O   SER A 124      13.411   3.988   7.864  1.00 95.81      A    O  
ATOM   1014  CB  SER A 124      16.463   3.713   8.029  1.00 94.61      A    C  
ATOM   1015  OG  SER A 124      16.859   5.046   7.796  1.00 90.96      A    O  
ATOM   1016  N   THR A 125      14.060   5.050   6.006  1.00 95.94      A    N  
ATOM   1017  CA  THR A 125      13.086   6.148   6.043  1.00 95.93      A    C  
ATOM   1018  C   THR A 125      11.667   5.747   6.467  1.00 96.60      A    C  
ATOM   1019  O   THR A 125      11.041   6.473   7.233  1.00 96.38      A    O  
ATOM   1020  CB  THR A 125      12.996   6.817   4.659  1.00 94.89      A    C  
ATOM   1021  CG2 THR A 125      12.175   8.102   4.657  1.00 89.22      A    C  
ATOM   1022  OG1 THR A 125      14.283   7.160   4.197  1.00 89.78      A    O  
ATOM   1023  N   SER A 126      11.139   4.624   5.972  1.00 96.22      A    N  
ATOM   1024  CA  SER A 126       9.800   4.156   6.344  1.00 96.41      A    C  
ATOM   1025  C   SER A 126       9.727   3.765   7.820  1.00 97.37      A    C  
ATOM   1026  O   SER A 126       8.821   4.213   8.527  1.00 97.20      A    O  
ATOM   1027  CB  SER A 126       9.389   2.966   5.455  1.00 94.69      A    C  
ATOM   1028  OG  SER A 126      10.435   2.022   5.393  1.00 85.45      A    O  
ATOM   1029  N   PHE A 127      10.712   3.016   8.301  1.00 97.29      A    N  
ATOM   1030  CA  PHE A 127      10.807   2.569   9.686  1.00 97.45      A    C  
ATOM   1031  C   PHE A 127      11.080   3.735  10.640  1.00 97.60      A    C  
ATOM   1032  O   PHE A 127      10.434   3.836  11.684  1.00 97.40      A    O  
ATOM   1033  CB  PHE A 127      11.885   1.488   9.783  1.00 97.09      A    C  
ATOM   1034  CG  PHE A 127      11.628   0.302   8.872  1.00 96.90      A    C  
ATOM   1035  CD1 PHE A 127      10.598  -0.605   9.165  1.00 95.54      A    C  
ATOM   1036  CD2 PHE A 127      12.419   0.108   7.720  1.00 95.74      A    C  
ATOM   1037  CE1 PHE A 127      10.345  -1.710   8.328  1.00 94.91      A    C  
ATOM   1038  CE2 PHE A 127      12.174  -0.999   6.878  1.00 94.79      A    C  
ATOM   1039  CZ  PHE A 127      11.144  -1.910   7.181  1.00 94.86      A    C  
ATOM   1040  N   ASP A 128      11.936   4.686  10.248  1.00 97.45      A    N  
ATOM   1041  CA  ASP A 128      12.203   5.900  11.023  1.00 97.30      A    C  
ATOM   1042  C   ASP A 128      10.923   6.735  11.218  1.00 97.60      A    C  
ATOM   1043  O   ASP A 128      10.658   7.252  12.303  1.00 97.40      A    O  
ATOM   1044  CB  ASP A 128      13.262   6.767  10.318  1.00 96.84      A    C  
ATOM   1045  CG  ASP A 128      14.634   6.114  10.173  1.00 95.29      A    C  
ATOM   1046  OD1 ASP A 128      14.983   5.250  11.003  1.00 93.24      A    O  
ATOM   1047  OD2 ASP A 128      15.344   6.497   9.209  1.00 92.38      A    O1-
ATOM   1048  N   ARG A 129      10.097   6.839  10.172  1.00 97.82      A    N  
ATOM   1049  CA  ARG A 129       8.813   7.549  10.237  1.00 98.00      A    C  
ATOM   1050  C   ARG A 129       7.802   6.826  11.130  1.00 98.17      A    C  
ATOM   1051  O   ARG A 129       7.093   7.503  11.874  1.00 97.89      A    O  
ATOM   1052  CB  ARG A 129       8.249   7.752   8.823  1.00 97.93      A    C  
ATOM   1053  CG  ARG A 129       9.027   8.834   8.045  1.00 97.58      A    C  
ATOM   1054  CD  ARG A 129       8.535   8.870   6.596  1.00 96.90      A    C  
ATOM   1055  NE  ARG A 129       9.271   9.858   5.786  1.00 96.27      A    N  
ATOM   1056  CZ  ARG A 129       8.952  10.262   4.568  1.00 95.76      A    C  
ATOM   1057  NH1 ARG A 129       7.920   9.784   3.936  1.00 94.00      A    N1+
ATOM   1058  NH2 ARG A 129       9.668  11.159   3.961  1.00 94.38      A    N  
ATOM   1059  N   MET A 130       7.769   5.505  11.117  1.00 98.08      A    N  
ATOM   1060  CA  MET A 130       6.948   4.718  12.045  1.00 98.10      A    C  
ATOM   1061  C   MET A 130       7.388   4.926  13.501  1.00 97.95      A    C  
ATOM   1062  O   MET A 130       6.551   5.250  14.350  1.00 97.58      A    O  
ATOM   1063  CB  MET A 130       6.988   3.228  11.678  1.00 98.11      A    C  
ATOM   1064  CG  MET A 130       6.260   2.906  10.367  1.00 97.50      A    C  
ATOM   1065  SD  MET A 130       6.187   1.125  10.008  1.00 96.64      A    S  
ATOM   1066  CE  MET A 130       7.210   1.021   8.522  1.00 90.45      A    C  
ATOM   1067  N   GLN A 131       8.684   4.857  13.792  1.00 97.74      A    N  
ATOM   1068  CA  GLN A 131       9.225   5.131  15.133  1.00 97.38      A    C  
ATOM   1069  C   GLN A 131       8.920   6.563  15.594  1.00 97.02      A    C  
ATOM   1070  O   GLN A 131       8.498   6.787  16.727  1.00 96.75      A    O  
ATOM   1071  CB  GLN A 131      10.748   4.889  15.154  1.00 96.77      A    C  
ATOM   1072  CG  GLN A 131      11.174   3.416  14.975  1.00 95.58      A    C  
ATOM   1073  CD  GLN A 131      10.792   2.483  16.122  1.00 96.05      A    C  
ATOM   1074  NE2 GLN A 131      11.184   1.239  16.036  1.00 90.61      A    N  
ATOM   1075  OE1 GLN A 131      10.141   2.843  17.092  1.00 91.27      A    O  
ATOM   1076  N   SER A 132       9.074   7.530  14.688  1.00 97.08      A    N  
ATOM   1077  CA  SER A 132       8.731   8.925  14.968  1.00 96.75      A    C  
ATOM   1078  C   SER A 132       7.245   9.102  15.286  1.00 96.92      A    C  
ATOM   1079  O   SER A 132       6.911   9.831  16.219  1.00 96.46      A    O  
ATOM   1080  CB  SER A 132       9.137   9.808  13.779  1.00 96.27      A    C  
ATOM   1081  OG  SER A 132       8.955  11.173  14.119  1.00 88.33      A    O  
ATOM   1082  N   ALA A 133       6.357   8.410  14.576  1.00 97.65      A    N  
ATOM   1083  CA  ALA A 133       4.923   8.458  14.837  1.00 97.83      A    C  
ATOM   1084  C   ALA A 133       4.563   7.857  16.205  1.00 97.68      A    C  
ATOM   1085  O   ALA A 133       3.815   8.469  16.959  1.00 97.28      A    O  
ATOM   1086  CB  ALA A 133       4.183   7.755  13.693  1.00 98.07      A    C  
ATOM   1087  N   LEU A 134       5.155   6.718  16.564  1.00 97.44      A    N  
ATOM   1088  CA  LEU A 134       4.975   6.100  17.882  1.00 97.09      A    C  
ATOM   1089  C   LEU A 134       5.438   7.028  19.012  1.00 96.38      A    C  
ATOM   1090  O   LEU A 134       4.736   7.192  20.012  1.00 95.63      A    O  
ATOM   1091  CB  LEU A 134       5.750   4.777  17.944  1.00 97.03      A    C  
ATOM   1092  CG  LEU A 134       5.248   3.663  17.003  1.00 96.80      A    C  
ATOM   1093  CD1 LEU A 134       6.200   2.465  17.079  1.00 96.28      A    C  
ATOM   1094  CD2 LEU A 134       3.836   3.192  17.368  1.00 96.03      A    C  
ATOM   1095  N   LYS A 135       6.589   7.690  18.830  1.00 96.08      A    N  
ATOM   1096  CA  LYS A 135       7.093   8.695  19.769  1.00 95.48      A    C  
ATOM   1097  C   LYS A 135       6.151   9.887  19.875  1.00 95.07      A    C  
ATOM   1098  O   LYS A 135       5.769  10.263  20.980  1.00 94.05      A    O  
ATOM   1099  CB  LYS A 135       8.520   9.103  19.357  1.00 94.52      A    C  
ATOM   1100  CG  LYS A 135       9.120  10.130  20.329  1.00 83.62      A    C  
ATOM   1101  CD  LYS A 135      10.551  10.507  19.912  1.00 80.25      A    C  
ATOM   1102  CE  LYS A 135      11.105  11.565  20.867  1.00 69.18      A    C  
ATOM   1103  NZ  LYS A 135      12.476  11.998  20.481  1.00 64.10      A    N1+
ATOM   1104  N   THR A 136       5.735  10.453  18.742  1.00 95.94      A    N  
ATOM   1105  CA  THR A 136       4.822  11.602  18.699  1.00 95.96      A    C  
ATOM   1106  C   THR A 136       3.493  11.272  19.369  1.00 95.72      A    C  
ATOM   1107  O   THR A 136       2.996  12.060  20.166  1.00 94.81      A    O  
ATOM   1108  CB  THR A 136       4.588  12.046  17.243  1.00 95.89      A    C  
ATOM   1109  CG2 THR A 136       3.671  13.261  17.132  1.00 93.78      A    C  
ATOM   1110  OG1 THR A 136       5.812  12.416  16.660  1.00 93.78      A    O  
ATOM   1111  N   PHE A 137       2.958  10.081  19.145  1.00 96.12      A    N  
ATOM   1112  CA  PHE A 137       1.732   9.622  19.800  1.00 95.94      A    C  
ATOM   1113  C   PHE A 137       1.861   9.576  21.323  1.00 95.32      A    C  
ATOM   1114  O   PHE A 137       0.902   9.907  22.022  1.00 94.14      A    O  
ATOM   1115  CB  PHE A 137       1.339   8.249  19.241  1.00 95.96      A    C  
ATOM   1116  CG  PHE A 137       0.025   7.716  19.771  1.00 96.46      A    C  
ATOM   1117  CD1 PHE A 137      -0.055   6.429  20.355  1.00 95.40      A    C  
ATOM   1118  CD2 PHE A 137      -1.143   8.493  19.689  1.00 95.50      A    C  
ATOM   1119  CE1 PHE A 137      -1.263   5.939  20.839  1.00 95.34      A    C  
ATOM   1120  CE2 PHE A 137      -2.364   8.004  20.184  1.00 95.46      A    C  
ATOM   1121  CZ  PHE A 137      -2.429   6.729  20.756  1.00 96.01      A    C  
ATOM   1122  N   ALA A 138       3.042   9.236  21.859  1.00 95.13      A    N  
ATOM   1123  CA  ALA A 138       3.282   9.205  23.292  1.00 94.02      A    C  
ATOM   1124  C   ALA A 138       3.498  10.601  23.900  1.00 93.04      A    C  
ATOM   1125  O   ALA A 138       2.897  10.917  24.927  1.00 90.97      A    O  
ATOM   1126  CB  ALA A 138       4.463   8.274  23.568  1.00 93.20      A    C  
ATOM   1127  N   VAL A 139       4.336  11.439  23.265  1.00 94.07      A    N  
ATOM   1128  CA  VAL A 139       4.813  12.685  23.890  1.00 93.07      A    C  
ATOM   1129  C   VAL A 139       4.014  13.932  23.530  1.00 92.46      A    C  
ATOM   1130  O   VAL A 139       3.988  14.874  24.314  1.00 89.82      A    O  
ATOM   1131  CB  VAL A 139       6.313  12.938  23.625  1.00 91.13      A    C  
ATOM   1132  CG1 VAL A 139       7.160  11.727  24.028  1.00 83.94      A    C  
ATOM   1133  CG2 VAL A 139       6.628  13.314  22.173  1.00 83.11      A    C  
ATOM   1134  N   ASP A 140       3.377  13.971  22.362  1.00 93.24      A    N  
ATOM   1135  CA  ASP A 140       2.647  15.139  21.879  1.00 94.21      A    C  
ATOM   1136  C   ASP A 140       1.138  14.948  22.075  1.00 94.57      A    C  
ATOM   1137  O   ASP A 140       0.470  14.264  21.300  1.00 93.61      A    O  
ATOM   1138  CB  ASP A 140       3.022  15.429  20.418  1.00 93.84      A    C  
ATOM   1139  CG  ASP A 140       2.327  16.665  19.832  1.00 92.78      A    C  
ATOM   1140  OD1 ASP A 140       1.502  17.293  20.534  1.00 89.20      A    O  
ATOM   1141  OD2 ASP A 140       2.594  16.971  18.649  1.00 87.52      A    O1-
ATOM   1142  N   GLU A 141       0.587  15.597  23.104  1.00 91.74      A    N  
ATOM   1143  CA  GLU A 141      -0.848  15.540  23.414  1.00 91.94      A    C  
ATOM   1144  C   GLU A 141      -1.734  16.110  22.293  1.00 92.64      A    C  
ATOM   1145  O   GLU A 141      -2.911  15.760  22.193  1.00 89.52      A    O  
ATOM   1146  CB  GLU A 141      -1.135  16.277  24.734  1.00 88.32      A    C  
ATOM   1147  CG  GLU A 141      -0.490  15.584  25.946  1.00 75.61      A    C  
ATOM   1148  CD  GLU A 141      -0.942  16.165  27.292  1.00 68.01      A    C  
ATOM   1149  OE1 GLU A 141      -0.638  15.525  28.328  1.00 60.77      A    O  
ATOM   1150  OE2 GLU A 141      -1.611  17.220  27.303  1.00 61.27      A    O1-
ATOM   1151  N   THR A 142      -1.171  16.932  21.398  1.00 92.76      A    N  
ATOM   1152  CA  THR A 142      -1.908  17.525  20.278  1.00 92.90      A    C  
ATOM   1153  C   THR A 142      -1.953  16.637  19.033  1.00 94.11      A    C  
ATOM   1154  O   THR A 142      -2.732  16.911  18.123  1.00 92.64      A    O  
ATOM   1155  CB  THR A 142      -1.384  18.920  19.917  1.00 91.62      A    C  
ATOM   1156  CG2 THR A 142      -1.211  19.827  21.136  1.00 84.52      A    C  
ATOM   1157  OG1 THR A 142      -0.164  18.877  19.219  1.00 86.96      A    O  
ATOM   1158  N   SER A 143      -1.169  15.553  19.008  1.00 95.32      A    N  
ATOM   1159  CA  SER A 143      -1.059  14.669  17.843  1.00 95.93      A    C  
ATOM   1160  C   SER A 143      -2.369  13.980  17.450  1.00 96.78      A    C  
ATOM   1161  O   SER A 143      -2.592  13.720  16.272  1.00 95.80      A    O  
ATOM   1162  CB  SER A 143       0.023  13.613  18.063  1.00 94.98      A    C  
ATOM   1163  OG  SER A 143      -0.308  12.725  19.115  1.00 92.81      A    O  
ATOM   1164  N   VAL A 144      -3.243  13.699  18.408  1.00 96.66      A    N  
ATOM   1165  CA  VAL A 144      -4.626  13.254  18.169  1.00 96.82      A    C  
ATOM   1166  C   VAL A 144      -5.557  13.832  19.232  1.00 96.42      A    C  
ATOM   1167  O   VAL A 144      -5.124  14.171  20.336  1.00 95.11      A    O  
ATOM   1168  CB  VAL A 144      -4.765  11.710  18.120  1.00 95.84      A    C  
ATOM   1169  CG1 VAL A 144      -3.781  11.034  17.161  1.00 91.69      A    C  
ATOM   1170  CG2 VAL A 144      -4.618  11.035  19.474  1.00 92.04      A    C  
ATOM   1171  N   SER A 145      -6.849  13.904  18.945  1.00 96.11      A    N  
ATOM   1172  CA  SER A 145      -7.850  14.289  19.940  1.00 95.83      A    C  
ATOM   1173  C   SER A 145      -7.896  13.314  21.124  1.00 95.75      A    C  
ATOM   1174  O   SER A 145      -7.631  12.126  20.963  1.00 95.12      A    O  
ATOM   1175  CB  SER A 145      -9.229  14.399  19.287  1.00 94.98      A    C  
ATOM   1176  OG  SER A 145      -9.783  13.129  19.006  1.00 93.00      A    O  
ATOM   1177  N   GLY A 146      -8.306  13.798  22.298  1.00 94.33      A    N  
ATOM   1178  CA  GLY A 146      -8.453  12.945  23.485  1.00 94.38      A    C  
ATOM   1179  C   GLY A 146      -9.381  11.745  23.250  1.00 94.97      A    C  
ATOM   1180  O   GLY A 146      -9.038  10.625  23.612  1.00 93.76      A    O  
ATOM   1181  N   TYR A 147     -10.504  11.947  22.554  1.00 94.82      A    N  
ATOM   1182  CA  TYR A 147     -11.402  10.842  22.190  1.00 95.47      A    C  
ATOM   1183  C   TYR A 147     -10.695   9.762  21.362  1.00 95.74      A    C  
ATOM   1184  O   TYR A 147     -10.776   8.574  21.682  1.00 95.00      A    O  
ATOM   1185  CB  TYR A 147     -12.604  11.386  21.418  1.00 94.85      A    C  
ATOM   1186  CG  TYR A 147     -13.578  10.307  20.991  1.00 95.03      A    C  
ATOM   1187  CD1 TYR A 147     -13.433   9.648  19.750  1.00 93.37      A    C  
ATOM   1188  CD2 TYR A 147     -14.634   9.916  21.845  1.00 93.15      A    C  
ATOM   1189  CE1 TYR A 147     -14.317   8.625  19.368  1.00 92.35      A    C  
ATOM   1190  CE2 TYR A 147     -15.520   8.907  21.470  1.00 91.95      A    C  
ATOM   1191  CZ  TYR A 147     -15.360   8.262  20.231  1.00 93.30      A    C  
ATOM   1192  OH  TYR A 147     -16.232   7.264  19.865  1.00 91.95      A    O  
ATOM   1193  N   ILE A 148      -9.976  10.162  20.300  1.00 96.33      A    N  
ATOM   1194  CA  ILE A 148      -9.253   9.229  19.434  1.00 96.62      A    C  
ATOM   1195  C   ILE A 148      -8.135   8.538  20.219  1.00 96.73      A    C  
ATOM   1196  O   ILE A 148      -8.012   7.322  20.122  1.00 96.21      A    O  
ATOM   1197  CB  ILE A 148      -8.734   9.928  18.154  1.00 96.62      A    C  
ATOM   1198  CG1 ILE A 148      -9.940  10.327  17.267  1.00 95.54      A    C  
ATOM   1199  CG2 ILE A 148      -7.779   9.016  17.363  1.00 96.07      A    C  
ATOM   1200  CD1 ILE A 148      -9.579  11.160  16.036  1.00 93.84      A    C  
ATOM   1201  N   TYR A 149      -7.398   9.267  21.058  1.00 96.39      A    N  
ATOM   1202  CA  TYR A 149      -6.369   8.705  21.936  1.00 96.12      A    C  
ATOM   1203  C   TYR A 149      -6.911   7.540  22.774  1.00 96.17      A    C  
ATOM   1204  O   TYR A 149      -6.399   6.421  22.686  1.00 95.74      A    O  
ATOM   1205  CB  TYR A 149      -5.800   9.820  22.820  1.00 95.45      A    C  
ATOM   1206  CG  TYR A 149      -4.818   9.335  23.858  1.00 95.19      A    C  
ATOM   1207  CD1 TYR A 149      -5.246   9.065  25.178  1.00 93.58      A    C  
ATOM   1208  CD2 TYR A 149      -3.473   9.145  23.520  1.00 93.41      A    C  
ATOM   1209  CE1 TYR A 149      -4.328   8.608  26.144  1.00 92.72      A    C  
ATOM   1210  CE2 TYR A 149      -2.549   8.692  24.479  1.00 92.13      A    C  
ATOM   1211  CZ  TYR A 149      -2.984   8.425  25.787  1.00 93.14      A    C  
ATOM   1212  OH  TYR A 149      -2.080   7.980  26.724  1.00 91.62      A    O  
ATOM   1213  N   HIS A 150      -7.983   7.765  23.513  1.00 95.12      A    N  
ATOM   1214  CA  HIS A 150      -8.570   6.737  24.368  1.00 94.99      A    C  
ATOM   1215  C   HIS A 150      -9.163   5.564  23.573  1.00 95.37      A    C  
ATOM   1216  O   HIS A 150      -8.928   4.406  23.924  1.00 94.68      A    O  
ATOM   1217  CB  HIS A 150      -9.601   7.384  25.293  1.00 94.31      A    C  
ATOM   1218  CG  HIS A 150      -8.983   8.234  26.377  1.00 93.50      A    C  
ATOM   1219  CD2 HIS A 150      -9.119   9.585  26.562  1.00 87.41      A    C  
ATOM   1220  ND1 HIS A 150      -8.151   7.790  27.387  1.00 87.45      A    N  
ATOM   1221  CE1 HIS A 150      -7.801   8.834  28.142  1.00 88.03      A    C  
ATOM   1222  NE2 HIS A 150      -8.367   9.946  27.674  1.00 88.66      A    N  
ATOM   1223  N   LYS A 151      -9.857   5.824  22.455  1.00 96.00      A    N  
ATOM   1224  CA  LYS A 151     -10.396   4.759  21.593  1.00 96.25      A    C  
ATOM   1225  C   LYS A 151      -9.291   3.900  20.960  1.00 96.58      A    C  
ATOM   1226  O   LYS A 151      -9.425   2.676  20.935  1.00 95.95      A    O  
ATOM   1227  CB  LYS A 151     -11.329   5.342  20.515  1.00 96.00      A    C  
ATOM   1228  CG  LYS A 151     -12.729   5.755  21.016  1.00 93.35      A    C  
ATOM   1229  CD  LYS A 151     -13.652   4.566  21.365  1.00 90.14      A    C  
ATOM   1230  CE  LYS A 151     -15.084   5.081  21.612  1.00 85.95      A    C  
ATOM   1231  NZ  LYS A 151     -16.083   4.042  21.991  1.00 79.57      A    N1+
ATOM   1232  N   LEU A 152      -8.190   4.508  20.500  1.00 96.93      A    N  
ATOM   1233  CA  LEU A 152      -7.049   3.777  19.927  1.00 97.12      A    C  
ATOM   1234  C   LEU A 152      -6.349   2.886  20.956  1.00 96.92      A    C  
ATOM   1235  O   LEU A 152      -5.903   1.797  20.620  1.00 96.11      A    O  
ATOM   1236  CB  LEU A 152      -6.039   4.770  19.315  1.00 97.23      A    C  
ATOM   1237  CG  LEU A 152      -6.487   5.448  18.008  1.00 96.48      A    C  
ATOM   1238  CD1 LEU A 152      -5.411   6.429  17.552  1.00 95.16      A    C  
ATOM   1239  CD2 LEU A 152      -6.742   4.466  16.872  1.00 94.79      A    C  
ATOM   1240  N   LEU A 153      -6.296   3.304  22.218  1.00 96.54      A    N  
ATOM   1241  CA  LEU A 153      -5.720   2.504  23.298  1.00 96.23      A    C  
ATOM   1242  C   LEU A 153      -6.680   1.438  23.848  1.00 95.93      A    C  
ATOM   1243  O   LEU A 153      -6.277   0.569  24.621  1.00 94.22      A    O  
ATOM   1244  CB  LEU A 153      -5.217   3.441  24.398  1.00 95.81      A    C  
ATOM   1245  CG  LEU A 153      -4.065   4.372  23.951  1.00 95.27      A    C  
ATOM   1246  CD1 LEU A 153      -3.718   5.297  25.108  1.00 93.61      A    C  
ATOM   1247  CD2 LEU A 153      -2.798   3.617  23.554  1.00 93.05      A    C  
ATOM   1248  N   GLY A 154      -7.943   1.444  23.425  1.00 95.68      A    N  
ATOM   1249  CA  GLY A 154      -8.962   0.504  23.892  1.00 95.40      A    C  
ATOM   1250  C   GLY A 154      -9.565   0.863  25.249  1.00 95.55      A    C  
ATOM   1251  O   GLY A 154     -10.064  -0.027  25.938  1.00 93.16      A    O  
ATOM   1252  N   HIS A 155      -9.507   2.123  25.639  1.00 95.19      A    N  
ATOM   1253  CA  HIS A 155     -10.180   2.619  26.842  1.00 94.61      A    C  
ATOM   1254  C   HIS A 155     -11.686   2.739  26.610  1.00 93.88      A    C  
ATOM   1255  O   HIS A 155     -12.151   2.941  25.485  1.00 90.91      A    O  
ATOM   1256  CB  HIS A 155      -9.584   3.969  27.284  1.00 93.97      A    C  
ATOM   1257  CG  HIS A 155      -8.105   3.965  27.565  1.00 94.25      A    C  
ATOM   1258  CD2 HIS A 155      -7.249   2.903  27.634  1.00 88.24      A    C  
ATOM   1259  ND1 HIS A 155      -7.347   5.098  27.811  1.00 87.57      A    N  
ATOM   1260  CE1 HIS A 155      -6.084   4.726  28.017  1.00 89.16      A    C  
ATOM   1261  NE2 HIS A 155      -5.980   3.398  27.914  1.00 90.30      A    N  
ATOM   1262  N   GLU A 156     -12.451   2.645  27.693  1.00 92.74      A    N  
ATOM   1263  CA  GLU A 156     -13.877   2.914  27.653  1.00 92.39      A    C  
ATOM   1264  C   GLU A 156     -14.120   4.416  27.571  1.00 92.37      A    C  
ATOM   1265  O   GLU A 156     -13.683   5.196  28.413  1.00 88.89      A    O  
ATOM   1266  CB  GLU A 156     -14.595   2.256  28.831  1.00 89.86      A    C  
ATOM   1267  CG  GLU A 156     -14.583   0.732  28.629  1.00 79.00      A    C  
ATOM   1268  CD  GLU A 156     -15.288  -0.073  29.712  1.00 69.88      A    C  
ATOM   1269  OE1 GLU A 156     -15.159  -1.317  29.604  1.00 62.81      A    O  
ATOM   1270  OE2 GLU A 156     -15.910   0.529  30.601  1.00 63.66      A    O1-
ATOM   1271  N   VAL A 157     -14.787   4.835  26.509  1.00 92.75      A    N  
ATOM   1272  CA  VAL A 157     -15.130   6.229  26.238  1.00 92.30      A    C  
ATOM   1273  C   VAL A 157     -16.552   6.252  25.701  1.00 92.49      A    C  
ATOM   1274  O   VAL A 157     -16.874   5.487  24.790  1.00 89.38      A    O  
ATOM   1275  CB  VAL A 157     -14.175   6.877  25.226  1.00 89.22      A    C  
ATOM   1276  CG1 VAL A 157     -14.406   8.388  25.137  1.00 79.37      A    C  
ATOM   1277  CG2 VAL A 157     -12.698   6.674  25.575  1.00 80.88      A    C  
ATOM   1278  N   GLU A 158     -17.370   7.140  26.242  1.00 92.14      A    N  
ATOM   1279  CA  GLU A 158     -18.712   7.370  25.730  1.00 92.17      A    C  
ATOM   1280  C   GLU A 158     -18.685   7.802  24.270  1.00 92.09      A    C  
ATOM   1281  O   GLU A 158     -17.799   8.548  23.829  1.00 89.48      A    O  
ATOM   1282  CB  GLU A 158     -19.442   8.418  26.571  1.00 90.17      A    C  
ATOM   1283  CG  GLU A 158     -19.734   7.923  27.991  1.00 78.14      A    C  
ATOM   1284  CD  GLU A 158     -20.554   8.932  28.805  1.00 69.73      A    C  
ATOM   1285  OE1 GLU A 158     -20.987   8.559  29.910  1.00 62.20      A    O  
ATOM   1286  OE2 GLU A 158     -20.737  10.076  28.329  1.00 64.67      A    O1-
ATOM   1287  N   ASP A 159     -19.653   7.333  23.499  1.00 91.52      A    N  
ATOM   1288  CA  ASP A 159     -19.739   7.687  22.093  1.00 91.25      A    C  
ATOM   1289  C   ASP A 159     -20.088   9.166  21.931  1.00 92.63      A    C  
ATOM   1290  O   ASP A 159     -21.049   9.681  22.489  1.00 89.22      A    O  
ATOM   1291  CB  ASP A 159     -20.701   6.768  21.347  1.00 86.75      A    C  
ATOM   1292  CG  ASP A 159     -20.117   5.373  21.074  1.00 80.96      A    C  
ATOM   1293  OD1 ASP A 159     -18.866   5.231  20.994  1.00 75.62      A    O  
ATOM   1294  OD2 ASP A 159     -20.924   4.448  20.858  1.00 74.65      A    O1-
ATOM   1295  N   VAL A 160     -19.287   9.852  21.108  1.00 92.75      A    N  
ATOM   1296  CA  VAL A 160     -19.461  11.266  20.819  1.00 93.35      A    C  
ATOM   1297  C   VAL A 160     -19.986  11.442  19.399  1.00 94.33      A    C  
ATOM   1298  O   VAL A 160     -19.534  10.777  18.466  1.00 92.36      A    O  
ATOM   1299  CB  VAL A 160     -18.165  12.052  21.052  1.00 90.25      A    C  
ATOM   1300  CG1 VAL A 160     -18.381  13.546  20.787  1.00 81.69      A    C  
ATOM   1301  CG2 VAL A 160     -17.667  11.891  22.497  1.00 82.74      A    C  
ATOM   1302  N   ILE A 161     -20.912  12.382  19.241  1.00 93.47      A    N  
ATOM   1303  CA  ILE A 161     -21.434  12.806  17.941  1.00 93.57      A    C  
ATOM   1304  C   ILE A 161     -20.809  14.155  17.574  1.00 93.54      A    C  
ATOM   1305  O   ILE A 161     -20.782  15.092  18.378  1.00 90.59      A    O  
ATOM   1306  CB  ILE A 161     -22.976  12.821  17.939  1.00 90.66      A    C  
ATOM   1307  CG1 ILE A 161     -23.523  11.404  18.260  1.00 81.49      A    C  
ATOM   1308  CG2 ILE A 161     -23.501  13.311  16.583  1.00 78.64      A    C  
ATOM   1309  CD1 ILE A 161     -25.052  11.328  18.369  1.00 70.55      A    C  
ATOM   1310  N   ILE A 162     -20.324  14.263  16.349  1.00 93.05      A    N  
ATOM   1311  CA  ILE A 162     -19.865  15.519  15.770  1.00 92.44      A    C  
ATOM   1312  C   ILE A 162     -21.087  16.301  15.292  1.00 92.07      A    C  
ATOM   1313  O   ILE A 162     -21.840  15.846  14.430  1.00 88.88      A    O  
ATOM   1314  CB  ILE A 162     -18.844  15.291  14.629  1.00 90.88      A    C  
ATOM   1315  CG1 ILE A 162     -17.598  14.553  15.177  1.00 87.84      A    C  
ATOM   1316  CG2 ILE A 162     -18.445  16.628  13.986  1.00 87.62      A    C  
ATOM   1317  CD1 ILE A 162     -16.539  14.237  14.114  1.00 85.09      A    C  
ATOM   1318  N   LYS A 163     -21.260  17.514  15.813  1.00 89.30      A    N  
ATOM   1319  CA  LYS A 163     -22.232  18.457  15.275  1.00 88.46      A    C  
ATOM   1320  C   LYS A 163     -21.703  19.004  13.954  1.00 88.35      A    C  
ATOM   1321  O   LYS A 163     -20.808  19.854  13.950  1.00 83.54      A    O  
ATOM   1322  CB  LYS A 163     -22.553  19.570  16.276  1.00 85.24      A    C  
ATOM   1323  CG  LYS A 163     -23.296  19.032  17.508  1.00 74.75      A    C  
ATOM   1324  CD  LYS A 163     -23.807  20.183  18.383  1.00 66.48      A    C  
ATOM   1325  CE  LYS A 163     -24.603  19.595  19.547  1.00 56.62      A    C  
ATOM   1326  NZ  LYS A 163     -25.378  20.636  20.278  1.00 47.92      A    N1+
ATOM   1327  N   CYS A 164     -22.246  18.521  12.840  1.00 87.73      A    N  
ATOM   1328  CA  CYS A 164     -21.959  19.022  11.508  1.00 87.32      A    C  
ATOM   1329  C   CYS A 164     -23.269  19.221  10.738  1.00 88.74      A    C  
ATOM   1330  O   CYS A 164     -24.274  18.550  11.006  1.00 86.16      A    O  
ATOM   1331  CB  CYS A 164     -20.977  18.079  10.795  1.00 82.71      A    C  
ATOM   1332  SG  CYS A 164     -21.712  16.450  10.475  1.00 80.64      A    S  
ATOM   1333  N   GLN A 165     -23.261  20.136   9.772  1.00 87.31      A    N  
ATOM   1334  CA  GLN A 165     -24.358  20.216   8.811  1.00 88.04      A    C  
ATOM   1335  C   GLN A 165     -24.242  19.050   7.831  1.00 90.07      A    C  
ATOM   1336  O   GLN A 165     -23.251  18.924   7.125  1.00 87.13      A    O  
ATOM   1337  CB  GLN A 165     -24.371  21.560   8.078  1.00 83.65      A    C  
ATOM   1338  CG  GLN A 165     -25.026  22.667   8.930  1.00 71.75      A    C  
ATOM   1339  CD  GLN A 165     -25.167  23.984   8.170  1.00 64.62      A    C  
ATOM   1340  NE2 GLN A 165     -25.899  24.932   8.690  1.00 55.19      A    N  
ATOM   1341  OE1 GLN A 165     -24.630  24.181   7.099  1.00 57.78      A    O  
ATOM   1342  N   LEU A 166     -25.260  18.203   7.804  1.00 91.88      A    N  
ATOM   1343  CA  LEU A 166     -25.343  17.148   6.807  1.00 93.38      A    C  
ATOM   1344  C   LEU A 166     -25.776  17.736   5.463  1.00 93.90      A    C  
ATOM   1345  O   LEU A 166     -26.689  18.577   5.431  1.00 91.80      A    O  
ATOM   1346  CB  LEU A 166     -26.285  16.034   7.271  1.00 91.67      A    C  
ATOM   1347  CG  LEU A 166     -25.789  15.253   8.494  1.00 90.94      A    C  
ATOM   1348  CD1 LEU A 166     -26.873  14.248   8.910  1.00 88.07      A    C  
ATOM   1349  CD2 LEU A 166     -24.496  14.482   8.207  1.00 87.97      A    C  
ATOM   1350  N   PRO A 167     -25.186  17.311   4.345  1.00 94.11      A    N  
ATOM   1351  CA  PRO A 167     -25.618  17.737   3.028  1.00 94.23      A    C  
ATOM   1352  C   PRO A 167     -27.035  17.218   2.732  1.00 94.71      A    C  
ATOM   1353  O   PRO A 167     -27.413  16.125   3.148  1.00 93.10      A    O  
ATOM   1354  CB  PRO A 167     -24.568  17.185   2.066  1.00 92.54      A    C  
ATOM   1355  CG  PRO A 167     -24.054  15.935   2.785  1.00 91.26      A    C  
ATOM   1356  CD  PRO A 167     -24.118  16.325   4.257  1.00 93.67      A    C  
ATOM   1357  N   LYS A 168     -27.809  17.989   1.943  1.00 93.51      A    N  
ATOM   1358  CA  LYS A 168     -29.134  17.543   1.468  1.00 93.21      A    C  
ATOM   1359  C   LYS A 168     -29.033  16.342   0.518  1.00 93.68      A    C  
ATOM   1360  O   LYS A 168     -29.861  15.446   0.561  1.00 90.65      A    O  
ATOM   1361  CB  LYS A 168     -29.876  18.693   0.762  1.00 91.98      A    C  
ATOM   1362  CG  LYS A 168     -30.307  19.810   1.721  1.00 82.95      A    C  
ATOM   1363  CD  LYS A 168     -31.160  20.850   0.972  1.00 72.70      A    C  
ATOM   1364  CE  LYS A 168     -31.637  21.951   1.921  1.00 62.35      A    C  
ATOM   1365  NZ  LYS A 168     -32.502  22.956   1.231  1.00 50.92      A    N1+
ATOM   1366  N   ARG A 169     -27.991  16.350  -0.338  1.00 93.87      A    N  
ATOM   1367  CA  ARG A 169     -27.660  15.255  -1.254  1.00 94.22      A    C  
ATOM   1368  C   ARG A 169     -26.275  14.737  -0.894  1.00 95.13      A    C  
ATOM   1369  O   ARG A 169     -25.327  15.509  -0.860  1.00 92.80      A    O  
ATOM   1370  CB  ARG A 169     -27.763  15.744  -2.712  1.00 91.62      A    C  
ATOM   1371  CG  ARG A 169     -27.641  14.596  -3.735  1.00 81.27      A    C  
ATOM   1372  CD  ARG A 169     -27.830  15.107  -5.177  1.00 75.69      A    C  
ATOM   1373  NE  ARG A 169     -27.730  14.034  -6.178  1.00 64.38      A    N  
ATOM   1374  CZ  ARG A 169     -27.915  14.151  -7.485  1.00 56.87      A    C  
ATOM   1375  NH1 ARG A 169     -28.223  15.285  -8.039  1.00 51.51      A    N1+
ATOM   1376  NH2 ARG A 169     -27.790  13.119  -8.268  1.00 48.06      A    N  
ATOM   1377  N   PHE A 170     -26.172  13.448  -0.606  1.00 95.15      A    N  
ATOM   1378  CA  PHE A 170     -24.901  12.829  -0.222  1.00 95.51      A    C  
ATOM   1379  C   PHE A 170     -23.990  12.538  -1.415  1.00 96.06      A    C  
ATOM   1380  O   PHE A 170     -22.768  12.581  -1.257  1.00 93.30      A    O  
ATOM   1381  CB  PHE A 170     -25.158  11.562   0.598  1.00 94.46      A    C  
ATOM   1382  CG  PHE A 170     -25.654  11.861   1.997  1.00 95.22      A    C  
ATOM   1383  CD1 PHE A 170     -24.733  12.193   3.011  1.00 93.11      A    C  
ATOM   1384  CD2 PHE A 170     -27.030  11.857   2.288  1.00 93.40      A    C  
ATOM   1385  CE1 PHE A 170     -25.176  12.524   4.300  1.00 91.92      A    C  
ATOM   1386  CE2 PHE A 170     -27.481  12.194   3.577  1.00 92.12      A    C  
ATOM   1387  CZ  PHE A 170     -26.555  12.534   4.584  1.00 92.95      A    C  
ATOM   1388  N   THR A 171     -24.546  12.300  -2.602  1.00 95.63      A    N  
ATOM   1389  CA  THR A 171     -23.775  12.153  -3.840  1.00 95.38      A    C  
ATOM   1390  C   THR A 171     -22.928  13.399  -4.090  1.00 95.56      A    C  
ATOM   1391  O   THR A 171     -23.447  14.523  -4.075  1.00 94.36      A    O  
ATOM   1392  CB  THR A 171     -24.700  11.896  -5.036  1.00 93.62      A    C  
ATOM   1393  CG2 THR A 171     -23.926  11.697  -6.339  1.00 86.27      A    C  
ATOM   1394  OG1 THR A 171     -25.454  10.728  -4.790  1.00 86.93      A    O  
ATOM   1395  N   ALA A 172     -21.627  13.211  -4.300  1.00 95.89      A    N  
ATOM   1396  CA  ALA A 172     -20.713  14.282  -4.646  1.00 95.78      A    C  
ATOM   1397  C   ALA A 172     -20.827  14.645  -6.137  1.00 95.89      A    C  
ATOM   1398  O   ALA A 172     -21.157  13.809  -6.975  1.00 94.03      A    O  
ATOM   1399  CB  ALA A 172     -19.292  13.874  -4.264  1.00 94.35      A    C  
ATOM   1400  N   GLN A 173     -20.504  15.891  -6.465  1.00 95.04      A    N  
ATOM   1401  CA  GLN A 173     -20.400  16.325  -7.854  1.00 94.34      A    C  
ATOM   1402  C   GLN A 173     -19.337  15.502  -8.590  1.00 95.48      A    C  
ATOM   1403  O   GLN A 173     -18.308  15.178  -8.013  1.00 92.25      A    O  
ATOM   1404  CB  GLN A 173     -20.090  17.830  -7.862  1.00 90.35      A    C  
ATOM   1405  CG  GLN A 173     -20.035  18.411  -9.287  1.00 82.89      A    C  
ATOM   1406  CD  GLN A 173     -19.781  19.929  -9.301  1.00 79.51      A    C  
ATOM   1407  NE2 GLN A 173     -19.565  20.503 -10.451  1.00 68.59      A    N  
ATOM   1408  OE1 GLN A 173     -19.792  20.601  -8.282  1.00 72.46      A    O  
ATOM   1409  N   GLY A 174     -19.595  15.155  -9.851  1.00 95.00      A    N  
ATOM   1410  CA  GLY A 174     -18.651  14.390 -10.678  1.00 95.42      A    C  
ATOM   1411  C   GLY A 174     -18.528  12.900 -10.344  1.00 96.51      A    C  
ATOM   1412  O   GLY A 174     -17.817  12.179 -11.038  1.00 93.90      A    O  
ATOM   1413  N   LEU A 175     -19.224  12.417  -9.301  1.00 96.30      A    N  
ATOM   1414  CA  LEU A 175     -19.252  11.004  -8.927  1.00 96.59      A    C  
ATOM   1415  C   LEU A 175     -20.634  10.380  -9.189  1.00 96.13      A    C  
ATOM   1416  O   LEU A 175     -21.646  11.084  -9.155  1.00 94.05      A    O  
ATOM   1417  CB  LEU A 175     -18.815  10.829  -7.458  1.00 96.13      A    C  
ATOM   1418  CG  LEU A 175     -17.384  11.307  -7.141  1.00 95.88      A    C  
ATOM   1419  CD1 LEU A 175     -17.037  10.914  -5.699  1.00 94.47      A    C  
ATOM   1420  CD2 LEU A 175     -16.324  10.686  -8.052  1.00 94.30      A    C  
ATOM   1421  N   PRO A 176     -20.699   9.057  -9.420  1.00 95.88      A    N  
ATOM   1422  CA  PRO A 176     -21.963   8.358  -9.585  1.00 94.78      A    C  
ATOM   1423  C   PRO A 176     -22.809   8.403  -8.306  1.00 95.57      A    C  
ATOM   1424  O   PRO A 176     -22.289   8.580  -7.193  1.00 94.47      A    O  
ATOM   1425  CB  PRO A 176     -21.594   6.920  -9.974  1.00 92.68      A    C  
ATOM   1426  CG  PRO A 176     -20.215   6.734  -9.343  1.00 90.64      A    C  
ATOM   1427  CD  PRO A 176     -19.585   8.114  -9.474  1.00 94.11      A    C  
ATOM   1428  N   ASP A 177     -24.113   8.213  -8.464  1.00 96.24      A    N  
ATOM   1429  CA  ASP A 177     -25.042   8.157  -7.341  1.00 96.23      A    C  
ATOM   1430  C   ASP A 177     -24.707   7.007  -6.390  1.00 96.79      A    C  
ATOM   1431  O   ASP A 177     -24.376   5.889  -6.794  1.00 95.44      A    O  
ATOM   1432  CB  ASP A 177     -26.499   8.077  -7.832  1.00 94.34      A    C  
ATOM   1433  CG  ASP A 177     -27.054   9.424  -8.295  1.00 88.86      A    C  
ATOM   1434  OD1 ASP A 177     -26.688  10.471  -7.695  1.00 83.29      A    O  
ATOM   1435  OD2 ASP A 177     -27.910   9.451  -9.202  1.00 83.02      A    O1-
ATOM   1436  N   LEU A 178     -24.802   7.304  -5.099  1.00 97.25      A    N  
ATOM   1437  CA  LEU A 178     -24.551   6.334  -4.046  1.00 97.48      A    C  
ATOM   1438  C   LEU A 178     -25.784   5.461  -3.807  1.00 97.46      A    C  
ATOM   1439  O   LEU A 178     -26.916   5.946  -3.752  1.00 96.31      A    O  
ATOM   1440  CB  LEU A 178     -24.154   7.059  -2.755  1.00 97.18      A    C  
ATOM   1441  CG  LEU A 178     -22.870   7.910  -2.832  1.00 96.18      A    C  
ATOM   1442  CD1 LEU A 178     -22.581   8.433  -1.417  1.00 94.39      A    C  
ATOM   1443  CD2 LEU A 178     -21.653   7.137  -3.311  1.00 93.84      A    C  
ATOM   1444  N   ASN A 179     -25.561   4.176  -3.556  1.00 97.38      A    N  
ATOM   1445  CA  ASN A 179     -26.608   3.287  -3.060  1.00 97.24      A    C  
ATOM   1446  C   ASN A 179     -26.926   3.561  -1.574  1.00 97.49      A    C  
ATOM   1447  O   ASN A 179     -26.192   4.252  -0.869  1.00 97.07      A    O  
ATOM   1448  CB  ASN A 179     -26.227   1.826  -3.362  1.00 96.90      A    C  
ATOM   1449  CG  ASN A 179     -25.060   1.320  -2.529  1.00 97.24      A    C  
ATOM   1450  ND2 ASN A 179     -24.089   0.693  -3.151  1.00 93.59      A    N  
ATOM   1451  OD1 ASN A 179     -25.008   1.451  -1.320  1.00 94.34      A    O  
ATOM   1452  N   HIS A 180     -28.006   2.964  -1.072  1.00 96.87      A    N  
ATOM   1453  CA  HIS A 180     -28.467   3.167   0.302  1.00 96.47      A    C  
ATOM   1454  C   HIS A 180     -27.404   2.844   1.367  1.00 96.87      A    C  
ATOM   1455  O   HIS A 180     -27.260   3.569   2.349  1.00 96.33      A    O  
ATOM   1456  CB  HIS A 180     -29.744   2.331   0.527  1.00 95.19      A    C  
ATOM   1457  CG  HIS A 180     -29.499   0.839   0.525  1.00 84.35      A    C  
ATOM   1458  CD2 HIS A 180     -29.290   0.065   1.640  1.00 71.85      A    C  
ATOM   1459  ND1 HIS A 180     -29.379   0.014  -0.573  1.00 71.83      A    N  
ATOM   1460  CE1 HIS A 180     -29.097  -1.223  -0.138  1.00 66.97      A    C  
ATOM   1461  NE2 HIS A 180     -29.036  -1.238   1.201  1.00 67.92      A    N  
ATOM   1462  N   SER A 181     -26.617   1.787   1.160  1.00 97.43      A    N  
ATOM   1463  CA  SER A 181     -25.554   1.367   2.083  1.00 97.36      A    C  
ATOM   1464  C   SER A 181     -24.408   2.379   2.123  1.00 97.87      A    C  
ATOM   1465  O   SER A 181     -23.929   2.761   3.198  1.00 97.21      A    O  
ATOM   1466  CB  SER A 181     -25.053  -0.012   1.640  1.00 95.75      A    C  
ATOM   1467  OG  SER A 181     -24.013  -0.468   2.481  1.00 88.03      A    O  
ATOM   1468  N   GLN A 182     -24.009   2.889   0.962  1.00 97.89      A    N  
ATOM   1469  CA  GLN A 182     -22.989   3.925   0.827  1.00 98.09      A    C  
ATOM   1470  C   GLN A 182     -23.469   5.255   1.435  1.00 98.00      A    C  
ATOM   1471  O   GLN A 182     -22.731   5.884   2.191  1.00 97.77      A    O  
ATOM   1472  CB  GLN A 182     -22.642   4.095  -0.657  1.00 97.99      A    C  
ATOM   1473  CG  GLN A 182     -21.895   2.895  -1.263  1.00 97.55      A    C  
ATOM   1474  CD  GLN A 182     -21.816   2.971  -2.788  1.00 97.76      A    C  
ATOM   1475  NE2 GLN A 182     -20.871   2.291  -3.402  1.00 93.79      A    N  
ATOM   1476  OE1 GLN A 182     -22.603   3.615  -3.452  1.00 94.84      A    O  
ATOM   1477  N   VAL A 183     -24.708   5.669   1.180  1.00 97.94      A    N  
ATOM   1478  CA  VAL A 183     -25.301   6.874   1.790  1.00 97.74      A    C  
ATOM   1479  C   VAL A 183     -25.300   6.767   3.314  1.00 97.72      A    C  
ATOM   1480  O   VAL A 183     -24.911   7.709   4.001  1.00 97.43      A    O  
ATOM   1481  CB  VAL A 183     -26.729   7.129   1.269  1.00 97.27      A    C  
ATOM   1482  CG1 VAL A 183     -27.438   8.264   2.032  1.00 95.12      A    C  
ATOM   1483  CG2 VAL A 183     -26.704   7.534  -0.210  1.00 95.26      A    C  
ATOM   1484  N   TYR A 184     -25.687   5.611   3.863  1.00 97.62      A    N  
ATOM   1485  CA  TYR A 184     -25.660   5.378   5.301  1.00 97.44      A    C  
ATOM   1486  C   TYR A 184     -24.239   5.489   5.874  1.00 97.55      A    C  
ATOM   1487  O   TYR A 184     -24.044   6.135   6.910  1.00 97.21      A    O  
ATOM   1488  CB  TYR A 184     -26.260   4.006   5.617  1.00 97.18      A    C  
ATOM   1489  CG  TYR A 184     -26.262   3.715   7.108  1.00 96.42      A    C  
ATOM   1490  CD1 TYR A 184     -25.173   3.048   7.695  1.00 94.37      A    C  
ATOM   1491  CD2 TYR A 184     -27.320   4.179   7.906  1.00 94.29      A    C  
ATOM   1492  CE1 TYR A 184     -25.151   2.849   9.088  1.00 93.34      A    C  
ATOM   1493  CE2 TYR A 184     -27.305   3.977   9.300  1.00 92.96      A    C  
ATOM   1494  CZ  TYR A 184     -26.207   3.318   9.888  1.00 93.57      A    C  
ATOM   1495  OH  TYR A 184     -26.173   3.141  11.243  1.00 91.77      A    O  
ATOM   1496  N   ALA A 185     -23.251   4.906   5.186  1.00 97.91      A    N  
ATOM   1497  CA  ALA A 185     -21.850   5.004   5.586  1.00 98.10      A    C  
ATOM   1498  C   ALA A 185     -21.396   6.470   5.616  1.00 98.13      A    C  
ATOM   1499  O   ALA A 185     -20.955   6.943   6.665  1.00 97.84      A    O  
ATOM   1500  CB  ALA A 185     -20.992   4.138   4.659  1.00 98.15      A    C  
ATOM   1501  N   VAL A 186     -21.595   7.220   4.532  1.00 97.92      A    N  
ATOM   1502  CA  VAL A 186     -21.235   8.646   4.448  1.00 97.95      A    C  
ATOM   1503  C   VAL A 186     -21.910   9.446   5.569  1.00 97.66      A    C  
ATOM   1504  O   VAL A 186     -21.233  10.130   6.336  1.00 97.24      A    O  
ATOM   1505  CB  VAL A 186     -21.586   9.228   3.061  1.00 97.78      A    C  
ATOM   1506  CG1 VAL A 186     -21.296  10.733   2.985  1.00 97.00      A    C  
ATOM   1507  CG2 VAL A 186     -20.765   8.564   1.942  1.00 97.01      A    C  
ATOM   1508  N   LYS A 187     -23.232   9.314   5.727  1.00 97.49      A    N  
ATOM   1509  CA  LYS A 187     -24.010  10.028   6.753  1.00 97.14      A    C  
ATOM   1510  C   LYS A 187     -23.504   9.747   8.167  1.00 97.03      A    C  
ATOM   1511  O   LYS A 187     -23.409  10.659   8.982  1.00 96.24      A    O  
ATOM   1512  CB  LYS A 187     -25.493   9.646   6.615  1.00 96.32      A    C  
ATOM   1513  CG  LYS A 187     -26.399  10.361   7.647  1.00 91.53      A    C  
ATOM   1514  CD  LYS A 187     -27.868   9.972   7.461  1.00 89.04      A    C  
ATOM   1515  CE  LYS A 187     -28.729  10.668   8.522  1.00 78.66      A    C  
ATOM   1516  NZ  LYS A 187     -30.166  10.309   8.403  1.00 72.92      A    N1+
ATOM   1517  N   THR A 188     -23.203   8.491   8.464  1.00 97.39      A    N  
ATOM   1518  CA  THR A 188     -22.779   8.067   9.802  1.00 97.06      A    C  
ATOM   1519  C   THR A 188     -21.366   8.543  10.112  1.00 97.18      A    C  
ATOM   1520  O   THR A 188     -21.117   9.086  11.182  1.00 96.51      A    O  
ATOM   1521  CB  THR A 188     -22.868   6.537   9.944  1.00 96.52      A    C  
ATOM   1522  CG2 THR A 188     -22.590   6.080  11.378  1.00 92.01      A    C  
ATOM   1523  OG1 THR A 188     -24.176   6.105   9.639  1.00 92.96      A    O  
ATOM   1524  N   VAL A 189     -20.443   8.390   9.158  1.00 97.51      A    N  
ATOM   1525  CA  VAL A 189     -19.023   8.741   9.300  1.00 97.56      A    C  
ATOM   1526  C   VAL A 189     -18.828  10.242   9.499  1.00 97.48      A    C  
ATOM   1527  O   VAL A 189     -18.040  10.638  10.365  1.00 96.49      A    O  
ATOM   1528  CB  VAL A 189     -18.248   8.227   8.078  1.00 96.78      A    C  
ATOM   1529  CG1 VAL A 189     -16.842   8.801   7.989  1.00 90.64      A    C  
ATOM   1530  CG2 VAL A 189     -18.123   6.701   8.150  1.00 90.74      A    C  
ATOM   1531  N   LEU A 190     -19.561  11.087   8.784  1.00 97.41      A    N  
ATOM   1532  CA  LEU A 190     -19.484  12.544   8.945  1.00 97.03      A    C  
ATOM   1533  C   LEU A 190     -19.852  13.012  10.363  1.00 96.57      A    C  
ATOM   1534  O   LEU A 190     -19.399  14.066  10.796  1.00 95.45      A    O  
ATOM   1535  CB  LEU A 190     -20.407  13.214   7.903  1.00 97.00      A    C  
ATOM   1536  CG  LEU A 190     -19.918  13.124   6.444  1.00 96.64      A    C  
ATOM   1537  CD1 LEU A 190     -20.977  13.731   5.519  1.00 95.88      A    C  
ATOM   1538  CD2 LEU A 190     -18.603  13.861   6.206  1.00 95.42      A    C  
ATOM   1539  N   GLN A 191     -20.625  12.228  11.102  1.00 96.82      A    N  
ATOM   1540  CA  GLN A 191     -21.114  12.543  12.451  1.00 96.54      A    C  
ATOM   1541  C   GLN A 191     -20.297  11.882  13.570  1.00 96.37      A    C  
ATOM   1542  O   GLN A 191     -20.649  12.035  14.744  1.00 94.88      A    O  
ATOM   1543  CB  GLN A 191     -22.587  12.159  12.546  1.00 95.67      A    C  
ATOM   1544  CG  GLN A 191     -23.466  13.032  11.648  1.00 93.94      A    C  
ATOM   1545  CD  GLN A 191     -24.913  12.558  11.718  1.00 92.65      A    C  
ATOM   1546  NE2 GLN A 191     -25.287  11.635  10.857  1.00 81.79      A    N  
ATOM   1547  OE1 GLN A 191     -25.696  12.979  12.541  1.00 84.36      A    O  
ATOM   1548  N   ARG A 192     -19.215  11.146  13.263  1.00 96.66      A    N  
ATOM   1549  CA  ARG A 192     -18.420  10.422  14.258  1.00 96.63      A    C  
ATOM   1550  C   ARG A 192     -16.943  10.817  14.198  1.00 97.10      A    C  
ATOM   1551  O   ARG A 192     -16.390  10.948  13.106  1.00 96.57      A    O  
ATOM   1552  CB  ARG A 192     -18.589   8.903  14.071  1.00 95.29      A    C  
ATOM   1553  CG  ARG A 192     -19.999   8.439  14.459  1.00 89.72      A    C  
ATOM   1554  CD  ARG A 192     -20.110   6.910  14.349  1.00 84.58      A    C  
ATOM   1555  NE  ARG A 192     -21.438   6.428  14.728  1.00 76.56      A    N  
ATOM   1556  CZ  ARG A 192     -21.821   5.159  14.758  1.00 69.47      A    C  
ATOM   1557  NH1 ARG A 192     -21.010   4.177  14.451  1.00 63.65      A    N1+
ATOM   1558  NH2 ARG A 192     -23.045   4.856  15.106  1.00 61.87      A    N  
ATOM   1559  N   PRO A 193     -16.264  10.938  15.351  1.00 96.74      A    N  
ATOM   1560  CA  PRO A 193     -14.835  11.244  15.387  1.00 96.83      A    C  
ATOM   1561  C   PRO A 193     -13.944  10.057  14.998  1.00 97.45      A    C  
ATOM   1562  O   PRO A 193     -12.833  10.248  14.541  1.00 97.19      A    O  
ATOM   1563  CB  PRO A 193     -14.565  11.726  16.813  1.00 95.74      A    C  
ATOM   1564  CG  PRO A 193     -15.631  11.011  17.634  1.00 92.90      A    C  
ATOM   1565  CD  PRO A 193     -16.821  10.912  16.691  1.00 95.48      A    C  
ATOM   1566  N   LEU A 194     -14.437   8.831  15.171  1.00 97.44      A    N  
ATOM   1567  CA  LEU A 194     -13.751   7.620  14.722  1.00 97.81      A    C  
ATOM   1568  C   LEU A 194     -14.767   6.684  14.060  1.00 97.96      A    C  
ATOM   1569  O   LEU A 194     -15.787   6.363  14.656  1.00 97.37      A    O  
ATOM   1570  CB  LEU A 194     -13.046   6.963  15.919  1.00 97.65      A    C  
ATOM   1571  CG  LEU A 194     -12.332   5.636  15.598  1.00 97.31      A    C  
ATOM   1572  CD1 LEU A 194     -11.194   5.802  14.585  1.00 95.96      A    C  
ATOM   1573  CD2 LEU A 194     -11.726   5.072  16.887  1.00 95.38      A    C  
ATOM   1574  N   SER A 195     -14.449   6.234  12.853  1.00 98.16      A    N  
ATOM   1575  CA  SER A 195     -15.299   5.293  12.120  1.00 98.26      A    C  
ATOM   1576  C   SER A 195     -14.475   4.276  11.347  1.00 98.67      A    C  
ATOM   1577  O   SER A 195     -13.421   4.599  10.797  1.00 98.43      A    O  
ATOM   1578  CB  SER A 195     -16.213   6.032  11.152  1.00 97.48      A    C  
ATOM   1579  OG  SER A 195     -17.056   6.928  11.843  1.00 93.56      A    O  
ATOM   1580  N   LEU A 196     -15.005   3.061  11.265  1.00 98.52      A    N  
ATOM   1581  CA  LEU A 196     -14.500   1.989  10.418  1.00 98.60      A    C  
ATOM   1582  C   LEU A 196     -15.530   1.722   9.315  1.00 98.67      A    C  
ATOM   1583  O   LEU A 196     -16.716   1.547   9.607  1.00 98.24      A    O  
ATOM   1584  CB  LEU A 196     -14.240   0.727  11.248  1.00 98.36      A    C  
ATOM   1585  CG  LEU A 196     -13.390   0.899  12.519  1.00 96.94      A    C  
ATOM   1586  CD1 LEU A 196     -13.178  -0.454  13.193  1.00 95.28      A    C  
ATOM   1587  CD2 LEU A 196     -12.010   1.493  12.227  1.00 94.66      A    C  
ATOM   1588  N   ILE A 197     -15.083   1.671   8.055  1.00 98.74      A    N  
ATOM   1589  CA  ILE A 197     -15.906   1.235   6.922  1.00 98.70      A    C  
ATOM   1590  C   ILE A 197     -15.322  -0.065   6.391  1.00 98.78      A    C  
ATOM   1591  O   ILE A 197     -14.191  -0.087   5.896  1.00 98.48      A    O  
ATOM   1592  CB  ILE A 197     -16.007   2.315   5.828  1.00 98.68      A    C  
ATOM   1593  CG1 ILE A 197     -16.689   3.582   6.376  1.00 98.06      A    C  
ATOM   1594  CG2 ILE A 197     -16.780   1.767   4.602  1.00 98.30      A    C  
ATOM   1595  CD1 ILE A 197     -16.751   4.736   5.372  1.00 96.44      A    C  
ATOM   1596  N   GLN A 198     -16.097  -1.139   6.458  1.00 98.60      A    N  
ATOM   1597  CA  GLN A 198     -15.773  -2.376   5.768  1.00 98.50      A    C  
ATOM   1598  C   GLN A 198     -16.320  -2.317   4.343  1.00 98.58      A    C  
ATOM   1599  O   GLN A 198     -17.523  -2.194   4.139  1.00 98.21      A    O  
ATOM   1600  CB  GLN A 198     -16.307  -3.581   6.542  1.00 98.25      A    C  
ATOM   1601  CG  GLN A 198     -15.788  -4.895   5.941  1.00 97.65      A    C  
ATOM   1602  CD  GLN A 198     -16.390  -6.142   6.576  1.00 97.42      A    C  
ATOM   1603  NE2 GLN A 198     -15.810  -7.297   6.345  1.00 92.53      A    N  
ATOM   1604  OE1 GLN A 198     -17.402  -6.108   7.260  1.00 93.66      A    O  
ATOM   1605  N   GLY A 199     -15.425  -2.420   3.349  1.00 98.27      A    N  
ATOM   1606  CA  GLY A 199     -15.779  -2.459   1.942  1.00 98.15      A    C  
ATOM   1607  C   GLY A 199     -15.456  -3.822   1.331  1.00 98.20      A    C  
ATOM   1608  O   GLY A 199     -14.326  -4.000   0.874  1.00 97.38      A    O  
ATOM   1609  N   PRO A 200     -16.406  -4.764   1.290  1.00 98.37      A    N  
ATOM   1610  CA  PRO A 200     -16.214  -6.031   0.599  1.00 98.39      A    C  
ATOM   1611  C   PRO A 200     -15.848  -5.841  -0.887  1.00 98.22      A    C  
ATOM   1612  O   PRO A 200     -15.999  -4.742  -1.439  1.00 97.59      A    O  
ATOM   1613  CB  PRO A 200     -17.526  -6.804   0.786  1.00 98.16      A    C  
ATOM   1614  CG  PRO A 200     -18.113  -6.207   2.060  1.00 97.70      A    C  
ATOM   1615  CD  PRO A 200     -17.693  -4.747   1.966  1.00 98.32      A    C  
ATOM   1616  N   PRO A 201     -15.372  -6.889  -1.578  1.00 98.18      A    N  
ATOM   1617  CA  PRO A 201     -14.997  -6.792  -2.983  1.00 98.05      A    C  
ATOM   1618  C   PRO A 201     -16.114  -6.222  -3.875  1.00 97.99      A    C  
ATOM   1619  O   PRO A 201     -17.253  -6.681  -3.844  1.00 96.80      A    O  
ATOM   1620  CB  PRO A 201     -14.618  -8.218  -3.398  1.00 97.47      A    C  
ATOM   1621  CG  PRO A 201     -14.145  -8.841  -2.086  1.00 96.34      A    C  
ATOM   1622  CD  PRO A 201     -15.059  -8.204  -1.054  1.00 97.72      A    C  
ATOM   1623  N   GLY A 202     -15.780  -5.210  -4.686  1.00 97.58      A    N  
ATOM   1624  CA  GLY A 202     -16.707  -4.614  -5.635  1.00 97.21      A    C  
ATOM   1625  C   GLY A 202     -17.792  -3.695  -5.046  1.00 97.67      A    C  
ATOM   1626  O   GLY A 202     -18.654  -3.245  -5.798  1.00 96.30      A    O  
ATOM   1627  N   THR A 203     -17.753  -3.365  -3.746  1.00 98.09      A    N  
ATOM   1628  CA  THR A 203     -18.807  -2.559  -3.091  1.00 98.18      A    C  
ATOM   1629  C   THR A 203     -18.642  -1.039  -3.210  1.00 97.91      A    C  
ATOM   1630  O   THR A 203     -19.408  -0.275  -2.603  1.00 96.95      A    O  
ATOM   1631  CB  THR A 203     -18.966  -2.950  -1.619  1.00 97.95      A    C  
ATOM   1632  CG2 THR A 203     -19.411  -4.403  -1.465  1.00 96.72      A    C  
ATOM   1633  OG1 THR A 203     -17.740  -2.771  -0.944  1.00 96.69      A    O  
ATOM   1634  N   GLY A 204     -17.664  -0.559  -3.981  1.00 97.41      A    N  
ATOM   1635  CA  GLY A 204     -17.468   0.867  -4.230  1.00 97.36      A    C  
ATOM   1636  C   GLY A 204     -16.789   1.632  -3.086  1.00 97.72      A    C  
ATOM   1637  O   GLY A 204     -17.166   2.770  -2.803  1.00 96.95      A    O  
ATOM   1638  N   LYS A 205     -15.773   1.038  -2.430  1.00 97.32      A    N  
ATOM   1639  CA  LYS A 205     -14.941   1.691  -1.399  1.00 97.30      A    C  
ATOM   1640  C   LYS A 205     -14.428   3.053  -1.860  1.00 97.83      A    C  
ATOM   1641  O   LYS A 205     -14.726   4.049  -1.216  1.00 97.32      A    O  
ATOM   1642  CB  LYS A 205     -13.731   0.816  -1.015  1.00 95.53      A    C  
ATOM   1643  CG  LYS A 205     -14.127  -0.410  -0.180  1.00 87.82      A    C  
ATOM   1644  CD  LYS A 205     -12.912  -1.126   0.438  1.00 84.92      A    C  
ATOM   1645  CE  LYS A 205     -11.960  -1.708  -0.619  1.00 77.12      A    C  
ATOM   1646  NZ  LYS A 205     -11.852  -3.174  -0.551  1.00 72.03      A    N1+
ATOM   1647  N   THR A 206     -13.758   3.102  -3.008  1.00 97.47      A    N  
ATOM   1648  CA  THR A 206     -13.119   4.318  -3.527  1.00 97.25      A    C  
ATOM   1649  C   THR A 206     -14.119   5.452  -3.773  1.00 97.76      A    C  
ATOM   1650  O   THR A 206     -13.872   6.585  -3.390  1.00 97.42      A    O  
ATOM   1651  CB  THR A 206     -12.372   4.004  -4.829  1.00 95.89      A    C  
ATOM   1652  CG2 THR A 206     -11.358   5.072  -5.205  1.00 88.90      A    C  
ATOM   1653  OG1 THR A 206     -11.687   2.778  -4.703  1.00 90.31      A    O  
ATOM   1654  N   VAL A 207     -15.282   5.159  -4.358  1.00 97.64      A    N  
ATOM   1655  CA  VAL A 207     -16.340   6.162  -4.576  1.00 97.71      A    C  
ATOM   1656  C   VAL A 207     -16.904   6.662  -3.243  1.00 98.11      A    C  
ATOM   1657  O   VAL A 207     -17.121   7.862  -3.065  1.00 97.79      A    O  
ATOM   1658  CB  VAL A 207     -17.471   5.590  -5.455  1.00 96.54      A    C  
ATOM   1659  CG1 VAL A 207     -18.649   6.561  -5.605  1.00 86.74      A    C  
ATOM   1660  CG2 VAL A 207     -16.957   5.276  -6.864  1.00 86.77      A    C  
ATOM   1661  N   THR A 208     -17.101   5.761  -2.280  1.00 98.13      A    N  
ATOM   1662  CA  THR A 208     -17.594   6.102  -0.946  1.00 98.36      A    C  
ATOM   1663  C   THR A 208     -16.585   6.973  -0.200  1.00 98.48      A    C  
ATOM   1664  O   THR A 208     -16.947   8.027   0.317  1.00 98.35      A    O  
ATOM   1665  CB  THR A 208     -17.919   4.836  -0.140  1.00 98.26      A    C  
ATOM   1666  CG2 THR A 208     -18.634   5.155   1.166  1.00 96.98      A    C  
ATOM   1667  OG1 THR A 208     -18.774   3.992  -0.881  1.00 96.89      A    O  
ATOM   1668  N   SER A 209     -15.303   6.587  -0.213  1.00 98.57      A    N  
ATOM   1669  CA  SER A 209     -14.196   7.345   0.369  1.00 98.63      A    C  
ATOM   1670  C   SER A 209     -14.062   8.729  -0.261  1.00 98.69      A    C  
ATOM   1671  O   SER A 209     -14.045   9.727   0.460  1.00 98.53      A    O  
ATOM   1672  CB  SER A 209     -12.882   6.563   0.198  1.00 98.49      A    C  
ATOM   1673  OG  SER A 209     -12.943   5.347   0.907  1.00 97.72      A    O  
ATOM   1674  N   ALA A 210     -14.073   8.829  -1.600  1.00 98.48      A    N  
ATOM   1675  CA  ALA A 210     -14.011  10.111  -2.304  1.00 98.53      A    C  
ATOM   1676  C   ALA A 210     -15.197  11.023  -1.963  1.00 98.40      A    C  
ATOM   1677  O   ALA A 210     -15.020  12.221  -1.744  1.00 98.23      A    O  
ATOM   1678  CB  ALA A 210     -13.938   9.836  -3.811  1.00 98.38      A    C  
ATOM   1679  N   THR A 211     -16.394  10.463  -1.821  1.00 98.42      A    N  
ATOM   1680  CA  THR A 211     -17.593  11.210  -1.420  1.00 98.37      A    C  
ATOM   1681  C   THR A 211     -17.484  11.730   0.015  1.00 98.30      A    C  
ATOM   1682  O   THR A 211     -17.826  12.880   0.286  1.00 98.04      A    O  
ATOM   1683  CB  THR A 211     -18.855  10.346  -1.565  1.00 98.12      A    C  
ATOM   1684  CG2 THR A 211     -20.126  11.149  -1.267  1.00 96.60      A    C  
ATOM   1685  OG1 THR A 211     -18.984   9.866  -2.883  1.00 96.43      A    O  
ATOM   1686  N   ILE A 212     -16.966  10.924   0.946  1.00 98.33      A    N  
ATOM   1687  CA  ILE A 212     -16.708  11.363   2.324  1.00 98.31      A    C  
ATOM   1688  C   ILE A 212     -15.701  12.516   2.329  1.00 98.31      A    C  
ATOM   1689  O   ILE A 212     -15.969  13.554   2.939  1.00 98.12      A    O  
ATOM   1690  CB  ILE A 212     -16.219  10.183   3.194  1.00 98.42      A    C  
ATOM   1691  CG1 ILE A 212     -17.371   9.172   3.430  1.00 98.14      A    C  
ATOM   1692  CG2 ILE A 212     -15.677  10.669   4.555  1.00 98.13      A    C  
ATOM   1693  CD1 ILE A 212     -16.875   7.790   3.864  1.00 97.57      A    C  
ATOM   1694  N   VAL A 213     -14.594  12.371   1.612  1.00 98.40      A    N  
ATOM   1695  CA  VAL A 213     -13.547  13.394   1.502  1.00 98.45      A    C  
ATOM   1696  C   VAL A 213     -14.107  14.693   0.912  1.00 98.34      A    C  
ATOM   1697  O   VAL A 213     -13.845  15.758   1.468  1.00 97.97      A    O  
ATOM   1698  CB  VAL A 213     -12.365  12.870   0.679  1.00 98.50      A    C  
ATOM   1699  CG1 VAL A 213     -11.342  13.959   0.366  1.00 97.97      A    C  
ATOM   1700  CG2 VAL A 213     -11.634  11.764   1.451  1.00 98.01      A    C  
ATOM   1701  N   TYR A 214     -14.940  14.610  -0.122  1.00 98.29      A    N  
ATOM   1702  CA  TYR A 214     -15.610  15.768  -0.708  1.00 98.19      A    C  
ATOM   1703  C   TYR A 214     -16.421  16.554   0.331  1.00 97.92      A    C  
ATOM   1704  O   TYR A 214     -16.293  17.773   0.449  1.00 97.45      A    O  
ATOM   1705  CB  TYR A 214     -16.514  15.300  -1.851  1.00 97.92      A    C  
ATOM   1706  CG  TYR A 214     -17.382  16.389  -2.443  1.00 97.64      A    C  
ATOM   1707  CD1 TYR A 214     -18.740  16.505  -2.078  1.00 96.54      A    C  
ATOM   1708  CD2 TYR A 214     -16.829  17.302  -3.358  1.00 96.76      A    C  
ATOM   1709  CE1 TYR A 214     -19.539  17.506  -2.643  1.00 96.06      A    C  
ATOM   1710  CE2 TYR A 214     -17.628  18.310  -3.935  1.00 95.95      A    C  
ATOM   1711  CZ  TYR A 214     -18.981  18.402  -3.576  1.00 96.19      A    C  
ATOM   1712  OH  TYR A 214     -19.769  19.374  -4.152  1.00 94.51      A    O  
ATOM   1713  N   HIS A 215     -17.229  15.875   1.144  1.00 97.92      A    N  
ATOM   1714  CA  HIS A 215     -18.020  16.535   2.185  1.00 97.61      A    C  
ATOM   1715  C   HIS A 215     -17.160  17.071   3.336  1.00 97.25      A    C  
ATOM   1716  O   HIS A 215     -17.482  18.138   3.868  1.00 96.41      A    O  
ATOM   1717  CB  HIS A 215     -19.102  15.582   2.691  1.00 97.63      A    C  
ATOM   1718  CG  HIS A 215     -20.188  15.329   1.677  1.00 97.55      A    C  
ATOM   1719  CD2 HIS A 215     -20.604  14.101   1.226  1.00 91.46      A    C  
ATOM   1720  ND1 HIS A 215     -20.924  16.291   1.011  1.00 90.85      A    N  
ATOM   1721  CE1 HIS A 215     -21.756  15.662   0.176  1.00 92.54      A    C  
ATOM   1722  NE2 HIS A 215     -21.600  14.334   0.283  1.00 93.68      A    N  
ATOM   1723  N   LEU A 216     -16.078  16.391   3.717  1.00 97.65      A    N  
ATOM   1724  CA  LEU A 216     -15.139  16.868   4.733  1.00 97.33      A    C  
ATOM   1725  C   LEU A 216     -14.403  18.136   4.275  1.00 97.04      A    C  
ATOM   1726  O   LEU A 216     -14.342  19.098   5.042  1.00 96.10      A    O  
ATOM   1727  CB  LEU A 216     -14.127  15.761   5.074  1.00 97.38      A    C  
ATOM   1728  CG  LEU A 216     -14.701  14.565   5.854  1.00 97.11      A    C  
ATOM   1729  CD1 LEU A 216     -13.633  13.484   5.976  1.00 96.28      A    C  
ATOM   1730  CD2 LEU A 216     -15.157  14.961   7.263  1.00 95.97      A    C  
ATOM   1731  N   ALA A 217     -13.910  18.168   3.045  1.00 97.63      A    N  
ATOM   1732  CA  ALA A 217     -13.226  19.324   2.467  1.00 97.39      A    C  
ATOM   1733  C   ALA A 217     -14.141  20.563   2.431  1.00 96.60      A    C  
ATOM   1734  O   ALA A 217     -13.739  21.656   2.832  1.00 95.06      A    O  
ATOM   1735  CB  ALA A 217     -12.729  18.940   1.069  1.00 97.39      A    C  
ATOM   1736  N   ARG A 218     -15.416  20.381   2.076  1.00 96.47      A    N  
ATOM   1737  CA  ARG A 218     -16.411  21.458   2.056  1.00 95.66      A    C  
ATOM   1738  C   ARG A 218     -16.808  22.010   3.431  1.00 94.99      A    C  
ATOM   1739  O   ARG A 218     -17.492  23.031   3.487  1.00 91.86      A    O  
ATOM   1740  CB  ARG A 218     -17.655  21.009   1.279  1.00 94.51      A    C  
ATOM   1741  CG  ARG A 218     -17.360  20.879  -0.226  1.00 88.56      A    C  
ATOM   1742  CD  ARG A 218     -18.657  20.729  -1.030  1.00 82.25      A    C  
ATOM   1743  NE  ARG A 218     -19.418  21.996  -1.022  1.00 75.63      A    N  
ATOM   1744  CZ  ARG A 218     -20.647  22.178  -1.482  1.00 69.68      A    C  
ATOM   1745  NH1 ARG A 218     -21.343  21.191  -1.979  1.00 61.20      A    N1+
ATOM   1746  NH2 ARG A 218     -21.188  23.359  -1.462  1.00 61.15      A    N  
ATOM   1747  N   GLN A 219     -16.397  21.394   4.541  1.00 94.76      A    N  
ATOM   1748  CA  GLN A 219     -16.586  21.963   5.880  1.00 92.96      A    C  
ATOM   1749  C   GLN A 219     -15.622  23.131   6.168  1.00 91.41      A    C  
ATOM   1750  O   GLN A 219     -15.799  23.818   7.176  1.00 83.91      A    O  
ATOM   1751  CB  GLN A 219     -16.456  20.886   6.964  1.00 90.83      A    C  
ATOM   1752  CG  GLN A 219     -17.570  19.829   6.888  1.00 87.98      A    C  
ATOM   1753  CD  GLN A 219     -17.412  18.717   7.930  1.00 84.35      A    C  
ATOM   1754  NE2 GLN A 219     -18.248  17.702   7.862  1.00 74.77      A    N  
ATOM   1755  OE1 GLN A 219     -16.574  18.747   8.816  1.00 77.48      A    O  
ATOM   1756  N   GLY A 220     -14.592  23.352   5.332  1.00 87.18      A    N  
ATOM   1757  CA  GLY A 220     -13.677  24.496   5.434  1.00 86.55      A    C  
ATOM   1758  C   GLY A 220     -12.711  24.455   6.620  1.00 88.56      A    C  
ATOM   1759  O   GLY A 220     -12.211  25.489   7.048  1.00 80.79      A    O  
ATOM   1760  N   ASN A 221     -12.437  23.274   7.190  1.00 88.50      A    N  
ATOM   1761  CA  ASN A 221     -11.539  23.121   8.342  1.00 89.10      A    C  
ATOM   1762  C   ASN A 221     -10.068  22.870   7.952  1.00 90.96      A    C  
ATOM   1763  O   ASN A 221      -9.341  22.199   8.689  1.00 84.64      A    O  
ATOM   1764  CB  ASN A 221     -12.086  22.029   9.281  1.00 84.29      A    C  
ATOM   1765  CG  ASN A 221     -13.432  22.397   9.872  1.00 81.46      A    C  
ATOM   1766  ND2 ASN A 221     -14.461  21.646   9.560  1.00 72.68      A    N  
ATOM   1767  OD1 ASN A 221     -13.572  23.318  10.655  1.00 73.73      A    O  
ATOM   1768  N   GLY A 222      -9.635  23.398   6.800  1.00 93.72      A    N  
ATOM   1769  CA  GLY A 222      -8.330  23.146   6.211  1.00 95.64      A    C  
ATOM   1770  C   GLY A 222      -8.281  21.859   5.373  1.00 97.32      A    C  
ATOM   1771  O   GLY A 222      -9.299  21.177   5.233  1.00 96.38      A    O  
ATOM   1772  N   PRO A 223      -7.095  21.514   4.829  1.00 97.67      A    N  
ATOM   1773  CA  PRO A 223      -6.931  20.354   3.960  1.00 98.13      A    C  
ATOM   1774  C   PRO A 223      -7.304  19.041   4.651  1.00 98.42      A    C  
ATOM   1775  O   PRO A 223      -6.941  18.798   5.806  1.00 98.07      A    O  
ATOM   1776  CB  PRO A 223      -5.465  20.353   3.518  1.00 97.03      A    C  
ATOM   1777  CG  PRO A 223      -5.024  21.807   3.709  1.00 93.16      A    C  
ATOM   1778  CD  PRO A 223      -5.857  22.267   4.904  1.00 96.74      A    C  
ATOM   1779  N   VAL A 224      -7.992  18.164   3.924  1.00 98.56      A    N  
ATOM   1780  CA  VAL A 224      -8.235  16.775   4.339  1.00 98.76      A    C  
ATOM   1781  C   VAL A 224      -7.026  15.931   3.939  1.00 98.80      A    C  
ATOM   1782  O   VAL A 224      -6.589  15.979   2.792  1.00 98.66      A    O  
ATOM   1783  CB  VAL A 224      -9.530  16.219   3.721  1.00 98.45      A    C  
ATOM   1784  CG1 VAL A 224      -9.825  14.793   4.215  1.00 97.47      A    C  
ATOM   1785  CG2 VAL A 224     -10.739  17.094   4.084  1.00 97.54      A    C  
ATOM   1786  N   LEU A 225      -6.492  15.144   4.871  1.00 98.83      A    N  
ATOM   1787  CA  LEU A 225      -5.427  14.189   4.564  1.00 98.82      A    C  
ATOM   1788  C   LEU A 225      -6.034  12.842   4.158  1.00 98.84      A    C  
ATOM   1789  O   LEU A 225      -6.818  12.252   4.902  1.00 98.79      A    O  
ATOM   1790  CB  LEU A 225      -4.477  14.065   5.765  1.00 98.79      A    C  
ATOM   1791  CG  LEU A 225      -3.276  13.126   5.527  1.00 98.59      A    C  
ATOM   1792  CD1 LEU A 225      -2.357  13.628   4.414  1.00 98.29      A    C  
ATOM   1793  CD2 LEU A 225      -2.454  13.024   6.810  1.00 98.22      A    C  
ATOM   1794  N   VAL A 226      -5.636  12.351   2.991  1.00 98.92      A    N  
ATOM   1795  CA  VAL A 226      -6.073  11.071   2.443  1.00 98.94      A    C  
ATOM   1796  C   VAL A 226      -4.870  10.181   2.201  1.00 98.89      A    C  
ATOM   1797  O   VAL A 226      -3.949  10.558   1.474  1.00 98.62      A    O  
ATOM   1798  CB  VAL A 226      -6.882  11.274   1.156  1.00 98.73      A    C  
ATOM   1799  CG1 VAL A 226      -7.316   9.940   0.564  1.00 97.72      A    C  
ATOM   1800  CG2 VAL A 226      -8.143  12.100   1.435  1.00 97.93      A    C  
ATOM   1801  N   CYS A 227      -4.864   9.011   2.819  1.00 98.81      A    N  
ATOM   1802  CA  CYS A 227      -3.764   8.061   2.721  1.00 98.82      A    C  
ATOM   1803  C   CYS A 227      -4.245   6.664   2.323  1.00 98.71      A    C  
ATOM   1804  O   CYS A 227      -5.399   6.300   2.506  1.00 98.37      A    O  
ATOM   1805  CB  CYS A 227      -2.992   8.035   4.051  1.00 98.75      A    C  
ATOM   1806  SG  CYS A 227      -2.213   9.640   4.392  1.00 98.57      A    S  
ATOM   1807  N   ALA A 228      -3.305   5.874   1.806  1.00 98.51      A    N  
ATOM   1808  CA  ALA A 228      -3.401   4.430   1.661  1.00 98.21      A    C  
ATOM   1809  C   ALA A 228      -1.984   3.829   1.767  1.00 98.00      A    C  
ATOM   1810  O   ALA A 228      -1.015   4.559   1.562  1.00 97.46      A    O  
ATOM   1811  CB  ALA A 228      -4.071   4.100   0.320  1.00 97.75      A    C  
ATOM   1812  N   PRO A 229      -1.824   2.527   2.072  1.00 97.69      A    N  
ATOM   1813  CA  PRO A 229      -0.482   1.932   2.179  1.00 97.12      A    C  
ATOM   1814  C   PRO A 229       0.259   1.888   0.843  1.00 96.21      A    C  
ATOM   1815  O   PRO A 229       1.458   2.174   0.788  1.00 94.94      A    O  
ATOM   1816  CB  PRO A 229      -0.723   0.539   2.778  1.00 96.74      A    C  
ATOM   1817  CG  PRO A 229      -2.181   0.227   2.452  1.00 95.87      A    C  
ATOM   1818  CD  PRO A 229      -2.848   1.597   2.468  1.00 97.39      A    C  
ATOM   1819  N   SER A 230      -0.434   1.603  -0.269  1.00 95.70      A    N  
ATOM   1820  CA  SER A 230       0.173   1.489  -1.595  1.00 94.78      A    C  
ATOM   1821  C   SER A 230      -0.009   2.749  -2.451  1.00 95.47      A    C  
ATOM   1822  O   SER A 230      -1.016   3.449  -2.365  1.00 95.02      A    O  
ATOM   1823  CB  SER A 230      -0.340   0.241  -2.316  1.00 92.50      A    C  
ATOM   1824  OG  SER A 230      -1.622   0.442  -2.861  1.00 86.89      A    O  
ATOM   1825  N   ASN A 231       0.955   3.020  -3.338  1.00 93.80      A    N  
ATOM   1826  CA  ASN A 231       0.847   4.134  -4.280  1.00 94.30      A    C  
ATOM   1827  C   ASN A 231      -0.325   3.970  -5.253  1.00 95.04      A    C  
ATOM   1828  O   ASN A 231      -1.020   4.944  -5.508  1.00 94.76      A    O  
ATOM   1829  CB  ASN A 231       2.169   4.310  -5.043  1.00 93.85      A    C  
ATOM   1830  CG  ASN A 231       3.221   4.953  -4.164  1.00 92.87      A    C  
ATOM   1831  ND2 ASN A 231       4.142   4.183  -3.631  1.00 87.73      A    N  
ATOM   1832  OD1 ASN A 231       3.239   6.151  -3.942  1.00 88.82      A    O  
ATOM   1833  N   ILE A 232      -0.593   2.750  -5.710  1.00 93.40      A    N  
ATOM   1834  CA  ILE A 232      -1.708   2.453  -6.624  1.00 93.11      A    C  
ATOM   1835  C   ILE A 232      -3.052   2.819  -5.987  1.00 94.73      A    C  
ATOM   1836  O   ILE A 232      -3.869   3.486  -6.606  1.00 94.63      A    O  
ATOM   1837  CB  ILE A 232      -1.662   0.960  -7.050  1.00 91.03      A    C  
ATOM   1838  CG1 ILE A 232      -0.353   0.651  -7.824  1.00 83.95      A    C  
ATOM   1839  CG2 ILE A 232      -2.902   0.599  -7.900  1.00 81.64      A    C  
ATOM   1840  CD1 ILE A 232      -0.123  -0.839  -8.097  1.00 73.24      A    C  
ATOM   1841  N   ALA A 233      -3.267   2.435  -4.714  1.00 94.84      A    N  
ATOM   1842  CA  ALA A 233      -4.494   2.776  -4.001  1.00 95.93      A    C  
ATOM   1843  C   ALA A 233      -4.636   4.297  -3.787  1.00 97.01      A    C  
ATOM   1844  O   ALA A 233      -5.729   4.850  -3.936  1.00 97.24      A    O  
ATOM   1845  CB  ALA A 233      -4.520   2.004  -2.675  1.00 95.89      A    C  
ATOM   1846  N   VAL A 234      -3.529   4.991  -3.485  1.00 96.56      A    N  
ATOM   1847  CA  VAL A 234      -3.534   6.462  -3.381  1.00 97.66      A    C  
ATOM   1848  C   VAL A 234      -3.871   7.097  -4.721  1.00 97.95      A    C  
ATOM   1849  O   VAL A 234      -4.673   8.021  -4.748  1.00 98.02      A    O  
ATOM   1850  CB  VAL A 234      -2.190   7.019  -2.867  1.00 97.83      A    C  
ATOM   1851  CG1 VAL A 234      -2.206   8.550  -2.775  1.00 97.23      A    C  
ATOM   1852  CG2 VAL A 234      -1.861   6.515  -1.461  1.00 97.32      A    C  
ATOM   1853  N   ASP A 235      -3.291   6.620  -5.827  1.00 96.88      A    N  
ATOM   1854  CA  ASP A 235      -3.486   7.193  -7.158  1.00 97.10      A    C  
ATOM   1855  C   ASP A 235      -4.943   7.039  -7.616  1.00 97.72      A    C  
ATOM   1856  O   ASP A 235      -5.571   8.021  -8.015  1.00 97.72      A    O  
ATOM   1857  CB  ASP A 235      -2.476   6.583  -8.152  1.00 96.58      A    C  
ATOM   1858  CG  ASP A 235      -1.014   6.934  -7.835  1.00 95.69      A    C  
ATOM   1859  OD1 ASP A 235      -0.752   7.909  -7.083  1.00 93.63      A    O  
ATOM   1860  OD2 ASP A 235      -0.102   6.221  -8.319  1.00 92.89      A    O1-
ATOM   1861  N   GLN A 236      -5.544   5.864  -7.415  1.00 97.26      A    N  
ATOM   1862  CA  GLN A 236      -6.958   5.617  -7.703  1.00 97.26      A    C  
ATOM   1863  C   GLN A 236      -7.891   6.529  -6.894  1.00 97.83      A    C  
ATOM   1864  O   GLN A 236      -8.877   7.060  -7.417  1.00 97.56      A    O  
ATOM   1865  CB  GLN A 236      -7.303   4.153  -7.375  1.00 96.34      A    C  
ATOM   1866  CG  GLN A 236      -6.714   3.156  -8.388  1.00 90.08      A    C  
ATOM   1867  CD  GLN A 236      -6.991   1.698  -8.003  1.00 82.53      A    C  
ATOM   1868  NE2 GLN A 236      -6.656   0.759  -8.863  1.00 69.85      A    N  
ATOM   1869  OE1 GLN A 236      -7.512   1.384  -6.952  1.00 73.79      A    O  
ATOM   1870  N   LEU A 237      -7.593   6.731  -5.609  1.00 97.56      A    N  
ATOM   1871  CA  LEU A 237      -8.398   7.596  -4.757  1.00 97.93      A    C  
ATOM   1872  C   LEU A 237      -8.203   9.077  -5.109  1.00 98.46      A    C  
ATOM   1873  O   LEU A 237      -9.170   9.836  -5.125  1.00 98.26      A    O  
ATOM   1874  CB  LEU A 237      -8.080   7.252  -3.292  1.00 97.23      A    C  
ATOM   1875  CG  LEU A 237      -8.972   7.971  -2.258  1.00 93.55      A    C  
ATOM   1876  CD1 LEU A 237     -10.465   7.814  -2.504  1.00 92.36      A    C  
ATOM   1877  CD2 LEU A 237      -8.678   7.360  -0.883  1.00 92.27      A    C  
ATOM   1878  N   THR A 238      -6.969   9.472  -5.462  1.00 98.48      A    N  
ATOM   1879  CA  THR A 238      -6.633  10.822  -5.932  1.00 98.58      A    C  
ATOM   1880  C   THR A 238      -7.408  11.179  -7.196  1.00 98.64      A    C  
ATOM   1881  O   THR A 238      -8.035  12.234  -7.235  1.00 98.51      A    O  
ATOM   1882  CB  THR A 238      -5.120  10.929  -6.217  1.00 98.45      A    C  
ATOM   1883  CG2 THR A 238      -4.686  12.329  -6.664  1.00 97.24      A    C  
ATOM   1884  OG1 THR A 238      -4.370  10.651  -5.060  1.00 96.82      A    O  
ATOM   1885  N   GLU A 239      -7.437  10.285  -8.172  1.00 98.57      A    N  
ATOM   1886  CA  GLU A 239      -8.202  10.463  -9.406  1.00 98.33      A    C  
ATOM   1887  C   GLU A 239      -9.695  10.648  -9.112  1.00 98.40      A    C  
ATOM   1888  O   GLU A 239     -10.337  11.570  -9.610  1.00 97.96      A    O  
ATOM   1889  CB  GLU A 239      -7.968   9.248 -10.313  1.00 97.58      A    C  
ATOM   1890  CG  GLU A 239      -8.584   9.444 -11.703  1.00 91.78      A    C  
ATOM   1891  CD  GLU A 239      -8.493   8.199 -12.604  1.00 88.41      A    C  
ATOM   1892  OE1 GLU A 239      -8.894   8.329 -13.781  1.00 81.53      A    O  
ATOM   1893  OE2 GLU A 239      -8.088   7.123 -12.105  1.00 82.10      A    O1-
ATOM   1894  N   LYS A 240     -10.245   9.816  -8.224  1.00 98.28      A    N  
ATOM   1895  CA  LYS A 240     -11.666   9.873  -7.888  1.00 98.01      A    C  
ATOM   1896  C   LYS A 240     -12.052  11.149  -7.149  1.00 98.38      A    C  
ATOM   1897  O   LYS A 240     -13.113  11.695  -7.404  1.00 98.01      A    O  
ATOM   1898  CB  LYS A 240     -12.066   8.611  -7.089  1.00 97.16      A    C  
ATOM   1899  CG  LYS A 240     -13.481   8.113  -7.439  1.00 91.25      A    C  
ATOM   1900  CD  LYS A 240     -13.500   7.558  -8.862  1.00 86.24      A    C  
ATOM   1901  CE  LYS A 240     -14.853   7.092  -9.340  1.00 83.55      A    C  
ATOM   1902  NZ  LYS A 240     -14.828   6.995 -10.831  1.00 76.13      A    N1+
ATOM   1903  N   ILE A 241     -11.203  11.634  -6.259  1.00 98.32      A    N  
ATOM   1904  CA  ILE A 241     -11.408  12.905  -5.560  1.00 98.59      A    C  
ATOM   1905  C   ILE A 241     -11.295  14.081  -6.539  1.00 98.50      A    C  
ATOM   1906  O   ILE A 241     -12.118  14.993  -6.477  1.00 98.31      A    O  
ATOM   1907  CB  ILE A 241     -10.425  13.040  -4.380  1.00 98.58      A    C  
ATOM   1908  CG1 ILE A 241     -10.707  11.966  -3.298  1.00 98.17      A    C  
ATOM   1909  CG2 ILE A 241     -10.548  14.435  -3.732  1.00 98.28      A    C  
ATOM   1910  CD1 ILE A 241      -9.533  11.769  -2.336  1.00 97.50      A    C  
ATOM   1911  N   HIS A 242     -10.342  14.038  -7.484  1.00 98.53      A    N  
ATOM   1912  CA  HIS A 242     -10.184  15.076  -8.495  1.00 98.54      A    C  
ATOM   1913  C   HIS A 242     -11.429  15.231  -9.377  1.00 98.44      A    C  
ATOM   1914  O   HIS A 242     -11.838  16.356  -9.672  1.00 98.03      A    O  
ATOM   1915  CB  HIS A 242      -8.937  14.784  -9.335  1.00 98.40      A    C  
ATOM   1916  CG  HIS A 242      -8.707  15.824 -10.398  1.00 98.08      A    C  
ATOM   1917  CD2 HIS A 242      -8.829  15.655 -11.758  1.00 90.01      A    C  
ATOM   1918  ND1 HIS A 242      -8.408  17.155 -10.190  1.00 88.27      A    N  
ATOM   1919  CE1 HIS A 242      -8.347  17.758 -11.388  1.00 91.48      A    C  
ATOM   1920  NE2 HIS A 242      -8.591  16.886 -12.365  1.00 93.63      A    N  
ATOM   1921  N   GLN A 243     -12.126  14.138  -9.695  1.00 98.32      A    N  
ATOM   1922  CA  GLN A 243     -13.400  14.161 -10.439  1.00 98.05      A    C  
ATOM   1923  C   GLN A 243     -14.509  14.980  -9.750  1.00 97.93      A    C  
ATOM   1924  O   GLN A 243     -15.477  15.370 -10.401  1.00 96.81      A    O  
ATOM   1925  CB  GLN A 243     -13.894  12.720 -10.683  1.00 97.34      A    C  
ATOM   1926  CG  GLN A 243     -13.041  11.972 -11.718  1.00 94.68      A    C  
ATOM   1927  CD  GLN A 243     -13.334  10.468 -11.813  1.00 92.97      A    C  
ATOM   1928  NE2 GLN A 243     -12.497   9.735 -12.518  1.00 82.65      A    N  
ATOM   1929  OE1 GLN A 243     -14.285   9.907 -11.278  1.00 86.11      A    O  
ATOM   1930  N   THR A 244     -14.382  15.285  -8.448  1.00 98.06      A    N  
ATOM   1931  CA  THR A 244     -15.345  16.134  -7.726  1.00 97.84      A    C  
ATOM   1932  C   THR A 244     -15.116  17.639  -7.926  1.00 97.71      A    C  
ATOM   1933  O   THR A 244     -15.946  18.443  -7.511  1.00 96.46      A    O  
ATOM   1934  CB  THR A 244     -15.377  15.828  -6.226  1.00 97.58      A    C  
ATOM   1935  CG2 THR A 244     -15.541  14.340  -5.917  1.00 95.25      A    C  
ATOM   1936  OG1 THR A 244     -14.217  16.278  -5.570  1.00 95.51      A    O  
ATOM   1937  N   GLY A 245     -13.992  18.037  -8.546  1.00 97.88      A    N  
ATOM   1938  CA  GLY A 245     -13.607  19.427  -8.758  1.00 97.79      A    C  
ATOM   1939  C   GLY A 245     -12.832  20.069  -7.600  1.00 97.95      A    C  
ATOM   1940  O   GLY A 245     -12.563  21.265  -7.645  1.00 96.57      A    O  
ATOM   1941  N   LEU A 246     -12.464  19.316  -6.564  1.00 98.07      A    N  
ATOM   1942  CA  LEU A 246     -11.638  19.810  -5.465  1.00 98.13      A    C  
ATOM   1943  C   LEU A 246     -10.184  20.027  -5.903  1.00 98.21      A    C  
ATOM   1944  O   LEU A 246      -9.668  19.332  -6.775  1.00 97.77      A    O  
ATOM   1945  CB  LEU A 246     -11.693  18.823  -4.281  1.00 97.88      A    C  
ATOM   1946  CG  LEU A 246     -13.052  18.723  -3.574  1.00 97.27      A    C  
ATOM   1947  CD1 LEU A 246     -12.961  17.652  -2.484  1.00 96.27      A    C  
ATOM   1948  CD2 LEU A 246     -13.478  20.034  -2.908  1.00 95.97      A    C  
ATOM   1949  N   LYS A 247      -9.485  20.951  -5.232  1.00 98.31      A    N  
ATOM   1950  CA  LYS A 247      -8.039  21.153  -5.388  1.00 98.29      A    C  
ATOM   1951  C   LYS A 247      -7.282  20.035  -4.672  1.00 98.50      A    C  
ATOM   1952  O   LYS A 247      -7.149  20.038  -3.445  1.00 98.12      A    O  
ATOM   1953  CB  LYS A 247      -7.614  22.519  -4.848  1.00 97.24      A    C  
ATOM   1954  CG  LYS A 247      -8.184  23.677  -5.674  1.00 90.40      A    C  
ATOM   1955  CD  LYS A 247      -7.718  24.992  -5.048  1.00 85.32      A    C  
ATOM   1956  CE  LYS A 247      -8.298  26.187  -5.799  1.00 73.69      A    C  
ATOM   1957  NZ  LYS A 247      -7.879  27.442  -5.148  1.00 66.14      A    N1+
ATOM   1958  N   VAL A 248      -6.755  19.089  -5.439  1.00 98.50      A    N  
ATOM   1959  CA  VAL A 248      -6.034  17.922  -4.924  1.00 98.61      A    C  
ATOM   1960  C   VAL A 248      -4.540  18.069  -5.172  1.00 98.61      A    C  
ATOM   1961  O   VAL A 248      -4.118  18.412  -6.274  1.00 98.35      A    O  
ATOM   1962  CB  VAL A 248      -6.570  16.608  -5.516  1.00 98.48      A    C  
ATOM   1963  CG1 VAL A 248      -5.963  15.406  -4.805  1.00 97.17      A    C  
ATOM   1964  CG2 VAL A 248      -8.100  16.505  -5.366  1.00 97.17      A    C  
ATOM   1965  N   VAL A 249      -3.725  17.791  -4.155  1.00 98.65      A    N  
ATOM   1966  CA  VAL A 249      -2.261  17.675  -4.280  1.00 98.67      A    C  
ATOM   1967  C   VAL A 249      -1.834  16.258  -3.937  1.00 98.77      A    C  
ATOM   1968  O   VAL A 249      -1.993  15.789  -2.818  1.00 98.53      A    O  
ATOM   1969  CB  VAL A 249      -1.533  18.726  -3.418  1.00 98.45      A    C  
ATOM   1970  CG1 VAL A 249      -0.013  18.557  -3.502  1.00 97.28      A    C  
ATOM   1971  CG2 VAL A 249      -1.861  20.150  -3.883  1.00 97.48      A    C  
ATOM   1972  N   ARG A 250      -1.216  15.575  -4.901  1.00 98.67      A    N  
ATOM   1973  CA  ARG A 250      -0.575  14.274  -4.706  1.00 98.56      A    C  
ATOM   1974  C   ARG A 250       0.860  14.452  -4.233  1.00 98.42      A    C  
ATOM   1975  O   ARG A 250       1.725  14.888  -4.999  1.00 97.96      A    O  
ATOM   1976  CB  ARG A 250      -0.699  13.464  -6.010  1.00 98.21      A    C  
ATOM   1977  CG  ARG A 250      -0.072  12.064  -5.948  1.00 97.19      A    C  
ATOM   1978  CD  ARG A 250      -0.751  11.163  -4.915  1.00 95.91      A    C  
ATOM   1979  NE  ARG A 250      -0.266   9.784  -5.063  1.00 95.14      A    N  
ATOM   1980  CZ  ARG A 250       0.645   9.142  -4.365  1.00 95.37      A    C  
ATOM   1981  NH1 ARG A 250       1.244   9.669  -3.342  1.00 91.18      A    N1+
ATOM   1982  NH2 ARG A 250       0.960   7.939  -4.703  1.00 92.12      A    N  
ATOM   1983  N   LEU A 251       1.156  14.098  -2.991  1.00 98.36      A    N  
ATOM   1984  CA  LEU A 251       2.512  14.127  -2.455  1.00 98.15      A    C  
ATOM   1985  C   LEU A 251       3.223  12.796  -2.737  1.00 97.83      A    C  
ATOM   1986  O   LEU A 251       2.853  11.756  -2.201  1.00 96.56      A    O  
ATOM   1987  CB  LEU A 251       2.462  14.472  -0.959  1.00 97.58      A    C  
ATOM   1988  CG  LEU A 251       3.854  14.682  -0.343  1.00 95.62      A    C  
ATOM   1989  CD1 LEU A 251       4.471  15.998  -0.818  1.00 91.52      A    C  
ATOM   1990  CD2 LEU A 251       3.753  14.749   1.177  1.00 91.17      A    C  
ATOM   1991  N   CYS A 252       4.285  12.855  -3.552  1.00 96.29      A    N  
ATOM   1992  CA  CYS A 252       5.123  11.705  -3.882  1.00 94.98      A    C  
ATOM   1993  C   CYS A 252       6.478  11.789  -3.171  1.00 94.94      A    C  
ATOM   1994  O   CYS A 252       7.001  12.872  -2.902  1.00 92.54      A    O  
ATOM   1995  CB  CYS A 252       5.270  11.603  -5.410  1.00 90.65      A    C  
ATOM   1996  SG  CYS A 252       3.646  11.281  -6.165  1.00 81.05      A    S  
ATOM   1997  N   ALA A 253       7.071  10.625  -2.887  1.00 94.09      A    N  
ATOM   1998  CA  ALA A 253       8.472  10.554  -2.486  1.00 92.69      A    C  
ATOM   1999  C   ALA A 253       9.365  11.016  -3.646  1.00 91.89      A    C  
ATOM   2000  O   ALA A 253       9.072  10.716  -4.802  1.00 89.64      A    O  
ATOM   2001  CB  ALA A 253       8.798   9.121  -2.063  1.00 90.88      A    C  
ATOM   2002  N   LYS A 254      10.503  11.666  -3.355  1.00 90.01      A    N  
ATOM   2003  CA  LYS A 254      11.443  12.157  -4.379  1.00 88.30      A    C  
ATOM   2004  C   LYS A 254      11.924  11.051  -5.324  1.00 88.86      A    C  
ATOM   2005  O   LYS A 254      12.086  11.283  -6.508  1.00 85.19      A    O  
ATOM   2006  CB  LYS A 254      12.656  12.823  -3.720  1.00 85.44      A    C  
ATOM   2007  CG  LYS A 254      12.290  14.130  -3.027  1.00 76.60      A    C  
ATOM   2008  CD  LYS A 254      13.557  14.833  -2.511  1.00 68.96      A    C  
ATOM   2009  CE  LYS A 254      13.187  16.169  -1.875  1.00 61.05      A    C  
ATOM   2010  NZ  LYS A 254      14.382  16.924  -1.456  1.00 53.67      A    N1+
ATOM   2011  N   SER A 255      12.097   9.843  -4.806  1.00 88.03      A    N  
ATOM   2012  CA  SER A 255      12.490   8.664  -5.595  1.00 86.87      A    C  
ATOM   2013  C   SER A 255      11.432   8.200  -6.600  1.00 87.19      A    C  
ATOM   2014  O   SER A 255      11.733   7.374  -7.444  1.00 84.95      A    O  
ATOM   2015  CB  SER A 255      12.822   7.508  -4.650  1.00 85.20      A    C  
ATOM   2016  OG  SER A 255      11.756   7.248  -3.765  1.00 80.05      A    O  
ATOM   2017  N   ARG A 256      10.197   8.699  -6.499  1.00 88.53      A    N  
ATOM   2018  CA  ARG A 256       9.085   8.346  -7.382  1.00 88.94      A    C  
ATOM   2019  C   ARG A 256       8.681   9.479  -8.318  1.00 89.12      A    C  
ATOM   2020  O   ARG A 256       7.735   9.310  -9.080  1.00 87.47      A    O  
ATOM   2021  CB  ARG A 256       7.877   7.873  -6.557  1.00 87.77      A    C  
ATOM   2022  CG  ARG A 256       8.147   6.578  -5.777  1.00 81.80      A    C  
ATOM   2023  CD  ARG A 256       6.874   6.078  -5.089  1.00 80.21      A    C  
ATOM   2024  NE  ARG A 256       5.840   5.674  -6.055  1.00 73.75      A    N  
ATOM   2025  CZ  ARG A 256       5.596   4.454  -6.536  1.00 69.34      A    C  
ATOM   2026  NH1 ARG A 256       6.276   3.410  -6.137  1.00 61.50      A    N1+
ATOM   2027  NH2 ARG A 256       4.672   4.271  -7.418  1.00 61.75      A    N  
ATOM   2028  N   GLU A 257       9.371  10.626  -8.290  1.00 89.21      A    N  
ATOM   2029  CA  GLU A 257       9.031  11.784  -9.138  1.00 88.95      A    C  
ATOM   2030  C   GLU A 257       9.142  11.480 -10.642  1.00 88.35      A    C  
ATOM   2031  O   GLU A 257       8.443  12.096 -11.438  1.00 85.88      A    O  
ATOM   2032  CB  GLU A 257       9.897  12.996  -8.749  1.00 88.33      A    C  
ATOM   2033  CG  GLU A 257       9.538  13.583  -7.365  1.00 87.66      A    C  
ATOM   2034  CD  GLU A 257      10.358  14.821  -6.931  1.00 87.13      A    C  
ATOM   2035  OE1 GLU A 257      10.150  15.313  -5.790  1.00 81.73      A    O  
ATOM   2036  OE2 GLU A 257      11.215  15.318  -7.692  1.00 84.18      A    O1-
ATOM   2037  N   ALA A 258       9.988  10.514 -11.030  1.00 86.72      A    N  
ATOM   2038  CA  ALA A 258      10.149  10.067 -12.416  1.00 85.11      A    C  
ATOM   2039  C   ALA A 258       9.104   9.017 -12.865  1.00 86.05      A    C  
ATOM   2040  O   ALA A 258       9.088   8.644 -14.028  1.00 83.23      A    O  
ATOM   2041  CB  ALA A 258      11.575   9.527 -12.566  1.00 82.06      A    C  
ATOM   2042  N   ILE A 259       8.288   8.502 -11.945  1.00 87.82      A    N  
ATOM   2043  CA  ILE A 259       7.308   7.456 -12.247  1.00 88.47      A    C  
ATOM   2044  C   ILE A 259       6.029   8.113 -12.733  1.00 89.23      A    C  
ATOM   2045  O   ILE A 259       5.439   8.920 -12.013  1.00 87.90      A    O  
ATOM   2046  CB  ILE A 259       7.059   6.542 -11.033  1.00 87.24      A    C  
ATOM   2047  CG1 ILE A 259       8.392   5.900 -10.579  1.00 84.43      A    C  
ATOM   2048  CG2 ILE A 259       6.030   5.448 -11.377  1.00 83.16      A    C  
ATOM   2049  CD1 ILE A 259       8.276   5.122  -9.269  1.00 75.74      A    C  
ATOM   2050  N   ASP A 260       5.599   7.734 -13.920  1.00 89.26      A    N  
ATOM   2051  CA  ASP A 260       4.355   8.227 -14.490  1.00 88.95      A    C  
ATOM   2052  C   ASP A 260       3.134   7.494 -13.912  1.00 90.25      A    C  
ATOM   2053  O   ASP A 260       3.187   6.332 -13.508  1.00 88.23      A    O  
ATOM   2054  CB  ASP A 260       4.430   8.177 -16.018  1.00 85.30      A    C  
ATOM   2055  CG  ASP A 260       3.530   9.224 -16.682  1.00 77.22      A    C  
ATOM   2056  OD1 ASP A 260       2.953  10.065 -15.947  1.00 69.97      A    O  
ATOM   2057  OD2 ASP A 260       3.446   9.203 -17.928  1.00 68.99      A    O1-
ATOM   2058  N   SER A 261       2.030   8.228 -13.809  1.00 91.81      A    N  
ATOM   2059  CA  SER A 261       0.747   7.712 -13.337  1.00 93.21      A    C  
ATOM   2060  C   SER A 261      -0.399   8.543 -13.922  1.00 95.05      A    C  
ATOM   2061  O   SER A 261      -0.181   9.697 -14.302  1.00 94.67      A    O  
ATOM   2062  CB  SER A 261       0.699   7.717 -11.801  1.00 91.63      A    C  
ATOM   2063  OG  SER A 261       0.422   9.011 -11.291  1.00 88.08      A    O  
ATOM   2064  N   PRO A 262      -1.639   8.043 -13.922  1.00 95.15      A    N  
ATOM   2065  CA  PRO A 262      -2.800   8.816 -14.385  1.00 95.77      A    C  
ATOM   2066  C   PRO A 262      -3.023  10.143 -13.646  1.00 96.99      A    C  
ATOM   2067  O   PRO A 262      -3.734  11.020 -14.132  1.00 95.85      A    O  
ATOM   2068  CB  PRO A 262      -3.991   7.879 -14.198  1.00 93.99      A    C  
ATOM   2069  CG  PRO A 262      -3.373   6.484 -14.261  1.00 89.38      A    C  
ATOM   2070  CD  PRO A 262      -2.019   6.687 -13.593  1.00 92.70      A    C  
ATOM   2071  N   VAL A 263      -2.412  10.315 -12.466  1.00 97.09      A    N  
ATOM   2072  CA  VAL A 263      -2.524  11.510 -11.622  1.00 97.41      A    C  
ATOM   2073  C   VAL A 263      -1.204  12.275 -11.493  1.00 97.76      A    C  
ATOM   2074  O   VAL A 263      -1.054  13.110 -10.603  1.00 96.99      A    O  
ATOM   2075  CB  VAL A 263      -3.154  11.186 -10.254  1.00 96.79      A    C  
ATOM   2076  CG1 VAL A 263      -4.568  10.624 -10.424  1.00 94.08      A    C  
ATOM   2077  CG2 VAL A 263      -2.322  10.186  -9.450  1.00 94.15      A    C  
ATOM   2078  N   SER A 264      -0.232  12.037 -12.391  1.00 97.10      A    N  
ATOM   2079  CA  SER A 264       1.059  12.735 -12.391  1.00 96.73      A    C  
ATOM   2080  C   SER A 264       0.917  14.252 -12.465  1.00 97.03      A    C  
ATOM   2081  O   SER A 264       1.672  14.975 -11.824  1.00 96.28      A    O  
ATOM   2082  CB  SER A 264       1.930  12.250 -13.555  1.00 94.97      A    C  
ATOM   2083  OG  SER A 264       2.393  10.951 -13.277  1.00 86.37      A    O  
ATOM   2084  N   PHE A 265      -0.106  14.766 -13.166  1.00 97.29      A    N  
ATOM   2085  CA  PHE A 265      -0.403  16.200 -13.245  1.00 97.38      A    C  
ATOM   2086  C   PHE A 265      -0.833  16.814 -11.900  1.00 97.52      A    C  
ATOM   2087  O   PHE A 265      -0.682  18.017 -11.701  1.00 97.27      A    O  
ATOM   2088  CB  PHE A 265      -1.455  16.434 -14.334  1.00 97.32      A    C  
ATOM   2089  CG  PHE A 265      -2.860  16.006 -13.955  1.00 97.54      A    C  
ATOM   2090  CD1 PHE A 265      -3.275  14.671 -14.122  1.00 97.07      A    C  
ATOM   2091  CD2 PHE A 265      -3.762  16.950 -13.436  1.00 97.14      A    C  
ATOM   2092  CE1 PHE A 265      -4.573  14.279 -13.777  1.00 96.56      A    C  
ATOM   2093  CE2 PHE A 265      -5.063  16.559 -13.090  1.00 96.59      A    C  
ATOM   2094  CZ  PHE A 265      -5.471  15.230 -13.263  1.00 96.77      A    C  
ATOM   2095  N   LEU A 266      -1.308  16.007 -10.944  1.00 97.92      A    N  
ATOM   2096  CA  LEU A 266      -1.656  16.440  -9.587  1.00 98.24      A    C  
ATOM   2097  C   LEU A 266      -0.480  16.323  -8.609  1.00 98.36      A    C  
ATOM   2098  O   LEU A 266      -0.584  16.791  -7.470  1.00 97.97      A    O  
ATOM   2099  CB  LEU A 266      -2.866  15.622  -9.068  1.00 98.36      A    C  
ATOM   2100  CG  LEU A 266      -4.151  15.794  -9.886  1.00 98.00      A    C  
ATOM   2101  CD1 LEU A 266      -5.222  14.840  -9.358  1.00 97.37      A    C  
ATOM   2102  CD2 LEU A 266      -4.688  17.227  -9.785  1.00 96.91      A    C  
ATOM   2103  N   ALA A 267       0.628  15.717  -9.019  1.00 98.14      A    N  
ATOM   2104  CA  ALA A 267       1.789  15.562  -8.163  1.00 97.91      A    C  
ATOM   2105  C   ALA A 267       2.386  16.931  -7.809  1.00 97.86      A    C  
ATOM   2106  O   ALA A 267       2.565  17.787  -8.676  1.00 97.33      A    O  
ATOM   2107  CB  ALA A 267       2.800  14.638  -8.830  1.00 97.42      A    C  
ATOM   2108  N   LEU A 268       2.751  17.118  -6.535  1.00 97.88      A    N  
ATOM   2109  CA  LEU A 268       3.276  18.388  -6.022  1.00 97.69      A    C  
ATOM   2110  C   LEU A 268       4.442  18.914  -6.871  1.00 97.19      A    C  
ATOM   2111  O   LEU A 268       4.481  20.102  -7.185  1.00 96.35      A    O  
ATOM   2112  CB  LEU A 268       3.689  18.189  -4.562  1.00 97.62      A    C  
ATOM   2113  CG  LEU A 268       4.317  19.438  -3.893  1.00 97.21      A    C  
ATOM   2114  CD1 LEU A 268       3.339  20.604  -3.823  1.00 96.23      A    C  
ATOM   2115  CD2 LEU A 268       4.747  19.107  -2.469  1.00 96.00      A    C  
ATOM   2116  N   HIS A 269       5.380  18.054  -7.265  1.00 96.21      A    N  
ATOM   2117  CA  HIS A 269       6.543  18.446  -8.075  1.00 94.95      A    C  
ATOM   2118  C   HIS A 269       6.161  18.922  -9.481  1.00 94.36      A    C  
ATOM   2119  O   HIS A 269       6.781  19.857  -9.979  1.00 93.24      A    O  
ATOM   2120  CB  HIS A 269       7.555  17.291  -8.123  1.00 93.77      A    C  
ATOM   2121  CG  HIS A 269       7.047  16.060  -8.816  1.00 91.67      A    C  
ATOM   2122  CD2 HIS A 269       7.275  15.720 -10.132  1.00 84.92      A    C  
ATOM   2123  ND1 HIS A 269       6.289  15.045  -8.267  1.00 86.04      A    N  
ATOM   2124  CE1 HIS A 269       6.064  14.117  -9.216  1.00 85.52      A    C  
ATOM   2125  NE2 HIS A 269       6.647  14.496 -10.353  1.00 85.87      A    N  
ATOM   2126  N   ASN A 270       5.113  18.361 -10.083  1.00 95.83      A    N  
ATOM   2127  CA  ASN A 270       4.615  18.783 -11.389  1.00 95.50      A    C  
ATOM   2128  C   ASN A 270       3.777  20.067 -11.290  1.00 95.55      A    C  
ATOM   2129  O   ASN A 270       3.950  20.964 -12.102  1.00 94.59      A    O  
ATOM   2130  CB  ASN A 270       3.820  17.635 -12.036  1.00 95.02      A    C  
ATOM   2131  CG  ASN A 270       4.708  16.478 -12.476  1.00 93.91      A    C  
ATOM   2132  ND2 ASN A 270       4.148  15.299 -12.596  1.00 87.90      A    N  
ATOM   2133  OD1 ASN A 270       5.896  16.622 -12.716  1.00 88.79      A    O  
ATOM   2134  N   GLN A 271       2.956  20.211 -10.246  1.00 96.57      A    N  
ATOM   2135  CA  GLN A 271       2.236  21.462 -10.005  1.00 96.79      A    C  
ATOM   2136  C   GLN A 271       3.198  22.639  -9.788  1.00 96.32      A    C  
ATOM   2137  O   GLN A 271       2.962  23.718 -10.309  1.00 95.13      A    O  
ATOM   2138  CB  GLN A 271       1.276  21.331  -8.819  1.00 97.16      A    C  
ATOM   2139  CG  GLN A 271       0.114  20.358  -9.098  1.00 96.73      A    C  
ATOM   2140  CD  GLN A 271      -1.001  20.442  -8.054  1.00 96.83      A    C  
ATOM   2141  NE2 GLN A 271      -1.723  19.374  -7.814  1.00 89.61      A    N  
ATOM   2142  OE1 GLN A 271      -1.255  21.465  -7.438  1.00 90.22      A    O  
ATOM   2143  N   ILE A 272       4.319  22.421  -9.080  1.00 96.69      A    N  
ATOM   2144  CA  ILE A 272       5.359  23.449  -8.903  1.00 95.96      A    C  
ATOM   2145  C   ILE A 272       5.963  23.878 -10.245  1.00 95.02      A    C  
ATOM   2146  O   ILE A 272       6.177  25.066 -10.445  1.00 93.46      A    O  
ATOM   2147  CB  ILE A 272       6.452  22.950  -7.930  1.00 95.34      A    C  
ATOM   2148  CG1 ILE A 272       5.890  22.886  -6.507  1.00 92.07      A    C  
ATOM   2149  CG2 ILE A 272       7.700  23.852  -7.953  1.00 91.50      A    C  
ATOM   2150  CD1 ILE A 272       6.767  22.082  -5.542  1.00 87.30      A    C  
ATOM   2151  N   ARG A 273       6.216  22.949 -11.169  1.00 94.64      A    N  
ATOM   2152  CA  ARG A 273       6.748  23.262 -12.511  1.00 92.81      A    C  
ATOM   2153  C   ARG A 273       5.794  24.135 -13.323  1.00 92.31      A    C  
ATOM   2154  O   ARG A 273       6.259  24.950 -14.102  1.00 89.06      A    O  
ATOM   2155  CB  ARG A 273       7.047  21.965 -13.283  1.00 90.52      A    C  
ATOM   2156  CG  ARG A 273       8.325  21.265 -12.788  1.00 83.80      A    C  
ATOM   2157  CD  ARG A 273       8.566  19.973 -13.574  1.00 80.21      A    C  
ATOM   2158  NE  ARG A 273       9.896  19.392 -13.267  1.00 74.93      A    N  
ATOM   2159  CZ  ARG A 273      10.805  18.994 -14.148  1.00 69.57      A    C  
ATOM   2160  NH1 ARG A 273      10.553  18.894 -15.419  1.00 61.72      A    N1+
ATOM   2161  NH2 ARG A 273      12.010  18.722 -13.768  1.00 62.69      A    N  
ATOM   2162  N   ASN A 274       4.496  24.004 -13.088  1.00 92.28      A    N  
ATOM   2163  CA  ASN A 274       3.451  24.715 -13.811  1.00 91.21      A    C  
ATOM   2164  C   ASN A 274       2.941  25.964 -13.061  1.00 91.78      A    C  
ATOM   2165  O   ASN A 274       1.886  26.489 -13.395  1.00 88.43      A    O  
ATOM   2166  CB  ASN A 274       2.321  23.718 -14.126  1.00 89.06      A    C  
ATOM   2167  CG  ASN A 274       2.761  22.546 -14.998  1.00 84.62      A    C  
ATOM   2168  ND2 ASN A 274       1.974  21.488 -15.021  1.00 74.48      A    N  
ATOM   2169  OD1 ASN A 274       3.787  22.533 -15.655  1.00 76.37      A    O  
ATOM   2170  N   MET A 275       3.641  26.435 -12.018  1.00 92.11      A    N  
ATOM   2171  CA  MET A 275       3.239  27.635 -11.268  1.00 92.40      A    C  
ATOM   2172  C   MET A 275       3.651  28.918 -11.989  1.00 92.23      A    C  
ATOM   2173  O   MET A 275       4.743  29.450 -11.774  1.00 88.20      A    O  
ATOM   2174  CB  MET A 275       3.811  27.626  -9.843  1.00 90.41      A    C  
ATOM   2175  CG  MET A 275       2.998  26.743  -8.902  1.00 86.83      A    C  
ATOM   2176  SD  MET A 275       3.622  26.712  -7.199  1.00 87.74      A    S  
ATOM   2177  CE  MET A 275       3.061  28.339  -6.630  1.00 80.23      A    C  
ATOM   2178  N   ASP A 276       2.724  29.490 -12.740  1.00 92.50      A    N  
ATOM   2179  CA  ASP A 276       2.920  30.782 -13.413  1.00 91.62      A    C  
ATOM   2180  C   ASP A 276       3.138  31.945 -12.431  1.00 92.47      A    C  
ATOM   2181  O   ASP A 276       3.743  32.960 -12.777  1.00 88.55      A    O  
ATOM   2182  CB  ASP A 276       1.707  31.077 -14.309  1.00 88.05      A    C  
ATOM   2183  CG  ASP A 276       1.503  30.025 -15.400  1.00 80.88      A    C  
ATOM   2184  OD1 ASP A 276       2.519  29.450 -15.847  1.00 72.54      A    O  
ATOM   2185  OD2 ASP A 276       0.326  29.803 -15.749  1.00 74.46      A    O1-
ATOM   2186  N   SER A 277       2.718  31.802 -11.164  1.00 92.46      A    N  
ATOM   2187  CA  SER A 277       2.935  32.785 -10.099  1.00 92.31      A    C  
ATOM   2188  C   SER A 277       4.398  32.908  -9.645  1.00 93.46      A    C  
ATOM   2189  O   SER A 277       4.737  33.840  -8.917  1.00 90.92      A    O  
ATOM   2190  CB  SER A 277       2.039  32.459  -8.895  1.00 89.98      A    C  
ATOM   2191  OG  SER A 277       2.331  31.176  -8.369  1.00 83.64      A    O  
ATOM   2192  N   MET A 278       5.283  31.975 -10.044  1.00 93.99      A    N  
ATOM   2193  CA  MET A 278       6.695  31.955  -9.666  1.00 94.75      A    C  
ATOM   2194  C   MET A 278       7.633  31.829 -10.885  1.00 95.56      A    C  
ATOM   2195  O   MET A 278       8.365  30.838 -11.008  1.00 94.08      A    O  
ATOM   2196  CB  MET A 278       6.947  30.856  -8.625  1.00 93.12      A    C  
ATOM   2197  CG  MET A 278       6.253  31.147  -7.298  1.00 89.76      A    C  
ATOM   2198  SD  MET A 278       6.898  30.163  -5.905  1.00 88.12      A    S  
ATOM   2199  CE  MET A 278       5.892  30.879  -4.578  1.00 79.74      A    C  
ATOM   2200  N   PRO A 279       7.712  32.848 -11.769  1.00 95.16      A    N  
ATOM   2201  CA  PRO A 279       8.508  32.777 -12.999  1.00 94.90      A    C  
ATOM   2202  C   PRO A 279      10.016  32.614 -12.747  1.00 95.24      A    C  
ATOM   2203  O   PRO A 279      10.710  31.995 -13.536  1.00 94.12      A    O  
ATOM   2204  CB  PRO A 279       8.189  34.078 -13.745  1.00 93.57      A    C  
ATOM   2205  CG  PRO A 279       7.754  35.045 -12.638  1.00 90.22      A    C  
ATOM   2206  CD  PRO A 279       7.036  34.119 -11.666  1.00 93.57      A    C  
ATOM   2207  N   GLU A 280      10.536  33.116 -11.616  1.00 95.10      A    N  
ATOM   2208  CA  GLU A 280      11.934  32.905 -11.215  1.00 95.24      A    C  
ATOM   2209  C   GLU A 280      12.211  31.421 -10.941  1.00 95.54      A    C  
ATOM   2210  O   GLU A 280      13.233  30.884 -11.359  1.00 94.67      A    O  
ATOM   2211  CB  GLU A 280      12.249  33.767  -9.979  1.00 94.43      A    C  
ATOM   2212  CG  GLU A 280      13.754  33.802  -9.643  1.00 89.28      A    C  
ATOM   2213  CD  GLU A 280      14.067  34.486  -8.295  1.00 88.78      A    C  
ATOM   2214  OE1 GLU A 280      15.231  34.425  -7.852  1.00 82.22      A    O  
ATOM   2215  OE2 GLU A 280      13.166  35.029  -7.616  1.00 84.94      A    O1-
ATOM   2216  N   LEU A 281      11.286  30.737 -10.270  1.00 95.51      A    N  
ATOM   2217  CA  LEU A 281      11.404  29.305 -10.004  1.00 95.64      A    C  
ATOM   2218  C   LEU A 281      11.344  28.484 -11.296  1.00 95.34      A    C  
ATOM   2219  O   LEU A 281      12.128  27.547 -11.430  1.00 94.45      A    O  
ATOM   2220  CB  LEU A 281      10.314  28.877  -9.009  1.00 95.32      A    C  
ATOM   2221  CG  LEU A 281      10.351  27.378  -8.635  1.00 94.85      A    C  
ATOM   2222  CD1 LEU A 281      11.667  26.963  -7.980  1.00 92.30      A    C  
ATOM   2223  CD2 LEU A 281       9.222  27.087  -7.641  1.00 91.76      A    C  
ATOM   2224  N   GLN A 282      10.472  28.848 -12.242  1.00 95.38      A    N  
ATOM   2225  CA  GLN A 282      10.400  28.195 -13.549  1.00 94.09      A    C  
ATOM   2226  C   GLN A 282      11.711  28.345 -14.332  1.00 93.95      A    C  
ATOM   2227  O   GLN A 282      12.234  27.340 -14.818  1.00 92.48      A    O  
ATOM   2228  CB  GLN A 282       9.232  28.755 -14.369  1.00 92.62      A    C  
ATOM   2229  CG  GLN A 282       7.852  28.258 -13.898  1.00 84.50      A    C  
ATOM   2230  CD  GLN A 282       6.732  28.785 -14.794  1.00 77.73      A    C  
ATOM   2231  NE2 GLN A 282       5.544  28.220 -14.743  1.00 65.81      A    N  
ATOM   2232  OE1 GLN A 282       6.909  29.725 -15.554  1.00 69.19      A    O  
ATOM   2233  N   LYS A 283      12.302  29.554 -14.368  1.00 94.83      A    N  
ATOM   2234  CA  LYS A 283      13.608  29.782 -15.016  1.00 94.41      A    C  
ATOM   2235  C   LYS A 283      14.723  28.944 -14.390  1.00 94.41      A    C  
ATOM   2236  O   LYS A 283      15.484  28.304 -15.106  1.00 93.56      A    O  
ATOM   2237  CB  LYS A 283      13.992  31.268 -14.974  1.00 93.83      A    C  
ATOM   2238  CG  LYS A 283      13.327  32.054 -16.102  1.00 81.95      A    C  
ATOM   2239  CD  LYS A 283      13.828  33.506 -16.082  1.00 76.30      A    C  
ATOM   2240  CE  LYS A 283      13.257  34.272 -17.281  1.00 65.22      A    C  
ATOM   2241  NZ  LYS A 283      13.753  35.660 -17.332  1.00 57.04      A    N1+
ATOM   2242  N   LEU A 284      14.819  28.923 -13.057  1.00 94.64      A    N  
ATOM   2243  CA  LEU A 284      15.825  28.115 -12.363  1.00 94.38      A    C  
ATOM   2244  C   LEU A 284      15.599  26.611 -12.572  1.00 93.75      A    C  
ATOM   2245  O   LEU A 284      16.568  25.857 -12.659  1.00 92.72      A    O  
ATOM   2246  CB  LEU A 284      15.813  28.454 -10.864  1.00 94.70      A    C  
ATOM   2247  CG  LEU A 284      16.386  29.844 -10.514  1.00 93.81      A    C  
ATOM   2248  CD1 LEU A 284      16.150  30.121  -9.029  1.00 91.39      A    C  
ATOM   2249  CD2 LEU A 284      17.886  29.927 -10.772  1.00 90.96      A    C  
ATOM   2250  N   GLN A 285      14.346  26.161 -12.668  1.00 93.87      A    N  
ATOM   2251  CA  GLN A 285      14.019  24.768 -12.970  1.00 92.55      A    C  
ATOM   2252  C   GLN A 285      14.446  24.400 -14.390  1.00 92.04      A    C  
ATOM   2253  O   GLN A 285      15.076  23.368 -14.570  1.00 90.88      A    O  
ATOM   2254  CB  GLN A 285      12.518  24.524 -12.756  1.00 91.58      A    C  
ATOM   2255  CG  GLN A 285      12.108  23.052 -12.953  1.00 87.82      A    C  
ATOM   2256  CD  GLN A 285      12.772  22.112 -11.940  1.00 85.48      A    C  
ATOM   2257  NE2 GLN A 285      13.599  21.199 -12.374  1.00 75.85      A    N  
ATOM   2258  OE1 GLN A 285      12.543  22.191 -10.737  1.00 78.35      A    O  
ATOM   2259  N   GLN A 286      14.160  25.261 -15.377  1.00 92.84      A    N  
ATOM   2260  CA  GLN A 286      14.575  25.050 -16.762  1.00 91.77      A    C  
ATOM   2261  C   GLN A 286      16.096  25.001 -16.873  1.00 91.26      A    C  
ATOM   2262  O   GLN A 286      16.634  24.051 -17.448  1.00 89.90      A    O  
ATOM   2263  CB  GLN A 286      13.971  26.162 -17.626  1.00 90.91      A    C  
ATOM   2264  CG  GLN A 286      14.262  25.909 -19.116  1.00 82.01      A    C  
ATOM   2265  CD  GLN A 286      13.658  26.954 -20.043  1.00 76.66      A    C  
ATOM   2266  NE2 GLN A 286      13.879  26.801 -21.331  1.00 67.14      A    N  
ATOM   2267  OE1 GLN A 286      12.989  27.906 -19.646  1.00 70.04      A    O  
ATOM   2268  N   LEU A 287      16.806  25.952 -16.252  1.00 92.35      A    N  
ATOM   2269  CA  LEU A 287      18.268  25.961 -16.226  1.00 91.90      A    C  
ATOM   2270  C   LEU A 287      18.822  24.660 -15.628  1.00 91.03      A    C  
ATOM   2271  O   LEU A 287      19.737  24.057 -16.190  1.00 89.36      A    O  
ATOM   2272  CB  LEU A 287      18.741  27.192 -15.436  1.00 92.25      A    C  
ATOM   2273  CG  LEU A 287      20.249  27.484 -15.628  1.00 86.07      A    C  
ATOM   2274  CD1 LEU A 287      20.522  28.149 -16.975  1.00 81.33      A    C  
ATOM   2275  CD2 LEU A 287      20.744  28.430 -14.532  1.00 81.81      A    C  
ATOM   2276  N   LYS A 288      18.245  24.195 -14.523  1.00 90.75      A    N  
ATOM   2277  CA  LYS A 288      18.638  22.941 -13.870  1.00 89.10      A    C  
ATOM   2278  C   LYS A 288      18.391  21.712 -14.735  1.00 87.85      A    C  
ATOM   2279  O   LYS A 288      19.194  20.788 -14.715  1.00 85.37      A    O  
ATOM   2280  CB  LYS A 288      17.919  22.841 -12.524  1.00 88.23      A    C  
ATOM   2281  CG  LYS A 288      18.387  21.624 -11.734  1.00 85.13      A    C  
ATOM   2282  CD  LYS A 288      17.900  21.701 -10.287  1.00 83.30      A    C  
ATOM   2283  CE  LYS A 288      18.565  20.574  -9.504  1.00 78.52      A    C  
ATOM   2284  NZ  LYS A 288      18.616  20.886  -8.057  1.00 73.43      A    N1+
ATOM   2285  N   ASP A 289      17.280  21.679 -15.471  1.00 87.00      A    N  
ATOM   2286  CA  ASP A 289      16.950  20.572 -16.363  1.00 84.98      A    C  
ATOM   2287  C   ASP A 289      17.877  20.545 -17.600  1.00 83.84      A    C  
ATOM   2288  O   ASP A 289      18.201  19.469 -18.103  1.00 81.08      A    O  
ATOM   2289  CB  ASP A 289      15.461  20.655 -16.766  1.00 83.95      A    C  
ATOM   2290  CG  ASP A 289      14.455  20.352 -15.638  1.00 82.02      A    C  
ATOM   2291  OD1 ASP A 289      14.801  19.771 -14.583  1.00 79.98      A    O  
ATOM   2292  OD2 ASP A 289      13.234  20.620 -15.806  1.00 79.93      A    O1-
ATOM   2293  N   GLU A 290      18.348  21.711 -18.062  1.00 85.21      A    N  
ATOM   2294  CA  GLU A 290      19.254  21.834 -19.211  1.00 84.30      A    C  
ATOM   2295  C   GLU A 290      20.723  21.568 -18.857  1.00 83.03      A    C  
ATOM   2296  O   GLU A 290      21.413  20.864 -19.595  1.00 79.71      A    O  
ATOM   2297  CB  GLU A 290      19.106  23.239 -19.830  1.00 83.89      A    C  
ATOM   2298  CG  GLU A 290      17.783  23.417 -20.598  1.00 78.76      A    C  
ATOM   2299  CD  GLU A 290      17.541  24.848 -21.096  1.00 75.90      A    C  
ATOM   2300  OE1 GLU A 290      16.404  25.111 -21.574  1.00 70.43      A    O  
ATOM   2301  OE2 GLU A 290      18.459  25.692 -21.008  1.00 72.80      A    O1-
ATOM   2302  N   THR A 291      21.213  22.113 -17.734  1.00 85.58      A    N  
ATOM   2303  CA  THR A 291      22.632  22.044 -17.346  1.00 83.72      A    C  
ATOM   2304  C   THR A 291      22.952  20.917 -16.362  1.00 81.93      A    C  
ATOM   2305  O   THR A 291      24.122  20.588 -16.163  1.00 76.18      A    O  
ATOM   2306  CB  THR A 291      23.131  23.377 -16.775  1.00 82.90      A    C  
ATOM   2307  CG2 THR A 291      22.909  24.550 -17.735  1.00 75.60      A    C  
ATOM   2308  OG1 THR A 291      22.479  23.679 -15.570  1.00 77.55      A    O  
ATOM   2309  N   GLY A 292      21.952  20.326 -15.724  1.00 82.02      A    N  
ATOM   2310  CA  GLY A 292      22.091  19.297 -14.696  1.00 79.36      A    C  
ATOM   2311  C   GLY A 292      22.408  19.838 -13.299  1.00 79.76      A    C  
ATOM   2312  O   GLY A 292      21.872  19.327 -12.308  1.00 75.45      A    O  
ATOM   2313  N   GLU A 293      23.223  20.903 -13.200  1.00 82.84      A    N  
ATOM   2314  CA  GLU A 293      23.601  21.528 -11.932  1.00 83.63      A    C  
ATOM   2315  C   GLU A 293      23.427  23.051 -11.984  1.00 86.40      A    C  
ATOM   2316  O   GLU A 293      23.664  23.701 -12.996  1.00 83.73      A    O  
ATOM   2317  CB  GLU A 293      25.027  21.149 -11.524  1.00 77.68      A    C  
ATOM   2318  CG  GLU A 293      25.160  19.654 -11.168  1.00 67.17      A    C  
ATOM   2319  CD  GLU A 293      26.488  19.288 -10.483  1.00 63.99      A    C  
ATOM   2320  OE1 GLU A 293      26.548  18.175  -9.918  1.00 57.47      A    O  
ATOM   2321  OE2 GLU A 293      27.421  20.112 -10.487  1.00 56.60      A    O1-
ATOM   2322  N   LEU A 294      23.028  23.628 -10.850  1.00 87.08      A    N  
ATOM   2323  CA  LEU A 294      22.977  25.071 -10.644  1.00 89.64      A    C  
ATOM   2324  C   LEU A 294      24.214  25.534  -9.877  1.00 91.09      A    C  
ATOM   2325  O   LEU A 294      24.800  24.779  -9.094  1.00 88.99      A    O  
ATOM   2326  CB  LEU A 294      21.686  25.443  -9.890  1.00 88.44      A    C  
ATOM   2327  CG  LEU A 294      20.384  25.178 -10.659  1.00 88.52      A    C  
ATOM   2328  CD1 LEU A 294      19.182  25.505  -9.751  1.00 85.71      A    C  
ATOM   2329  CD2 LEU A 294      20.260  26.048 -11.907  1.00 85.41      A    C  
ATOM   2330  N   SER A 295      24.571  26.818 -10.030  1.00 92.55      A    N  
ATOM   2331  CA  SER A 295      25.547  27.441  -9.147  1.00 92.98      A    C  
ATOM   2332  C   SER A 295      25.111  27.322  -7.677  1.00 93.94      A    C  
ATOM   2333  O   SER A 295      23.927  27.188  -7.362  1.00 92.89      A    O  
ATOM   2334  CB  SER A 295      25.769  28.908  -9.550  1.00 91.85      A    C  
ATOM   2335  OG  SER A 295      24.755  29.739  -9.037  1.00 86.63      A    O  
ATOM   2336  N   SER A 296      26.051  27.402  -6.724  1.00 94.06      A    N  
ATOM   2337  CA  SER A 296      25.719  27.319  -5.293  1.00 94.64      A    C  
ATOM   2338  C   SER A 296      24.704  28.389  -4.849  1.00 95.32      A    C  
ATOM   2339  O   SER A 296      23.826  28.119  -4.014  1.00 94.42      A    O  
ATOM   2340  CB  SER A 296      27.012  27.438  -4.476  1.00 93.34      A    C  
ATOM   2341  OG  SER A 296      26.745  27.266  -3.095  1.00 79.85      A    O  
ATOM   2342  N   ALA A 297      24.798  29.593  -5.431  1.00 95.39      A    N  
ATOM   2343  CA  ALA A 297      23.863  30.680  -5.175  1.00 95.48      A    C  
ATOM   2344  C   ALA A 297      22.467  30.366  -5.734  1.00 95.95      A    C  
ATOM   2345  O   ALA A 297      21.474  30.449  -5.002  1.00 94.93      A    O  
ATOM   2346  CB  ALA A 297      24.448  31.973  -5.759  1.00 94.53      A    C  
ATOM   2347  N   ASP A 298      22.406  29.920  -6.993  1.00 95.33      A    N  
ATOM   2348  CA  ASP A 298      21.156  29.573  -7.666  1.00 95.15      A    C  
ATOM   2349  C   ASP A 298      20.493  28.344  -7.037  1.00 95.45      A    C  
ATOM   2350  O   ASP A 298      19.284  28.347  -6.819  1.00 94.75      A    O  
ATOM   2351  CB  ASP A 298      21.398  29.322  -9.161  1.00 94.12      A    C  
ATOM   2352  CG  ASP A 298      21.878  30.570  -9.887  1.00 91.70      A    C  
ATOM   2353  OD1 ASP A 298      21.365  31.664  -9.573  1.00 87.41      A    O  
ATOM   2354  OD2 ASP A 298      22.814  30.411 -10.707  1.00 87.43      A    O1-
ATOM   2355  N   GLU A 299      21.264  27.335  -6.635  1.00 95.26      A    N  
ATOM   2356  CA  GLU A 299      20.735  26.153  -5.946  1.00 94.65      A    C  
ATOM   2357  C   GLU A 299      20.119  26.523  -4.583  1.00 94.96      A    C  
ATOM   2358  O   GLU A 299      19.072  26.014  -4.204  1.00 94.47      A    O  
ATOM   2359  CB  GLU A 299      21.855  25.105  -5.797  1.00 93.05      A    C  
ATOM   2360  CG  GLU A 299      21.442  23.797  -5.093  1.00 87.50      A    C  
ATOM   2361  CD  GLU A 299      20.375  22.939  -5.800  1.00 86.14      A    C  
ATOM   2362  OE1 GLU A 299      19.742  22.097  -5.097  1.00 78.48      A    O  
ATOM   2363  OE2 GLU A 299      20.165  23.033  -7.027  1.00 78.94      A    O1-
ATOM   2364  N   LYS A 300      20.747  27.461  -3.837  1.00 96.09      A    N  
ATOM   2365  CA  LYS A 300      20.188  27.977  -2.585  1.00 96.25      A    C  
ATOM   2366  C   LYS A 300      18.886  28.748  -2.829  1.00 96.10      A    C  
ATOM   2367  O   LYS A 300      17.909  28.542  -2.103  1.00 95.30      A    O  
ATOM   2368  CB  LYS A 300      21.247  28.826  -1.870  1.00 95.81      A    C  
ATOM   2369  CG  LYS A 300      20.851  29.183  -0.433  1.00 84.46      A    C  
ATOM   2370  CD  LYS A 300      21.976  30.000   0.229  1.00 81.47      A    C  
ATOM   2371  CE  LYS A 300      21.656  30.367   1.682  1.00 70.32      A    C  
ATOM   2372  NZ  LYS A 300      22.739  31.177   2.281  1.00 61.55      A    N1+
ATOM   2373  N   ARG A 301      18.852  29.591  -3.865  1.00 95.97      A    N  
ATOM   2374  CA  ARG A 301      17.667  30.352  -4.288  1.00 95.94      A    C  
ATOM   2375  C   ARG A 301      16.561  29.418  -4.758  1.00 96.04      A    C  
ATOM   2376  O   ARG A 301      15.443  29.517  -4.252  1.00 95.04      A    O  
ATOM   2377  CB  ARG A 301      18.093  31.363  -5.366  1.00 95.19      A    C  
ATOM   2378  CG  ARG A 301      16.962  32.314  -5.802  1.00 86.11      A    C  
ATOM   2379  CD  ARG A 301      16.477  33.212  -4.655  1.00 82.57      A    C  
ATOM   2380  NE  ARG A 301      15.485  34.176  -5.157  1.00 75.84      A    N  
ATOM   2381  CZ  ARG A 301      14.775  35.043  -4.463  1.00 69.49      A    C  
ATOM   2382  NH1 ARG A 301      14.897  35.176  -3.165  1.00 61.61      A    N1+
ATOM   2383  NH2 ARG A 301      13.933  35.794  -5.090  1.00 62.24      A    N  
ATOM   2384  N   TYR A 302      16.887  28.453  -5.612  1.00 95.86      A    N  
ATOM   2385  CA  TYR A 302      15.975  27.421  -6.101  1.00 95.23      A    C  
ATOM   2386  C   TYR A 302      15.324  26.644  -4.949  1.00 95.36      A    C  
ATOM   2387  O   TYR A 302      14.108  26.525  -4.889  1.00 94.89      A    O  
ATOM   2388  CB  TYR A 302      16.740  26.474  -7.030  1.00 94.47      A    C  
ATOM   2389  CG  TYR A 302      15.931  25.266  -7.478  1.00 94.09      A    C  
ATOM   2390  CD1 TYR A 302      16.134  24.008  -6.877  1.00 91.72      A    C  
ATOM   2391  CD2 TYR A 302      14.961  25.411  -8.482  1.00 91.58      A    C  
ATOM   2392  CE1 TYR A 302      15.371  22.902  -7.279  1.00 91.16      A    C  
ATOM   2393  CE2 TYR A 302      14.188  24.307  -8.888  1.00 90.50      A    C  
ATOM   2394  CZ  TYR A 302      14.396  23.049  -8.286  1.00 91.33      A    C  
ATOM   2395  OH  TYR A 302      13.643  21.976  -8.681  1.00 89.41      A    O  
ATOM   2396  N   ARG A 303      16.120  26.184  -3.966  1.00 95.50      A    N  
ATOM   2397  CA  ARG A 303      15.589  25.473  -2.794  1.00 95.02      A    C  
ATOM   2398  C   ARG A 303      14.668  26.349  -1.941  1.00 95.54      A    C  
ATOM   2399  O   ARG A 303      13.697  25.822  -1.390  1.00 95.02      A    O  
ATOM   2400  CB  ARG A 303      16.728  24.932  -1.928  1.00 93.96      A    C  
ATOM   2401  CG  ARG A 303      17.443  23.738  -2.576  1.00 88.38      A    C  
ATOM   2402  CD  ARG A 303      18.591  23.295  -1.674  1.00 81.38      A    C  
ATOM   2403  NE  ARG A 303      19.445  22.331  -2.364  1.00 72.92      A    N  
ATOM   2404  CZ  ARG A 303      20.452  21.627  -1.868  1.00 65.55      A    C  
ATOM   2405  NH1 ARG A 303      20.734  21.625  -0.592  1.00 58.34      A    N1+
ATOM   2406  NH2 ARG A 303      21.193  20.951  -2.682  1.00 58.24      A    N  
ATOM   2407  N   ALA A 304      14.963  27.621  -1.777  1.00 95.80      A    N  
ATOM   2408  CA  ALA A 304      14.119  28.546  -1.028  1.00 96.36      A    C  
ATOM   2409  C   ALA A 304      12.772  28.760  -1.738  1.00 96.63      A    C  
ATOM   2410  O   ALA A 304      11.723  28.557  -1.120  1.00 95.89      A    O  
ATOM   2411  CB  ALA A 304      14.880  29.859  -0.797  1.00 96.04      A    C  
ATOM   2412  N   LEU A 305      12.798  29.069  -3.040  1.00 96.21      A    N  
ATOM   2413  CA  LEU A 305      11.596  29.248  -3.857  1.00 96.26      A    C  
ATOM   2414  C   LEU A 305      10.758  27.969  -3.921  1.00 96.25      A    C  
ATOM   2415  O   LEU A 305       9.541  28.031  -3.727  1.00 95.69      A    O  
ATOM   2416  CB  LEU A 305      11.994  29.703  -5.265  1.00 96.06      A    C  
ATOM   2417  CG  LEU A 305      12.584  31.130  -5.348  1.00 94.65      A    C  
ATOM   2418  CD1 LEU A 305      13.100  31.359  -6.765  1.00 92.33      A    C  
ATOM   2419  CD2 LEU A 305      11.548  32.204  -5.017  1.00 91.61      A    C  
ATOM   2420  N   LYS A 306      11.399  26.811  -4.090  1.00 96.15      A    N  
ATOM   2421  CA  LYS A 306      10.715  25.519  -4.094  1.00 95.89      A    C  
ATOM   2422  C   LYS A 306       9.988  25.251  -2.777  1.00 96.05      A    C  
ATOM   2423  O   LYS A 306       8.842  24.820  -2.800  1.00 95.52      A    O  
ATOM   2424  CB  LYS A 306      11.709  24.398  -4.473  1.00 94.60      A    C  
ATOM   2425  CG  LYS A 306      10.994  23.046  -4.643  1.00 89.68      A    C  
ATOM   2426  CD  LYS A 306      11.893  21.951  -5.254  1.00 85.95      A    C  
ATOM   2427  CE  LYS A 306      11.058  20.676  -5.406  1.00 78.36      A    C  
ATOM   2428  NZ  LYS A 306      11.711  19.604  -6.221  1.00 72.78      A    N1+
ATOM   2429  N   ARG A 307      10.596  25.564  -1.616  1.00 95.96      A    N  
ATOM   2430  CA  ARG A 307       9.916  25.438  -0.309  1.00 95.95      A    C  
ATOM   2431  C   ARG A 307       8.714  26.369  -0.181  1.00 96.32      A    C  
ATOM   2432  O   ARG A 307       7.711  25.981   0.423  1.00 95.74      A    O  
ATOM   2433  CB  ARG A 307      10.886  25.728   0.834  1.00 95.02      A    C  
ATOM   2434  CG  ARG A 307      11.872  24.578   1.080  1.00 86.40      A    C  
ATOM   2435  CD  ARG A 307      12.880  25.025   2.140  1.00 82.67      A    C  
ATOM   2436  NE  ARG A 307      13.920  24.017   2.374  1.00 73.81      A    N  
ATOM   2437  CZ  ARG A 307      14.927  24.127   3.220  1.00 65.99      A    C  
ATOM   2438  NH1 ARG A 307      15.064  25.178   3.984  1.00 58.83      A    N1+
ATOM   2439  NH2 ARG A 307      15.813  23.183   3.320  1.00 57.70      A    N  
ATOM   2440  N   THR A 308       8.811  27.580  -0.700  1.00 96.21      A    N  
ATOM   2441  CA  THR A 308       7.689  28.527  -0.715  1.00 96.38      A    C  
ATOM   2442  C   THR A 308       6.542  28.002  -1.576  1.00 96.65      A    C  
ATOM   2443  O   THR A 308       5.424  27.919  -1.084  1.00 96.20      A    O  
ATOM   2444  CB  THR A 308       8.147  29.912  -1.189  1.00 95.88      A    C  
ATOM   2445  CG2 THR A 308       7.037  30.956  -1.112  1.00 89.71      A    C  
ATOM   2446  OG1 THR A 308       9.173  30.370  -0.333  1.00 90.35      A    O  
ATOM   2447  N   ALA A 309       6.850  27.539  -2.793  1.00 96.94      A    N  
ATOM   2448  CA  ALA A 309       5.868  26.952  -3.706  1.00 97.06      A    C  
ATOM   2449  C   ALA A 309       5.196  25.698  -3.121  1.00 97.20      A    C  
ATOM   2450  O   ALA A 309       3.969  25.578  -3.130  1.00 96.80      A    O  
ATOM   2451  CB  ALA A 309       6.588  26.629  -5.024  1.00 96.62      A    C  
ATOM   2452  N   GLU A 310       5.985  24.794  -2.522  1.00 97.15      A    N  
ATOM   2453  CA  GLU A 310       5.479  23.609  -1.830  1.00 97.10      A    C  
ATOM   2454  C   GLU A 310       4.486  24.002  -0.726  1.00 97.44      A    C  
ATOM   2455  O   GLU A 310       3.404  23.431  -0.624  1.00 97.16      A    O  
ATOM   2456  CB  GLU A 310       6.641  22.807  -1.214  1.00 96.04      A    C  
ATOM   2457  CG  GLU A 310       7.435  21.989  -2.237  1.00 93.22      A    C  
ATOM   2458  CD  GLU A 310       8.700  21.296  -1.657  1.00 93.42      A    C  
ATOM   2459  OE1 GLU A 310       9.281  20.440  -2.374  1.00 87.92      A    O  
ATOM   2460  OE2 GLU A 310       9.110  21.589  -0.506  1.00 89.17      A    O1-
ATOM   2461  N   ARG A 311       4.846  25.000   0.091  1.00 97.03      A    N  
ATOM   2462  CA  ARG A 311       3.991  25.458   1.186  1.00 96.95      A    C  
ATOM   2463  C   ARG A 311       2.701  26.090   0.677  1.00 97.31      A    C  
ATOM   2464  O   ARG A 311       1.649  25.805   1.240  1.00 96.79      A    O  
ATOM   2465  CB  ARG A 311       4.781  26.407   2.086  1.00 95.81      A    C  
ATOM   2466  CG  ARG A 311       3.976  26.795   3.326  1.00 85.56      A    C  
ATOM   2467  CD  ARG A 311       4.798  27.683   4.250  1.00 77.73      A    C  
ATOM   2468  NE  ARG A 311       4.020  28.060   5.441  1.00 67.57      A    N  
ATOM   2469  CZ  ARG A 311       4.421  28.843   6.423  1.00 57.82      A    C  
ATOM   2470  NH1 ARG A 311       5.617  29.354   6.446  1.00 51.75      A    N1+
ATOM   2471  NH2 ARG A 311       3.611  29.126   7.402  1.00 51.03      A    N  
ATOM   2472  N   GLU A 312       2.780  26.924  -0.355  1.00 96.58      A    N  
ATOM   2473  CA  GLU A 312       1.616  27.579  -0.954  1.00 96.30      A    C  
ATOM   2474  C   GLU A 312       0.615  26.554  -1.496  1.00 96.83      A    C  
ATOM   2475  O   GLU A 312      -0.560  26.574  -1.125  1.00 96.25      A    O  
ATOM   2476  CB  GLU A 312       2.098  28.539  -2.049  1.00 95.27      A    C  
ATOM   2477  CG  GLU A 312       0.972  29.419  -2.608  1.00 85.52      A    C  
ATOM   2478  CD  GLU A 312       1.453  30.342  -3.750  1.00 78.62      A    C  
ATOM   2479  OE1 GLU A 312       0.641  30.606  -4.655  1.00 72.63      A    O  
ATOM   2480  OE2 GLU A 312       2.627  30.765  -3.715  1.00 72.36      A    O1-
ATOM   2481  N   LEU A 313       1.090  25.589  -2.293  1.00 97.27      A    N  
ATOM   2482  CA  LEU A 313       0.245  24.540  -2.858  1.00 97.54      A    C  
ATOM   2483  C   LEU A 313      -0.375  23.639  -1.783  1.00 97.85      A    C  
ATOM   2484  O   LEU A 313      -1.566  23.335  -1.852  1.00 97.56      A    O  
ATOM   2485  CB  LEU A 313       1.066  23.706  -3.849  1.00 97.39      A    C  
ATOM   2486  CG  LEU A 313       1.394  24.432  -5.168  1.00 96.19      A    C  
ATOM   2487  CD1 LEU A 313       2.398  23.605  -5.954  1.00 94.29      A    C  
ATOM   2488  CD2 LEU A 313       0.145  24.618  -6.038  1.00 93.94      A    C  
ATOM   2489  N   LEU A 314       0.392  23.232  -0.769  1.00 97.86      A    N  
ATOM   2490  CA  LEU A 314      -0.102  22.363   0.301  1.00 97.92      A    C  
ATOM   2491  C   LEU A 314      -1.107  23.078   1.218  1.00 97.89      A    C  
ATOM   2492  O   LEU A 314      -2.097  22.481   1.611  1.00 97.28      A    O  
ATOM   2493  CB  LEU A 314       1.086  21.824   1.119  1.00 97.91      A    C  
ATOM   2494  CG  LEU A 314       1.977  20.803   0.382  1.00 97.61      A    C  
ATOM   2495  CD1 LEU A 314       3.244  20.539   1.216  1.00 97.02      A    C  
ATOM   2496  CD2 LEU A 314       1.273  19.465   0.160  1.00 96.68      A    C  
ATOM   2497  N   MET A 315      -0.874  24.356   1.550  1.00 97.57      A    N  
ATOM   2498  CA  MET A 315      -1.780  25.119   2.422  1.00 96.86      A    C  
ATOM   2499  C   MET A 315      -3.097  25.490   1.730  1.00 96.87      A    C  
ATOM   2500  O   MET A 315      -4.117  25.581   2.400  1.00 95.20      A    O  
ATOM   2501  CB  MET A 315      -1.069  26.391   2.913  1.00 95.47      A    C  
ATOM   2502  CG  MET A 315       0.049  26.112   3.933  1.00 89.49      A    C  
ATOM   2503  SD  MET A 315      -0.459  25.458   5.550  1.00 81.07      A    S  
ATOM   2504  CE  MET A 315      -1.559  26.767   6.141  1.00 68.70      A    C  
ATOM   2505  N   ASN A 316      -3.074  25.670   0.409  1.00 97.02      A    N  
ATOM   2506  CA  ASN A 316      -4.248  26.037  -0.385  1.00 96.78      A    C  
ATOM   2507  C   ASN A 316      -4.972  24.830  -0.999  1.00 97.16      A    C  
ATOM   2508  O   ASN A 316      -5.961  25.019  -1.726  1.00 95.72      A    O  
ATOM   2509  CB  ASN A 316      -3.820  27.044  -1.466  1.00 95.57      A    C  
ATOM   2510  CG  ASN A 316      -3.369  28.380  -0.895  1.00 91.25      A    C  
ATOM   2511  ND2 ASN A 316      -2.501  29.069  -1.592  1.00 76.50      A    N  
ATOM   2512  OD1 ASN A 316      -3.800  28.828   0.152  1.00 79.93      A    O  
ATOM   2513  N   ALA A 317      -4.509  23.605  -0.737  1.00 97.96      A    N  
ATOM   2514  CA  ALA A 317      -5.174  22.396  -1.176  1.00 98.20      A    C  
ATOM   2515  C   ALA A 317      -6.456  22.146  -0.361  1.00 98.35      A    C  
ATOM   2516  O   ALA A 317      -6.479  22.335   0.852  1.00 97.96      A    O  
ATOM   2517  CB  ALA A 317      -4.197  21.218  -1.072  1.00 98.01      A    C  
ATOM   2518  N   ASP A 318      -7.490  21.645  -1.018  1.00 98.51      A    N  
ATOM   2519  CA  ASP A 318      -8.661  21.083  -0.331  1.00 98.51      A    C  
ATOM   2520  C   ASP A 318      -8.335  19.686   0.228  1.00 98.64      A    C  
ATOM   2521  O   ASP A 318      -8.801  19.304   1.301  1.00 98.35      A    O  
ATOM   2522  CB  ASP A 318      -9.840  20.986  -1.309  1.00 98.25      A    C  
ATOM   2523  CG  ASP A 318     -10.314  22.324  -1.872  1.00 97.72      A    C  
ATOM   2524  OD1 ASP A 318     -10.502  23.267  -1.076  1.00 95.87      A    O  
ATOM   2525  OD2 ASP A 318     -10.531  22.379  -3.100  1.00 95.68      A    O1-
ATOM   2526  N   VAL A 319      -7.514  18.944  -0.513  1.00 98.65      A    N  
ATOM   2527  CA  VAL A 319      -7.145  17.560  -0.199  1.00 98.77      A    C  
ATOM   2528  C   VAL A 319      -5.676  17.309  -0.507  1.00 98.81      A    C  
ATOM   2529  O   VAL A 319      -5.181  17.657  -1.575  1.00 98.59      A    O  
ATOM   2530  CB  VAL A 319      -8.019  16.557  -0.977  1.00 98.61      A    C  
ATOM   2531  CG1 VAL A 319      -7.769  15.125  -0.504  1.00 97.81      A    C  
ATOM   2532  CG2 VAL A 319      -9.518  16.832  -0.818  1.00 97.84      A    C  
ATOM   2533  N   ILE A 320      -4.970  16.642   0.416  1.00 98.80      A    N  
ATOM   2534  CA  ILE A 320      -3.614  16.144   0.211  1.00 98.81      A    C  
ATOM   2535  C   ILE A 320      -3.648  14.618   0.218  1.00 98.82      A    C  
ATOM   2536  O   ILE A 320      -4.095  14.012   1.189  1.00 98.76      A    O  
ATOM   2537  CB  ILE A 320      -2.634  16.722   1.251  1.00 98.75      A    C  
ATOM   2538  CG1 ILE A 320      -2.595  18.269   1.140  1.00 98.23      A    C  
ATOM   2539  CG2 ILE A 320      -1.228  16.124   1.052  1.00 98.45      A    C  
ATOM   2540  CD1 ILE A 320      -1.782  18.956   2.234  1.00 96.76      A    C  
ATOM   2541  N   CYS A 321      -3.152  13.994  -0.857  1.00 98.82      A    N  
ATOM   2542  CA  CYS A 321      -3.103  12.547  -1.021  1.00 98.74      A    C  
ATOM   2543  C   CYS A 321      -1.657  12.044  -0.980  1.00 98.68      A    C  
ATOM   2544  O   CYS A 321      -0.805  12.505  -1.736  1.00 98.30      A    O  
ATOM   2545  CB  CYS A 321      -3.794  12.149  -2.327  1.00 98.74      A    C  
ATOM   2546  SG  CYS A 321      -5.551  12.619  -2.315  1.00 98.56      A    S  
ATOM   2547  N   CYS A 322      -1.370  11.055  -0.123  1.00 98.55      A    N  
ATOM   2548  CA  CYS A 322      -0.065  10.392  -0.058  1.00 98.47      A    C  
ATOM   2549  C   CYS A 322      -0.183   8.978   0.520  1.00 98.38      A    C  
ATOM   2550  O   CYS A 322      -1.233   8.584   1.028  1.00 97.99      A    O  
ATOM   2551  CB  CYS A 322       0.907  11.263   0.754  1.00 98.30      A    C  
ATOM   2552  SG  CYS A 322       0.345  11.497   2.460  1.00 98.26      A    S  
ATOM   2553  N   THR A 323       0.903   8.201   0.467  1.00 97.90      A    N  
ATOM   2554  CA  THR A 323       0.944   6.927   1.206  1.00 97.71      A    C  
ATOM   2555  C   THR A 323       0.964   7.172   2.720  1.00 98.14      A    C  
ATOM   2556  O   THR A 323       1.372   8.252   3.162  1.00 98.00      A    O  
ATOM   2557  CB  THR A 323       2.145   6.060   0.801  1.00 96.79      A    C  
ATOM   2558  CG2 THR A 323       2.107   5.677  -0.673  1.00 93.97      A    C  
ATOM   2559  OG1 THR A 323       3.359   6.728   1.032  1.00 93.84      A    O  
ATOM   2560  N   CYS A 324       0.600   6.173   3.531  1.00 98.12      A    N  
ATOM   2561  CA  CYS A 324       0.690   6.259   4.994  1.00 98.33      A    C  
ATOM   2562  C   CYS A 324       2.088   6.700   5.449  1.00 98.38      A    C  
ATOM   2563  O   CYS A 324       2.239   7.738   6.089  1.00 98.18      A    O  
ATOM   2564  CB  CYS A 324       0.309   4.901   5.614  1.00 98.40      A    C  
ATOM   2565  SG  CYS A 324      -1.433   4.528   5.281  1.00 98.33      A    S  
ATOM   2566  N   VAL A 325       3.135   6.011   4.996  1.00 98.05      A    N  
ATOM   2567  CA  VAL A 325       4.538   6.400   5.261  1.00 97.85      A    C  
ATOM   2568  C   VAL A 325       4.867   7.778   4.665  1.00 97.99      A    C  
ATOM   2569  O   VAL A 325       5.627   8.555   5.243  1.00 97.39      A    O  
ATOM   2570  CB  VAL A 325       5.493   5.321   4.716  1.00 96.71      A    C  
ATOM   2571  CG1 VAL A 325       6.954   5.727   4.858  1.00 91.06      A    C  
ATOM   2572  CG2 VAL A 325       5.299   3.998   5.453  1.00 91.61      A    C  
ATOM   2573  N   GLY A 326       4.286   8.115   3.514  1.00 97.61      A    N  
ATOM   2574  CA  GLY A 326       4.445   9.405   2.856  1.00 97.53      A    C  
ATOM   2575  C   GLY A 326       3.917  10.590   3.672  1.00 97.85      A    C  
ATOM   2576  O   GLY A 326       4.449  11.694   3.531  1.00 97.36      A    O  
ATOM   2577  N   ALA A 327       2.965  10.377   4.568  1.00 98.13      A    N  
ATOM   2578  CA  ALA A 327       2.472  11.404   5.484  1.00 98.28      A    C  
ATOM   2579  C   ALA A 327       3.532  11.884   6.483  1.00 98.11      A    C  
ATOM   2580  O   ALA A 327       3.488  13.024   6.938  1.00 97.58      A    O  
ATOM   2581  CB  ALA A 327       1.234  10.854   6.203  1.00 98.29      A    C  
ATOM   2582  N   GLY A 328       4.553  11.068   6.765  1.00 98.07      A    N  
ATOM   2583  CA  GLY A 328       5.725  11.466   7.553  1.00 97.87      A    C  
ATOM   2584  C   GLY A 328       6.758  12.298   6.782  1.00 97.77      A    C  
ATOM   2585  O   GLY A 328       7.868  12.488   7.264  1.00 96.71      A    O  
ATOM   2586  N   ASP A 329       6.435  12.775   5.572  1.00 97.77      A    N  
ATOM   2587  CA  ASP A 329       7.325  13.644   4.800  1.00 97.50      A    C  
ATOM   2588  C   ASP A 329       7.562  14.974   5.543  1.00 97.57      A    C  
ATOM   2589  O   ASP A 329       6.602  15.590   6.013  1.00 97.02      A    O  
ATOM   2590  CB  ASP A 329       6.747  13.880   3.397  1.00 97.07      A    C  
ATOM   2591  CG  ASP A 329       7.744  14.536   2.437  1.00 96.21      A    C  
ATOM   2592  OD1 ASP A 329       8.118  15.715   2.641  1.00 92.67      A    O  
ATOM   2593  OD2 ASP A 329       8.145  13.891   1.439  1.00 91.27      A    O1-
ATOM   2594  N   PRO A 330       8.815  15.472   5.618  1.00 96.88      A    N  
ATOM   2595  CA  PRO A 330       9.130  16.743   6.285  1.00 96.26      A    C  
ATOM   2596  C   PRO A 330       8.309  17.944   5.789  1.00 96.39      A    C  
ATOM   2597  O   PRO A 330       8.100  18.896   6.544  1.00 95.06      A    O  
ATOM   2598  CB  PRO A 330      10.614  16.971   6.030  1.00 95.00      A    C  
ATOM   2599  CG  PRO A 330      11.169  15.561   5.873  1.00 92.64      A    C  
ATOM   2600  CD  PRO A 330      10.029  14.828   5.169  1.00 96.09      A    C  
ATOM   2601  N   ARG A 331       7.812  17.908   4.555  1.00 96.86      A    N  
ATOM   2602  CA  ARG A 331       6.955  18.955   3.980  1.00 96.51      A    C  
ATOM   2603  C   ARG A 331       5.600  19.058   4.691  1.00 96.70      A    C  
ATOM   2604  O   ARG A 331       5.032  20.141   4.732  1.00 95.56      A    O  
ATOM   2605  CB  ARG A 331       6.766  18.693   2.478  1.00 95.67      A    C  
ATOM   2606  CG  ARG A 331       8.086  18.861   1.702  1.00 94.74      A    C  
ATOM   2607  CD  ARG A 331       7.946  18.469   0.229  1.00 93.35      A    C  
ATOM   2608  NE  ARG A 331       7.899  17.009   0.055  1.00 91.77      A    N  
ATOM   2609  CZ  ARG A 331       7.839  16.363  -1.105  1.00 92.25      A    C  
ATOM   2610  NH1 ARG A 331       7.786  16.994  -2.249  1.00 85.03      A    N1+
ATOM   2611  NH2 ARG A 331       7.851  15.069  -1.140  1.00 87.20      A    N  
ATOM   2612  N   LEU A 332       5.118  17.969   5.297  1.00 97.10      A    N  
ATOM   2613  CA  LEU A 332       3.865  17.927   6.056  1.00 97.40      A    C  
ATOM   2614  C   LEU A 332       4.055  18.109   7.572  1.00 97.05      A    C  
ATOM   2615  O   LEU A 332       3.082  18.383   8.264  1.00 95.52      A    O  
ATOM   2616  CB  LEU A 332       3.111  16.618   5.758  1.00 97.41      A    C  
ATOM   2617  CG  LEU A 332       2.724  16.393   4.289  1.00 97.16      A    C  
ATOM   2618  CD1 LEU A 332       1.886  15.121   4.177  1.00 96.72      A    C  
ATOM   2619  CD2 LEU A 332       1.909  17.554   3.704  1.00 96.39      A    C  
ATOM   2620  N   ALA A 333       5.287  18.019   8.091  1.00 95.62      A    N  
ATOM   2621  CA  ALA A 333       5.557  17.966   9.532  1.00 94.00      A    C  
ATOM   2622  C   ALA A 333       5.052  19.177  10.346  1.00 92.35      A    C  
ATOM   2623  O   ALA A 333       4.885  19.086  11.557  1.00 85.99      A    O  
ATOM   2624  CB  ALA A 333       7.074  17.799   9.718  1.00 91.57      A    C  
ATOM   2625  N   LYS A 334       4.847  20.341   9.706  1.00 94.11      A    N  
ATOM   2626  CA  LYS A 334       4.311  21.551  10.346  1.00 93.42      A    C  
ATOM   2627  C   LYS A 334       2.811  21.753  10.116  1.00 94.25      A    C  
ATOM   2628  O   LYS A 334       2.265  22.770  10.542  1.00 90.17      A    O  
ATOM   2629  CB  LYS A 334       5.108  22.789   9.911  1.00 90.66      A    C  
ATOM   2630  CG  LYS A 334       6.572  22.723  10.354  1.00 83.68      A    C  
ATOM   2631  CD  LYS A 334       7.278  24.055  10.065  1.00 71.27      A    C  
ATOM   2632  CE  LYS A 334       8.725  23.982  10.546  1.00 62.06      A    C  
ATOM   2633  NZ  LYS A 334       9.437  25.282  10.388  1.00 52.35      A    N1+
ATOM   2634  N   MET A 335       2.177  20.842   9.414  1.00 96.23      A    N  
ATOM   2635  CA  MET A 335       0.738  20.892   9.145  1.00 96.58      A    C  
ATOM   2636  C   MET A 335      -0.029  20.071  10.181  1.00 96.76      A    C  
ATOM   2637  O   MET A 335       0.491  19.118  10.752  1.00 95.37      A    O  
ATOM   2638  CB  MET A 335       0.449  20.438   7.707  1.00 96.39      A    C  
ATOM   2639  CG  MET A 335       1.118  21.353   6.677  1.00 94.50      A    C  
ATOM   2640  SD  MET A 335       0.691  21.019   4.942  1.00 94.52      A    S  
ATOM   2641  CE  MET A 335      -1.042  21.523   4.910  1.00 88.60      A    C  
ATOM   2642  N   GLN A 336      -1.270  20.469  10.408  1.00 96.83      A    N  
ATOM   2643  CA  GLN A 336      -2.197  19.766  11.277  1.00 96.62      A    C  
ATOM   2644  C   GLN A 336      -3.433  19.393  10.453  1.00 97.26      A    C  
ATOM   2645  O   GLN A 336      -4.022  20.252   9.802  1.00 96.09      A    O  
ATOM   2646  CB  GLN A 336      -2.554  20.658  12.478  1.00 94.66      A    C  
ATOM   2647  CG  GLN A 336      -1.405  20.767  13.499  1.00 88.11      A    C  
ATOM   2648  CD  GLN A 336      -1.235  19.494  14.326  1.00 82.52      A    C  
ATOM   2649  NE2 GLN A 336      -0.036  19.081  14.635  1.00 68.86      A    N  
ATOM   2650  OE1 GLN A 336      -2.203  18.880  14.727  1.00 73.52      A    O  
ATOM   2651  N   PHE A 337      -3.812  18.129  10.491  1.00 97.61      A    N  
ATOM   2652  CA  PHE A 337      -4.929  17.596   9.724  1.00 97.88      A    C  
ATOM   2653  C   PHE A 337      -6.050  17.166  10.663  1.00 97.77      A    C  
ATOM   2654  O   PHE A 337      -5.973  16.131  11.324  1.00 96.95      A    O  
ATOM   2655  CB  PHE A 337      -4.457  16.462   8.827  1.00 97.96      A    C  
ATOM   2656  CG  PHE A 337      -3.433  16.896   7.808  1.00 98.23      A    C  
ATOM   2657  CD1 PHE A 337      -3.845  17.523   6.619  1.00 97.78      A    C  
ATOM   2658  CD2 PHE A 337      -2.063  16.689   8.048  1.00 97.78      A    C  
ATOM   2659  CE1 PHE A 337      -2.893  17.918   5.669  1.00 97.55      A    C  
ATOM   2660  CE2 PHE A 337      -1.112  17.089   7.100  1.00 97.61      A    C  
ATOM   2661  CZ  PHE A 337      -1.523  17.699   5.912  1.00 97.86      A    C  
ATOM   2662  N   ARG A 338      -7.112  17.970  10.707  1.00 97.24      A    N  
ATOM   2663  CA  ARG A 338      -8.274  17.656  11.535  1.00 97.06      A    C  
ATOM   2664  C   ARG A 338      -8.973  16.374  11.083  1.00 97.47      A    C  
ATOM   2665  O   ARG A 338      -9.356  15.557  11.924  1.00 96.70      A    O  
ATOM   2666  CB  ARG A 338      -9.226  18.864  11.522  1.00 95.39      A    C  
ATOM   2667  CG  ARG A 338     -10.502  18.575  12.321  1.00 86.60      A    C  
ATOM   2668  CD  ARG A 338     -11.440  19.779  12.320  1.00 82.18      A    C  
ATOM   2669  NE  ARG A 338     -12.733  19.428  12.940  1.00 71.91      A    N  
ATOM   2670  CZ  ARG A 338     -13.706  20.264  13.243  1.00 63.68      A    C  
ATOM   2671  NH1 ARG A 338     -13.593  21.545  13.062  1.00 56.21      A    N1+
ATOM   2672  NH2 ARG A 338     -14.824  19.815  13.728  1.00 55.10      A    N  
ATOM   2673  N   SER A 339      -9.165  16.232   9.766  1.00 97.87      A    N  
ATOM   2674  CA  SER A 339      -9.884  15.124   9.141  1.00 98.12      A    C  
ATOM   2675  C   SER A 339      -8.919  14.271   8.336  1.00 98.51      A    C  
ATOM   2676  O   SER A 339      -8.227  14.782   7.454  1.00 98.39      A    O  
ATOM   2677  CB  SER A 339     -11.005  15.658   8.241  1.00 97.51      A    C  
ATOM   2678  OG  SER A 339     -11.921  16.445   8.985  1.00 94.31      A    O  
ATOM   2679  N   ILE A 340      -8.863  12.978   8.653  1.00 98.57      A    N  
ATOM   2680  CA  ILE A 340      -7.950  12.022   8.044  1.00 98.74      A    C  
ATOM   2681  C   ILE A 340      -8.740  10.790   7.600  1.00 98.70      A    C  
ATOM   2682  O   ILE A 340      -9.478  10.214   8.402  1.00 98.66      A    O  
ATOM   2683  CB  ILE A 340      -6.789  11.655   9.004  1.00 98.66      A    C  
ATOM   2684  CG1 ILE A 340      -6.097  12.934   9.534  1.00 97.97      A    C  
ATOM   2685  CG2 ILE A 340      -5.792  10.709   8.306  1.00 98.18      A    C  
ATOM   2686  CD1 ILE A 340      -4.874  12.695  10.419  1.00 94.98      A    C  
ATOM   2687  N   LEU A 341      -8.578  10.388   6.334  1.00 98.84      A    N  
ATOM   2688  CA  LEU A 341      -9.132   9.151   5.799  1.00 98.82      A    C  
ATOM   2689  C   LEU A 341      -7.992   8.248   5.322  1.00 98.96      A    C  
ATOM   2690  O   LEU A 341      -7.140   8.689   4.557  1.00 98.79      A    O  
ATOM   2691  CB  LEU A 341     -10.183   9.463   4.717  1.00 98.84      A    C  
ATOM   2692  CG  LEU A 341     -10.903   8.205   4.163  1.00 98.62      A    C  
ATOM   2693  CD1 LEU A 341     -12.337   8.549   3.773  1.00 97.84      A    C  
ATOM   2694  CD2 LEU A 341     -10.211   7.630   2.916  1.00 97.73      A    C  
ATOM   2695  N   ILE A 342      -8.005   6.998   5.762  1.00 98.88      A    N  
ATOM   2696  CA  ILE A 342      -7.027   5.989   5.350  1.00 98.85      A    C  
ATOM   2697  C   ILE A 342      -7.781   4.861   4.643  1.00 98.86      A    C  
ATOM   2698  O   ILE A 342      -8.545   4.132   5.276  1.00 98.63      A    O  
ATOM   2699  CB  ILE A 342      -6.189   5.483   6.545  1.00 98.87      A    C  
ATOM   2700  CG1 ILE A 342      -5.588   6.661   7.351  1.00 98.58      A    C  
ATOM   2701  CG2 ILE A 342      -5.086   4.547   6.017  1.00 98.71      A    C  
ATOM   2702  CD1 ILE A 342      -4.748   6.248   8.561  1.00 98.02      A    C  
ATOM   2703  N   ASP A 343      -7.573   4.742   3.331  1.00 98.60      A    N  
ATOM   2704  CA  ASP A 343      -8.112   3.654   2.518  1.00 98.52      A    C  
ATOM   2705  C   ASP A 343      -7.182   2.432   2.559  1.00 98.42      A    C  
ATOM   2706  O   ASP A 343      -5.993   2.549   2.860  1.00 97.81      A    O  
ATOM   2707  CB  ASP A 343      -8.375   4.137   1.084  1.00 97.99      A    C  
ATOM   2708  CG  ASP A 343      -9.368   3.244   0.312  1.00 96.38      A    C  
ATOM   2709  OD1 ASP A 343     -10.028   2.389   0.950  1.00 92.60      A    O  
ATOM   2710  OD2 ASP A 343      -9.512   3.452  -0.913  1.00 91.18      A    O1-
ATOM   2711  N   GLU A 344      -7.726   1.251   2.300  1.00 98.12      A    N  
ATOM   2712  CA  GLU A 344      -7.029  -0.028   2.422  1.00 97.85      A    C  
ATOM   2713  C   GLU A 344      -6.217  -0.174   3.732  1.00 98.18      A    C  
ATOM   2714  O   GLU A 344      -5.176  -0.828   3.788  1.00 97.46      A    O  
ATOM   2715  CB  GLU A 344      -6.227  -0.343   1.145  1.00 96.85      A    C  
ATOM   2716  CG  GLU A 344      -7.087  -0.448  -0.144  1.00 93.10      A    C  
ATOM   2717  CD  GLU A 344      -8.129  -1.598  -0.143  1.00 88.19      A    C  
ATOM   2718  OE1 GLU A 344      -8.982  -1.652  -1.063  1.00 79.14      A    O  
ATOM   2719  OE2 GLU A 344      -8.154  -2.439   0.786  1.00 80.30      A    O1-
ATOM   2720  N   SER A 345      -6.713   0.415   4.830  1.00 98.37      A    N  
ATOM   2721  CA  SER A 345      -6.013   0.460   6.127  1.00 98.46      A    C  
ATOM   2722  C   SER A 345      -5.732  -0.917   6.733  1.00 98.45      A    C  
ATOM   2723  O   SER A 345      -4.836  -1.049   7.563  1.00 97.93      A    O  
ATOM   2724  CB  SER A 345      -6.819   1.302   7.120  1.00 98.18      A    C  
ATOM   2725  OG  SER A 345      -8.087   0.728   7.365  1.00 96.43      A    O  
ATOM   2726  N   THR A 346      -6.448  -1.952   6.299  1.00 98.47      A    N  
ATOM   2727  CA  THR A 346      -6.217  -3.344   6.701  1.00 98.30      A    C  
ATOM   2728  C   THR A 346      -4.951  -3.946   6.091  1.00 98.00      A    C  
ATOM   2729  O   THR A 346      -4.519  -5.007   6.538  1.00 96.94      A    O  
ATOM   2730  CB  THR A 346      -7.404  -4.230   6.320  1.00 97.84      A    C  
ATOM   2731  CG2 THR A 346      -8.652  -3.849   7.105  1.00 92.63      A    C  
ATOM   2732  OG1 THR A 346      -7.702  -4.092   4.945  1.00 93.25      A    O  
ATOM   2733  N   GLN A 347      -4.345  -3.302   5.090  1.00 97.85      A    N  
ATOM   2734  CA  GLN A 347      -3.098  -3.737   4.453  1.00 97.44      A    C  
ATOM   2735  C   GLN A 347      -1.853  -3.063   5.055  1.00 97.59      A    C  
ATOM   2736  O   GLN A 347      -0.739  -3.432   4.703  1.00 96.67      A    O  
ATOM   2737  CB  GLN A 347      -3.153  -3.473   2.945  1.00 96.46      A    C  
ATOM   2738  CG  GLN A 347      -4.327  -4.155   2.243  1.00 93.11      A    C  
ATOM   2739  CD  GLN A 347      -4.302  -3.931   0.728  1.00 88.05      A    C  
ATOM   2740  NE2 GLN A 347      -5.427  -4.011   0.064  1.00 74.56      A    N  
ATOM   2741  OE1 GLN A 347      -3.280  -3.703   0.111  1.00 78.50      A    O  
ATOM   2742  N   ALA A 348      -2.036  -2.092   5.942  1.00 97.71      A    N  
ATOM   2743  CA  ALA A 348      -0.947  -1.441   6.653  1.00 98.09      A    C  
ATOM   2744  C   ALA A 348      -0.737  -2.087   8.024  1.00 98.28      A    C  
ATOM   2745  O   ALA A 348      -1.698  -2.447   8.717  1.00 97.85      A    O  
ATOM   2746  CB  ALA A 348      -1.251   0.057   6.771  1.00 97.54      A    C  
ATOM   2747  N   THR A 349       0.527  -2.170   8.462  1.00 98.31      A    N  
ATOM   2748  CA  THR A 349       0.827  -2.445   9.868  1.00 98.30      A    C  
ATOM   2749  C   THR A 349       0.304  -1.299  10.735  1.00 98.45      A    C  
ATOM   2750  O   THR A 349       0.134  -0.167  10.286  1.00 98.26      A    O  
ATOM   2751  CB  THR A 349       2.321  -2.658  10.125  1.00 98.03      A    C  
ATOM   2752  CG2 THR A 349       2.902  -3.808   9.305  1.00 96.02      A    C  
ATOM   2753  OG1 THR A 349       3.058  -1.497   9.846  1.00 96.06      A    O  
ATOM   2754  N   GLU A 350       0.048  -1.574  12.000  1.00 98.34      A    N  
ATOM   2755  CA  GLU A 350      -0.496  -0.559  12.883  1.00 98.44      A    C  
ATOM   2756  C   GLU A 350       0.428   0.672  13.036  1.00 98.56      A    C  
ATOM   2757  O   GLU A 350      -0.061   1.792  12.883  1.00 98.21      A    O  
ATOM   2758  CB  GLU A 350      -0.925  -1.208  14.204  1.00 97.69      A    C  
ATOM   2759  CG  GLU A 350      -1.542  -0.173  15.126  1.00 95.43      A    C  
ATOM   2760  CD  GLU A 350      -2.331  -0.746  16.288  1.00 96.97      A    C  
ATOM   2761  OE1 GLU A 350      -2.647   0.053  17.189  1.00 93.61      A    O  
ATOM   2762  OE2 GLU A 350      -2.739  -1.920  16.308  1.00 95.09      A    O1-
ATOM   2763  N   PRO A 351       1.764   0.530  13.220  1.00 98.65      A    N  
ATOM   2764  CA  PRO A 351       2.686   1.667  13.242  1.00 98.67      A    C  
ATOM   2765  C   PRO A 351       2.707   2.472  11.940  1.00 98.62      A    C  
ATOM   2766  O   PRO A 351       2.806   3.692  11.980  1.00 98.39      A    O  
ATOM   2767  CB  PRO A 351       4.066   1.070  13.539  1.00 98.31      A    C  
ATOM   2768  CG  PRO A 351       3.745  -0.223  14.265  1.00 97.07      A    C  
ATOM   2769  CD  PRO A 351       2.474  -0.692  13.561  1.00 98.29      A    C  
ATOM   2770  N   GLU A 352       2.579   1.817  10.780  1.00 98.67      A    N  
ATOM   2771  CA  GLU A 352       2.477   2.479   9.476  1.00 98.66      A    C  
ATOM   2772  C   GLU A 352       1.188   3.309   9.370  1.00 98.73      A    C  
ATOM   2773  O   GLU A 352       1.219   4.474   8.973  1.00 98.46      A    O  
ATOM   2774  CB  GLU A 352       2.548   1.407   8.379  1.00 98.04      A    C  
ATOM   2775  CG  GLU A 352       2.498   1.986   6.965  1.00 94.63      A    C  
ATOM   2776  CD  GLU A 352       2.444   0.909   5.870  1.00 94.37      A    C  
ATOM   2777  OE1 GLU A 352       2.381   1.313   4.688  1.00 88.22      A    O  
ATOM   2778  OE2 GLU A 352       2.433  -0.298   6.205  1.00 90.31      A    O1-
ATOM   2779  N   CYS A 353       0.069   2.756   9.811  1.00 98.51      A    N  
ATOM   2780  CA  CYS A 353      -1.211   3.444   9.840  1.00 98.56      A    C  
ATOM   2781  C   CYS A 353      -1.211   4.643  10.818  1.00 98.65      A    C  
ATOM   2782  O   CYS A 353      -1.929   5.625  10.607  1.00 98.31      A    O  
ATOM   2783  CB  CYS A 353      -2.291   2.407  10.199  1.00 97.94      A    C  
ATOM   2784  SG  CYS A 353      -3.942   3.032   9.767  1.00 94.46      A    S  
ATOM   2785  N   MET A 354      -0.387   4.586  11.866  1.00 98.74      A    N  
ATOM   2786  CA  MET A 354      -0.265   5.672  12.838  1.00 98.72      A    C  
ATOM   2787  C   MET A 354       0.496   6.896  12.307  1.00 98.71      A    C  
ATOM   2788  O   MET A 354       0.278   7.991  12.828  1.00 98.52      A    O  
ATOM   2789  CB  MET A 354       0.365   5.150  14.136  1.00 98.56      A    C  
ATOM   2790  CG  MET A 354      -0.599   4.277  14.952  1.00 98.04      A    C  
ATOM   2791  SD  MET A 354      -2.112   5.107  15.532  1.00 97.57      A    S  
ATOM   2792  CE  MET A 354      -1.402   6.260  16.726  1.00 94.56      A    C  
ATOM   2793  N   VAL A 355       1.320   6.758  11.261  1.00 98.71      A    N  
ATOM   2794  CA  VAL A 355       2.094   7.881  10.680  1.00 98.76      A    C  
ATOM   2795  C   VAL A 355       1.190   9.064  10.283  1.00 98.66      A    C  
ATOM   2796  O   VAL A 355       1.451  10.172  10.763  1.00 98.37      A    O  
ATOM   2797  CB  VAL A 355       2.984   7.429   9.509  1.00 98.56      A    C  
ATOM   2798  CG1 VAL A 355       3.755   8.604   8.889  1.00 97.99      A    C  
ATOM   2799  CG2 VAL A 355       4.018   6.396   9.954  1.00 98.02      A    C  
ATOM   2800  N   PRO A 356       0.122   8.904   9.494  1.00 98.80      A    N  
ATOM   2801  CA  PRO A 356      -0.809  10.008   9.240  1.00 98.87      A    C  
ATOM   2802  C   PRO A 356      -1.637  10.385  10.465  1.00 98.77      A    C  
ATOM   2803  O   PRO A 356      -1.897  11.569  10.677  1.00 98.37      A    O  
ATOM   2804  CB  PRO A 356      -1.697   9.526   8.085  1.00 98.64      A    C  
ATOM   2805  CG  PRO A 356      -1.628   8.004   8.169  1.00 98.03      A    C  
ATOM   2806  CD  PRO A 356      -0.207   7.760   8.681  1.00 98.68      A    C  
ATOM   2807  N   VAL A 357      -2.040   9.434  11.297  1.00 98.67      A    N  
ATOM   2808  CA  VAL A 357      -2.976   9.661  12.416  1.00 98.65      A    C  
ATOM   2809  C   VAL A 357      -2.442  10.695  13.409  1.00 98.57      A    C  
ATOM   2810  O   VAL A 357      -3.207  11.541  13.881  1.00 97.96      A    O  
ATOM   2811  CB  VAL A 357      -3.306   8.335  13.122  1.00 98.48      A    C  
ATOM   2812  CG1 VAL A 357      -4.111   8.527  14.415  1.00 97.69      A    C  
ATOM   2813  CG2 VAL A 357      -4.145   7.431  12.210  1.00 97.84      A    C  
ATOM   2814  N   VAL A 358      -1.138  10.680  13.692  1.00 98.45      A    N  
ATOM   2815  CA  VAL A 358      -0.509  11.573  14.675  1.00 98.10      A    C  
ATOM   2816  C   VAL A 358      -0.330  13.022  14.196  1.00 97.62      A    C  
ATOM   2817  O   VAL A 358       0.188  13.848  14.943  1.00 96.28      A    O  
ATOM   2818  CB  VAL A 358       0.812  11.000  15.216  1.00 97.69      A    C  
ATOM   2819  CG1 VAL A 358       0.599   9.609  15.830  1.00 96.51      A    C  
ATOM   2820  CG2 VAL A 358       1.904  10.934  14.146  1.00 96.58      A    C  
ATOM   2821  N   LEU A 359      -0.796  13.360  12.990  1.00 98.24      A    N  
ATOM   2822  CA  LEU A 359      -0.738  14.708  12.429  1.00 98.29      A    C  
ATOM   2823  C   LEU A 359      -1.935  15.597  12.823  1.00 97.81      A    C  
ATOM   2824  O   LEU A 359      -2.316  16.519  12.096  1.00 96.15      A    O  
ATOM   2825  CB  LEU A 359      -0.538  14.643  10.902  1.00 98.14      A    C  
ATOM   2826  CG  LEU A 359       0.732  13.911  10.442  1.00 97.60      A    C  
ATOM   2827  CD1 LEU A 359       0.767  13.889   8.906  1.00 96.22      A    C  
ATOM   2828  CD2 LEU A 359       2.013  14.597  10.920  1.00 95.55      A    C  
ATOM   2829  N   GLY A 360      -2.551  15.339  13.984  1.00 97.38      A    N  
ATOM   2830  CA  GLY A 360      -3.609  16.184  14.545  1.00 96.82      A    C  
ATOM   2831  C   GLY A 360      -5.031  15.654  14.380  1.00 96.87      A    C  
ATOM   2832  O   GLY A 360      -5.984  16.435  14.473  1.00 94.76      A    O  
ATOM   2833  N   ALA A 361      -5.201  14.352  14.164  1.00 97.58      A    N  
ATOM   2834  CA  ALA A 361      -6.498  13.740  13.906  1.00 97.51      A    C  
ATOM   2835  C   ALA A 361      -7.554  14.087  14.984  1.00 97.05      A    C  
ATOM   2836  O   ALA A 361      -7.415  13.755  16.163  1.00 95.93      A    O  
ATOM   2837  CB  ALA A 361      -6.336  12.223  13.765  1.00 97.46      A    C  
ATOM   2838  N   LYS A 362      -8.647  14.727  14.555  1.00 97.01      A    N  
ATOM   2839  CA  LYS A 362      -9.878  14.938  15.331  1.00 96.61      A    C  
ATOM   2840  C   LYS A 362     -11.046  14.135  14.769  1.00 96.89      A    C  
ATOM   2841  O   LYS A 362     -12.015  13.882  15.483  1.00 95.62      A    O  
ATOM   2842  CB  LYS A 362     -10.226  16.430  15.394  1.00 95.43      A    C  
ATOM   2843  CG  LYS A 362      -9.125  17.248  16.083  1.00 91.56      A    C  
ATOM   2844  CD  LYS A 362      -9.522  18.715  16.285  1.00 84.82      A    C  
ATOM   2845  CE  LYS A 362      -8.342  19.437  16.955  1.00 76.71      A    C  
ATOM   2846  NZ  LYS A 362      -8.611  20.860  17.248  1.00 67.01      A    N1+
ATOM   2847  N   GLN A 363     -10.946  13.743  13.503  1.00 97.09      A    N  
ATOM   2848  CA  GLN A 363     -11.880  12.866  12.822  1.00 97.59      A    C  
ATOM   2849  C   GLN A 363     -11.081  11.877  11.970  1.00 98.08      A    C  
ATOM   2850  O   GLN A 363     -10.410  12.291  11.027  1.00 97.90      A    O  
ATOM   2851  CB  GLN A 363     -12.847  13.720  11.996  1.00 96.98      A    C  
ATOM   2852  CG  GLN A 363     -14.028  12.897  11.457  1.00 95.24      A    C  
ATOM   2853  CD  GLN A 363     -15.087  13.786  10.821  1.00 95.41      A    C  
ATOM   2854  NE2 GLN A 363     -16.289  13.286  10.641  1.00 87.96      A    N  
ATOM   2855  OE1 GLN A 363     -14.871  14.948  10.496  1.00 89.60      A    O  
ATOM   2856  N   LEU A 364     -11.139  10.602  12.336  1.00 98.11      A    N  
ATOM   2857  CA  LEU A 364     -10.410   9.531  11.682  1.00 98.53      A    C  
ATOM   2858  C   LEU A 364     -11.389   8.532  11.076  1.00 98.63      A    C  
ATOM   2859  O   LEU A 364     -12.260   7.999  11.764  1.00 98.43      A    O  
ATOM   2860  CB  LEU A 364      -9.449   8.880  12.698  1.00 98.60      A    C  
ATOM   2861  CG  LEU A 364      -8.638   7.699  12.143  1.00 98.50      A    C  
ATOM   2862  CD1 LEU A 364      -7.722   8.107  10.986  1.00 98.18      A    C  
ATOM   2863  CD2 LEU A 364      -7.771   7.115  13.263  1.00 98.17      A    C  
ATOM   2864  N   ILE A 365     -11.217   8.261   9.783  1.00 98.78      A    N  
ATOM   2865  CA  ILE A 365     -11.980   7.262   9.050  1.00 98.88      A    C  
ATOM   2866  C   ILE A 365     -11.009   6.211   8.521  1.00 98.85      A    C  
ATOM   2867  O   ILE A 365     -10.138   6.529   7.711  1.00 98.80      A    O  
ATOM   2868  CB  ILE A 365     -12.802   7.906   7.917  1.00 98.63      A    C  
ATOM   2869  CG1 ILE A 365     -13.758   9.008   8.434  1.00 97.57      A    C  
ATOM   2870  CG2 ILE A 365     -13.605   6.821   7.185  1.00 97.79      A    C  
ATOM   2871  CD1 ILE A 365     -13.412  10.396   7.915  1.00 91.92      A    C  
ATOM   2872  N   LEU A 366     -11.160   4.966   8.958  1.00 98.81      A    N  
ATOM   2873  CA  LEU A 366     -10.417   3.834   8.430  1.00 98.89      A    C  
ATOM   2874  C   LEU A 366     -11.328   3.049   7.488  1.00 98.82      A    C  
ATOM   2875  O   LEU A 366     -12.403   2.600   7.892  1.00 98.69      A    O  
ATOM   2876  CB  LEU A 366      -9.881   2.957   9.573  1.00 98.82      A    C  
ATOM   2877  CG  LEU A 366      -9.021   3.691  10.618  1.00 98.40      A    C  
ATOM   2878  CD1 LEU A 366      -8.515   2.685  11.658  1.00 98.04      A    C  
ATOM   2879  CD2 LEU A 366      -7.802   4.378  10.005  1.00 97.80      A    C  
ATOM   2880  N   VAL A 367     -10.900   2.886   6.248  1.00 98.81      A    N  
ATOM   2881  CA  VAL A 367     -11.584   2.085   5.233  1.00 98.75      A    C  
ATOM   2882  C   VAL A 367     -10.726   0.865   4.929  1.00 98.65      A    C  
ATOM   2883  O   VAL A 367      -9.511   0.962   4.842  1.00 98.28      A    O  
ATOM   2884  CB  VAL A 367     -11.897   2.899   3.964  1.00 98.66      A    C  
ATOM   2885  CG1 VAL A 367     -12.790   2.108   3.003  1.00 98.08      A    C  
ATOM   2886  CG2 VAL A 367     -12.608   4.215   4.302  1.00 98.25      A    C  
ATOM   2887  N   GLY A 368     -11.352  -0.290   4.802  1.00 98.33      A    N  
ATOM   2888  CA  GLY A 368     -10.646  -1.527   4.528  1.00 98.16      A    C  
ATOM   2889  C   GLY A 368     -11.571  -2.738   4.533  1.00 98.27      A    C  
ATOM   2890  O   GLY A 368     -12.794  -2.603   4.569  1.00 97.43      A    O  
ATOM   2891  N   ASP A 369     -10.982  -3.922   4.484  1.00 98.20      A    N  
ATOM   2892  CA  ASP A 369     -11.723  -5.170   4.628  1.00 98.17      A    C  
ATOM   2893  C   ASP A 369     -10.845  -6.217   5.318  1.00 97.96      A    C  
ATOM   2894  O   ASP A 369      -9.961  -6.812   4.704  1.00 96.97      A    O  
ATOM   2895  CB  ASP A 369     -12.207  -5.650   3.255  1.00 97.97      A    C  
ATOM   2896  CG  ASP A 369     -13.134  -6.861   3.361  1.00 97.94      A    C  
ATOM   2897  OD1 ASP A 369     -13.474  -7.279   4.493  1.00 96.86      A    O  
ATOM   2898  OD2 ASP A 369     -13.549  -7.357   2.297  1.00 96.61      A    O1-
ATOM   2899  N   HIS A 370     -11.100  -6.464   6.597  1.00 97.61      A    N  
ATOM   2900  CA  HIS A 370     -10.369  -7.449   7.394  1.00 97.27      A    C  
ATOM   2901  C   HIS A 370     -10.649  -8.900   6.986  1.00 96.92      A    C  
ATOM   2902  O   HIS A 370      -9.973  -9.816   7.456  1.00 95.66      A    O  
ATOM   2903  CB  HIS A 370     -10.684  -7.213   8.879  1.00 96.71      A    C  
ATOM   2904  CG  HIS A 370     -12.147  -7.374   9.210  1.00 96.57      A    C  
ATOM   2905  CD2 HIS A 370     -12.758  -8.478   9.737  1.00 90.93      A    C  
ATOM   2906  ND1 HIS A 370     -13.128  -6.421   9.041  1.00 90.97      A    N  
ATOM   2907  CE1 HIS A 370     -14.281  -6.942   9.455  1.00 91.59      A    C  
ATOM   2908  NE2 HIS A 370     -14.108  -8.189   9.881  1.00 92.11      A    N  
ATOM   2909  N   CYS A 371     -11.599  -9.138   6.074  1.00 97.46      A    N  
ATOM   2910  CA  CYS A 371     -11.833 -10.430   5.437  1.00 97.29      A    C  
ATOM   2911  C   CYS A 371     -11.005 -10.626   4.157  1.00 97.00      A    C  
ATOM   2912  O   CYS A 371     -11.062 -11.687   3.538  1.00 96.06      A    O  
ATOM   2913  CB  CYS A 371     -13.331 -10.605   5.158  1.00 97.17      A    C  
ATOM   2914  SG  CYS A 371     -14.297 -10.521   6.696  1.00 96.34      A    S  
ATOM   2915  N   GLN A 372     -10.243  -9.617   3.734  1.00 96.72      A    N  
ATOM   2916  CA  GLN A 372      -9.247  -9.685   2.661  1.00 96.63      A    C  
ATOM   2917  C   GLN A 372      -7.831  -9.730   3.256  1.00 96.27      A    C  
ATOM   2918  O   GLN A 372      -7.656  -9.971   4.453  1.00 94.67      A    O  
ATOM   2919  CB  GLN A 372      -9.467  -8.533   1.665  1.00 96.18      A    C  
ATOM   2920  CG  GLN A 372     -10.808  -8.656   0.943  1.00 95.00      A    C  
ATOM   2921  CD  GLN A 372     -10.999  -7.560  -0.099  1.00 94.85      A    C  
ATOM   2922  NE2 GLN A 372     -11.985  -6.709   0.076  1.00 84.92      A    N  
ATOM   2923  OE1 GLN A 372     -10.292  -7.459  -1.083  1.00 86.86      A    O  
ATOM   2924  N   LEU A 373      -6.794  -9.551   2.423  1.00 95.68      A    N  
ATOM   2925  CA  LEU A 373      -5.413  -9.666   2.890  1.00 95.34      A    C  
ATOM   2926  C   LEU A 373      -5.071  -8.579   3.916  1.00 95.82      A    C  
ATOM   2927  O   LEU A 373      -5.461  -7.421   3.782  1.00 94.39      A    O  
ATOM   2928  CB  LEU A 373      -4.434  -9.654   1.713  1.00 93.38      A    C  
ATOM   2929  CG  LEU A 373      -4.642 -10.803   0.716  1.00 90.04      A    C  
ATOM   2930  CD1 LEU A 373      -3.668 -10.673  -0.442  1.00 83.41      A    C  
ATOM   2931  CD2 LEU A 373      -4.450 -12.179   1.355  1.00 81.88      A    C  
ATOM   2932  N   GLY A 374      -4.320  -8.979   4.936  1.00 95.26      A    N  
ATOM   2933  CA  GLY A 374      -3.705  -8.087   5.906  1.00 95.48      A    C  
ATOM   2934  C   GLY A 374      -2.340  -7.557   5.450  1.00 95.84      A    C  
ATOM   2935  O   GLY A 374      -1.928  -7.791   4.308  1.00 94.80      A    O  
ATOM   2936  N   PRO A 375      -1.613  -6.861   6.336  1.00 96.58      A    N  
ATOM   2937  CA  PRO A 375      -0.283  -6.348   6.040  1.00 96.40      A    C  
ATOM   2938  C   PRO A 375       0.721  -7.477   5.811  1.00 95.50      A    C  
ATOM   2939  O   PRO A 375       0.643  -8.554   6.414  1.00 93.54      A    O  
ATOM   2940  CB  PRO A 375       0.093  -5.476   7.240  1.00 96.24      A    C  
ATOM   2941  CG  PRO A 375      -0.705  -6.079   8.393  1.00 95.05      A    C  
ATOM   2942  CD  PRO A 375      -1.974  -6.580   7.720  1.00 96.85      A    C  
ATOM   2943  N   VAL A 376       1.703  -7.215   4.947  1.00 95.05      A    N  
ATOM   2944  CA  VAL A 376       2.852  -8.098   4.741  1.00 93.95      A    C  
ATOM   2945  C   VAL A 376       3.903  -7.765   5.793  1.00 94.76      A    C  
ATOM   2946  O   VAL A 376       4.363  -6.637   5.870  1.00 93.97      A    O  
ATOM   2947  CB  VAL A 376       3.412  -7.970   3.316  1.00 91.50      A    C  
ATOM   2948  CG1 VAL A 376       4.600  -8.909   3.099  1.00 86.34      A    C  
ATOM   2949  CG2 VAL A 376       2.336  -8.331   2.278  1.00 86.60      A    C  
ATOM   2950  N   VAL A 377       4.280  -8.770   6.585  1.00 94.63      A    N  
ATOM   2951  CA  VAL A 377       5.349  -8.687   7.586  1.00 95.34      A    C  
ATOM   2952  C   VAL A 377       6.334  -9.811   7.294  1.00 94.78      A    C  
ATOM   2953  O   VAL A 377       5.971 -10.986   7.372  1.00 93.49      A    O  
ATOM   2954  CB  VAL A 377       4.790  -8.784   9.016  1.00 95.70      A    C  
ATOM   2955  CG1 VAL A 377       5.912  -8.722  10.064  1.00 94.45      A    C  
ATOM   2956  CG2 VAL A 377       3.807  -7.650   9.312  1.00 94.72      A    C  
ATOM   2957  N   MET A 378       7.575  -9.450   6.945  1.00 95.53      A    N  
ATOM   2958  CA  MET A 378       8.606 -10.408   6.523  1.00 94.43      A    C  
ATOM   2959  C   MET A 378       9.225 -11.139   7.719  1.00 94.98      A    C  
ATOM   2960  O   MET A 378       9.442 -12.353   7.692  1.00 93.77      A    O  
ATOM   2961  CB  MET A 378       9.686  -9.666   5.728  1.00 92.51      A    C  
ATOM   2962  CG  MET A 378       9.184  -9.054   4.415  1.00 89.26      A    C  
ATOM   2963  SD  MET A 378       8.426 -10.232   3.260  1.00 81.26      A    S  
ATOM   2964  CE  MET A 378       9.025  -9.546   1.709  1.00 71.29      A    C  
ATOM   2965  N   CYS A 379       9.462 -10.425   8.823  1.00 95.94      A    N  
ATOM   2966  CA  CYS A 379      10.006 -10.999  10.038  1.00 96.73      A    C  
ATOM   2967  C   CYS A 379       8.956 -11.854  10.760  1.00 96.98      A    C  
ATOM   2968  O   CYS A 379       8.106 -11.364  11.512  1.00 96.62      A    O  
ATOM   2969  CB  CYS A 379      10.575  -9.885  10.917  1.00 96.81      A    C  
ATOM   2970  SG  CYS A 379      11.347 -10.607  12.400  1.00 96.43      A    S  
ATOM   2971  N   LYS A 380       9.076 -13.181  10.637  1.00 96.59      A    N  
ATOM   2972  CA  LYS A 380       8.170 -14.134  11.301  1.00 96.04      A    C  
ATOM   2973  C   LYS A 380       8.040 -13.903  12.810  1.00 96.69      A    C  
ATOM   2974  O   LYS A 380       6.980 -14.146  13.384  1.00 95.55      A    O  
ATOM   2975  CB  LYS A 380       8.632 -15.579  11.038  1.00 94.47      A    C  
ATOM   2976  CG  LYS A 380       8.502 -15.994   9.558  1.00 86.25      A    C  
ATOM   2977  CD  LYS A 380       8.936 -17.451   9.321  1.00 75.70      A    C  
ATOM   2978  CE  LYS A 380       8.822 -17.780   7.829  1.00 63.33      A    C  
ATOM   2979  NZ  LYS A 380       9.335 -19.128   7.469  1.00 54.68      A    N1+
ATOM   2980  N   LYS A 381       9.110 -13.444  13.467  1.00 96.69      A    N  
ATOM   2981  CA  LYS A 381       9.095 -13.142  14.907  1.00 96.98      A    C  
ATOM   2982  C   LYS A 381       8.223 -11.927  15.209  1.00 97.15      A    C  
ATOM   2983  O   LYS A 381       7.398 -11.994  16.116  1.00 96.20      A    O  
ATOM   2984  CB  LYS A 381      10.543 -12.964  15.408  1.00 96.31      A    C  
ATOM   2985  CG  LYS A 381      10.629 -12.864  16.939  1.00 85.58      A    C  
ATOM   2986  CD  LYS A 381      12.088 -12.694  17.402  1.00 85.47      A    C  
ATOM   2987  CE  LYS A 381      12.178 -12.582  18.928  1.00 74.83      A    C  
ATOM   2988  NZ  LYS A 381      13.575 -12.354  19.384  1.00 68.41      A    N1+
ATOM   2989  N   ALA A 382       8.362 -10.857  14.426  1.00 97.56      A    N  
ATOM   2990  CA  ALA A 382       7.536  -9.656  14.559  1.00 97.59      A    C  
ATOM   2991  C   ALA A 382       6.063  -9.941  14.223  1.00 97.46      A    C  
ATOM   2992  O   ALA A 382       5.171  -9.560  14.989  1.00 96.68      A    O  
ATOM   2993  CB  ALA A 382       8.127  -8.561  13.661  1.00 97.31      A    C  
ATOM   2994  N   ALA A 383       5.806 -10.713  13.156  1.00 97.26      A    N  
ATOM   2995  CA  ALA A 383       4.460 -11.124  12.762  1.00 96.52      A    C  
ATOM   2996  C   ALA A 383       3.747 -11.896  13.887  1.00 96.60      A    C  
ATOM   2997  O   ALA A 383       2.637 -11.535  14.277  1.00 95.94      A    O  
ATOM   2998  CB  ALA A 383       4.564 -11.965  11.485  1.00 95.20      A    C  
ATOM   2999  N   LYS A 384       4.411 -12.904  14.475  1.00 96.80      A    N  
ATOM   3000  CA  LYS A 384       3.862 -13.689  15.595  1.00 96.53      A    C  
ATOM   3001  C   LYS A 384       3.651 -12.861  16.862  1.00 96.25      A    C  
ATOM   3002  O   LYS A 384       2.737 -13.158  17.628  1.00 94.29      A    O  
ATOM   3003  CB  LYS A 384       4.788 -14.867  15.912  1.00 95.87      A    C  
ATOM   3004  CG  LYS A 384       4.674 -15.996  14.875  1.00 87.85      A    C  
ATOM   3005  CD  LYS A 384       5.602 -17.156  15.258  1.00 82.18      A    C  
ATOM   3006  CE  LYS A 384       5.480 -18.299  14.250  1.00 70.00      A    C  
ATOM   3007  NZ  LYS A 384       6.269 -19.497  14.660  1.00 61.44      A    N1+
ATOM   3008  N   ALA A 385       4.456 -11.834  17.081  1.00 96.72      A    N  
ATOM   3009  CA  ALA A 385       4.322 -10.932  18.221  1.00 96.34      A    C  
ATOM   3010  C   ALA A 385       3.178  -9.906  18.067  1.00 95.91      A    C  
ATOM   3011  O   ALA A 385       2.880  -9.185  19.019  1.00 93.43      A    O  
ATOM   3012  CB  ALA A 385       5.671 -10.271  18.482  1.00 95.75      A    C  
ATOM   3013  N   GLY A 386       2.522  -9.857  16.912  1.00 95.87      A    N  
ATOM   3014  CA  GLY A 386       1.322  -9.054  16.683  1.00 95.36      A    C  
ATOM   3015  C   GLY A 386       1.449  -7.965  15.611  1.00 96.39      A    C  
ATOM   3016  O   GLY A 386       0.454  -7.296  15.334  1.00 94.87      A    O  
ATOM   3017  N   LEU A 387       2.608  -7.790  14.961  1.00 97.06      A    N  
ATOM   3018  CA  LEU A 387       2.789  -6.771  13.914  1.00 97.62      A    C  
ATOM   3019  C   LEU A 387       1.956  -7.052  12.645  1.00 97.67      A    C  
ATOM   3020  O   LEU A 387       1.670  -6.127  11.887  1.00 97.00      A    O  
ATOM   3021  CB  LEU A 387       4.290  -6.634  13.596  1.00 97.67      A    C  
ATOM   3022  CG  LEU A 387       4.652  -5.392  12.763  1.00 97.31      A    C  
ATOM   3023  CD1 LEU A 387       4.372  -4.081  13.516  1.00 96.37      A    C  
ATOM   3024  CD2 LEU A 387       6.134  -5.407  12.401  1.00 96.06      A    C  
ATOM   3025  N   SER A 388       1.529  -8.294  12.429  1.00 97.31      A    N  
ATOM   3026  CA  SER A 388       0.653  -8.668  11.314  1.00 96.69      A    C  
ATOM   3027  C   SER A 388      -0.813  -8.265  11.495  1.00 96.96      A    C  
ATOM   3028  O   SER A 388      -1.608  -8.398  10.569  1.00 95.58      A    O  
ATOM   3029  CB  SER A 388       0.734 -10.175  11.065  1.00 94.33      A    C  
ATOM   3030  OG  SER A 388       0.334 -10.898  12.213  1.00 83.90      A    O  
ATOM   3031  N   GLN A 389      -1.201  -7.782  12.678  1.00 97.44      A    N  
ATOM   3032  CA  GLN A 389      -2.537  -7.253  12.927  1.00 97.41      A    C  
ATOM   3033  C   GLN A 389      -2.570  -5.774  12.539  1.00 97.79      A    C  
ATOM   3034  O   GLN A 389      -1.773  -4.977  13.029  1.00 97.29      A    O  
ATOM   3035  CB  GLN A 389      -2.924  -7.491  14.393  1.00 96.31      A    C  
ATOM   3036  CG  GLN A 389      -4.350  -7.008  14.677  1.00 94.20      A    C  
ATOM   3037  CD  GLN A 389      -4.827  -7.379  16.083  1.00 92.90      A    C  
ATOM   3038  NE2 GLN A 389      -5.878  -8.164  16.192  1.00 82.15      A    N  
ATOM   3039  OE1 GLN A 389      -4.285  -6.981  17.100  1.00 84.50      A    O  
ATOM   3040  N   SER A 390      -3.521  -5.392  11.684  1.00 98.03      A    N  
ATOM   3041  CA  SER A 390      -3.760  -3.985  11.354  1.00 98.24      A    C  
ATOM   3042  C   SER A 390      -4.460  -3.237  12.497  1.00 98.31      A    C  
ATOM   3043  O   SER A 390      -5.153  -3.827  13.331  1.00 97.94      A    O  
ATOM   3044  CB  SER A 390      -4.575  -3.879  10.059  1.00 97.95      A    C  
ATOM   3045  OG  SER A 390      -5.849  -4.459  10.231  1.00 96.66      A    O  
ATOM   3046  N   LEU A 391      -4.352  -1.911  12.504  1.00 98.50      A    N  
ATOM   3047  CA  LEU A 391      -5.130  -1.055  13.400  1.00 98.59      A    C  
ATOM   3048  C   LEU A 391      -6.636  -1.321  13.247  1.00 98.59      A    C  
ATOM   3049  O   LEU A 391      -7.350  -1.439  14.245  1.00 98.32      A    O  
ATOM   3050  CB  LEU A 391      -4.777   0.415  13.115  1.00 98.49      A    C  
ATOM   3051  CG  LEU A 391      -5.648   1.444  13.877  1.00 98.19      A    C  
ATOM   3052  CD1 LEU A 391      -5.548   1.286  15.397  1.00 97.64      A    C  
ATOM   3053  CD2 LEU A 391      -5.196   2.861  13.533  1.00 97.51      A    C  
ATOM   3054  N   PHE A 392      -7.112  -1.459  12.015  1.00 98.55      A    N  
ATOM   3055  CA  PHE A 392      -8.513  -1.758  11.729  1.00 98.52      A    C  
ATOM   3056  C   PHE A 392      -8.973  -3.040  12.432  1.00 98.46      A    C  
ATOM   3057  O   PHE A 392      -9.958  -3.022  13.164  1.00 98.08      A    O  
ATOM   3058  CB  PHE A 392      -8.709  -1.856  10.212  1.00 98.53      A    C  
ATOM   3059  CG  PHE A 392     -10.155  -1.955   9.749  1.00 98.65      A    C  
ATOM   3060  CD1 PHE A 392     -10.896  -3.140   9.930  1.00 98.29      A    C  
ATOM   3061  CD2 PHE A 392     -10.758  -0.869   9.094  1.00 98.19      A    C  
ATOM   3062  CE1 PHE A 392     -12.225  -3.239   9.479  1.00 98.06      A    C  
ATOM   3063  CE2 PHE A 392     -12.080  -0.961   8.631  1.00 97.92      A    C  
ATOM   3064  CZ  PHE A 392     -12.816  -2.140   8.824  1.00 98.25      A    C  
ATOM   3065  N   GLU A 393      -8.234  -4.138  12.271  1.00 98.38      A    N  
ATOM   3066  CA  GLU A 393      -8.558  -5.428  12.894  1.00 98.00      A    C  
ATOM   3067  C   GLU A 393      -8.561  -5.335  14.421  1.00 98.00      A    C  
ATOM   3068  O   GLU A 393      -9.492  -5.825  15.066  1.00 97.25      A    O  
ATOM   3069  CB  GLU A 393      -7.549  -6.498  12.458  1.00 97.19      A    C  
ATOM   3070  CG  GLU A 393      -7.783  -6.982  11.019  1.00 87.15      A    C  
ATOM   3071  CD  GLU A 393      -6.587  -7.786  10.498  1.00 84.29      A    C  
ATOM   3072  OE1 GLU A 393      -6.805  -8.894   9.951  1.00 77.61      A    O  
ATOM   3073  OE2 GLU A 393      -5.453  -7.285  10.618  1.00 78.20      A    O1-
ATOM   3074  N   ARG A 394      -7.578  -4.652  15.016  1.00 98.01      A    N  
ATOM   3075  CA  ARG A 394      -7.528  -4.472  16.469  1.00 97.71      A    C  
ATOM   3076  C   ARG A 394      -8.744  -3.701  16.988  1.00 97.71      A    C  
ATOM   3077  O   ARG A 394      -9.320  -4.083  17.993  1.00 97.11      A    O  
ATOM   3078  CB  ARG A 394      -6.211  -3.780  16.859  1.00 97.08      A    C  
ATOM   3079  CG  ARG A 394      -6.056  -3.774  18.392  1.00 95.38      A    C  
ATOM   3080  CD  ARG A 394      -4.704  -3.204  18.831  1.00 95.24      A    C  
ATOM   3081  NE  ARG A 394      -4.545  -1.800  18.463  1.00 94.61      A    N  
ATOM   3082  CZ  ARG A 394      -4.992  -0.732  19.101  1.00 96.68      A    C  
ATOM   3083  NH1 ARG A 394      -5.682  -0.800  20.195  1.00 90.97      A    N1+
ATOM   3084  NH2 ARG A 394      -4.744   0.461  18.639  1.00 92.21      A    N  
ATOM   3085  N   LEU A 395      -9.154  -2.639  16.292  1.00 97.91      A    N  
ATOM   3086  CA  LEU A 395     -10.337  -1.862  16.666  1.00 97.83      A    C  
ATOM   3087  C   LEU A 395     -11.636  -2.672  16.525  1.00 97.59      A    C  
ATOM   3088  O   LEU A 395     -12.518  -2.552  17.373  1.00 96.69      A    O  
ATOM   3089  CB  LEU A 395     -10.384  -0.573  15.832  1.00 97.85      A    C  
ATOM   3090  CG  LEU A 395      -9.267   0.438  16.125  1.00 97.47      A    C  
ATOM   3091  CD1 LEU A 395      -9.419   1.644  15.186  1.00 96.74      A    C  
ATOM   3092  CD2 LEU A 395      -9.280   0.961  17.564  1.00 96.43      A    C  
ATOM   3093  N   VAL A 396     -11.733  -3.547  15.514  1.00 97.78      A    N  
ATOM   3094  CA  VAL A 396     -12.857  -4.491  15.388  1.00 97.35      A    C  
ATOM   3095  C   VAL A 396     -12.891  -5.462  16.569  1.00 96.73      A    C  
ATOM   3096  O   VAL A 396     -13.943  -5.655  17.182  1.00 95.69      A    O  
ATOM   3097  CB  VAL A 396     -12.808  -5.248  14.044  1.00 96.98      A    C  
ATOM   3098  CG1 VAL A 396     -13.868  -6.363  13.962  1.00 95.22      A    C  
ATOM   3099  CG2 VAL A 396     -13.069  -4.308  12.866  1.00 95.51      A    C  
ATOM   3100  N   VAL A 397     -11.742  -6.028  16.954  1.00 96.96      A    N  
ATOM   3101  CA  VAL A 397     -11.629  -6.932  18.112  1.00 96.34      A    C  
ATOM   3102  C   VAL A 397     -11.999  -6.228  19.421  1.00 95.84      A    C  
ATOM   3103  O   VAL A 397     -12.592  -6.851  20.304  1.00 94.16      A    O  
ATOM   3104  CB  VAL A 397     -10.221  -7.546  18.188  1.00 95.48      A    C  
ATOM   3105  CG1 VAL A 397      -9.981  -8.346  19.478  1.00 92.05      A    C  
ATOM   3106  CG2 VAL A 397      -9.992  -8.517  17.024  1.00 92.16      A    C  
ATOM   3107  N   LEU A 398     -11.710  -4.932  19.533  1.00 96.00      A    N  
ATOM   3108  CA  LEU A 398     -12.112  -4.095  20.672  1.00 95.37      A    C  
ATOM   3109  C   LEU A 398     -13.616  -3.761  20.710  1.00 94.42      A    C  
ATOM   3110  O   LEU A 398     -14.065  -3.127  21.660  1.00 91.47      A    O  
ATOM   3111  CB  LEU A 398     -11.262  -2.818  20.688  1.00 94.82      A    C  
ATOM   3112  CG  LEU A 398      -9.802  -3.035  21.124  1.00 93.45      A    C  
ATOM   3113  CD1 LEU A 398      -9.026  -1.729  20.914  1.00 91.17      A    C  
ATOM   3114  CD2 LEU A 398      -9.686  -3.433  22.595  1.00 90.73      A    C  
ATOM   3115  N   GLY A 399     -14.383  -4.174  19.698  1.00 94.22      A    N  
ATOM   3116  CA  GLY A 399     -15.834  -3.973  19.654  1.00 93.24      A    C  
ATOM   3117  C   GLY A 399     -16.289  -2.724  18.903  1.00 93.72      A    C  
ATOM   3118  O   GLY A 399     -17.487  -2.423  18.898  1.00 91.40      A    O  
ATOM   3119  N   ILE A 400     -15.382  -1.992  18.237  1.00 95.08      A    N  
ATOM   3120  CA  ILE A 400     -15.780  -0.913  17.332  1.00 95.47      A    C  
ATOM   3121  C   ILE A 400     -16.426  -1.548  16.101  1.00 96.02      A    C  
ATOM   3122  O   ILE A 400     -15.782  -2.254  15.338  1.00 95.33      A    O  
ATOM   3123  CB  ILE A 400     -14.615   0.023  16.977  1.00 94.79      A    C  
ATOM   3124  CG1 ILE A 400     -14.034   0.629  18.276  1.00 91.83      A    C  
ATOM   3125  CG2 ILE A 400     -15.110   1.133  16.020  1.00 90.93      A    C  
ATOM   3126  CD1 ILE A 400     -12.926   1.670  18.071  1.00 80.61      A    C  
ATOM   3127  N   ARG A 401     -17.715  -1.293  15.911  1.00 95.54      A    N  
ATOM   3128  CA  ARG A 401     -18.503  -1.879  14.827  1.00 95.43      A    C  
ATOM   3129  C   ARG A 401     -18.208  -1.176  13.505  1.00 96.45      A    C  
ATOM   3130  O   ARG A 401     -18.581  -0.004  13.367  1.00 95.66      A    O  
ATOM   3131  CB  ARG A 401     -20.001  -1.829  15.165  1.00 92.99      A    C  
ATOM   3132  CG  ARG A 401     -20.338  -2.735  16.358  1.00 77.58      A    C  
ATOM   3133  CD  ARG A 401     -21.841  -2.778  16.606  1.00 71.80      A    C  
ATOM   3134  NE  ARG A 401     -22.161  -3.706  17.695  1.00 61.68      A    N  
ATOM   3135  CZ  ARG A 401     -23.369  -4.129  18.047  1.00 53.95      A    C  
ATOM   3136  NH1 ARG A 401     -24.444  -3.692  17.450  1.00 49.09      A    N1+
ATOM   3137  NH2 ARG A 401     -23.497  -4.996  19.002  1.00 45.80      A    N  
ATOM   3138  N   PRO A 402     -17.595  -1.853  12.507  1.00 97.31      A    N  
ATOM   3139  CA  PRO A 402     -17.460  -1.303  11.175  1.00 97.76      A    C  
ATOM   3140  C   PRO A 402     -18.825  -1.214  10.484  1.00 98.07      A    C  
ATOM   3141  O   PRO A 402     -19.705  -2.052  10.678  1.00 97.32      A    O  
ATOM   3142  CB  PRO A 402     -16.476  -2.213  10.430  1.00 97.04      A    C  
ATOM   3143  CG  PRO A 402     -16.656  -3.555  11.122  1.00 93.75      A    C  
ATOM   3144  CD  PRO A 402     -17.014  -3.194  12.561  1.00 96.79      A    C  
ATOM   3145  N   ILE A 403     -18.967  -0.191   9.646  1.00 98.13      A    N  
ATOM   3146  CA  ILE A 403     -20.119  -0.024   8.757  1.00 98.24      A    C  
ATOM   3147  C   ILE A 403     -19.807  -0.782   7.471  1.00 98.36      A    C  
ATOM   3148  O   ILE A 403     -18.894  -0.393   6.739  1.00 97.94      A    O  
ATOM   3149  CB  ILE A 403     -20.391   1.470   8.487  1.00 97.82      A    C  
ATOM   3150  CG1 ILE A 403     -20.608   2.269   9.795  1.00 95.25      A    C  
ATOM   3151  CG2 ILE A 403     -21.617   1.616   7.574  1.00 95.07      A    C  
ATOM   3152  CD1 ILE A 403     -20.348   3.759   9.605  1.00 88.99      A    C  
ATOM   3153  N   ARG A 404     -20.536  -1.854   7.171  1.00 98.12      A    N  
ATOM   3154  CA  ARG A 404     -20.318  -2.672   5.981  1.00 98.13      A    C  
ATOM   3155  C   ARG A 404     -21.051  -2.089   4.774  1.00 98.10      A    C  
ATOM   3156  O   ARG A 404     -22.267  -1.897   4.814  1.00 97.62      A    O  
ATOM   3157  CB  ARG A 404     -20.712  -4.136   6.279  1.00 97.45      A    C  
ATOM   3158  CG  ARG A 404     -20.363  -5.100   5.135  1.00 95.95      A    C  
ATOM   3159  CD  ARG A 404     -20.805  -6.551   5.434  1.00 94.89      A    C  
ATOM   3160  NE  ARG A 404     -19.991  -7.189   6.478  1.00 93.05      A    N  
ATOM   3161  CZ  ARG A 404     -20.301  -8.282   7.179  1.00 93.15      A    C  
ATOM   3162  NH1 ARG A 404     -21.409  -8.934   7.014  1.00 87.12      A    N1+
ATOM   3163  NH2 ARG A 404     -19.492  -8.745   8.068  1.00 87.87      A    N  
ATOM   3164  N   LEU A 405     -20.325  -1.871   3.675  1.00 98.22      A    N  
ATOM   3165  CA  LEU A 405     -20.931  -1.624   2.364  1.00 98.21      A    C  
ATOM   3166  C   LEU A 405     -21.498  -2.945   1.836  1.00 98.13      A    C  
ATOM   3167  O   LEU A 405     -20.818  -3.964   1.863  1.00 97.36      A    O  
ATOM   3168  CB  LEU A 405     -19.903  -1.035   1.389  1.00 98.27      A    C  
ATOM   3169  CG  LEU A 405     -19.203   0.249   1.858  1.00 97.96      A    C  
ATOM   3170  CD1 LEU A 405     -18.262   0.745   0.769  1.00 97.61      A    C  
ATOM   3171  CD2 LEU A 405     -20.196   1.368   2.181  1.00 97.30      A    C  
ATOM   3172  N   GLN A 406     -22.751  -2.952   1.375  1.00 98.17      A    N  
ATOM   3173  CA  GLN A 406     -23.485  -4.203   1.155  1.00 97.98      A    C  
ATOM   3174  C   GLN A 406     -23.700  -4.577  -0.307  1.00 98.15      A    C  
ATOM   3175  O   GLN A 406     -23.892  -5.749  -0.605  1.00 97.11      A    O  
ATOM   3176  CB  GLN A 406     -24.841  -4.127   1.859  1.00 96.19      A    C  
ATOM   3177  CG  GLN A 406     -24.688  -4.074   3.379  1.00 90.31      A    C  
ATOM   3178  CD  GLN A 406     -26.030  -4.024   4.095  1.00 88.28      A    C  
ATOM   3179  NE2 GLN A 406     -26.030  -4.222   5.387  1.00 76.51      A    N  
ATOM   3180  OE1 GLN A 406     -27.070  -3.786   3.520  1.00 80.58      A    O  
ATOM   3181  N   VAL A 407     -23.683  -3.614  -1.234  1.00 98.11      A    N  
ATOM   3182  CA  VAL A 407     -24.023  -3.866  -2.636  1.00 98.16      A    C  
ATOM   3183  C   VAL A 407     -22.748  -4.014  -3.454  1.00 98.12      A    C  
ATOM   3184  O   VAL A 407     -21.971  -3.070  -3.561  1.00 97.36      A    O  
ATOM   3185  CB  VAL A 407     -24.946  -2.785  -3.216  1.00 97.68      A    C  
ATOM   3186  CG1 VAL A 407     -25.467  -3.208  -4.584  1.00 95.93      A    C  
ATOM   3187  CG2 VAL A 407     -26.149  -2.500  -2.309  1.00 96.25      A    C  
ATOM   3188  N   GLN A 408     -22.541  -5.190  -4.053  1.00 98.17      A    N  
ATOM   3189  CA  GLN A 408     -21.400  -5.459  -4.935  1.00 98.14      A    C  
ATOM   3190  C   GLN A 408     -21.783  -5.271  -6.410  1.00 98.14      A    C  
ATOM   3191  O   GLN A 408     -22.870  -5.655  -6.833  1.00 97.45      A    O  
ATOM   3192  CB  GLN A 408     -20.789  -6.837  -4.590  1.00 97.39      A    C  
ATOM   3193  CG  GLN A 408     -21.550  -8.052  -5.150  1.00 96.04      A    C  
ATOM   3194  CD  GLN A 408     -21.264  -8.347  -6.616  1.00 97.61      A    C  
ATOM   3195  NE2 GLN A 408     -22.117  -9.088  -7.277  1.00 90.99      A    N  
ATOM   3196  OE1 GLN A 408     -20.262  -7.928  -7.185  1.00 91.02      A    O  
ATOM   3197  N   TYR A 409     -20.865  -4.704  -7.202  1.00 97.75      A    N  
ATOM   3198  CA  TYR A 409     -21.070  -4.368  -8.619  1.00 97.41      A    C  
ATOM   3199  C   TYR A 409     -20.073  -5.065  -9.564  1.00 97.40      A    C  
ATOM   3200  O   TYR A 409     -20.017  -4.753 -10.751  1.00 96.14      A    O  
ATOM   3201  CB  TYR A 409     -20.979  -2.847  -8.796  1.00 96.83      A    C  
ATOM   3202  CG  TYR A 409     -22.006  -2.077  -8.008  1.00 96.88      A    C  
ATOM   3203  CD1 TYR A 409     -23.297  -1.878  -8.537  1.00 95.55      A    C  
ATOM   3204  CD2 TYR A 409     -21.689  -1.548  -6.745  1.00 95.77      A    C  
ATOM   3205  CE1 TYR A 409     -24.254  -1.144  -7.823  1.00 94.95      A    C  
ATOM   3206  CE2 TYR A 409     -22.641  -0.825  -6.019  1.00 94.89      A    C  
ATOM   3207  CZ  TYR A 409     -23.928  -0.621  -6.562  1.00 95.62      A    C  
ATOM   3208  OH  TYR A 409     -24.863   0.095  -5.866  1.00 94.19      A    O  
ATOM   3209  N   ARG A 410     -19.265  -5.979  -9.050  1.00 97.88      A    N  
ATOM   3210  CA  ARG A 410     -18.194  -6.633  -9.815  1.00 98.04      A    C  
ATOM   3211  C   ARG A 410     -18.636  -7.972 -10.393  1.00 98.28      A    C  
ATOM   3212  O   ARG A 410     -18.505  -8.191 -11.593  1.00 97.72      A    O  
ATOM   3213  CB  ARG A 410     -16.955  -6.784  -8.920  1.00 97.33      A    C  
ATOM   3214  CG  ARG A 410     -15.797  -7.496  -9.638  1.00 95.78      A    C  
ATOM   3215  CD  ARG A 410     -14.596  -7.701  -8.711  1.00 94.88      A    C  
ATOM   3216  NE  ARG A 410     -13.995  -6.419  -8.323  1.00 92.99      A    N  
ATOM   3217  CZ  ARG A 410     -13.172  -6.199  -7.320  1.00 93.35      A    C  
ATOM   3218  NH1 ARG A 410     -12.783  -7.161  -6.528  1.00 85.92      A    N1+
ATOM   3219  NH2 ARG A 410     -12.723  -4.993  -7.110  1.00 87.62      A    N  
ATOM   3220  N   MET A 411     -19.092  -8.861  -9.521  1.00 98.22      A    N  
ATOM   3221  CA  MET A 411     -19.262 -10.275  -9.832  1.00 98.37      A    C  
ATOM   3222  C   MET A 411     -20.647 -10.577 -10.384  1.00 98.47      A    C  
ATOM   3223  O   MET A 411     -21.634 -10.000  -9.927  1.00 98.13      A    O  
ATOM   3224  CB  MET A 411     -19.012 -11.116  -8.572  1.00 97.78      A    C  
ATOM   3225  CG  MET A 411     -17.583 -10.985  -8.030  1.00 96.11      A    C  
ATOM   3226  SD  MET A 411     -17.353 -11.736  -6.397  1.00 94.86      A    S  
ATOM   3227  CE  MET A 411     -18.081 -10.482  -5.344  1.00 87.58      A    C  
ATOM   3228  N   HIS A 412     -20.715 -11.555 -11.296  1.00 98.26      A    N  
ATOM   3229  CA  HIS A 412     -21.970 -12.231 -11.592  1.00 98.42      A    C  
ATOM   3230  C   HIS A 412     -22.595 -12.747 -10.274  1.00 98.59      A    C  
ATOM   3231  O   HIS A 412     -21.852 -13.264  -9.437  1.00 98.35      A    O  
ATOM   3232  CB  HIS A 412     -21.692 -13.383 -12.565  1.00 98.38      A    C  
ATOM   3233  CG  HIS A 412     -22.926 -14.128 -13.003  1.00 98.34      A    C  
ATOM   3234  CD2 HIS A 412     -23.522 -14.068 -14.233  1.00 94.47      A    C  
ATOM   3235  ND1 HIS A 412     -23.686 -14.992 -12.232  1.00 94.91      A    N  
ATOM   3236  CE1 HIS A 412     -24.720 -15.414 -12.974  1.00 94.51      A    C  
ATOM   3237  NE2 HIS A 412     -24.647 -14.879 -14.200  1.00 95.43      A    N  
ATOM   3238  N   PRO A 413     -23.929 -12.657 -10.071  1.00 98.49      A    N  
ATOM   3239  CA  PRO A 413     -24.575 -13.077  -8.824  1.00 98.31      A    C  
ATOM   3240  C   PRO A 413     -24.196 -14.483  -8.337  1.00 98.29      A    C  
ATOM   3241  O   PRO A 413     -23.955 -14.679  -7.143  1.00 97.61      A    O  
ATOM   3242  CB  PRO A 413     -26.071 -12.965  -9.113  1.00 97.95      A    C  
ATOM   3243  CG  PRO A 413     -26.143 -11.803 -10.091  1.00 97.00      A    C  
ATOM   3244  CD  PRO A 413     -24.882 -11.990 -10.939  1.00 98.15      A    C  
ATOM   3245  N   ALA A 414     -24.052 -15.449  -9.250  1.00 98.37      A    N  
ATOM   3246  CA  ALA A 414     -23.611 -16.799  -8.900  1.00 98.28      A    C  
ATOM   3247  C   ALA A 414     -22.198 -16.838  -8.266  1.00 98.22      A    C  
ATOM   3248  O   ALA A 414     -21.944 -17.639  -7.375  1.00 97.60      A    O  
ATOM   3249  CB  ALA A 414     -23.669 -17.674 -10.159  1.00 97.72      A    C  
ATOM   3250  N   LEU A 415     -21.300 -15.933  -8.688  1.00 98.45      A    N  
ATOM   3251  CA  LEU A 415     -19.930 -15.843  -8.160  1.00 98.42      A    C  
ATOM   3252  C   LEU A 415     -19.874 -15.183  -6.779  1.00 98.44      A    C  
ATOM   3253  O   LEU A 415     -18.969 -15.470  -6.004  1.00 97.82      A    O  
ATOM   3254  CB  LEU A 415     -19.027 -15.068  -9.141  1.00 98.30      A    C  
ATOM   3255  CG  LEU A 415     -18.954 -15.633 -10.569  1.00 97.57      A    C  
ATOM   3256  CD1 LEU A 415     -18.009 -14.763 -11.407  1.00 96.54      A    C  
ATOM   3257  CD2 LEU A 415     -18.447 -17.074 -10.593  1.00 96.07      A    C  
ATOM   3258  N   SER A 416     -20.812 -14.295  -6.460  1.00 98.41      A    N  
ATOM   3259  CA  SER A 416     -20.850 -13.615  -5.163  1.00 98.39      A    C  
ATOM   3260  C   SER A 416     -21.474 -14.448  -4.047  1.00 98.36      A    C  
ATOM   3261  O   SER A 416     -21.216 -14.163  -2.877  1.00 97.83      A    O  
ATOM   3262  CB  SER A 416     -21.570 -12.261  -5.277  1.00 97.70      A    C  
ATOM   3263  OG  SER A 416     -22.961 -12.416  -5.469  1.00 94.27      A    O  
ATOM   3264  N   ALA A 417     -22.261 -15.468  -4.374  1.00 98.40      A    N  
ATOM   3265  CA  ALA A 417     -23.059 -16.212  -3.403  1.00 98.28      A    C  
ATOM   3266  C   ALA A 417     -22.206 -16.895  -2.324  1.00 98.38      A    C  
ATOM   3267  O   ALA A 417     -22.400 -16.651  -1.131  1.00 97.68      A    O  
ATOM   3268  CB  ALA A 417     -23.931 -17.213  -4.173  1.00 97.77      A    C  
ATOM   3269  N   PHE A 418     -21.218 -17.703  -2.719  1.00 98.38      A    N  
ATOM   3270  CA  PHE A 418     -20.352 -18.398  -1.765  1.00 98.31      A    C  
ATOM   3271  C   PHE A 418     -19.511 -17.427  -0.902  1.00 98.38      A    C  
ATOM   3272  O   PHE A 418     -19.604 -17.515   0.327  1.00 97.93      A    O  
ATOM   3273  CB  PHE A 418     -19.497 -19.452  -2.486  1.00 98.05      A    C  
ATOM   3274  CG  PHE A 418     -18.574 -20.216  -1.561  1.00 97.92      A    C  
ATOM   3275  CD1 PHE A 418     -17.268 -19.760  -1.310  1.00 97.11      A    C  
ATOM   3276  CD2 PHE A 418     -19.034 -21.380  -0.912  1.00 97.18      A    C  
ATOM   3277  CE1 PHE A 418     -16.428 -20.450  -0.427  1.00 96.54      A    C  
ATOM   3278  CE2 PHE A 418     -18.192 -22.080  -0.029  1.00 96.45      A    C  
ATOM   3279  CZ  PHE A 418     -16.895 -21.611   0.216  1.00 96.55      A    C  
ATOM   3280  N   PRO A 419     -18.772 -16.443  -1.467  1.00 98.25      A    N  
ATOM   3281  CA  PRO A 419     -18.058 -15.455  -0.661  1.00 98.19      A    C  
ATOM   3282  C   PRO A 419     -18.966 -14.666   0.287  1.00 98.14      A    C  
ATOM   3283  O   PRO A 419     -18.588 -14.412   1.431  1.00 97.56      A    O  
ATOM   3284  CB  PRO A 419     -17.360 -14.528  -1.662  1.00 97.67      A    C  
ATOM   3285  CG  PRO A 419     -17.175 -15.405  -2.890  1.00 95.99      A    C  
ATOM   3286  CD  PRO A 419     -18.443 -16.263  -2.873  1.00 97.90      A    C  
ATOM   3287  N   SER A 420     -20.171 -14.294  -0.150  1.00 98.32      A    N  
ATOM   3288  CA  SER A 420     -21.135 -13.594   0.696  1.00 98.37      A    C  
ATOM   3289  C   SER A 420     -21.513 -14.428   1.921  1.00 98.15      A    C  
ATOM   3290  O   SER A 420     -21.424 -13.938   3.047  1.00 97.55      A    O  
ATOM   3291  CB  SER A 420     -22.397 -13.248  -0.103  1.00 98.19      A    C  
ATOM   3292  OG  SER A 420     -23.321 -12.549   0.714  1.00 97.08      A    O  
ATOM   3293  N   ASN A 421     -21.871 -15.687   1.715  1.00 98.24      A    N  
ATOM   3294  CA  ASN A 421     -22.349 -16.561   2.784  1.00 97.93      A    C  
ATOM   3295  C   ASN A 421     -21.242 -16.940   3.777  1.00 97.70      A    C  
ATOM   3296  O   ASN A 421     -21.494 -16.994   4.976  1.00 96.61      A    O  
ATOM   3297  CB  ASN A 421     -22.984 -17.808   2.148  1.00 97.62      A    C  
ATOM   3298  CG  ASN A 421     -24.286 -17.498   1.416  1.00 95.56      A    C  
ATOM   3299  ND2 ASN A 421     -24.740 -18.400   0.580  1.00 87.73      A    N  
ATOM   3300  OD1 ASN A 421     -24.916 -16.471   1.599  1.00 89.11      A    O  
ATOM   3301  N   ILE A 422     -20.022 -17.167   3.299  1.00 97.89      A    N  
ATOM   3302  CA  ILE A 422     -18.917 -17.649   4.134  1.00 97.45      A    C  
ATOM   3303  C   ILE A 422     -18.175 -16.512   4.837  1.00 97.23      A    C  
ATOM   3304  O   ILE A 422     -17.834 -16.637   6.014  1.00 96.06      A    O  
ATOM   3305  CB  ILE A 422     -17.970 -18.525   3.288  1.00 96.71      A    C  
ATOM   3306  CG1 ILE A 422     -18.684 -19.785   2.738  1.00 93.56      A    C  
ATOM   3307  CG2 ILE A 422     -16.708 -18.928   4.056  1.00 93.96      A    C  
ATOM   3308  CD1 ILE A 422     -19.198 -20.783   3.792  1.00 86.05      A    C  
ATOM   3309  N   PHE A 423     -17.914 -15.390   4.142  1.00 97.74      A    N  
ATOM   3310  CA  PHE A 423     -17.046 -14.325   4.654  1.00 97.45      A    C  
ATOM   3311  C   PHE A 423     -17.806 -13.084   5.115  1.00 97.28      A    C  
ATOM   3312  O   PHE A 423     -17.281 -12.305   5.913  1.00 96.12      A    O  
ATOM   3313  CB  PHE A 423     -16.000 -13.970   3.594  1.00 96.90      A    C  
ATOM   3314  CG  PHE A 423     -15.204 -15.150   3.085  1.00 96.63      A    C  
ATOM   3315  CD1 PHE A 423     -14.351 -15.865   3.946  1.00 95.19      A    C  
ATOM   3316  CD2 PHE A 423     -15.310 -15.553   1.741  1.00 95.29      A    C  
ATOM   3317  CE1 PHE A 423     -13.624 -16.970   3.477  1.00 94.30      A    C  
ATOM   3318  CE2 PHE A 423     -14.582 -16.657   1.258  1.00 94.19      A    C  
ATOM   3319  CZ  PHE A 423     -13.744 -17.366   2.131  1.00 94.50      A    C  
ATOM   3320  N   TYR A 424     -19.030 -12.875   4.643  1.00 97.72      A    N  
ATOM   3321  CA  TYR A 424     -19.809 -11.663   4.884  1.00 97.72      A    C  
ATOM   3322  C   TYR A 424     -21.200 -11.943   5.465  1.00 97.45      A    C  
ATOM   3323  O   TYR A 424     -22.090 -11.098   5.357  1.00 95.62      A    O  
ATOM   3324  CB  TYR A 424     -19.848 -10.801   3.615  1.00 97.57      A    C  
ATOM   3325  CG  TYR A 424     -18.480 -10.461   3.066  1.00 97.91      A    C  
ATOM   3326  CD1 TYR A 424     -17.647  -9.533   3.735  1.00 97.48      A    C  
ATOM   3327  CD2 TYR A 424     -18.005 -11.084   1.898  1.00 97.57      A    C  
ATOM   3328  CE1 TYR A 424     -16.370  -9.236   3.249  1.00 97.48      A    C  
ATOM   3329  CE2 TYR A 424     -16.724 -10.790   1.405  1.00 97.55      A    C  
ATOM   3330  CZ  TYR A 424     -15.907  -9.866   2.080  1.00 97.89      A    C  
ATOM   3331  OH  TYR A 424     -14.655  -9.592   1.611  1.00 97.56      A    O  
ATOM   3332  N   GLU A 425     -21.379 -13.094   6.105  1.00 97.13      A    N  
ATOM   3333  CA  GLU A 425     -22.616 -13.457   6.823  1.00 96.81      A    C  
ATOM   3334  C   GLU A 425     -23.883 -13.395   5.939  1.00 97.16      A    C  
ATOM   3335  O   GLU A 425     -24.963 -13.039   6.403  1.00 95.16      A    O  
ATOM   3336  CB  GLU A 425     -22.756 -12.604   8.104  1.00 95.45      A    C  
ATOM   3337  CG  GLU A 425     -21.561 -12.665   9.068  1.00 91.43      A    C  
ATOM   3338  CD  GLU A 425     -21.267 -11.325   9.762  1.00 87.55      A    C  
ATOM   3339  OE1 GLU A 425     -20.240 -11.237  10.464  1.00 78.34      A    O  
ATOM   3340  OE2 GLU A 425     -21.976 -10.324   9.510  1.00 79.60      A    O1-
ATOM   3341  N   GLY A 426     -23.736 -13.679   4.646  1.00 97.59      A    N  
ATOM   3342  CA  GLY A 426     -24.830 -13.603   3.672  1.00 97.57      A    C  
ATOM   3343  C   GLY A 426     -25.356 -12.188   3.392  1.00 97.79      A    C  
ATOM   3344  O   GLY A 426     -26.422 -12.036   2.806  1.00 96.25      A    O  
ATOM   3345  N   SER A 427     -24.632 -11.143   3.812  1.00 97.54      A    N  
ATOM   3346  CA  SER A 427     -25.131  -9.763   3.754  1.00 97.17      A    C  
ATOM   3347  C   SER A 427     -24.937  -9.062   2.406  1.00 97.53      A    C  
ATOM   3348  O   SER A 427     -25.476  -7.970   2.222  1.00 96.35      A    O  
ATOM   3349  CB  SER A 427     -24.479  -8.930   4.860  1.00 95.76      A    C  
ATOM   3350  OG  SER A 427     -23.096  -8.751   4.649  1.00 92.70      A    O  
ATOM   3351  N   LEU A 428     -24.148  -9.628   1.480  1.00 97.80      A    N  
ATOM   3352  CA  LEU A 428     -23.891  -8.993   0.198  1.00 98.05      A    C  
ATOM   3353  C   LEU A 428     -25.112  -9.062  -0.715  1.00 98.12      A    C  
ATOM   3354  O   LEU A 428     -25.671 -10.130  -0.956  1.00 97.45      A    O  
ATOM   3355  CB  LEU A 428     -22.648  -9.566  -0.510  1.00 97.48      A    C  
ATOM   3356  CG  LEU A 428     -21.321  -9.377   0.235  1.00 95.65      A    C  
ATOM   3357  CD1 LEU A 428     -20.166  -9.847  -0.654  1.00 93.78      A    C  
ATOM   3358  CD2 LEU A 428     -21.053  -7.921   0.613  1.00 93.34      A    C  
ATOM   3359  N   GLN A 429     -25.473  -7.910  -1.263  1.00 98.12      A    N  
ATOM   3360  CA  GLN A 429     -26.500  -7.766  -2.283  1.00 98.07      A    C  
ATOM   3361  C   GLN A 429     -25.836  -7.575  -3.646  1.00 98.10      A    C  
ATOM   3362  O   GLN A 429     -24.731  -7.028  -3.750  1.00 97.33      A    O  
ATOM   3363  CB  GLN A 429     -27.423  -6.600  -1.939  1.00 97.30      A    C  
ATOM   3364  CG  GLN A 429     -28.137  -6.797  -0.589  1.00 93.60      A    C  
ATOM   3365  CD  GLN A 429     -28.921  -5.567  -0.149  1.00 90.25      A    C  
ATOM   3366  NE2 GLN A 429     -29.190  -5.443   1.132  1.00 78.73      A    N  
ATOM   3367  OE1 GLN A 429     -29.294  -4.703  -0.925  1.00 82.65      A    O  
ATOM   3368  N   ASN A 430     -26.515  -8.004  -4.710  1.00 98.19      A    N  
ATOM   3369  CA  ASN A 430     -26.040  -7.852  -6.075  1.00 98.16      A    C  
ATOM   3370  C   ASN A 430     -26.583  -6.556  -6.681  1.00 98.04      A    C  
ATOM   3371  O   ASN A 430     -27.789  -6.408  -6.861  1.00 97.01      A    O  
ATOM   3372  CB  ASN A 430     -26.409  -9.098  -6.885  1.00 98.02      A    C  
ATOM   3373  CG  ASN A 430     -25.726 -10.342  -6.323  1.00 98.08      A    C  
ATOM   3374  ND2 ASN A 430     -26.479 -11.374  -6.010  1.00 93.94      A    N  
ATOM   3375  OD1 ASN A 430     -24.527 -10.391  -6.146  1.00 94.37      A    O  
ATOM   3376  N   GLY A 431     -25.688  -5.636  -7.003  1.00 97.79      A    N  
ATOM   3377  CA  GLY A 431     -25.989  -4.415  -7.756  1.00 97.40      A    C  
ATOM   3378  C   GLY A 431     -25.930  -4.597  -9.272  1.00 97.42      A    C  
ATOM   3379  O   GLY A 431     -26.142  -3.638 -10.013  1.00 95.82      A    O  
ATOM   3380  N   VAL A 432     -25.632  -5.805  -9.733  1.00 97.69      A    N  
ATOM   3381  CA  VAL A 432     -25.652  -6.224 -11.137  1.00 97.70      A    C  
ATOM   3382  C   VAL A 432     -26.462  -7.505 -11.259  1.00 97.90      A    C  
ATOM   3383  O   VAL A 432     -26.425  -8.364 -10.369  1.00 97.13      A    O  
ATOM   3384  CB  VAL A 432     -24.241  -6.418 -11.715  1.00 96.66      A    C  
ATOM   3385  CG1 VAL A 432     -23.487  -5.085 -11.770  1.00 91.53      A    C  
ATOM   3386  CG2 VAL A 432     -23.386  -7.428 -10.930  1.00 92.01      A    C  
ATOM   3387  N   THR A 433     -27.191  -7.644 -12.352  1.00 97.62      A    N  
ATOM   3388  CA  THR A 433     -27.970  -8.848 -12.657  1.00 97.59      A    C  
ATOM   3389  C   THR A 433     -27.091  -9.918 -13.322  1.00 97.67      A    C  
ATOM   3390  O   THR A 433     -25.963  -9.654 -13.743  1.00 96.94      A    O  
ATOM   3391  CB  THR A 433     -29.184  -8.520 -13.539  1.00 97.10      A    C  
ATOM   3392  CG2 THR A 433     -30.080  -7.435 -12.942  1.00 92.47      A    C  
ATOM   3393  OG1 THR A 433     -28.763  -8.111 -14.813  1.00 93.75      A    O  
ATOM   3394  N   ALA A 434     -27.622 -11.135 -13.444  1.00 97.78      A    N  
ATOM   3395  CA  ALA A 434     -26.970 -12.181 -14.224  1.00 97.56      A    C  
ATOM   3396  C   ALA A 434     -26.796 -11.762 -15.696  1.00 97.22      A    C  
ATOM   3397  O   ALA A 434     -25.713 -11.934 -16.259  1.00 95.85      A    O  
ATOM   3398  CB  ALA A 434     -27.799 -13.469 -14.089  1.00 96.92      A    C  
ATOM   3399  N   ALA A 435     -27.793 -11.122 -16.284  1.00 97.36      A    N  
ATOM   3400  CA  ALA A 435     -27.746 -10.633 -17.658  1.00 96.85      A    C  
ATOM   3401  C   ALA A 435     -26.641  -9.578 -17.873  1.00 96.70      A    C  
ATOM   3402  O   ALA A 435     -25.927  -9.630 -18.868  1.00 95.23      A    O  
ATOM   3403  CB  ALA A 435     -29.125 -10.086 -18.028  1.00 96.11      A    C  
ATOM   3404  N   ASP A 436     -26.418  -8.681 -16.896  1.00 96.88      A    N  
ATOM   3405  CA  ASP A 436     -25.337  -7.677 -16.950  1.00 96.20      A    C  
ATOM   3406  C   ASP A 436     -23.933  -8.295 -16.925  1.00 96.33      A    C  
ATOM   3407  O   ASP A 436     -22.935  -7.623 -17.225  1.00 94.86      A    O  
ATOM   3408  CB  ASP A 436     -25.447  -6.722 -15.752  1.00 95.54      A    C  
ATOM   3409  CG  ASP A 436     -26.764  -5.966 -15.688  1.00 93.41      A    C  
ATOM   3410  OD1 ASP A 436     -27.207  -5.450 -16.731  1.00 89.23      A    O  
ATOM   3411  OD2 ASP A 436     -27.322  -5.928 -14.562  1.00 89.27      A    O1-
ATOM   3412  N   ARG A 437     -23.835  -9.549 -16.511  1.00 96.75      A    N  
ATOM   3413  CA  ARG A 437     -22.582 -10.301 -16.395  1.00 96.93      A    C  
ATOM   3414  C   ARG A 437     -22.499 -11.483 -17.359  1.00 96.41      A    C  
ATOM   3415  O   ARG A 437     -21.719 -12.410 -17.129  1.00 94.13      A    O  
ATOM   3416  CB  ARG A 437     -22.334 -10.663 -14.925  1.00 96.10      A    C  
ATOM   3417  CG  ARG A 437     -22.011  -9.430 -14.058  1.00 94.44      A    C  
ATOM   3418  CD  ARG A 437     -20.642  -8.845 -14.415  1.00 93.61      A    C  
ATOM   3419  NE  ARG A 437     -20.332  -7.623 -13.649  1.00 94.22      A    N  
ATOM   3420  CZ  ARG A 437     -20.453  -6.373 -14.072  1.00 95.31      A    C  
ATOM   3421  NH1 ARG A 437     -20.946  -6.079 -15.247  1.00 89.03      A    N1+
ATOM   3422  NH2 ARG A 437     -20.079  -5.374 -13.312  1.00 89.75      A    N  
ATOM   3423  N   VAL A 438     -23.220 -11.432 -18.471  1.00 95.59      A    N  
ATOM   3424  CA  VAL A 438     -22.979 -12.255 -19.648  1.00 94.34      A    C  
ATOM   3425  C   VAL A 438     -22.085 -11.464 -20.602  1.00 93.99      A    C  
ATOM   3426  O   VAL A 438     -22.442 -10.382 -21.067  1.00 90.78      A    O  
ATOM   3427  CB  VAL A 438     -24.285 -12.707 -20.315  1.00 91.55      A    C  
ATOM   3428  CG1 VAL A 438     -24.011 -13.554 -21.556  1.00 84.50      A    C  
ATOM   3429  CG2 VAL A 438     -25.118 -13.561 -19.342  1.00 86.03      A    C  
ATOM   3430  N   LYS A 439     -20.889 -11.981 -20.884  1.00 93.13      A    N  
ATOM   3431  CA  LYS A 439     -19.932 -11.326 -21.779  1.00 92.36      A    C  
ATOM   3432  C   LYS A 439     -20.412 -11.404 -23.227  1.00 91.99      A    C  
ATOM   3433  O   LYS A 439     -20.563 -12.487 -23.775  1.00 89.26      A    O  
ATOM   3434  CB  LYS A 439     -18.549 -11.977 -21.593  1.00 89.58      A    C  
ATOM   3435  CG  LYS A 439     -17.406 -11.232 -22.323  1.00 86.76      A    C  
ATOM   3436  CD  LYS A 439     -17.033  -9.944 -21.614  1.00 84.15      A    C  
ATOM   3437  CE  LYS A 439     -15.842  -9.293 -22.324  1.00 81.47      A    C  
ATOM   3438  NZ  LYS A 439     -15.267  -8.197 -21.509  1.00 74.74      A    N1+
ATOM   3439  N   LYS A 440     -20.621 -10.254 -23.869  1.00 90.71      A    N  
ATOM   3440  CA  LYS A 440     -20.968 -10.200 -25.295  1.00 89.35      A    C  
ATOM   3441  C   LYS A 440     -19.818 -10.729 -26.151  1.00 89.92      A    C  
ATOM   3442  O   LYS A 440     -18.667 -10.372 -25.915  1.00 84.05      A    O  
ATOM   3443  CB  LYS A 440     -21.349  -8.773 -25.727  1.00 85.37      A    C  
ATOM   3444  CG  LYS A 440     -22.650  -8.287 -25.076  1.00 76.03      A    C  
ATOM   3445  CD  LYS A 440     -23.066  -6.917 -25.617  1.00 68.63      A    C  
ATOM   3446  CE  LYS A 440     -24.381  -6.467 -24.966  1.00 59.33      A    C  
ATOM   3447  NZ  LYS A 440     -24.863  -5.166 -25.489  1.00 51.81      A    N1+
ATOM   3448  N   GLY A 441     -20.159 -11.541 -27.155  1.00 89.49      A    N  
ATOM   3449  CA  GLY A 441     -19.163 -12.149 -28.058  1.00 90.19      A    C  
ATOM   3450  C   GLY A 441     -18.305 -13.240 -27.419  1.00 92.27      A    C  
ATOM   3451  O   GLY A 441     -17.238 -13.549 -27.940  1.00 87.69      A    O  
ATOM   3452  N   PHE A 442     -18.752 -13.782 -26.290  1.00 92.12      A    N  
ATOM   3453  CA  PHE A 442     -18.081 -14.864 -25.596  1.00 93.50      A    C  
ATOM   3454  C   PHE A 442     -18.906 -16.150 -25.724  1.00 93.34      A    C  
ATOM   3455  O   PHE A 442     -19.959 -16.283 -25.088  1.00 90.43      A    O  
ATOM   3456  CB  PHE A 442     -17.861 -14.449 -24.134  1.00 93.19      A    C  
ATOM   3457  CG  PHE A 442     -17.134 -15.480 -23.309  1.00 94.63      A    C  
ATOM   3458  CD1 PHE A 442     -17.810 -16.217 -22.317  1.00 91.97      A    C  
ATOM   3459  CD2 PHE A 442     -15.767 -15.707 -23.524  1.00 91.58      A    C  
ATOM   3460  CE1 PHE A 442     -17.126 -17.154 -21.539  1.00 90.95      A    C  
ATOM   3461  CE2 PHE A 442     -15.077 -16.651 -22.747  1.00 91.56      A    C  
ATOM   3462  CZ  PHE A 442     -15.750 -17.374 -21.754  1.00 94.55      A    C  
ATOM   3463  N   ASP A 443     -18.423 -17.084 -26.542  1.00 94.57      A    N  
ATOM   3464  CA  ASP A 443     -19.089 -18.359 -26.803  1.00 94.32      A    C  
ATOM   3465  C   ASP A 443     -18.392 -19.488 -26.033  1.00 94.63      A    C  
ATOM   3466  O   ASP A 443     -17.521 -20.206 -26.536  1.00 90.70      A    O  
ATOM   3467  CB  ASP A 443     -19.184 -18.609 -28.314  1.00 90.94      A    C  
ATOM   3468  CG  ASP A 443     -20.044 -19.844 -28.637  1.00 84.62      A    C  
ATOM   3469  OD1 ASP A 443     -20.797 -20.294 -27.738  1.00 77.97      A    O  
ATOM   3470  OD2 ASP A 443     -19.943 -20.333 -29.783  1.00 77.18      A    O1-
ATOM   3471  N   PHE A 444     -18.737 -19.610 -24.756  1.00 94.82      A    N  
ATOM   3472  CA  PHE A 444     -18.204 -20.627 -23.875  1.00 95.27      A    C  
ATOM   3473  C   PHE A 444     -19.333 -21.435 -23.225  1.00 95.20      A    C  
ATOM   3474  O   PHE A 444     -20.197 -20.894 -22.530  1.00 93.63      A    O  
ATOM   3475  CB  PHE A 444     -17.299 -19.984 -22.820  1.00 95.00      A    C  
ATOM   3476  CG  PHE A 444     -16.539 -20.976 -21.968  1.00 96.13      A    C  
ATOM   3477  CD1 PHE A 444     -17.108 -21.488 -20.793  1.00 94.92      A    C  
ATOM   3478  CD2 PHE A 444     -15.252 -21.382 -22.343  1.00 94.72      A    C  
ATOM   3479  CE1 PHE A 444     -16.390 -22.402 -20.001  1.00 93.95      A    C  
ATOM   3480  CE2 PHE A 444     -14.526 -22.288 -21.559  1.00 94.07      A    C  
ATOM   3481  CZ  PHE A 444     -15.099 -22.795 -20.382  1.00 94.87      A    C  
ATOM   3482  N   GLN A 445     -19.278 -22.744 -23.400  1.00 95.27      A    N  
ATOM   3483  CA  GLN A 445     -20.240 -23.660 -22.782  1.00 94.93      A    C  
ATOM   3484  C   GLN A 445     -19.823 -23.958 -21.338  1.00 95.85      A    C  
ATOM   3485  O   GLN A 445     -18.912 -24.748 -21.087  1.00 94.19      A    O  
ATOM   3486  CB  GLN A 445     -20.377 -24.931 -23.619  1.00 92.67      A    C  
ATOM   3487  CG  GLN A 445     -21.067 -24.652 -24.962  1.00 81.75      A    C  
ATOM   3488  CD  GLN A 445     -21.278 -25.923 -25.806  1.00 72.23      A    C  
ATOM   3489  NE2 GLN A 445     -21.962 -25.817 -26.914  1.00 61.17      A    N  
ATOM   3490  OE1 GLN A 445     -20.816 -27.005 -25.485  1.00 63.65      A    O  
ATOM   3491  N   TRP A 446     -20.510 -23.310 -20.403  1.00 96.27      A    N  
ATOM   3492  CA  TRP A 446     -20.418 -23.638 -18.988  1.00 96.90      A    C  
ATOM   3493  C   TRP A 446     -21.154 -24.955 -18.693  1.00 96.91      A    C  
ATOM   3494  O   TRP A 446     -22.181 -25.223 -19.334  1.00 95.92      A    O  
ATOM   3495  CB  TRP A 446     -20.989 -22.486 -18.156  1.00 96.97      A    C  
ATOM   3496  CG  TRP A 446     -20.233 -21.200 -18.294  1.00 97.24      A    C  
ATOM   3497  CD1 TRP A 446     -20.577 -20.164 -19.097  1.00 96.50      A    C  
ATOM   3498  CD2 TRP A 446     -18.974 -20.819 -17.653  1.00 97.25      A    C  
ATOM   3499  CE2 TRP A 446     -18.617 -19.536 -18.127  1.00 97.19      A    C  
ATOM   3500  CE3 TRP A 446     -18.113 -21.452 -16.729  1.00 97.43      A    C  
ATOM   3501  NE1 TRP A 446     -19.621 -19.163 -18.996  1.00 96.67      A    N  
ATOM   3502  CZ2 TRP A 446     -17.432 -18.882 -17.710  1.00 97.14      A    C  
ATOM   3503  CZ3 TRP A 446     -16.925 -20.805 -16.306  1.00 96.88      A    C  
ATOM   3504  CH2 TRP A 446     -16.601 -19.536 -16.802  1.00 96.78      A    C  
ATOM   3505  N   PRO A 447     -20.716 -25.742 -17.699  1.00 97.16      A    N  
ATOM   3506  CA  PRO A 447     -21.428 -26.960 -17.298  1.00 96.98      A    C  
ATOM   3507  C   PRO A 447     -22.878 -26.706 -16.875  1.00 96.79      A    C  
ATOM   3508  O   PRO A 447     -23.765 -27.510 -17.143  1.00 95.15      A    O  
ATOM   3509  CB  PRO A 447     -20.626 -27.536 -16.126  1.00 96.28      A    C  
ATOM   3510  CG  PRO A 447     -19.222 -26.984 -16.342  1.00 94.35      A    C  
ATOM   3511  CD  PRO A 447     -19.465 -25.614 -16.966  1.00 96.89      A    C  
ATOM   3512  N   GLN A 448     -23.114 -25.557 -16.223  1.00 96.86      A    N  
ATOM   3513  CA  GLN A 448     -24.439 -25.022 -15.920  1.00 96.88      A    C  
ATOM   3514  C   GLN A 448     -24.530 -23.626 -16.546  1.00 96.95      A    C  
ATOM   3515  O   GLN A 448     -23.821 -22.717 -16.103  1.00 95.74      A    O  
ATOM   3516  CB  GLN A 448     -24.654 -24.967 -14.394  1.00 96.10      A    C  
ATOM   3517  CG  GLN A 448     -24.708 -26.363 -13.742  1.00 90.90      A    C  
ATOM   3518  CD  GLN A 448     -25.892 -27.206 -14.205  1.00 92.19      A    C  
ATOM   3519  NE2 GLN A 448     -25.769 -28.513 -14.190  1.00 80.73      A    N  
ATOM   3520  OE1 GLN A 448     -26.941 -26.718 -14.581  1.00 82.52      A    O  
ATOM   3521  N   PRO A 449     -25.361 -23.422 -17.593  1.00 95.63      A    N  
ATOM   3522  CA  PRO A 449     -25.348 -22.184 -18.382  1.00 94.82      A    C  
ATOM   3523  C   PRO A 449     -25.614 -20.900 -17.581  1.00 95.09      A    C  
ATOM   3524  O   PRO A 449     -25.105 -19.834 -17.931  1.00 93.46      A    O  
ATOM   3525  CB  PRO A 449     -26.430 -22.389 -19.450  1.00 93.02      A    C  
ATOM   3526  CG  PRO A 449     -26.467 -23.904 -19.638  1.00 89.56      A    C  
ATOM   3527  CD  PRO A 449     -26.197 -24.431 -18.230  1.00 93.69      A    C  
ATOM   3528  N   ASP A 450     -26.391 -21.000 -16.499  1.00 95.81      A    N  
ATOM   3529  CA  ASP A 450     -26.744 -19.898 -15.601  1.00 95.44      A    C  
ATOM   3530  C   ASP A 450     -25.688 -19.628 -14.511  1.00 96.38      A    C  
ATOM   3531  O   ASP A 450     -25.786 -18.650 -13.756  1.00 94.21      A    O  
ATOM   3532  CB  ASP A 450     -28.122 -20.201 -14.981  1.00 92.95      A    C  
ATOM   3533  CG  ASP A 450     -28.118 -21.442 -14.069  1.00 87.46      A    C  
ATOM   3534  OD1 ASP A 450     -27.548 -22.479 -14.470  1.00 77.25      A    O  
ATOM   3535  OD2 ASP A 450     -28.674 -21.359 -12.950  1.00 79.74      A    O1-
ATOM   3536  N   LYS A 451     -24.646 -20.458 -14.412  1.00 97.33      A    N  
ATOM   3537  CA  LYS A 451     -23.598 -20.407 -13.393  1.00 97.55      A    C  
ATOM   3538  C   LYS A 451     -22.216 -20.387 -14.051  1.00 97.99      A    C  
ATOM   3539  O   LYS A 451     -21.658 -21.448 -14.326  1.00 97.19      A    O  
ATOM   3540  CB  LYS A 451     -23.756 -21.592 -12.427  1.00 96.73      A    C  
ATOM   3541  CG  LYS A 451     -25.052 -21.492 -11.624  1.00 94.08      A    C  
ATOM   3542  CD  LYS A 451     -25.290 -22.750 -10.797  1.00 90.21      A    C  
ATOM   3543  CE  LYS A 451     -26.724 -22.733 -10.297  1.00 85.48      A    C  
ATOM   3544  NZ  LYS A 451     -27.130 -24.062  -9.803  1.00 77.12      A    N1+
ATOM   3545  N   PRO A 452     -21.635 -19.204 -14.288  1.00 98.13      A    N  
ATOM   3546  CA  PRO A 452     -20.330 -19.078 -14.934  1.00 98.12      A    C  
ATOM   3547  C   PRO A 452     -19.176 -19.416 -13.974  1.00 98.25      A    C  
ATOM   3548  O   PRO A 452     -18.282 -18.603 -13.705  1.00 97.69      A    O  
ATOM   3549  CB  PRO A 452     -20.304 -17.648 -15.477  1.00 97.85      A    C  
ATOM   3550  CG  PRO A 452     -21.102 -16.883 -14.429  1.00 96.80      A    C  
ATOM   3551  CD  PRO A 452     -22.197 -17.888 -14.040  1.00 97.89      A    C  
ATOM   3552  N   MET A 453     -19.226 -20.615 -13.409  1.00 98.33      A    N  
ATOM   3553  CA  MET A 453     -18.225 -21.139 -12.499  1.00 98.47      A    C  
ATOM   3554  C   MET A 453     -18.219 -22.662 -12.549  1.00 98.51      A    C  
ATOM   3555  O   MET A 453     -19.255 -23.290 -12.760  1.00 98.05      A    O  
ATOM   3556  CB  MET A 453     -18.465 -20.624 -11.072  1.00 97.91      A    C  
ATOM   3557  CG  MET A 453     -19.787 -21.099 -10.452  1.00 96.60      A    C  
ATOM   3558  SD  MET A 453     -20.137 -20.385  -8.828  1.00 95.69      A    S  
ATOM   3559  CE  MET A 453     -21.574 -21.349  -8.357  1.00 89.56      A    C  
ATOM   3560  N   PHE A 454     -17.050 -23.257 -12.325  1.00 98.30      A    N  
ATOM   3561  CA  PHE A 454     -16.937 -24.682 -12.062  1.00 98.44      A    C  
ATOM   3562  C   PHE A 454     -15.619 -25.030 -11.363  1.00 98.55      A    C  
ATOM   3563  O   PHE A 454     -14.621 -24.323 -11.491  1.00 98.24      A    O  
ATOM   3564  CB  PHE A 454     -17.131 -25.513 -13.338  1.00 98.23      A    C  
ATOM   3565  CG  PHE A 454     -16.095 -25.303 -14.428  1.00 98.38      A    C  
ATOM   3566  CD1 PHE A 454     -16.329 -24.359 -15.450  1.00 97.33      A    C  
ATOM   3567  CD2 PHE A 454     -14.954 -26.109 -14.491  1.00 97.18      A    C  
ATOM   3568  CE1 PHE A 454     -15.426 -24.228 -16.514  1.00 96.69      A    C  
ATOM   3569  CE2 PHE A 454     -14.040 -25.983 -15.547  1.00 96.61      A    C  
ATOM   3570  CZ  PHE A 454     -14.279 -25.039 -16.566  1.00 97.14      A    C  
ATOM   3571  N   PHE A 455     -15.628 -26.159 -10.655  1.00 98.51      A    N  
ATOM   3572  CA  PHE A 455     -14.431 -26.803 -10.152  1.00 98.42      A    C  
ATOM   3573  C   PHE A 455     -14.066 -27.954 -11.092  1.00 98.49      A    C  
ATOM   3574  O   PHE A 455     -14.841 -28.905 -11.239  1.00 98.12      A    O  
ATOM   3575  CB  PHE A 455     -14.660 -27.279  -8.711  1.00 98.10      A    C  
ATOM   3576  CG  PHE A 455     -13.404 -27.735  -8.009  1.00 97.89      A    C  
ATOM   3577  CD1 PHE A 455     -12.754 -28.923  -8.390  1.00 97.21      A    C  
ATOM   3578  CD2 PHE A 455     -12.846 -26.950  -6.981  1.00 97.10      A    C  
ATOM   3579  CE1 PHE A 455     -11.560 -29.321  -7.767  1.00 96.53      A    C  
ATOM   3580  CE2 PHE A 455     -11.657 -27.342  -6.350  1.00 96.32      A    C  
ATOM   3581  CZ  PHE A 455     -11.011 -28.522  -6.740  1.00 96.37      A    C  
ATOM   3582  N   TYR A 456     -12.890 -27.867 -11.731  1.00 98.35      A    N  
ATOM   3583  CA  TYR A 456     -12.383 -28.909 -12.611  1.00 98.37      A    C  
ATOM   3584  C   TYR A 456     -11.471 -29.865 -11.842  1.00 98.11      A    C  
ATOM   3585  O   TYR A 456     -10.362 -29.503 -11.448  1.00 97.48      A    O  
ATOM   3586  CB  TYR A 456     -11.672 -28.269 -13.812  1.00 98.18      A    C  
ATOM   3587  CG  TYR A 456     -11.253 -29.274 -14.863  1.00 98.17      A    C  
ATOM   3588  CD1 TYR A 456      -9.908 -29.418 -15.229  1.00 97.15      A    C  
ATOM   3589  CD2 TYR A 456     -12.230 -30.080 -15.485  1.00 97.25      A    C  
ATOM   3590  CE1 TYR A 456      -9.535 -30.343 -16.226  1.00 96.61      A    C  
ATOM   3591  CE2 TYR A 456     -11.862 -31.014 -16.464  1.00 96.62      A    C  
ATOM   3592  CZ  TYR A 456     -10.516 -31.133 -16.832  1.00 96.97      A    C  
ATOM   3593  OH  TYR A 456     -10.168 -32.043 -17.805  1.00 95.81      A    O  
ATOM   3594  N   VAL A 457     -11.955 -31.070 -11.617  1.00 97.98      A    N  
ATOM   3595  CA  VAL A 457     -11.228 -32.105 -10.884  1.00 97.63      A    C  
ATOM   3596  C   VAL A 457      -9.988 -32.517 -11.660  1.00 97.45      A    C  
ATOM   3597  O   VAL A 457     -10.068 -33.003 -12.785  1.00 96.44      A    O  
ATOM   3598  CB  VAL A 457     -12.128 -33.319 -10.611  1.00 97.02      A    C  
ATOM   3599  CG1 VAL A 457     -11.367 -34.443  -9.902  1.00 95.31      A    C  
ATOM   3600  CG2 VAL A 457     -13.329 -32.928  -9.733  1.00 95.57      A    C  
ATOM   3601  N   THR A 458      -8.824 -32.378 -11.019  1.00 96.80      A    N  
ATOM   3602  CA  THR A 458      -7.535 -32.805 -11.578  1.00 96.39      A    C  
ATOM   3603  C   THR A 458      -6.794 -33.633 -10.537  1.00 95.30      A    C  
ATOM   3604  O   THR A 458      -6.629 -33.212  -9.402  1.00 92.54      A    O  
ATOM   3605  CB  THR A 458      -6.711 -31.596 -12.038  1.00 95.32      A    C  
ATOM   3606  CG2 THR A 458      -5.381 -32.005 -12.659  1.00 84.85      A    C  
ATOM   3607  OG1 THR A 458      -7.431 -30.906 -13.043  1.00 85.57      A    O  
ATOM   3608  N   GLN A 459      -6.334 -34.827 -10.926  1.00 94.24      A    N  
ATOM   3609  CA  GLN A 459      -5.681 -35.793 -10.028  1.00 92.97      A    C  
ATOM   3610  C   GLN A 459      -4.181 -35.957 -10.323  1.00 92.70      A    C  
ATOM   3611  O   GLN A 459      -3.609 -37.013 -10.088  1.00 85.58      A    O  
ATOM   3612  CB  GLN A 459      -6.426 -37.139 -10.062  1.00 89.53      A    C  
ATOM   3613  CG  GLN A 459      -7.894 -37.040  -9.616  1.00 84.51      A    C  
ATOM   3614  CD  GLN A 459      -8.550 -38.419  -9.497  1.00 78.22      A    C  
ATOM   3615  NE2 GLN A 459      -9.847 -38.489  -9.336  1.00 66.96      A    N  
ATOM   3616  OE1 GLN A 459      -7.917 -39.458  -9.529  1.00 70.41      A    O  
ATOM   3617  N   GLY A 460      -3.539 -34.920 -10.870  1.00 92.73      A    N  
ATOM   3618  CA  GLY A 460      -2.092 -34.921 -11.067  1.00 92.81      A    C  
ATOM   3619  C   GLY A 460      -1.344 -34.927  -9.739  1.00 93.51      A    C  
ATOM   3620  O   GLY A 460      -1.845 -34.421  -8.740  1.00 90.59      A    O  
ATOM   3621  N   GLN A 461      -0.125 -35.493  -9.737  1.00 93.17      A    N  
ATOM   3622  CA  GLN A 461       0.729 -35.438  -8.557  1.00 93.14      A    C  
ATOM   3623  C   GLN A 461       1.376 -34.057  -8.420  1.00 94.05      A    C  
ATOM   3624  O   GLN A 461       1.734 -33.418  -9.413  1.00 92.05      A    O  
ATOM   3625  CB  GLN A 461       1.778 -36.544  -8.579  1.00 90.45      A    C  
ATOM   3626  CG  GLN A 461       1.122 -37.924  -8.366  1.00 79.88      A    C  
ATOM   3627  CD  GLN A 461       2.138 -39.043  -8.138  1.00 70.98      A    C  
ATOM   3628  NE2 GLN A 461       1.693 -40.206  -7.725  1.00 58.93      A    N  
ATOM   3629  OE1 GLN A 461       3.323 -38.893  -8.317  1.00 62.44      A    O  
ATOM   3630  N   GLU A 462       1.526 -33.601  -7.183  1.00 93.03      A    N  
ATOM   3631  CA  GLU A 462       2.371 -32.456  -6.872  1.00 93.14      A    C  
ATOM   3632  C   GLU A 462       3.844 -32.872  -6.861  1.00 93.72      A    C  
ATOM   3633  O   GLU A 462       4.201 -33.975  -6.442  1.00 92.04      A    O  
ATOM   3634  CB  GLU A 462       1.936 -31.771  -5.558  1.00 89.73      A    C  
ATOM   3635  CG  GLU A 462       2.228 -32.567  -4.271  1.00 86.62      A    C  
ATOM   3636  CD  GLU A 462       1.666 -31.891  -3.002  1.00 88.78      A    C  
ATOM   3637  OE1 GLU A 462       2.352 -31.837  -1.962  1.00 83.46      A    O  
ATOM   3638  OE2 GLU A 462       0.520 -31.402  -3.019  1.00 85.00      A    O1-
ATOM   3639  N   GLU A 463       4.710 -31.971  -7.322  1.00 93.50      A    N  
ATOM   3640  CA  GLU A 463       6.164 -32.107  -7.288  1.00 93.54      A    C  
ATOM   3641  C   GLU A 463       6.756 -30.929  -6.515  1.00 93.96      A    C  
ATOM   3642  O   GLU A 463       6.209 -29.824  -6.520  1.00 91.51      A    O  
ATOM   3643  CB  GLU A 463       6.740 -32.154  -8.719  1.00 90.35      A    C  
ATOM   3644  CG  GLU A 463       6.297 -33.363  -9.555  1.00 81.64      A    C  
ATOM   3645  CD  GLU A 463       6.762 -33.281 -11.024  1.00 84.98      A    C  
ATOM   3646  OE1 GLU A 463       6.097 -33.865 -11.914  1.00 78.61      A    O  
ATOM   3647  OE2 GLU A 463       7.761 -32.588 -11.347  1.00 81.38      A    O1-
ATOM   3648  N   ILE A 464       7.898 -31.140  -5.867  1.00 92.38      A    N  
ATOM   3649  CA  ILE A 464       8.695 -30.038  -5.334  1.00 92.18      A    C  
ATOM   3650  C   ILE A 464       9.399 -29.365  -6.512  1.00 91.96      A    C  
ATOM   3651  O   ILE A 464      10.005 -30.033  -7.350  1.00 89.24      A    O  
ATOM   3652  CB  ILE A 464       9.657 -30.524  -4.233  1.00 89.97      A    C  
ATOM   3653  CG1 ILE A 464       8.855 -31.156  -3.076  1.00 85.22      A    C  
ATOM   3654  CG2 ILE A 464      10.515 -29.354  -3.714  1.00 84.17      A    C  
ATOM   3655  CD1 ILE A 464       9.721 -31.788  -1.966  1.00 74.87      A    C  
ATOM   3656  N   ALA A 465       9.303 -28.039  -6.609  1.00 89.17      A    N  
ATOM   3657  CA  ALA A 465       9.983 -27.271  -7.643  1.00 87.75      A    C  
ATOM   3658  C   ALA A 465      11.508 -27.351  -7.468  1.00 87.35      A    C  
ATOM   3659  O   ALA A 465      12.004 -27.629  -6.375  1.00 83.95      A    O  
ATOM   3660  CB  ALA A 465       9.469 -25.829  -7.613  1.00 85.52      A    C  
ATOM   3661  N   SER A 466      12.263 -27.068  -8.535  1.00 86.04      A    N  
ATOM   3662  CA  SER A 466      13.737 -27.131  -8.531  1.00 84.44      A    C  
ATOM   3663  C   SER A 466      14.398 -26.229  -7.478  1.00 84.69      A    C  
ATOM   3664  O   SER A 466      15.492 -26.532  -7.018  1.00 79.78      A    O  
ATOM   3665  CB  SER A 466      14.269 -26.740  -9.906  1.00 81.01      A    C  
ATOM   3666  OG  SER A 466      13.711 -25.507 -10.325  1.00 71.53      A    O  
ATOM   3667  N   SER A 467      13.720 -25.171  -7.084  1.00 80.86      A    N  
ATOM   3668  CA  SER A 467      14.096 -24.285  -5.980  1.00 78.94      A    C  
ATOM   3669  C   SER A 467      14.124 -24.977  -4.606  1.00 80.07      A    C  
ATOM   3670  O   SER A 467      14.774 -24.523  -3.681  1.00 75.25      A    O  
ATOM   3671  CB  SER A 467      13.056 -23.153  -5.948  1.00 75.34      A    C  
ATOM   3672  OG  SER A 467      11.764 -23.647  -5.653  1.00 68.94      A    O  
ATOM   3673  N   GLY A 468      13.387 -26.081  -4.448  1.00 84.82      A    N  
ATOM   3674  CA  GLY A 468      13.245 -26.795  -3.185  1.00 84.29      A    C  
ATOM   3675  C   GLY A 468      12.284 -26.150  -2.176  1.00 85.01      A    C  
ATOM   3676  O   GLY A 468      11.939 -26.787  -1.177  1.00 80.74      A    O  
ATOM   3677  N   THR A 469      11.817 -24.930  -2.438  1.00 84.63      A    N  
ATOM   3678  CA  THR A 469      10.980 -24.144  -1.510  1.00 83.51      A    C  
ATOM   3679  C   THR A 469       9.510 -24.058  -1.918  1.00 84.48      A    C  
ATOM   3680  O   THR A 469       8.672 -23.611  -1.131  1.00 79.46      A    O  
ATOM   3681  CB  THR A 469      11.546 -22.730  -1.357  1.00 79.19      A    C  
ATOM   3682  CG2 THR A 469      12.998 -22.720  -0.857  1.00 70.31      A    C  
ATOM   3683  OG1 THR A 469      11.480 -22.065  -2.593  1.00 72.27      A    O  
ATOM   3684  N   SER A 470       9.172 -24.472  -3.146  1.00 86.13      A    N  
ATOM   3685  CA  SER A 470       7.840 -24.323  -3.729  1.00 87.98      A    C  
ATOM   3686  C   SER A 470       7.312 -25.643  -4.306  1.00 89.11      A    C  
ATOM   3687  O   SER A 470       8.019 -26.641  -4.365  1.00 88.19      A    O  
ATOM   3688  CB  SER A 470       7.893 -23.220  -4.792  1.00 86.42      A    C  
ATOM   3689  OG  SER A 470       6.587 -22.767  -5.102  1.00 83.45      A    O  
ATOM   3690  N   TYR A 471       6.058 -25.630  -4.743  1.00 91.23      A    N  
ATOM   3691  CA  TYR A 471       5.402 -26.769  -5.366  1.00 92.21      A    C  
ATOM   3692  C   TYR A 471       4.962 -26.446  -6.800  1.00 93.14      A    C  
ATOM   3693  O   TYR A 471       4.630 -25.307  -7.125  1.00 92.41      A    O  
ATOM   3694  CB  TYR A 471       4.207 -27.221  -4.520  1.00 91.43      A    C  
ATOM   3695  CG  TYR A 471       4.587 -27.718  -3.139  1.00 90.88      A    C  
ATOM   3696  CD1 TYR A 471       4.953 -29.063  -2.948  1.00 87.79      A    C  
ATOM   3697  CD2 TYR A 471       4.591 -26.833  -2.044  1.00 87.80      A    C  
ATOM   3698  CE1 TYR A 471       5.317 -29.533  -1.670  1.00 86.16      A    C  
ATOM   3699  CE2 TYR A 471       4.959 -27.293  -0.764  1.00 86.08      A    C  
ATOM   3700  CZ  TYR A 471       5.321 -28.640  -0.582  1.00 87.15      A    C  
ATOM   3701  OH  TYR A 471       5.680 -29.100   0.665  1.00 85.12      A    O  
ATOM   3702  N   LEU A 472       4.914 -27.478  -7.650  1.00 93.47      A    N  
ATOM   3703  CA  LEU A 472       4.279 -27.433  -8.957  1.00 94.41      A    C  
ATOM   3704  C   LEU A 472       3.462 -28.706  -9.207  1.00 95.23      A    C  
ATOM   3705  O   LEU A 472       3.690 -29.736  -8.582  1.00 94.09      A    O  
ATOM   3706  CB  LEU A 472       5.340 -27.134 -10.038  1.00 92.26      A    C  
ATOM   3707  CG  LEU A 472       6.366 -28.262 -10.318  1.00 91.48      A    C  
ATOM   3708  CD1 LEU A 472       5.858 -29.277 -11.337  1.00 85.70      A    C  
ATOM   3709  CD2 LEU A 472       7.650 -27.664 -10.877  1.00 85.73      A    C  
ATOM   3710  N   ASN A 473       2.514 -28.635 -10.136  1.00 96.02      A    N  
ATOM   3711  CA  ASN A 473       1.724 -29.776 -10.586  1.00 96.87      A    C  
ATOM   3712  C   ASN A 473       1.585 -29.706 -12.108  1.00 97.14      A    C  
ATOM   3713  O   ASN A 473       0.840 -28.881 -12.636  1.00 96.71      A    O  
ATOM   3714  CB  ASN A 473       0.381 -29.760  -9.834  1.00 96.74      A    C  
ATOM   3715  CG  ASN A 473      -0.494 -30.957 -10.125  1.00 96.69      A    C  
ATOM   3716  ND2 ASN A 473      -1.239 -31.390  -9.126  1.00 93.57      A    N  
ATOM   3717  OD1 ASN A 473      -0.547 -31.500 -11.215  1.00 94.25      A    O  
ATOM   3718  N   ARG A 474       2.308 -30.558 -12.814  1.00 96.81      A    N  
ATOM   3719  CA  ARG A 474       2.398 -30.531 -14.282  1.00 97.09      A    C  
ATOM   3720  C   ARG A 474       1.064 -30.850 -14.955  1.00 97.47      A    C  
ATOM   3721  O   ARG A 474       0.687 -30.194 -15.921  1.00 96.96      A    O  
ATOM   3722  CB  ARG A 474       3.456 -31.530 -14.781  1.00 96.51      A    C  
ATOM   3723  CG  ARG A 474       4.864 -31.215 -14.288  1.00 94.62      A    C  
ATOM   3724  CD  ARG A 474       5.849 -32.262 -14.817  1.00 92.27      A    C  
ATOM   3725  NE  ARG A 474       7.152 -32.128 -14.185  1.00 86.98      A    N  
ATOM   3726  CZ  ARG A 474       8.255 -31.576 -14.673  1.00 82.68      A    C  
ATOM   3727  NH1 ARG A 474       8.338 -31.118 -15.897  1.00 74.05      A    N1+
ATOM   3728  NH2 ARG A 474       9.295 -31.484 -13.899  1.00 76.67      A    N  
ATOM   3729  N   THR A 475       0.348 -31.842 -14.444  1.00 97.25      A    N  
ATOM   3730  CA  THR A 475      -0.969 -32.231 -14.977  1.00 97.29      A    C  
ATOM   3731  C   THR A 475      -1.977 -31.100 -14.814  1.00 97.57      A    C  
ATOM   3732  O   THR A 475      -2.738 -30.805 -15.738  1.00 97.09      A    O  
ATOM   3733  CB  THR A 475      -1.488 -33.487 -14.269  1.00 96.48      A    C  
ATOM   3734  CG2 THR A 475      -2.752 -34.045 -14.927  1.00 89.89      A    C  
ATOM   3735  OG1 THR A 475      -0.517 -34.512 -14.298  1.00 90.47      A    O  
ATOM   3736  N   GLU A 476      -1.955 -30.423 -13.670  1.00 97.55      A    N  
ATOM   3737  CA  GLU A 476      -2.807 -29.275 -13.416  1.00 97.60      A    C  
ATOM   3738  C   GLU A 476      -2.438 -28.094 -14.330  1.00 98.01      A    C  
ATOM   3739  O   GLU A 476      -3.331 -27.523 -14.953  1.00 97.55      A    O  
ATOM   3740  CB  GLU A 476      -2.725 -28.907 -11.933  1.00 96.47      A    C  
ATOM   3741  CG  GLU A 476      -3.896 -28.020 -11.521  1.00 88.26      A    C  
ATOM   3742  CD  GLU A 476      -3.828 -27.684 -10.030  1.00 92.03      A    C  
ATOM   3743  OE1 GLU A 476      -3.623 -26.502  -9.725  1.00 86.82      A    O  
ATOM   3744  OE2 GLU A 476      -3.947 -28.597  -9.192  1.00 89.12      A    O1-
ATOM   3745  N   ALA A 477      -1.148 -27.814 -14.521  1.00 97.57      A    N  
ATOM   3746  CA  ALA A 477      -0.677 -26.776 -15.438  1.00 97.62      A    C  
ATOM   3747  C   ALA A 477      -1.132 -27.022 -16.884  1.00 97.73      A    C  
ATOM   3748  O   ALA A 477      -1.623 -26.107 -17.543  1.00 97.53      A    O  
ATOM   3749  CB  ALA A 477       0.841 -26.670 -15.332  1.00 97.26      A    C  
ATOM   3750  N   ALA A 478      -1.069 -28.274 -17.361  1.00 97.43      A    N  
ATOM   3751  CA  ALA A 478      -1.567 -28.640 -18.685  1.00 97.38      A    C  
ATOM   3752  C   ALA A 478      -3.085 -28.433 -18.826  1.00 97.57      A    C  
ATOM   3753  O   ALA A 478      -3.573 -28.023 -19.880  1.00 97.17      A    O  
ATOM   3754  CB  ALA A 478      -1.176 -30.100 -18.956  1.00 96.75      A    C  
ATOM   3755  N   ASN A 479      -3.850 -28.687 -17.763  1.00 97.51      A    N  
ATOM   3756  CA  ASN A 479      -5.285 -28.413 -17.751  1.00 97.79      A    C  
ATOM   3757  C   ASN A 479      -5.588 -26.911 -17.700  1.00 97.96      A    C  
ATOM   3758  O   ASN A 479      -6.489 -26.456 -18.398  1.00 97.70      A    O  
ATOM   3759  CB  ASN A 479      -5.929 -29.169 -16.579  1.00 97.62      A    C  
ATOM   3760  CG  ASN A 479      -6.065 -30.658 -16.844  1.00 97.01      A    C  
ATOM   3761  ND2 ASN A 479      -6.280 -31.439 -15.809  1.00 91.81      A    N  
ATOM   3762  OD1 ASN A 479      -6.049 -31.140 -17.964  1.00 92.10      A    O  
ATOM   3763  N   VAL A 480      -4.816 -26.130 -16.950  1.00 98.04      A    N  
ATOM   3764  CA  VAL A 480      -4.920 -24.668 -16.894  1.00 98.11      A    C  
ATOM   3765  C   VAL A 480      -4.628 -24.037 -18.257  1.00 98.10      A    C  
ATOM   3766  O   VAL A 480      -5.379 -23.162 -18.682  1.00 97.85      A    O  
ATOM   3767  CB  VAL A 480      -3.998 -24.104 -15.797  1.00 98.05      A    C  
ATOM   3768  CG1 VAL A 480      -3.903 -22.576 -15.838  1.00 97.25      A    C  
ATOM   3769  CG2 VAL A 480      -4.525 -24.481 -14.406  1.00 97.27      A    C  
ATOM   3770  N   GLU A 481      -3.604 -24.500 -18.980  1.00 97.56      A    N  
ATOM   3771  CA  GLU A 481      -3.315 -24.066 -20.359  1.00 97.20      A    C  
ATOM   3772  C   GLU A 481      -4.509 -24.360 -21.271  1.00 97.24      A    C  
ATOM   3773  O   GLU A 481      -5.019 -23.444 -21.925  1.00 96.97      A    O  
ATOM   3774  CB  GLU A 481      -2.030 -24.722 -20.860  1.00 96.87      A    C  
ATOM   3775  CG  GLU A 481      -1.615 -24.317 -22.301  1.00 94.37      A    C  
ATOM   3776  CD  GLU A 481      -2.394 -25.051 -23.411  1.00 93.06      A    C  
ATOM   3777  OE1 GLU A 481      -2.672 -24.429 -24.461  1.00 86.34      A    O  
ATOM   3778  OE2 GLU A 481      -2.744 -26.236 -23.213  1.00 88.36      A    O1-
ATOM   3779  N   LYS A 482      -5.038 -25.576 -21.265  1.00 97.46      A    N  
ATOM   3780  CA  LYS A 482      -6.197 -25.954 -22.092  1.00 97.30      A    C  
ATOM   3781  C   LYS A 482      -7.434 -25.106 -21.791  1.00 97.47      A    C  
ATOM   3782  O   LYS A 482      -8.154 -24.723 -22.710  1.00 97.03      A    O  
ATOM   3783  CB  LYS A 482      -6.526 -27.434 -21.893  1.00 96.84      A    C  
ATOM   3784  CG  LYS A 482      -5.491 -28.362 -22.541  1.00 92.66      A    C  
ATOM   3785  CD  LYS A 482      -5.736 -29.807 -22.092  1.00 88.37      A    C  
ATOM   3786  CE  LYS A 482      -4.613 -30.707 -22.597  1.00 80.03      A    C  
ATOM   3787  NZ  LYS A 482      -4.702 -32.060 -22.013  1.00 70.92      A    N1+
ATOM   3788  N   ILE A 483      -7.695 -24.811 -20.515  1.00 97.79      A    N  
ATOM   3789  CA  ILE A 483      -8.791 -23.932 -20.101  1.00 97.99      A    C  
ATOM   3790  C   ILE A 483      -8.551 -22.510 -20.608  1.00 98.06      A    C  
ATOM   3791  O   ILE A 483      -9.452 -21.924 -21.199  1.00 97.82      A    O  
ATOM   3792  CB  ILE A 483      -8.981 -23.977 -18.567  1.00 98.13      A    C  
ATOM   3793  CG1 ILE A 483      -9.548 -25.354 -18.134  1.00 97.51      A    C  
ATOM   3794  CG2 ILE A 483      -9.933 -22.863 -18.097  1.00 97.59      A    C  
ATOM   3795  CD1 ILE A 483      -9.391 -25.636 -16.638  1.00 95.47      A    C  
ATOM   3796  N   THR A 484      -7.342 -21.983 -20.444  1.00 97.85      A    N  
ATOM   3797  CA  THR A 484      -6.952 -20.652 -20.932  1.00 97.86      A    C  
ATOM   3798  C   THR A 484      -7.138 -20.546 -22.440  1.00 97.76      A    C  
ATOM   3799  O   THR A 484      -7.816 -19.642 -22.926  1.00 97.37      A    O  
ATOM   3800  CB  THR A 484      -5.499 -20.329 -20.553  1.00 97.63      A    C  
ATOM   3801  CG2 THR A 484      -5.111 -18.905 -20.925  1.00 95.49      A    C  
ATOM   3802  OG1 THR A 484      -5.338 -20.449 -19.161  1.00 95.22      A    O  
ATOM   3803  N   THR A 485      -6.638 -21.526 -23.191  1.00 97.49      A    N  
ATOM   3804  CA  THR A 485      -6.824 -21.628 -24.640  1.00 97.16      A    C  
ATOM   3805  C   THR A 485      -8.296 -21.680 -25.035  1.00 97.19      A    C  
ATOM   3806  O   THR A 485      -8.701 -21.027 -25.999  1.00 96.56      A    O  
ATOM   3807  CB  THR A 485      -6.074 -22.871 -25.153  1.00 96.61      A    C  
ATOM   3808  CG2 THR A 485      -6.324 -23.173 -26.620  1.00 93.76      A    C  
ATOM   3809  OG1 THR A 485      -4.699 -22.625 -25.029  1.00 93.85      A    O  
ATOM   3810  N   LYS A 486      -9.132 -22.390 -24.278  1.00 97.38      A    N  
ATOM   3811  CA  LYS A 486     -10.570 -22.468 -24.539  1.00 97.27      A    C  
ATOM   3812  C   LYS A 486     -11.272 -21.123 -24.283  1.00 97.44      A    C  
ATOM   3813  O   LYS A 486     -12.103 -20.731 -25.093  1.00 96.79      A    O  
ATOM   3814  CB  LYS A 486     -11.180 -23.628 -23.733  1.00 96.64      A    C  
ATOM   3815  CG  LYS A 486     -12.564 -24.018 -24.274  1.00 89.92      A    C  
ATOM   3816  CD  LYS A 486     -13.133 -25.251 -23.563  1.00 84.69      A    C  
ATOM   3817  CE  LYS A 486     -14.484 -25.618 -24.183  1.00 78.15      A    C  
ATOM   3818  NZ  LYS A 486     -15.148 -26.758 -23.514  1.00 69.65      A    N1+
ATOM   3819  N   LEU A 487     -10.899 -20.398 -23.224  1.00 97.32      A    N  
ATOM   3820  CA  LEU A 487     -11.399 -19.046 -22.953  1.00 97.53      A    C  
ATOM   3821  C   LEU A 487     -10.998 -18.051 -24.054  1.00 97.40      A    C  
ATOM   3822  O   LEU A 487     -11.839 -17.293 -24.527  1.00 96.89      A    O  
ATOM   3823  CB  LEU A 487     -10.890 -18.550 -21.585  1.00 97.69      A    C  
ATOM   3824  CG  LEU A 487     -11.458 -19.273 -20.342  1.00 97.27      A    C  
ATOM   3825  CD1 LEU A 487     -10.744 -18.765 -19.099  1.00 96.47      A    C  
ATOM   3826  CD2 LEU A 487     -12.948 -19.015 -20.159  1.00 96.10      A    C  
ATOM   3827  N   LEU A 488      -9.746 -18.101 -24.514  1.00 97.29      A    N  
ATOM   3828  CA  LEU A 488      -9.249 -17.257 -25.607  1.00 97.07      A    C  
ATOM   3829  C   LEU A 488      -9.990 -17.543 -26.917  1.00 96.74      A    C  
ATOM   3830  O   LEU A 488     -10.475 -16.618 -27.569  1.00 95.99      A    O  
ATOM   3831  CB  LEU A 488      -7.734 -17.479 -25.783  1.00 96.90      A    C  
ATOM   3832  CG  LEU A 488      -6.867 -16.915 -24.640  1.00 96.45      A    C  
ATOM   3833  CD1 LEU A 488      -5.421 -17.391 -24.815  1.00 95.39      A    C  
ATOM   3834  CD2 LEU A 488      -6.872 -15.388 -24.632  1.00 95.19      A    C  
ATOM   3835  N   LYS A 489     -10.170 -18.809 -27.282  1.00 96.64      A    N  
ATOM   3836  CA  LYS A 489     -10.940 -19.220 -28.472  1.00 96.46      A    C  
ATOM   3837  C   LYS A 489     -12.412 -18.812 -28.385  1.00 96.23      A    C  
ATOM   3838  O   LYS A 489     -12.994 -18.477 -29.413  1.00 94.85      A    O  
ATOM   3839  CB  LYS A 489     -10.826 -20.737 -28.679  1.00 96.16      A    C  
ATOM   3840  CG  LYS A 489      -9.453 -21.127 -29.262  1.00 94.24      A    C  
ATOM   3841  CD  LYS A 489      -9.355 -22.650 -29.441  1.00 91.20      A    C  
ATOM   3842  CE  LYS A 489      -7.991 -22.984 -30.056  1.00 84.81      A    C  
ATOM   3843  NZ  LYS A 489      -7.776 -24.442 -30.242  1.00 77.58      A    N1+
ATOM   3844  N   ALA A 490     -12.991 -18.796 -27.197  1.00 96.40      A    N  
ATOM   3845  CA  ALA A 490     -14.362 -18.363 -26.964  1.00 96.14      A    C  
ATOM   3846  C   ALA A 490     -14.556 -16.836 -27.052  1.00 95.91      A    C  
ATOM   3847  O   ALA A 490     -15.688 -16.360 -27.027  1.00 92.69      A    O  
ATOM   3848  CB  ALA A 490     -14.811 -18.922 -25.607  1.00 95.53      A    C  
ATOM   3849  N   GLY A 491     -13.468 -16.047 -27.154  1.00 95.66      A    N  
ATOM   3850  CA  GLY A 491     -13.522 -14.591 -27.307  1.00 95.44      A    C  
ATOM   3851  C   GLY A 491     -13.144 -13.787 -26.061  1.00 96.05      A    C  
ATOM   3852  O   GLY A 491     -13.367 -12.575 -26.027  1.00 93.52      A    O  
ATOM   3853  N   ALA A 492     -12.576 -14.414 -25.026  1.00 96.17      A    N  
ATOM   3854  CA  ALA A 492     -12.012 -13.692 -23.903  1.00 96.53      A    C  
ATOM   3855  C   ALA A 492     -10.752 -12.931 -24.340  1.00 96.79      A    C  
ATOM   3856  O   ALA A 492      -9.904 -13.464 -25.053  1.00 95.93      A    O  
ATOM   3857  CB  ALA A 492     -11.705 -14.650 -22.750  1.00 96.12      A    C  
ATOM   3858  N   LYS A 493     -10.618 -11.679 -23.886  1.00 97.19      A    N  
ATOM   3859  CA  LYS A 493      -9.393 -10.911 -24.112  1.00 96.94      A    C  
ATOM   3860  C   LYS A 493      -8.269 -11.441 -23.216  1.00 97.19      A    C  
ATOM   3861  O   LYS A 493      -8.531 -11.652 -22.032  1.00 96.69      A    O  
ATOM   3862  CB  LYS A 493      -9.636  -9.425 -23.846  1.00 96.23      A    C  
ATOM   3863  CG  LYS A 493     -10.617  -8.786 -24.842  1.00 90.37      A    C  
ATOM   3864  CD  LYS A 493     -10.644  -7.280 -24.594  1.00 81.25      A    C  
ATOM   3865  CE  LYS A 493     -11.490  -6.562 -25.632  1.00 72.11      A    C  
ATOM   3866  NZ  LYS A 493     -11.278  -5.099 -25.538  1.00 62.04      A    N1+
ATOM   3867  N   PRO A 494      -7.035 -11.605 -23.718  1.00 97.16      A    N  
ATOM   3868  CA  PRO A 494      -5.914 -12.124 -22.929  1.00 96.97      A    C  
ATOM   3869  C   PRO A 494      -5.640 -11.323 -21.655  1.00 96.85      A    C  
ATOM   3870  O   PRO A 494      -5.564 -11.884 -20.564  1.00 96.13      A    O  
ATOM   3871  CB  PRO A 494      -4.705 -12.114 -23.871  1.00 95.88      A    C  
ATOM   3872  CG  PRO A 494      -5.307 -12.137 -25.260  1.00 92.72      A    C  
ATOM   3873  CD  PRO A 494      -6.633 -11.410 -25.096  1.00 95.75      A    C  
ATOM   3874  N   ASP A 495      -5.625  -9.984 -21.753  1.00 96.32      A    N  
ATOM   3875  CA  ASP A 495      -5.406  -9.056 -20.639  1.00 95.80      A    C  
ATOM   3876  C   ASP A 495      -6.533  -9.078 -19.576  1.00 96.08      A    C  
ATOM   3877  O   ASP A 495      -6.403  -8.497 -18.498  1.00 95.11      A    O  
ATOM   3878  CB  ASP A 495      -5.246  -7.629 -21.205  1.00 94.88      A    C  
ATOM   3879  CG  ASP A 495      -6.566  -7.036 -21.720  1.00 92.82      A    C  
ATOM   3880  OD1 ASP A 495      -7.327  -7.756 -22.405  1.00 87.69      A    O  
ATOM   3881  OD2 ASP A 495      -6.897  -5.879 -21.377  1.00 87.78      A    O1-
ATOM   3882  N   GLN A 496      -7.641  -9.746 -19.867  1.00 97.24      A    N  
ATOM   3883  CA  GLN A 496      -8.794  -9.939 -18.986  1.00 97.52      A    C  
ATOM   3884  C   GLN A 496      -8.897 -11.363 -18.430  1.00 97.83      A    C  
ATOM   3885  O   GLN A 496      -9.902 -11.706 -17.797  1.00 97.55      A    O  
ATOM   3886  CB  GLN A 496     -10.083  -9.508 -19.705  1.00 97.12      A    C  
ATOM   3887  CG  GLN A 496     -10.103  -8.009 -20.051  1.00 95.61      A    C  
ATOM   3888  CD  GLN A 496      -9.968  -7.130 -18.805  1.00 95.59      A    C  
ATOM   3889  NE2 GLN A 496      -9.071  -6.186 -18.820  1.00 87.87      A    N  
ATOM   3890  OE1 GLN A 496     -10.674  -7.296 -17.812  1.00 88.80      A    O  
ATOM   3891  N   ILE A 497      -7.861 -12.178 -18.615  1.00 97.62      A    N  
ATOM   3892  CA  ILE A 497      -7.722 -13.479 -17.966  1.00 97.74      A    C  
ATOM   3893  C   ILE A 497      -6.633 -13.363 -16.901  1.00 97.57      A    C  
ATOM   3894  O   ILE A 497      -5.531 -12.903 -17.163  1.00 96.85      A    O  
ATOM   3895  CB  ILE A 497      -7.451 -14.608 -18.981  1.00 97.87      A    C  
ATOM   3896  CG1 ILE A 497      -8.578 -14.679 -20.043  1.00 97.09      A    C  
ATOM   3897  CG2 ILE A 497      -7.321 -15.952 -18.246  1.00 97.09      A    C  
ATOM   3898  CD1 ILE A 497      -8.289 -15.657 -21.188  1.00 95.97      A    C  
ATOM   3899  N   GLY A 498      -6.938 -13.795 -15.684  1.00 97.60      A    N  
ATOM   3900  CA  GLY A 498      -5.973 -13.925 -14.605  1.00 97.70      A    C  
ATOM   3901  C   GLY A 498      -5.872 -15.373 -14.142  1.00 98.01      A    C  
ATOM   3902  O   GLY A 498      -6.889 -16.015 -13.901  1.00 97.84      A    O  
ATOM   3903  N   ILE A 499      -4.656 -15.877 -13.983  1.00 97.52      A    N  
ATOM   3904  CA  ILE A 499      -4.396 -17.183 -13.392  1.00 97.54      A    C  
ATOM   3905  C   ILE A 499      -3.793 -16.953 -12.007  1.00 96.99      A    C  
ATOM   3906  O   ILE A 499      -2.728 -16.356 -11.873  1.00 95.95      A    O  
ATOM   3907  CB  ILE A 499      -3.510 -18.052 -14.287  1.00 97.80      A    C  
ATOM   3908  CG1 ILE A 499      -4.153 -18.227 -15.683  1.00 97.25      A    C  
ATOM   3909  CG2 ILE A 499      -3.279 -19.424 -13.616  1.00 97.34      A    C  
ATOM   3910  CD1 ILE A 499      -3.246 -18.915 -16.700  1.00 96.27      A    C  
ATOM   3911  N   ILE A 500      -4.474 -17.414 -10.979  1.00 96.93      A    N  
ATOM   3912  CA  ILE A 500      -4.030 -17.287  -9.596  1.00 96.66      A    C  
ATOM   3913  C   ILE A 500      -3.480 -18.630  -9.144  1.00 96.43      A    C  
ATOM   3914  O   ILE A 500      -4.173 -19.643  -9.200  1.00 95.97      A    O  
ATOM   3915  CB  ILE A 500      -5.158 -16.759  -8.691  1.00 96.52      A    C  
ATOM   3916  CG1 ILE A 500      -5.652 -15.382  -9.181  1.00 95.84      A    C  
ATOM   3917  CG2 ILE A 500      -4.652 -16.682  -7.233  1.00 95.78      A    C  
ATOM   3918  CD1 ILE A 500      -6.758 -14.732  -8.317  1.00 94.95      A    C  
ATOM   3919  N   THR A 501      -2.252 -18.627  -8.645  1.00 95.21      A    N  
ATOM   3920  CA  THR A 501      -1.660 -19.798  -7.996  1.00 94.70      A    C  
ATOM   3921  C   THR A 501      -0.955 -19.384  -6.701  1.00 93.61      A    C  
ATOM   3922  O   THR A 501      -0.313 -18.334  -6.662  1.00 91.98      A    O  
ATOM   3923  CB  THR A 501      -0.734 -20.565  -8.956  1.00 94.40      A    C  
ATOM   3924  CG2 THR A 501       0.445 -19.752  -9.471  1.00 89.67      A    C  
ATOM   3925  OG1 THR A 501      -0.236 -21.702  -8.292  1.00 89.18      A    O  
ATOM   3926  N   PRO A 502      -1.063 -20.169  -5.618  1.00 92.42      A    N  
ATOM   3927  CA  PRO A 502      -0.391 -19.850  -4.365  1.00 90.93      A    C  
ATOM   3928  C   PRO A 502       1.118 -20.140  -4.381  1.00 90.12      A    C  
ATOM   3929  O   PRO A 502       1.805 -19.727  -3.454  1.00 87.87      A    O  
ATOM   3930  CB  PRO A 502      -1.126 -20.680  -3.315  1.00 89.14      A    C  
ATOM   3931  CG  PRO A 502      -1.609 -21.906  -4.085  1.00 86.99      A    C  
ATOM   3932  CD  PRO A 502      -1.891 -21.356  -5.481  1.00 90.30      A    C  
ATOM   3933  N   TYR A 503       1.624 -20.848  -5.391  1.00 91.11      A    N  
ATOM   3934  CA  TYR A 503       3.000 -21.336  -5.436  1.00 91.33      A    C  
ATOM   3935  C   TYR A 503       3.787 -20.721  -6.593  1.00 91.68      A    C  
ATOM   3936  O   TYR A 503       3.374 -20.786  -7.747  1.00 90.86      A    O  
ATOM   3937  CB  TYR A 503       2.999 -22.865  -5.513  1.00 90.70      A    C  
ATOM   3938  CG  TYR A 503       2.325 -23.526  -4.323  1.00 90.50      A    C  
ATOM   3939  CD1 TYR A 503       2.942 -23.512  -3.063  1.00 88.49      A    C  
ATOM   3940  CD2 TYR A 503       1.058 -24.128  -4.471  1.00 88.72      A    C  
ATOM   3941  CE1 TYR A 503       2.305 -24.087  -1.948  1.00 87.54      A    C  
ATOM   3942  CE2 TYR A 503       0.409 -24.704  -3.364  1.00 87.26      A    C  
ATOM   3943  CZ  TYR A 503       1.042 -24.670  -2.100  1.00 87.97      A    C  
ATOM   3944  OH  TYR A 503       0.401 -25.205  -1.013  1.00 85.96      A    O  
ATOM   3945  N   GLU A 504       4.966 -20.177  -6.281  1.00 88.90      A    N  
ATOM   3946  CA  GLU A 504       5.885 -19.597  -7.271  1.00 88.23      A    C  
ATOM   3947  C   GLU A 504       6.384 -20.650  -8.275  1.00 89.47      A    C  
ATOM   3948  O   GLU A 504       6.466 -20.383  -9.470  1.00 89.24      A    O  
ATOM   3949  CB  GLU A 504       7.047 -18.929  -6.520  1.00 86.44      A    C  
ATOM   3950  CG  GLU A 504       8.106 -18.272  -7.422  1.00 80.86      A    C  
ATOM   3951  CD  GLU A 504       7.508 -17.295  -8.450  1.00 76.55      A    C  
ATOM   3952  OE1 GLU A 504       8.110 -17.149  -9.534  1.00 68.65      A    O  
ATOM   3953  OE2 GLU A 504       6.418 -16.722  -8.224  1.00 68.82      A    O1-
ATOM   3954  N   GLY A 505       6.633 -21.883  -7.820  1.00 90.60      A    N  
ATOM   3955  CA  GLY A 505       6.996 -22.993  -8.700  1.00 91.59      A    C  
ATOM   3956  C   GLY A 505       5.935 -23.264  -9.773  1.00 92.80      A    C  
ATOM   3957  O   GLY A 505       6.270 -23.423 -10.943  1.00 92.72      A    O  
ATOM   3958  N   GLN A 506       4.657 -23.221  -9.404  1.00 93.42      A    N  
ATOM   3959  CA  GLN A 506       3.561 -23.384 -10.360  1.00 94.44      A    C  
ATOM   3960  C   GLN A 506       3.449 -22.183 -11.307  1.00 94.41      A    C  
ATOM   3961  O   GLN A 506       3.236 -22.370 -12.494  1.00 94.10      A    O  
ATOM   3962  CB  GLN A 506       2.237 -23.614  -9.623  1.00 95.20      A    C  
ATOM   3963  CG  GLN A 506       1.052 -23.961 -10.541  1.00 95.38      A    C  
ATOM   3964  CD  GLN A 506       1.121 -25.353 -11.180  1.00 95.97      A    C  
ATOM   3965  NE2 GLN A 506       0.038 -25.834 -11.748  1.00 93.15      A    N  
ATOM   3966  OE1 GLN A 506       2.126 -26.031 -11.157  1.00 93.58      A    O  
ATOM   3967  N   ARG A 507       3.613 -20.961 -10.804  1.00 92.95      A    N  
ATOM   3968  CA  ARG A 507       3.608 -19.737 -11.623  1.00 92.30      A    C  
ATOM   3969  C   ARG A 507       4.691 -19.803 -12.691  1.00 92.47      A    C  
ATOM   3970  O   ARG A 507       4.394 -19.647 -13.869  1.00 91.93      A    O  
ATOM   3971  CB  ARG A 507       3.808 -18.506 -10.724  1.00 91.06      A    C  
ATOM   3972  CG  ARG A 507       3.612 -17.186 -11.480  1.00 88.23      A    C  
ATOM   3973  CD  ARG A 507       4.231 -15.995 -10.733  1.00 85.44      A    C  
ATOM   3974  NE  ARG A 507       5.698 -16.015 -10.804  1.00 80.47      A    N  
ATOM   3975  CZ  ARG A 507       6.464 -15.620 -11.820  1.00 77.14      A    C  
ATOM   3976  NH1 ARG A 507       5.967 -15.115 -12.907  1.00 68.27      A    N1+
ATOM   3977  NH2 ARG A 507       7.754 -15.750 -11.748  1.00 71.31      A    N  
ATOM   3978  N   SER A 508       5.918 -20.078 -12.285  1.00 91.58      A    N  
ATOM   3979  CA  SER A 508       7.065 -20.174 -13.189  1.00 90.75      A    C  
ATOM   3980  C   SER A 508       6.877 -21.282 -14.230  1.00 91.86      A    C  
ATOM   3981  O   SER A 508       7.100 -21.057 -15.422  1.00 91.27      A    O  
ATOM   3982  CB  SER A 508       8.334 -20.406 -12.372  1.00 88.50      A    C  
ATOM   3983  OG  SER A 508       9.482 -20.296 -13.203  1.00 80.25      A    O  
ATOM   3984  N   TYR A 509       6.398 -22.448 -13.808  1.00 93.54      A    N  
ATOM   3985  CA  TYR A 509       6.120 -23.560 -14.709  1.00 94.54      A    C  
ATOM   3986  C   TYR A 509       5.005 -23.237 -15.709  1.00 94.90      A    C  
ATOM   3987  O   TYR A 509       5.154 -23.517 -16.892  1.00 94.82      A    O  
ATOM   3988  CB  TYR A 509       5.790 -24.820 -13.896  1.00 95.18      A    C  
ATOM   3989  CG  TYR A 509       5.585 -26.043 -14.773  1.00 95.46      A    C  
ATOM   3990  CD1 TYR A 509       4.289 -26.500 -15.070  1.00 94.65      A    C  
ATOM   3991  CD2 TYR A 509       6.703 -26.696 -15.338  1.00 94.80      A    C  
ATOM   3992  CE1 TYR A 509       4.105 -27.597 -15.928  1.00 94.65      A    C  
ATOM   3993  CE2 TYR A 509       6.530 -27.783 -16.196  1.00 94.60      A    C  
ATOM   3994  CZ  TYR A 509       5.229 -28.233 -16.493  1.00 95.14      A    C  
ATOM   3995  OH  TYR A 509       5.051 -29.297 -17.350  1.00 94.51      A    O  
ATOM   3996  N   LEU A 510       3.908 -22.589 -15.263  1.00 95.18      A    N  
ATOM   3997  CA  LEU A 510       2.803 -22.178 -16.136  1.00 95.55      A    C  
ATOM   3998  C   LEU A 510       3.254 -21.192 -17.212  1.00 95.28      A    C  
ATOM   3999  O   LEU A 510       2.875 -21.358 -18.368  1.00 94.66      A    O  
ATOM   4000  CB  LEU A 510       1.687 -21.541 -15.285  1.00 95.91      A    C  
ATOM   4001  CG  LEU A 510       0.707 -22.559 -14.674  1.00 94.44      A    C  
ATOM   4002  CD1 LEU A 510      -0.150 -21.876 -13.615  1.00 92.74      A    C  
ATOM   4003  CD2 LEU A 510      -0.214 -23.122 -15.750  1.00 92.90      A    C  
ATOM   4004  N   VAL A 511       4.067 -20.199 -16.861  1.00 93.95      A    N  
ATOM   4005  CA  VAL A 511       4.614 -19.225 -17.818  1.00 92.67      A    C  
ATOM   4006  C   VAL A 511       5.416 -19.939 -18.910  1.00 92.57      A    C  
ATOM   4007  O   VAL A 511       5.141 -19.759 -20.099  1.00 91.70      A    O  
ATOM   4008  CB  VAL A 511       5.474 -18.164 -17.098  1.00 90.92      A    C  
ATOM   4009  CG1 VAL A 511       6.240 -17.268 -18.078  1.00 86.89      A    C  
ATOM   4010  CG2 VAL A 511       4.605 -17.251 -16.226  1.00 87.07      A    C  
ATOM   4011  N   GLN A 512       6.353 -20.806 -18.528  1.00 92.95      A    N  
ATOM   4012  CA  GLN A 512       7.133 -21.585 -19.492  1.00 92.30      A    C  
ATOM   4013  C   GLN A 512       6.247 -22.520 -20.313  1.00 93.24      A    C  
ATOM   4014  O   GLN A 512       6.356 -22.558 -21.543  1.00 92.43      A    O  
ATOM   4015  CB  GLN A 512       8.210 -22.411 -18.765  1.00 90.35      A    C  
ATOM   4016  CG  GLN A 512       9.463 -21.581 -18.447  1.00 79.52      A    C  
ATOM   4017  CD  GLN A 512      10.609 -22.441 -17.902  1.00 74.00      A    C  
ATOM   4018  NE2 GLN A 512      11.815 -21.933 -17.884  1.00 61.73      A    N  
ATOM   4019  OE1 GLN A 512      10.448 -23.579 -17.498  1.00 65.32      A    O  
ATOM   4020  N   TYR A 513       5.349 -23.255 -19.678  1.00 94.68      A    N  
ATOM   4021  CA  TYR A 513       4.495 -24.229 -20.351  1.00 95.50      A    C  
ATOM   4022  C   TYR A 513       3.616 -23.572 -21.421  1.00 95.62      A    C  
ATOM   4023  O   TYR A 513       3.516 -24.085 -22.535  1.00 94.92      A    O  
ATOM   4024  CB  TYR A 513       3.657 -24.976 -19.310  1.00 95.97      A    C  
ATOM   4025  CG  TYR A 513       2.894 -26.135 -19.905  1.00 96.43      A    C  
ATOM   4026  CD1 TYR A 513       1.581 -25.958 -20.388  1.00 95.34      A    C  
ATOM   4027  CD2 TYR A 513       3.507 -27.400 -20.020  1.00 95.43      A    C  
ATOM   4028  CE1 TYR A 513       0.893 -27.019 -20.991  1.00 95.00      A    C  
ATOM   4029  CE2 TYR A 513       2.833 -28.468 -20.619  1.00 95.09      A    C  
ATOM   4030  CZ  TYR A 513       1.531 -28.272 -21.113  1.00 95.60      A    C  
ATOM   4031  OH  TYR A 513       0.870 -29.308 -21.724  1.00 94.73      A    O  
ATOM   4032  N   MET A 514       3.025 -22.405 -21.135  1.00 94.70      A    N  
ATOM   4033  CA  MET A 514       2.226 -21.660 -22.114  1.00 94.55      A    C  
ATOM   4034  C   MET A 514       3.061 -21.117 -23.276  1.00 94.02      A    C  
ATOM   4035  O   MET A 514       2.584 -21.086 -24.406  1.00 92.05      A    O  
ATOM   4036  CB  MET A 514       1.488 -20.513 -21.420  1.00 94.07      A    C  
ATOM   4037  CG  MET A 514       0.366 -21.046 -20.539  1.00 91.07      A    C  
ATOM   4038  SD  MET A 514      -0.666 -19.752 -19.805  1.00 89.30      A    S  
ATOM   4039  CE  MET A 514      -1.793 -20.841 -18.911  1.00 81.33      A    C  
ATOM   4040  N   GLN A 515       4.305 -20.706 -23.030  1.00 93.64      A    N  
ATOM   4041  CA  GLN A 515       5.198 -20.246 -24.098  1.00 92.11      A    C  
ATOM   4042  C   GLN A 515       5.617 -21.372 -25.056  1.00 92.38      A    C  
ATOM   4043  O   GLN A 515       5.703 -21.135 -26.252  1.00 89.37      A    O  
ATOM   4044  CB  GLN A 515       6.447 -19.590 -23.501  1.00 89.13      A    C  
ATOM   4045  CG  GLN A 515       6.164 -18.154 -23.025  1.00 78.73      A    C  
ATOM   4046  CD  GLN A 515       7.420 -17.461 -22.499  1.00 73.55      A    C  
ATOM   4047  NE2 GLN A 515       7.388 -16.156 -22.336  1.00 63.39      A    N  
ATOM   4048  OE1 GLN A 515       8.453 -18.048 -22.247  1.00 65.90      A    O  
ATOM   4049  N   PHE A 516       5.857 -22.570 -24.542  1.00 93.29      A    N  
ATOM   4050  CA  PHE A 516       6.379 -23.683 -25.347  1.00 92.97      A    C  
ATOM   4051  C   PHE A 516       5.315 -24.662 -25.846  1.00 93.29      A    C  
ATOM   4052  O   PHE A 516       5.513 -25.301 -26.887  1.00 88.42      A    O  
ATOM   4053  CB  PHE A 516       7.460 -24.422 -24.548  1.00 90.08      A    C  
ATOM   4054  CG  PHE A 516       8.709 -23.606 -24.307  1.00 84.62      A    C  
ATOM   4055  CD1 PHE A 516       9.517 -23.216 -25.393  1.00 76.48      A    C  
ATOM   4056  CD2 PHE A 516       9.086 -23.233 -23.005  1.00 74.21      A    C  
ATOM   4057  CE1 PHE A 516      10.670 -22.441 -25.188  1.00 66.86      A    C  
ATOM   4058  CE2 PHE A 516      10.241 -22.455 -22.789  1.00 64.82      A    C  
ATOM   4059  CZ  PHE A 516      11.026 -22.053 -23.880  1.00 61.76      A    C  
ATOM   4060  N   SER A 517       4.201 -24.813 -25.135  1.00 92.15      A    N  
ATOM   4061  CA  SER A 517       3.199 -25.855 -25.397  1.00 91.83      A    C  
ATOM   4062  C   SER A 517       1.810 -25.310 -25.741  1.00 92.14      A    C  
ATOM   4063  O   SER A 517       0.925 -26.078 -26.085  1.00 86.78      A    O  
ATOM   4064  CB  SER A 517       3.100 -26.802 -24.201  1.00 89.50      A    C  
ATOM   4065  OG  SER A 517       4.377 -27.292 -23.846  1.00 79.92      A    O  
ATOM   4066  N   GLY A 518       1.601 -23.978 -25.644  1.00 90.71      A    N  
ATOM   4067  CA  GLY A 518       0.350 -23.340 -26.013  1.00 90.36      A    C  
ATOM   4068  C   GLY A 518       0.038 -23.503 -27.506  1.00 91.40      A    C  
ATOM   4069  O   GLY A 518       0.890 -23.300 -28.361  1.00 88.66      A    O  
ATOM   4070  N   SER A 519      -1.207 -23.847 -27.826  1.00 92.31      A    N  
ATOM   4071  CA  SER A 519      -1.660 -24.066 -29.212  1.00 92.59      A    C  
ATOM   4072  C   SER A 519      -1.961 -22.779 -29.985  1.00 93.61      A    C  
ATOM   4073  O   SER A 519      -2.162 -22.819 -31.197  1.00 89.59      A    O  
ATOM   4074  CB  SER A 519      -2.877 -24.993 -29.212  1.00 89.35      A    C  
ATOM   4075  OG  SER A 519      -3.974 -24.408 -28.544  1.00 83.86      A    O  
ATOM   4076  N   LEU A 520      -2.052 -21.637 -29.297  1.00 93.83      A    N  
ATOM   4077  CA  LEU A 520      -2.261 -20.318 -29.886  1.00 94.35      A    C  
ATOM   4078  C   LEU A 520      -0.936 -19.561 -30.025  1.00 94.49      A    C  
ATOM   4079  O   LEU A 520       0.105 -19.997 -29.540  1.00 92.51      A    O  
ATOM   4080  CB  LEU A 520      -3.289 -19.520 -29.058  1.00 94.06      A    C  
ATOM   4081  CG  LEU A 520      -4.686 -20.160 -28.931  1.00 93.87      A    C  
ATOM   4082  CD1 LEU A 520      -5.585 -19.256 -28.094  1.00 91.09      A    C  
ATOM   4083  CD2 LEU A 520      -5.348 -20.363 -30.290  1.00 90.97      A    C  
ATOM   4084  N   HIS A 521      -0.985 -18.397 -30.662  1.00 94.44      A    N  
ATOM   4085  CA  HIS A 521       0.193 -17.546 -30.802  1.00 94.51      A    C  
ATOM   4086  C   HIS A 521       0.739 -17.128 -29.429  1.00 94.62      A    C  
ATOM   4087  O   HIS A 521      -0.003 -16.611 -28.601  1.00 93.47      A    O  
ATOM   4088  CB  HIS A 521      -0.160 -16.333 -31.670  1.00 93.73      A    C  
ATOM   4089  CG  HIS A 521       1.051 -15.564 -32.112  1.00 90.84      A    C  
ATOM   4090  CD2 HIS A 521       1.610 -15.547 -33.372  1.00 78.28      A    C  
ATOM   4091  ND1 HIS A 521       1.861 -14.776 -31.327  1.00 79.12      A    N  
ATOM   4092  CE1 HIS A 521       2.869 -14.313 -32.076  1.00 79.44      A    C  
ATOM   4093  NE2 HIS A 521       2.740 -14.754 -33.330  1.00 80.58      A    N  
ATOM   4094  N   THR A 522       2.039 -17.267 -29.237  1.00 93.94      A    N  
ATOM   4095  CA  THR A 522       2.719 -17.061 -27.947  1.00 93.17      A    C  
ATOM   4096  C   THR A 522       2.394 -15.712 -27.295  1.00 93.42      A    C  
ATOM   4097  O   THR A 522       2.160 -15.660 -26.090  1.00 91.55      A    O  
ATOM   4098  CB  THR A 522       4.242 -17.176 -28.138  1.00 90.41      A    C  
ATOM   4099  CG2 THR A 522       4.991 -17.385 -26.832  1.00 75.27      A    C  
ATOM   4100  OG1 THR A 522       4.539 -18.263 -28.979  1.00 77.42      A    O  
ATOM   4101  N   LYS A 523       2.289 -14.635 -28.101  1.00 92.89      A    N  
ATOM   4102  CA  LYS A 523       1.923 -13.295 -27.599  1.00 92.56      A    C  
ATOM   4103  C   LYS A 523       0.592 -13.254 -26.849  1.00 93.23      A    C  
ATOM   4104  O   LYS A 523       0.465 -12.487 -25.914  1.00 92.09      A    O  
ATOM   4105  CB  LYS A 523       1.874 -12.281 -28.746  1.00 91.05      A    C  
ATOM   4106  CG  LYS A 523       3.267 -11.885 -29.245  1.00 79.56      A    C  
ATOM   4107  CD  LYS A 523       3.157 -10.727 -30.238  1.00 71.30      A    C  
ATOM   4108  CE  LYS A 523       4.538 -10.257 -30.660  1.00 61.01      A    C  
ATOM   4109  NZ  LYS A 523       4.460  -9.069 -31.557  1.00 52.53      A    N1+
ATOM   4110  N   LEU A 524      -0.392 -14.070 -27.220  1.00 94.04      A    N  
ATOM   4111  CA  LEU A 524      -1.685 -14.097 -26.534  1.00 94.56      A    C  
ATOM   4112  C   LEU A 524      -1.531 -14.592 -25.091  1.00 94.83      A    C  
ATOM   4113  O   LEU A 524      -2.105 -14.015 -24.183  1.00 93.99      A    O  
ATOM   4114  CB  LEU A 524      -2.684 -14.984 -27.295  1.00 94.27      A    C  
ATOM   4115  CG  LEU A 524      -3.101 -14.445 -28.674  1.00 91.91      A    C  
ATOM   4116  CD1 LEU A 524      -3.938 -15.496 -29.405  1.00 87.66      A    C  
ATOM   4117  CD2 LEU A 524      -3.944 -13.173 -28.569  1.00 87.17      A    C  
ATOM   4118  N   TYR A 525      -0.722 -15.629 -24.887  1.00 94.83      A    N  
ATOM   4119  CA  TYR A 525      -0.450 -16.135 -23.540  1.00 94.71      A    C  
ATOM   4120  C   TYR A 525       0.376 -15.147 -22.721  1.00 94.13      A    C  
ATOM   4121  O   TYR A 525       0.159 -15.038 -21.523  1.00 92.74      A    O  
ATOM   4122  CB  TYR A 525       0.254 -17.487 -23.623  1.00 94.68      A    C  
ATOM   4123  CG  TYR A 525      -0.566 -18.557 -24.306  1.00 95.81      A    C  
ATOM   4124  CD1 TYR A 525      -1.663 -19.155 -23.644  1.00 94.62      A    C  
ATOM   4125  CD2 TYR A 525      -0.241 -18.969 -25.610  1.00 94.91      A    C  
ATOM   4126  CE1 TYR A 525      -2.422 -20.145 -24.270  1.00 94.53      A    C  
ATOM   4127  CE2 TYR A 525      -0.998 -19.971 -26.252  1.00 94.63      A    C  
ATOM   4128  CZ  TYR A 525      -2.082 -20.558 -25.575  1.00 95.78      A    C  
ATOM   4129  OH  TYR A 525      -2.812 -21.541 -26.194  1.00 94.95      A    O  
ATOM   4130  N   GLN A 526       1.265 -14.362 -23.369  1.00 92.96      A    N  
ATOM   4131  CA  GLN A 526       2.082 -13.346 -22.691  1.00 91.33      A    C  
ATOM   4132  C   GLN A 526       1.263 -12.202 -22.080  1.00 91.47      A    C  
ATOM   4133  O   GLN A 526       1.714 -11.563 -21.133  1.00 89.95      A    O  
ATOM   4134  CB  GLN A 526       3.109 -12.777 -23.669  1.00 89.19      A    C  
ATOM   4135  CG  GLN A 526       4.224 -13.793 -23.987  1.00 83.27      A    C  
ATOM   4136  CD  GLN A 526       5.244 -13.280 -24.999  1.00 79.84      A    C  
ATOM   4137  NE2 GLN A 526       6.375 -13.938 -25.122  1.00 70.21      A    N  
ATOM   4138  OE1 GLN A 526       5.054 -12.302 -25.700  1.00 73.78      A    O  
ATOM   4139  N   GLU A 527       0.048 -11.944 -22.562  1.00 92.63      A    N  
ATOM   4140  CA  GLU A 527      -0.855 -10.946 -21.979  1.00 92.76      A    C  
ATOM   4141  C   GLU A 527      -1.729 -11.510 -20.839  1.00 93.40      A    C  
ATOM   4142  O   GLU A 527      -2.378 -10.759 -20.112  1.00 92.62      A    O  
ATOM   4143  CB  GLU A 527      -1.723 -10.347 -23.094  1.00 92.27      A    C  
ATOM   4144  CG  GLU A 527      -0.914  -9.507 -24.092  1.00 87.90      A    C  
ATOM   4145  CD  GLU A 527      -1.780  -8.952 -25.244  1.00 82.85      A    C  
ATOM   4146  OE1 GLU A 527      -1.185  -8.502 -26.252  1.00 76.13      A    O  
ATOM   4147  OE2 GLU A 527      -3.028  -8.973 -25.140  1.00 75.80      A    O1-
ATOM   4148  N   VAL A 528      -1.753 -12.836 -20.652  1.00 94.88      A    N  
ATOM   4149  CA  VAL A 528      -2.470 -13.484 -19.549  1.00 95.24      A    C  
ATOM   4150  C   VAL A 528      -1.654 -13.353 -18.270  1.00 94.55      A    C  
ATOM   4151  O   VAL A 528      -0.566 -13.900 -18.148  1.00 93.62      A    O  
ATOM   4152  CB  VAL A 528      -2.782 -14.959 -19.839  1.00 95.81      A    C  
ATOM   4153  CG1 VAL A 528      -3.493 -15.636 -18.660  1.00 95.06      A    C  
ATOM   4154  CG2 VAL A 528      -3.695 -15.096 -21.066  1.00 95.08      A    C  
ATOM   4155  N   GLU A 529      -2.194 -12.677 -17.272  1.00 94.44      A    N  
ATOM   4156  CA  GLU A 529      -1.482 -12.486 -16.022  1.00 94.17      A    C  
ATOM   4157  C   GLU A 529      -1.509 -13.741 -15.142  1.00 94.72      A    C  
ATOM   4158  O   GLU A 529      -2.580 -14.240 -14.795  1.00 94.18      A    O  
ATOM   4159  CB  GLU A 529      -2.054 -11.263 -15.311  1.00 92.84      A    C  
ATOM   4160  CG  GLU A 529      -1.139 -10.882 -14.152  1.00 87.56      A    C  
ATOM   4161  CD  GLU A 529      -1.634  -9.664 -13.386  1.00 85.08      A    C  
ATOM   4162  OE1 GLU A 529      -0.979  -9.341 -12.380  1.00 79.34      A    O  
ATOM   4163  OE2 GLU A 529      -2.664  -9.030 -13.706  1.00 80.61      A    O1-
ATOM   4164  N   ILE A 530      -0.337 -14.215 -14.727  1.00 93.58      A    N  
ATOM   4165  CA  ILE A 530      -0.171 -15.375 -13.840  1.00 93.69      A    C  
ATOM   4166  C   ILE A 530       0.556 -14.927 -12.576  1.00 92.49      A    C  
ATOM   4167  O   ILE A 530       1.723 -14.556 -12.637  1.00 90.70      A    O  
ATOM   4168  CB  ILE A 530       0.589 -16.523 -14.530  1.00 94.29      A    C  
ATOM   4169  CG1 ILE A 530       0.037 -16.804 -15.949  1.00 93.50      A    C  
ATOM   4170  CG2 ILE A 530       0.509 -17.782 -13.642  1.00 93.15      A    C  
ATOM   4171  CD1 ILE A 530       0.725 -17.968 -16.683  1.00 91.78      A    C  
ATOM   4172  N   ALA A 531      -0.107 -14.943 -11.419  1.00 92.59      A    N  
ATOM   4173  CA  ALA A 531       0.480 -14.442 -10.184  1.00 91.98      A    C  
ATOM   4174  C   ALA A 531      -0.121 -15.085  -8.922  1.00 92.87      A    C  
ATOM   4175  O   ALA A 531      -1.079 -15.855  -8.975  1.00 92.46      A    O  
ATOM   4176  CB  ALA A 531       0.328 -12.915 -10.172  1.00 90.00      A    C  
ATOM   4177  N   SER A 532       0.443 -14.733  -7.764  1.00 90.71      A    N  
ATOM   4178  CA  SER A 532      -0.167 -15.065  -6.483  1.00 90.21      A    C  
ATOM   4179  C   SER A 532      -1.417 -14.205  -6.216  1.00 91.23      A    C  
ATOM   4180  O   SER A 532      -1.620 -13.154  -6.827  1.00 90.58      A    O  
ATOM   4181  CB  SER A 532       0.848 -14.912  -5.343  1.00 87.70      A    C  
ATOM   4182  OG  SER A 532       1.102 -13.549  -5.069  1.00 80.56      A    O  
ATOM   4183  N   VAL A 533      -2.224 -14.626  -5.249  1.00 91.43      A    N  
ATOM   4184  CA  VAL A 533      -3.389 -13.857  -4.789  1.00 92.11      A    C  
ATOM   4185  C   VAL A 533      -3.021 -12.423  -4.395  1.00 92.02      A    C  
ATOM   4186  O   VAL A 533      -3.789 -11.502  -4.670  1.00 90.50      A    O  
ATOM   4187  CB  VAL A 533      -4.051 -14.576  -3.604  1.00 91.09      A    C  
ATOM   4188  CG1 VAL A 533      -5.175 -13.759  -2.970  1.00 82.14      A    C  
ATOM   4189  CG2 VAL A 533      -4.672 -15.903  -4.036  1.00 82.83      A    C  
ATOM   4190  N   ASP A 534      -1.843 -12.203  -3.804  1.00 90.44      A    N  
ATOM   4191  CA  ASP A 534      -1.387 -10.879  -3.366  1.00 89.01      A    C  
ATOM   4192  C   ASP A 534      -1.280  -9.894  -4.529  1.00 89.06      A    C  
ATOM   4193  O   ASP A 534      -1.690  -8.745  -4.419  1.00 86.88      A    O  
ATOM   4194  CB  ASP A 534      -0.011 -10.965  -2.690  1.00 87.10      A    C  
ATOM   4195  CG  ASP A 534       0.046 -11.988  -1.569  1.00 83.36      A    C  
ATOM   4196  OD1 ASP A 534      -0.740 -11.888  -0.599  1.00 78.10      A    O  
ATOM   4197  OD2 ASP A 534       0.834 -12.941  -1.695  1.00 76.14      A    O1-
ATOM   4198  N   ALA A 535      -0.781 -10.362  -5.675  1.00 89.42      A    N  
ATOM   4199  CA  ALA A 535      -0.639  -9.530  -6.864  1.00 88.56      A    C  
ATOM   4200  C   ALA A 535      -1.999  -9.102  -7.443  1.00 89.45      A    C  
ATOM   4201  O   ALA A 535      -2.089  -8.054  -8.076  1.00 88.07      A    O  
ATOM   4202  CB  ALA A 535       0.189 -10.292  -7.897  1.00 86.53      A    C  
ATOM   4203  N   PHE A 536      -3.060  -9.863  -7.193  1.00 91.08      A    N  
ATOM   4204  CA  PHE A 536      -4.422  -9.550  -7.646  1.00 92.24      A    C  
ATOM   4205  C   PHE A 536      -5.242  -8.727  -6.639  1.00 91.89      A    C  
ATOM   4206  O   PHE A 536      -6.393  -8.378  -6.920  1.00 89.47      A    O  
ATOM   4207  CB  PHE A 536      -5.145 -10.846  -8.030  1.00 92.87      A    C  
ATOM   4208  CG  PHE A 536      -4.657 -11.431  -9.335  1.00 93.45      A    C  
ATOM   4209  CD1 PHE A 536      -5.158 -10.950 -10.556  1.00 91.39      A    C  
ATOM   4210  CD2 PHE A 536      -3.683 -12.449  -9.347  1.00 91.68      A    C  
ATOM   4211  CE1 PHE A 536      -4.711 -11.477 -11.767  1.00 90.81      A    C  
ATOM   4212  CE2 PHE A 536      -3.223 -12.980 -10.563  1.00 91.03      A    C  
ATOM   4213  CZ  PHE A 536      -3.736 -12.495 -11.771  1.00 92.56      A    C  
ATOM   4214  N   GLN A 537      -4.687  -8.399  -5.483  1.00 89.94      A    N  
ATOM   4215  CA  GLN A 537      -5.411  -7.610  -4.481  1.00 88.87      A    C  
ATOM   4216  C   GLN A 537      -5.793  -6.233  -5.038  1.00 88.37      A    C  
ATOM   4217  O   GLN A 537      -5.009  -5.555  -5.681  1.00 82.71      A    O  
ATOM   4218  CB  GLN A 537      -4.583  -7.512  -3.203  1.00 85.51      A    C  
ATOM   4219  CG  GLN A 537      -5.430  -6.945  -2.052  1.00 80.30      A    C  
ATOM   4220  CD  GLN A 537      -4.768  -7.101  -0.691  1.00 75.92      A    C  
ATOM   4221  NE2 GLN A 537      -5.454  -6.788   0.374  1.00 65.49      A    N  
ATOM   4222  OE1 GLN A 537      -3.647  -7.542  -0.549  1.00 69.27      A    O  
ATOM   4223  N   GLY A 538      -7.038  -5.828  -4.807  1.00 87.99      A    N  
ATOM   4224  CA  GLY A 538      -7.583  -4.574  -5.341  1.00 88.51      A    C  
ATOM   4225  C   GLY A 538      -7.895  -4.586  -6.846  1.00 90.53      A    C  
ATOM   4226  O   GLY A 538      -8.640  -3.731  -7.317  1.00 86.98      A    O  
ATOM   4227  N   ARG A 539      -7.407  -5.578  -7.609  1.00 90.60      A    N  
ATOM   4228  CA  ARG A 539      -7.627  -5.696  -9.056  1.00 91.43      A    C  
ATOM   4229  C   ARG A 539      -8.790  -6.621  -9.399  1.00 93.87      A    C  
ATOM   4230  O   ARG A 539      -9.321  -7.339  -8.545  1.00 92.95      A    O  
ATOM   4231  CB  ARG A 539      -6.310  -6.089  -9.746  1.00 88.07      A    C  
ATOM   4232  CG  ARG A 539      -5.255  -4.975  -9.542  1.00 83.26      A    C  
ATOM   4233  CD  ARG A 539      -4.045  -5.137 -10.463  1.00 79.91      A    C  
ATOM   4234  NE  ARG A 539      -3.273  -6.321 -10.082  1.00 76.65      A    N  
ATOM   4235  CZ  ARG A 539      -2.583  -7.101 -10.883  1.00 73.72      A    C  
ATOM   4236  NH1 ARG A 539      -2.449  -6.864 -12.152  1.00 64.89      A    N1+
ATOM   4237  NH2 ARG A 539      -2.015  -8.144 -10.408  1.00 66.64      A    N  
ATOM   4238  N   GLU A 540      -9.199  -6.577 -10.650  1.00 94.67      A    N  
ATOM   4239  CA  GLU A 540     -10.241  -7.433 -11.195  1.00 95.93      A    C  
ATOM   4240  C   GLU A 540      -9.913  -7.823 -12.642  1.00 96.74      A    C  
ATOM   4241  O   GLU A 540      -9.214  -7.108 -13.353  1.00 95.55      A    O  
ATOM   4242  CB  GLU A 540     -11.622  -6.767 -11.073  1.00 93.67      A    C  
ATOM   4243  CG  GLU A 540     -11.745  -5.412 -11.789  1.00 87.65      A    C  
ATOM   4244  CD  GLU A 540     -13.167  -4.832 -11.652  1.00 91.06      A    C  
ATOM   4245  OE1 GLU A 540     -13.721  -4.410 -12.680  1.00 84.80      A    O  
ATOM   4246  OE2 GLU A 540     -13.721  -4.845 -10.533  1.00 86.93      A    O1-
ATOM   4247  N   LYS A 541     -10.456  -8.980 -13.061  1.00 97.14      A    N  
ATOM   4248  CA  LYS A 541     -10.363  -9.504 -14.423  1.00 97.66      A    C  
ATOM   4249  C   LYS A 541     -11.750  -9.966 -14.872  1.00 98.12      A    C  
ATOM   4250  O   LYS A 541     -12.664 -10.072 -14.048  1.00 97.71      A    O  
ATOM   4251  CB  LYS A 541      -9.333 -10.653 -14.477  1.00 96.92      A    C  
ATOM   4252  CG  LYS A 541      -7.876 -10.248 -14.167  1.00 94.93      A    C  
ATOM   4253  CD  LYS A 541      -7.217  -9.391 -15.259  1.00 92.77      A    C  
ATOM   4254  CE  LYS A 541      -5.724  -9.206 -14.960  1.00 90.76      A    C  
ATOM   4255  NZ  LYS A 541      -4.950  -8.678 -16.122  1.00 86.42      A    N1+
ATOM   4256  N   ASP A 542     -11.925 -10.212 -16.159  1.00 97.65      A    N  
ATOM   4257  CA  ASP A 542     -13.168 -10.821 -16.629  1.00 97.99      A    C  
ATOM   4258  C   ASP A 542     -13.274 -12.275 -16.138  1.00 98.13      A    C  
ATOM   4259  O   ASP A 542     -14.280 -12.646 -15.540  1.00 97.77      A    O  
ATOM   4260  CB  ASP A 542     -13.275 -10.730 -18.164  1.00 97.70      A    C  
ATOM   4261  CG  ASP A 542     -13.659  -9.334 -18.682  1.00 97.22      A    C  
ATOM   4262  OD1 ASP A 542     -13.973  -8.431 -17.880  1.00 95.50      A    O  
ATOM   4263  OD2 ASP A 542     -13.744  -9.149 -19.916  1.00 95.26      A    O1-
ATOM   4264  N   PHE A 543     -12.192 -13.026 -16.316  1.00 98.34      A    N  
ATOM   4265  CA  PHE A 543     -12.115 -14.441 -15.940  1.00 98.35      A    C  
ATOM   4266  C   PHE A 543     -10.919 -14.711 -15.027  1.00 98.35      A    C  
ATOM   4267  O   PHE A 543      -9.827 -14.179 -15.236  1.00 97.97      A    O  
ATOM   4268  CB  PHE A 543     -12.054 -15.300 -17.207  1.00 98.26      A    C  
ATOM   4269  CG  PHE A 543     -13.235 -15.082 -18.128  1.00 98.25      A    C  
ATOM   4270  CD1 PHE A 543     -14.470 -15.696 -17.854  1.00 97.49      A    C  
ATOM   4271  CD2 PHE A 543     -13.123 -14.219 -19.238  1.00 97.50      A    C  
ATOM   4272  CE1 PHE A 543     -15.584 -15.445 -18.668  1.00 97.09      A    C  
ATOM   4273  CE2 PHE A 543     -14.238 -13.963 -20.054  1.00 97.05      A    C  
ATOM   4274  CZ  PHE A 543     -15.472 -14.575 -19.766  1.00 97.31      A    C  
ATOM   4275  N   ILE A 544     -11.125 -15.563 -14.022  1.00 98.56      A    N  
ATOM   4276  CA  ILE A 544     -10.064 -16.051 -13.142  1.00 98.53      A    C  
ATOM   4277  C   ILE A 544     -10.007 -17.575 -13.214  1.00 98.63      A    C  
ATOM   4278  O   ILE A 544     -11.030 -18.250 -13.078  1.00 98.49      A    O  
ATOM   4279  CB  ILE A 544     -10.263 -15.546 -11.698  1.00 98.26      A    C  
ATOM   4280  CG1 ILE A 544     -10.068 -14.023 -11.571  1.00 97.08      A    C  
ATOM   4281  CG2 ILE A 544      -9.354 -16.283 -10.694  1.00 97.62      A    C  
ATOM   4282  CD1 ILE A 544      -8.627 -13.500 -11.782  1.00 95.46      A    C  
ATOM   4283  N   ILE A 545      -8.793 -18.103 -13.359  1.00 98.39      A    N  
ATOM   4284  CA  ILE A 545      -8.485 -19.516 -13.178  1.00 98.47      A    C  
ATOM   4285  C   ILE A 545      -7.660 -19.645 -11.895  1.00 98.20      A    C  
ATOM   4286  O   ILE A 545      -6.642 -18.972 -11.748  1.00 97.73      A    O  
ATOM   4287  CB  ILE A 545      -7.750 -20.099 -14.403  1.00 98.51      A    C  
ATOM   4288  CG1 ILE A 545      -8.528 -19.840 -15.719  1.00 97.92      A    C  
ATOM   4289  CG2 ILE A 545      -7.525 -21.607 -14.193  1.00 97.90      A    C  
ATOM   4290  CD1 ILE A 545      -7.725 -20.186 -16.976  1.00 96.44      A    C  
ATOM   4291  N   LEU A 546      -8.078 -20.490 -10.960  1.00 97.81      A    N  
ATOM   4292  CA  LEU A 546      -7.334 -20.791  -9.740  1.00 97.76      A    C  
ATOM   4293  C   LEU A 546      -6.681 -22.171  -9.880  1.00 97.74      A    C  
ATOM   4294  O   LEU A 546      -7.383 -23.158 -10.040  1.00 97.27      A    O  
ATOM   4295  CB  LEU A 546      -8.293 -20.696  -8.539  1.00 97.03      A    C  
ATOM   4296  CG  LEU A 546      -7.653 -21.008  -7.172  1.00 88.50      A    C  
ATOM   4297  CD1 LEU A 546      -6.551 -20.022  -6.807  1.00 80.96      A    C  
ATOM   4298  CD2 LEU A 546      -8.718 -20.939  -6.070  1.00 82.03      A    C  
ATOM   4299  N   SER A 547      -5.349 -22.234  -9.805  1.00 97.54      A    N  
ATOM   4300  CA  SER A 547      -4.571 -23.478  -9.796  1.00 97.24      A    C  
ATOM   4301  C   SER A 547      -4.120 -23.786  -8.370  1.00 96.66      A    C  
ATOM   4302  O   SER A 547      -3.276 -23.087  -7.813  1.00 95.36      A    O  
ATOM   4303  CB  SER A 547      -3.386 -23.344 -10.747  1.00 97.05      A    C  
ATOM   4304  OG  SER A 547      -2.635 -24.534 -10.833  1.00 95.09      A    O  
ATOM   4305  N   CYS A 548      -4.705 -24.819  -7.750  1.00 96.37      A    N  
ATOM   4306  CA  CYS A 548      -4.507 -25.152  -6.340  1.00 95.85      A    C  
ATOM   4307  C   CYS A 548      -3.217 -25.944  -6.078  1.00 95.00      A    C  
ATOM   4308  O   CYS A 548      -2.694 -25.895  -4.962  1.00 92.51      A    O  
ATOM   4309  CB  CYS A 548      -5.735 -25.923  -5.823  1.00 95.52      A    C  
ATOM   4310  SG  CYS A 548      -7.229 -24.901  -5.957  1.00 95.00      A    S  
ATOM   4311  N   VAL A 549      -2.705 -26.648  -7.077  1.00 95.31      A    N  
ATOM   4312  CA  VAL A 549      -1.424 -27.402  -7.077  1.00 95.23      A    C  
ATOM   4313  C   VAL A 549      -1.402 -28.629  -6.175  1.00 94.86      A    C  
ATOM   4314  O   VAL A 549      -0.981 -29.694  -6.623  1.00 92.63      A    O  
ATOM   4315  CB  VAL A 549      -0.231 -26.483  -6.790  1.00 94.44      A    C  
ATOM   4316  CG1 VAL A 549       1.110 -27.195  -6.933  1.00 91.37      A    C  
ATOM   4317  CG2 VAL A 549      -0.226 -25.265  -7.724  1.00 92.26      A    C  
ATOM   4318  N   ARG A 550      -1.819 -28.502  -4.925  1.00 93.63      A    N  
ATOM   4319  CA  ARG A 550      -1.659 -29.538  -3.910  1.00 92.95      A    C  
ATOM   4320  C   ARG A 550      -2.544 -30.750  -4.182  1.00 93.04      A    C  
ATOM   4321  O   ARG A 550      -3.755 -30.617  -4.363  1.00 91.62      A    O  
ATOM   4322  CB  ARG A 550      -1.901 -28.978  -2.500  1.00 91.32      A    C  
ATOM   4323  CG  ARG A 550      -1.017 -27.775  -2.133  1.00 88.05      A    C  
ATOM   4324  CD  ARG A 550       0.495 -28.051  -2.283  1.00 84.78      A    C  
ATOM   4325  NE  ARG A 550       0.948 -29.127  -1.394  1.00 82.85      A    N  
ATOM   4326  CZ  ARG A 550       1.400 -29.027  -0.157  1.00 81.54      A    C  
ATOM   4327  NH1 ARG A 550       1.488 -27.886   0.445  1.00 73.10      A    N1+
ATOM   4328  NH2 ARG A 550       1.788 -30.086   0.465  1.00 73.92      A    N  
ATOM   4329  N   ALA A 551      -1.943 -31.914  -4.167  1.00 92.05      A    N  
ATOM   4330  CA  ALA A 551      -2.602 -33.187  -4.436  1.00 91.50      A    C  
ATOM   4331  C   ALA A 551      -2.313 -34.261  -3.381  1.00 90.62      A    C  
ATOM   4332  O   ALA A 551      -2.935 -35.321  -3.397  1.00 84.87      A    O  
ATOM   4333  CB  ALA A 551      -2.180 -33.643  -5.837  1.00 90.10      A    C  
ATOM   4334  N   ASN A 552      -1.388 -33.997  -2.454  1.00 88.95      A    N  
ATOM   4335  CA  ASN A 552      -1.025 -34.951  -1.417  1.00 86.36      A    C  
ATOM   4336  C   ASN A 552      -1.979 -34.846  -0.218  1.00 84.38      A    C  
ATOM   4337  O   ASN A 552      -2.052 -33.832   0.475  1.00 76.03      A    O  
ATOM   4338  CB  ASN A 552       0.449 -34.758  -1.041  1.00 81.40      A    C  
ATOM   4339  CG  ASN A 552       0.982 -35.877  -0.169  1.00 73.52      A    C  
ATOM   4340  ND2 ASN A 552       2.287 -36.053  -0.149  1.00 65.16      A    N  
ATOM   4341  OD1 ASN A 552       0.268 -36.591   0.492  1.00 64.95      A    O  
ATOM   4342  N   GLU A 553      -2.673 -35.942   0.053  1.00 78.76      A    N  
ATOM   4343  CA  GLU A 553      -3.623 -36.015   1.155  1.00 75.46      A    C  
ATOM   4344  C   GLU A 553      -2.959 -35.946   2.544  1.00 74.51      A    C  
ATOM   4345  O   GLU A 553      -3.609 -35.585   3.514  1.00 67.62      A    O  
ATOM   4346  CB  GLU A 553      -4.426 -37.314   1.050  1.00 69.84      A    C  
ATOM   4347  CG  GLU A 553      -5.297 -37.393  -0.210  1.00 62.74      A    C  
ATOM   4348  CD  GLU A 553      -6.248 -38.592  -0.184  1.00 58.73      A    C  
ATOM   4349  OE1 GLU A 553      -6.997 -38.739  -1.173  1.00 53.15      A    O  
ATOM   4350  OE2 GLU A 553      -6.254 -39.329   0.820  1.00 53.33      A    O1-
ATOM   4351  N   HIS A 554      -1.684 -36.307   2.661  1.00 69.41      A    N  
ATOM   4352  CA  HIS A 554      -0.999 -36.340   3.955  1.00 65.52      A    C  
ATOM   4353  C   HIS A 554      -0.352 -35.010   4.336  1.00 66.21      A    C  
ATOM   4354  O   HIS A 554      -0.050 -34.780   5.507  1.00 57.96      A    O  
ATOM   4355  CB  HIS A 554       0.006 -37.487   3.971  1.00 57.60      A    C  
ATOM   4356  CG  HIS A 554      -0.666 -38.822   3.775  1.00 54.25      A    C  
ATOM   4357  CD2 HIS A 554      -0.610 -39.610   2.661  1.00 47.25      A    C  
ATOM   4358  ND1 HIS A 554      -1.505 -39.445   4.664  1.00 47.50      A    N  
ATOM   4359  CE1 HIS A 554      -1.942 -40.578   4.103  1.00 42.91      A    C  
ATOM   4360  NE2 HIS A 554      -1.421 -40.724   2.880  1.00 43.12      A    N  
ATOM   4361  N   GLN A 555      -0.146 -34.116   3.364  1.00 68.05      A    N  
ATOM   4362  CA  GLN A 555       0.447 -32.809   3.613  1.00 65.72      A    C  
ATOM   4363  C   GLN A 555      -0.626 -31.724   3.661  1.00 67.82      A    C  
ATOM   4364  O   GLN A 555      -1.554 -31.699   2.853  1.00 60.23      A    O  
ATOM   4365  CB  GLN A 555       1.527 -32.510   2.571  1.00 58.23      A    C  
ATOM   4366  CG  GLN A 555       2.739 -33.443   2.715  1.00 52.68      A    C  
ATOM   4367  CD  GLN A 555       3.852 -33.107   1.721  1.00 48.85      A    C  
ATOM   4368  NE2 GLN A 555       4.959 -33.806   1.762  1.00 43.24      A    N  
ATOM   4369  OE1 GLN A 555       3.741 -32.211   0.898  1.00 44.94      A    O  
ATOM   4370  N   GLY A 556      -0.474 -30.803   4.604  1.00 67.65      A    N  
ATOM   4371  CA  GLY A 556      -1.344 -29.630   4.663  1.00 64.81      A    C  
ATOM   4372  C   GLY A 556      -1.270 -28.827   3.363  1.00 68.89      A    C  
ATOM   4373  O   GLY A 556      -0.206 -28.709   2.765  1.00 62.34      A    O  
ATOM   4374  N   ILE A 557      -2.374 -28.230   2.941  1.00 67.41      A    N  
ATOM   4375  CA  ILE A 557      -2.482 -27.468   1.684  1.00 63.04      A    C  
ATOM   4376  C   ILE A 557      -1.782 -26.094   1.722  1.00 65.95      A    C  
ATOM   4377  O   ILE A 557      -2.071 -25.219   0.908  1.00 58.75      A    O  
ATOM   4378  CB  ILE A 557      -3.956 -27.379   1.233  1.00 55.69      A    C  
ATOM   4379  CG1 ILE A 557      -4.828 -26.665   2.282  1.00 54.00      A    C  
ATOM   4380  CG2 ILE A 557      -4.496 -28.789   0.918  1.00 53.39      A    C  
ATOM   4381  CD1 ILE A 557      -6.228 -26.318   1.769  1.00 49.90      A    C  
ATOM   4382  N   GLY A 558      -0.857 -25.907   2.659  1.00 65.30      A    N  
ATOM   4383  CA  GLY A 558      -0.027 -24.721   2.786  1.00 62.93      A    C  
ATOM   4384  C   GLY A 558      -0.856 -23.439   2.874  1.00 67.09      A    C  
ATOM   4385  O   GLY A 558      -1.683 -23.274   3.769  1.00 62.43      A    O  
ATOM   4386  N   PHE A 559      -0.623 -22.550   1.924  1.00 67.81      A    N  
ATOM   4387  CA  PHE A 559      -1.210 -21.214   1.944  1.00 63.87      A    C  
ATOM   4388  C   PHE A 559      -2.699 -21.144   1.584  1.00 68.23      A    C  
ATOM   4389  O   PHE A 559      -3.360 -20.155   1.870  1.00 63.23      A    O  
ATOM   4390  CB  PHE A 559      -0.358 -20.353   1.024  1.00 54.74      A    C  
ATOM   4391  CG  PHE A 559      -0.364 -18.911   1.407  1.00 53.07      A    C  
ATOM   4392  CD1 PHE A 559      -0.542 -17.960   0.418  1.00 47.28      A    C  
ATOM   4393  CD2 PHE A 559      -0.099 -18.517   2.733  1.00 49.36      A    C  
ATOM   4394  CE1 PHE A 559      -0.440 -16.607   0.751  1.00 44.95      A    C  
ATOM   4395  CE2 PHE A 559      -0.006 -17.164   3.063  1.00 46.48      A    C  
ATOM   4396  CZ  PHE A 559      -0.174 -16.207   2.072  1.00 46.57      A    C  
ATOM   4397  N   LEU A 560      -3.244 -22.218   1.024  1.00 78.85      A    N  
ATOM   4398  CA  LEU A 560      -4.674 -22.377   0.793  1.00 79.00      A    C  
ATOM   4399  C   LEU A 560      -5.478 -22.490   2.102  1.00 81.07      A    C  
ATOM   4400  O   LEU A 560      -6.703 -22.471   2.074  1.00 77.70      A    O  
ATOM   4401  CB  LEU A 560      -4.922 -23.594  -0.121  1.00 74.59      A    C  
ATOM   4402  CG  LEU A 560      -4.322 -23.478  -1.535  1.00 71.30      A    C  
ATOM   4403  CD1 LEU A 560      -4.390 -24.829  -2.253  1.00 66.56      A    C  
ATOM   4404  CD2 LEU A 560      -5.087 -22.452  -2.371  1.00 67.07      A    C  
ATOM   4405  N   ASN A 561      -4.805 -22.569   3.254  1.00 86.42      A    N  
ATOM   4406  CA  ASN A 561      -5.445 -22.538   4.567  1.00 86.37      A    C  
ATOM   4407  C   ASN A 561      -5.908 -21.144   5.001  1.00 87.75      A    C  
ATOM   4408  O   ASN A 561      -6.687 -21.039   5.945  1.00 85.04      A    O  
ATOM   4409  CB  ASN A 561      -4.464 -23.112   5.610  1.00 81.95      A    C  
ATOM   4410  CG  ASN A 561      -4.230 -24.601   5.442  1.00 75.66      A    C  
ATOM   4411  ND2 ASN A 561      -3.109 -25.115   5.906  1.00 66.56      A    N  
ATOM   4412  OD1 ASN A 561      -5.044 -25.328   4.928  1.00 66.91      A    O  
ATOM   4413  N   ASP A 562      -5.417 -20.065   4.367  1.00 90.24      A    N  
ATOM   4414  CA  ASP A 562      -5.819 -18.711   4.745  1.00 91.06      A    C  
ATOM   4415  C   ASP A 562      -7.183 -18.363   4.120  1.00 92.71      A    C  
ATOM   4416  O   ASP A 562      -7.288 -18.182   2.903  1.00 92.54      A    O  
ATOM   4417  CB  ASP A 562      -4.726 -17.685   4.392  1.00 89.22      A    C  
ATOM   4418  CG  ASP A 562      -5.009 -16.268   4.941  1.00 87.02      A    C  
ATOM   4419  OD1 ASP A 562      -6.165 -15.973   5.338  1.00 83.04      A    O  
ATOM   4420  OD2 ASP A 562      -4.076 -15.441   4.985  1.00 81.01      A    O1-
ATOM   4421  N   PRO A 563      -8.246 -18.206   4.936  1.00 92.85      A    N  
ATOM   4422  CA  PRO A 563      -9.568 -17.864   4.427  1.00 93.68      A    C  
ATOM   4423  C   PRO A 563      -9.592 -16.521   3.696  1.00 94.75      A    C  
ATOM   4424  O   PRO A 563     -10.340 -16.355   2.728  1.00 94.59      A    O  
ATOM   4425  CB  PRO A 563     -10.478 -17.850   5.660  1.00 92.25      A    C  
ATOM   4426  CG  PRO A 563      -9.531 -17.577   6.827  1.00 89.12      A    C  
ATOM   4427  CD  PRO A 563      -8.251 -18.280   6.386  1.00 91.90      A    C  
ATOM   4428  N   ARG A 564      -8.746 -15.556   4.084  1.00 94.42      A    N  
ATOM   4429  CA  ARG A 564      -8.687 -14.234   3.451  1.00 94.73      A    C  
ATOM   4430  C   ARG A 564      -8.165 -14.331   2.022  1.00 94.93      A    C  
ATOM   4431  O   ARG A 564      -8.674 -13.659   1.134  1.00 94.71      A    O  
ATOM   4432  CB  ARG A 564      -7.802 -13.297   4.286  1.00 94.43      A    C  
ATOM   4433  CG  ARG A 564      -8.344 -13.091   5.708  1.00 92.71      A    C  
ATOM   4434  CD  ARG A 564      -7.433 -12.187   6.530  1.00 90.29      A    C  
ATOM   4435  NE  ARG A 564      -6.134 -12.838   6.778  1.00 85.03      A    N  
ATOM   4436  CZ  ARG A 564      -5.092 -12.279   7.371  1.00 82.61      A    C  
ATOM   4437  NH1 ARG A 564      -5.145 -11.063   7.846  1.00 74.75      A    N1+
ATOM   4438  NH2 ARG A 564      -3.975 -12.946   7.482  1.00 73.65      A    N  
ATOM   4439  N   ARG A 565      -7.191 -15.214   1.777  1.00 94.27      A    N  
ATOM   4440  CA  ARG A 565      -6.675 -15.457   0.423  1.00 94.19      A    C  
ATOM   4441  C   ARG A 565      -7.698 -16.138  -0.469  1.00 94.73      A    C  
ATOM   4442  O   ARG A 565      -7.838 -15.735  -1.615  1.00 94.55      A    O  
ATOM   4443  CB  ARG A 565      -5.406 -16.288   0.468  1.00 92.75      A    C  
ATOM   4444  CG  ARG A 565      -4.228 -15.374   0.795  1.00 88.10      A    C  
ATOM   4445  CD  ARG A 565      -2.933 -16.094   0.493  1.00 85.49      A    C  
ATOM   4446  NE  ARG A 565      -1.802 -15.219   0.776  1.00 81.72      A    N  
ATOM   4447  CZ  ARG A 565      -0.674 -15.146   0.097  1.00 78.99      A    C  
ATOM   4448  NH1 ARG A 565      -0.444 -15.862  -0.970  1.00 68.53      A    N1+
ATOM   4449  NH2 ARG A 565       0.253 -14.338   0.488  1.00 73.64      A    N  
ATOM   4450  N   LEU A 566      -8.426 -17.115   0.045  1.00 94.54      A    N  
ATOM   4451  CA  LEU A 566      -9.496 -17.749  -0.715  1.00 95.16      A    C  
ATOM   4452  C   LEU A 566     -10.588 -16.733  -1.069  1.00 95.71      A    C  
ATOM   4453  O   LEU A 566     -11.008 -16.667  -2.223  1.00 95.87      A    O  
ATOM   4454  CB  LEU A 566     -10.046 -18.961   0.057  1.00 95.01      A    C  
ATOM   4455  CG  LEU A 566     -11.144 -19.715  -0.720  1.00 94.46      A    C  
ATOM   4456  CD1 LEU A 566     -10.644 -20.273  -2.055  1.00 93.31      A    C  
ATOM   4457  CD2 LEU A 566     -11.643 -20.896   0.110  1.00 92.88      A    C  
ATOM   4458  N   ASN A 567     -10.989 -15.894  -0.115  1.00 96.01      A    N  
ATOM   4459  CA  ASN A 567     -11.934 -14.809  -0.360  1.00 96.75      A    C  
ATOM   4460  C   ASN A 567     -11.460 -13.899  -1.500  1.00 96.91      A    C  
ATOM   4461  O   ASN A 567     -12.181 -13.682  -2.470  1.00 96.88      A    O  
ATOM   4462  CB  ASN A 567     -12.140 -14.028   0.942  1.00 97.05      A    C  
ATOM   4463  CG  ASN A 567     -13.142 -12.894   0.801  1.00 97.21      A    C  
ATOM   4464  ND2 ASN A 567     -13.041 -11.900   1.657  1.00 94.79      A    N  
ATOM   4465  OD1 ASN A 567     -14.015 -12.885  -0.050  1.00 95.04      A    O  
ATOM   4466  N   VAL A 568     -10.215 -13.420  -1.437  1.00 96.45      A    N  
ATOM   4467  CA  VAL A 568      -9.644 -12.573  -2.493  1.00 96.52      A    C  
ATOM   4468  C   VAL A 568      -9.634 -13.301  -3.836  1.00 96.84      A    C  
ATOM   4469  O   VAL A 568     -10.093 -12.718  -4.814  1.00 96.74      A    O  
ATOM   4470  CB  VAL A 568      -8.258 -12.037  -2.100  1.00 96.07      A    C  
ATOM   4471  CG1 VAL A 568      -7.590 -11.269  -3.240  1.00 94.68      A    C  
ATOM   4472  CG2 VAL A 568      -8.376 -11.060  -0.925  1.00 94.79      A    C  
ATOM   4473  N   ALA A 569      -9.185 -14.550  -3.894  1.00 96.61      A    N  
ATOM   4474  CA  ALA A 569      -9.124 -15.333  -5.130  1.00 96.59      A    C  
ATOM   4475  C   ALA A 569     -10.498 -15.481  -5.803  1.00 96.92      A    C  
ATOM   4476  O   ALA A 569     -10.637 -15.215  -6.995  1.00 96.82      A    O  
ATOM   4477  CB  ALA A 569      -8.508 -16.696  -4.814  1.00 95.90      A    C  
ATOM   4478  N   LEU A 570     -11.534 -15.809  -5.031  1.00 97.22      A    N  
ATOM   4479  CA  LEU A 570     -12.892 -16.026  -5.534  1.00 97.47      A    C  
ATOM   4480  C   LEU A 570     -13.631 -14.737  -5.933  1.00 97.62      A    C  
ATOM   4481  O   LEU A 570     -14.665 -14.791  -6.592  1.00 97.28      A    O  
ATOM   4482  CB  LEU A 570     -13.700 -16.782  -4.468  1.00 97.22      A    C  
ATOM   4483  CG  LEU A 570     -13.197 -18.208  -4.159  1.00 96.88      A    C  
ATOM   4484  CD1 LEU A 570     -14.029 -18.789  -3.017  1.00 96.21      A    C  
ATOM   4485  CD2 LEU A 570     -13.297 -19.137  -5.367  1.00 95.93      A    C  
ATOM   4486  N   THR A 571     -13.107 -13.568  -5.556  1.00 97.83      A    N  
ATOM   4487  CA  THR A 571     -13.784 -12.269  -5.722  1.00 97.96      A    C  
ATOM   4488  C   THR A 571     -13.087 -11.322  -6.704  1.00 97.83      A    C  
ATOM   4489  O   THR A 571     -13.350 -10.115  -6.713  1.00 97.12      A    O  
ATOM   4490  CB  THR A 571     -14.049 -11.602  -4.372  1.00 97.70      A    C  
ATOM   4491  CG2 THR A 571     -14.975 -12.429  -3.479  1.00 96.55      A    C  
ATOM   4492  OG1 THR A 571     -12.838 -11.379  -3.692  1.00 96.84      A    O  
ATOM   4493  N   ARG A 572     -12.175 -11.850  -7.551  1.00 97.99      A    N  
ATOM   4494  CA  ARG A 572     -11.483 -11.048  -8.585  1.00 97.70      A    C  
ATOM   4495  C   ARG A 572     -12.235 -11.009  -9.913  1.00 97.84      A    C  
ATOM   4496  O   ARG A 572     -12.118 -10.016 -10.631  1.00 96.58      A    O  
ATOM   4497  CB  ARG A 572     -10.063 -11.585  -8.840  1.00 97.12      A    C  
ATOM   4498  CG  ARG A 572      -9.082 -11.557  -7.657  1.00 95.78      A    C  
ATOM   4499  CD  ARG A 572      -8.995 -10.217  -6.921  1.00 94.03      A    C  
ATOM   4500  NE  ARG A 572      -9.995 -10.092  -5.851  1.00 92.00      A    N  
ATOM   4501  CZ  ARG A 572     -10.210  -9.019  -5.091  1.00 91.81      A    C  
ATOM   4502  NH1 ARG A 572      -9.573  -7.903  -5.284  1.00 82.28      A    N1+
ATOM   4503  NH2 ARG A 572     -11.060  -9.080  -4.117  1.00 85.08      A    N  
ATOM   4504  N   ALA A 573     -12.970 -12.065 -10.254  1.00 98.18      A    N  
ATOM   4505  CA  ALA A 573     -13.608 -12.203 -11.559  1.00 98.23      A    C  
ATOM   4506  C   ALA A 573     -14.946 -11.454 -11.653  1.00 98.31      A    C  
ATOM   4507  O   ALA A 573     -15.730 -11.412 -10.705  1.00 97.86      A    O  
ATOM   4508  CB  ALA A 573     -13.789 -13.680 -11.879  1.00 97.85      A    C  
ATOM   4509  N   ARG A 574     -15.226 -10.899 -12.844  1.00 98.27      A    N  
ATOM   4510  CA  ARG A 574     -16.522 -10.299 -13.192  1.00 98.23      A    C  
ATOM   4511  C   ARG A 574     -17.483 -11.324 -13.800  1.00 98.38      A    C  
ATOM   4512  O   ARG A 574     -18.648 -11.359 -13.419  1.00 97.96      A    O  
ATOM   4513  CB  ARG A 574     -16.304  -9.121 -14.147  1.00 97.84      A    C  
ATOM   4514  CG  ARG A 574     -15.601  -7.944 -13.451  1.00 95.86      A    C  
ATOM   4515  CD  ARG A 574     -15.461  -6.724 -14.369  1.00 93.93      A    C  
ATOM   4516  NE  ARG A 574     -14.454  -6.919 -15.432  1.00 85.10      A    N  
ATOM   4517  CZ  ARG A 574     -13.770  -5.975 -16.039  1.00 80.09      A    C  
ATOM   4518  NH1 ARG A 574     -13.969  -4.710 -15.810  1.00 69.01      A    N1+
ATOM   4519  NH2 ARG A 574     -12.845  -6.268 -16.917  1.00 70.15      A    N  
ATOM   4520  N   TYR A 575     -16.983 -12.120 -14.747  1.00 98.15      A    N  
ATOM   4521  CA  TYR A 575     -17.805 -12.952 -15.626  1.00 98.11      A    C  
ATOM   4522  C   TYR A 575     -17.669 -14.460 -15.399  1.00 97.96      A    C  
ATOM   4523  O   TYR A 575     -18.598 -15.182 -15.749  1.00 96.92      A    O  
ATOM   4524  CB  TYR A 575     -17.478 -12.610 -17.083  1.00 97.89      A    C  
ATOM   4525  CG  TYR A 575     -17.796 -11.194 -17.484  1.00 97.80      A    C  
ATOM   4526  CD1 TYR A 575     -19.117 -10.833 -17.817  1.00 96.45      A    C  
ATOM   4527  CD2 TYR A 575     -16.779 -10.221 -17.543  1.00 96.47      A    C  
ATOM   4528  CE1 TYR A 575     -19.420  -9.515 -18.208  1.00 95.80      A    C  
ATOM   4529  CE2 TYR A 575     -17.076  -8.900 -17.923  1.00 95.71      A    C  
ATOM   4530  CZ  TYR A 575     -18.394  -8.558 -18.259  1.00 96.35      A    C  
ATOM   4531  OH  TYR A 575     -18.691  -7.262 -18.645  1.00 95.05      A    O  
ATOM   4532  N   GLY A 576     -16.559 -14.959 -14.843  1.00 98.11      A    N  
ATOM   4533  CA  GLY A 576     -16.395 -16.390 -14.616  1.00 98.23      A    C  
ATOM   4534  C   GLY A 576     -15.202 -16.766 -13.753  1.00 98.45      A    C  
ATOM   4535  O   GLY A 576     -14.156 -16.117 -13.792  1.00 97.99      A    O  
ATOM   4536  N   VAL A 577     -15.352 -17.849 -12.977  1.00 98.30      A    N  
ATOM   4537  CA  VAL A 577     -14.299 -18.441 -12.143  1.00 98.31      A    C  
ATOM   4538  C   VAL A 577     -14.176 -19.924 -12.462  1.00 98.51      A    C  
ATOM   4539  O   VAL A 577     -15.167 -20.645 -12.459  1.00 97.97      A    O  
ATOM   4540  CB  VAL A 577     -14.571 -18.234 -10.639  1.00 97.12      A    C  
ATOM   4541  CG1 VAL A 577     -13.609 -19.034  -9.747  1.00 90.56      A    C  
ATOM   4542  CG2 VAL A 577     -14.409 -16.769 -10.257  1.00 91.42      A    C  
ATOM   4543  N   ILE A 578     -12.946 -20.392 -12.675  1.00 98.55      A    N  
ATOM   4544  CA  ILE A 578     -12.655 -21.808 -12.859  1.00 98.67      A    C  
ATOM   4545  C   ILE A 578     -11.597 -22.207 -11.830  1.00 98.53      A    C  
ATOM   4546  O   ILE A 578     -10.526 -21.616 -11.781  1.00 98.26      A    O  
ATOM   4547  CB  ILE A 578     -12.207 -22.105 -14.304  1.00 98.53      A    C  
ATOM   4548  CG1 ILE A 578     -13.295 -21.669 -15.318  1.00 97.79      A    C  
ATOM   4549  CG2 ILE A 578     -11.892 -23.601 -14.445  1.00 97.85      A    C  
ATOM   4550  CD1 ILE A 578     -12.839 -21.682 -16.782  1.00 95.69      A    C  
ATOM   4551  N   ILE A 579     -11.902 -23.194 -11.002  1.00 98.48      A    N  
ATOM   4552  CA  ILE A 579     -10.963 -23.716 -10.007  1.00 98.48      A    C  
ATOM   4553  C   ILE A 579     -10.447 -25.059 -10.518  1.00 98.36      A    C  
ATOM   4554  O   ILE A 579     -11.248 -25.908 -10.893  1.00 98.00      A    O  
ATOM   4555  CB  ILE A 579     -11.608 -23.837  -8.614  1.00 98.25      A    C  
ATOM   4556  CG1 ILE A 579     -12.308 -22.514  -8.198  1.00 97.55      A    C  
ATOM   4557  CG2 ILE A 579     -10.531 -24.230  -7.589  1.00 97.59      A    C  
ATOM   4558  CD1 ILE A 579     -13.033 -22.585  -6.855  1.00 96.52      A    C  
ATOM   4559  N   VAL A 580      -9.139 -25.245 -10.530  1.00 98.20      A    N  
ATOM   4560  CA  VAL A 580      -8.485 -26.490 -10.914  1.00 98.19      A    C  
ATOM   4561  C   VAL A 580      -7.750 -27.033  -9.699  1.00 97.63      A    C  
ATOM   4562  O   VAL A 580      -6.950 -26.324  -9.087  1.00 96.70      A    O  
ATOM   4563  CB  VAL A 580      -7.534 -26.302 -12.109  1.00 98.08      A    C  
ATOM   4564  CG1 VAL A 580      -7.083 -27.648 -12.663  1.00 96.99      A    C  
ATOM   4565  CG2 VAL A 580      -8.201 -25.530 -13.259  1.00 97.18      A    C  
ATOM   4566  N   GLY A 581      -8.041 -28.274  -9.309  1.00 97.09      A    N  
ATOM   4567  CA  GLY A 581      -7.437 -28.860  -8.125  1.00 96.71      A    C  
ATOM   4568  C   GLY A 581      -7.902 -30.281  -7.832  1.00 96.89      A    C  
ATOM   4569  O   GLY A 581      -8.740 -30.853  -8.535  1.00 95.98      A    O  
ATOM   4570  N   ASN A 582      -7.348 -30.851  -6.759  1.00 95.80      A    N  
ATOM   4571  CA  ASN A 582      -7.681 -32.185  -6.281  1.00 95.46      A    C  
ATOM   4572  C   ASN A 582      -8.649 -32.108  -5.084  1.00 95.36      A    C  
ATOM   4573  O   ASN A 582      -8.237 -31.701  -3.999  1.00 94.73      A    O  
ATOM   4574  CB  ASN A 582      -6.377 -32.929  -5.950  1.00 94.67      A    C  
ATOM   4575  CG  ASN A 582      -6.612 -34.383  -5.573  1.00 93.72      A    C  
ATOM   4576  ND2 ASN A 582      -5.721 -35.269  -5.942  1.00 87.68      A    N  
ATOM   4577  OD1 ASN A 582      -7.594 -34.749  -4.946  1.00 89.31      A    O  
ATOM   4578  N   PRO A 583      -9.918 -32.518  -5.231  1.00 95.45      A    N  
ATOM   4579  CA  PRO A 583     -10.890 -32.451  -4.151  1.00 95.31      A    C  
ATOM   4580  C   PRO A 583     -10.496 -33.238  -2.905  1.00 94.72      A    C  
ATOM   4581  O   PRO A 583     -10.731 -32.762  -1.806  1.00 93.69      A    O  
ATOM   4582  CB  PRO A 583     -12.204 -32.976  -4.734  1.00 95.23      A    C  
ATOM   4583  CG  PRO A 583     -12.059 -32.694  -6.218  1.00 94.37      A    C  
ATOM   4584  CD  PRO A 583     -10.572 -32.927  -6.463  1.00 95.75      A    C  
ATOM   4585  N   LYS A 584      -9.855 -34.412  -3.059  1.00 93.90      A    N  
ATOM   4586  CA  LYS A 584      -9.457 -35.236  -1.910  1.00 93.04      A    C  
ATOM   4587  C   LYS A 584      -8.417 -34.535  -1.030  1.00 92.69      A    C  
ATOM   4588  O   LYS A 584      -8.535 -34.560   0.194  1.00 90.51      A    O  
ATOM   4589  CB  LYS A 584      -8.895 -36.582  -2.372  1.00 92.21      A    C  
ATOM   4590  CG  LYS A 584      -9.951 -37.482  -3.028  1.00 85.77      A    C  
ATOM   4591  CD  LYS A 584      -9.312 -38.843  -3.311  1.00 77.33      A    C  
ATOM   4592  CE  LYS A 584     -10.330 -39.824  -3.871  1.00 68.60      A    C  
ATOM   4593  NZ  LYS A 584      -9.726 -41.161  -4.041  1.00 59.91      A    N1+
ATOM   4594  N   ALA A 585      -7.450 -33.871  -1.641  1.00 92.50      A    N  
ATOM   4595  CA  ALA A 585      -6.442 -33.115  -0.902  1.00 91.91      A    C  
ATOM   4596  C   ALA A 585      -7.038 -31.858  -0.237  1.00 91.73      A    C  
ATOM   4597  O   ALA A 585      -6.722 -31.542   0.909  1.00 90.24      A    O  
ATOM   4598  CB  ALA A 585      -5.313 -32.746  -1.868  1.00 91.09      A    C  
ATOM   4599  N   LEU A 586      -7.911 -31.144  -0.959  1.00 92.97      A    N  
ATOM   4600  CA  LEU A 586      -8.480 -29.879  -0.505  1.00 92.92      A    C  
ATOM   4601  C   LEU A 586      -9.579 -30.061   0.554  1.00 92.50      A    C  
ATOM   4602  O   LEU A 586      -9.651 -29.266   1.493  1.00 91.66      A    O  
ATOM   4603  CB  LEU A 586      -9.005 -29.096  -1.721  1.00 93.57      A    C  
ATOM   4604  CG  LEU A 586      -7.925 -28.663  -2.728  1.00 93.24      A    C  
ATOM   4605  CD1 LEU A 586      -8.586 -28.077  -3.978  1.00 92.22      A    C  
ATOM   4606  CD2 LEU A 586      -6.974 -27.614  -2.162  1.00 91.74      A    C  
ATOM   4607  N   SER A 587     -10.394 -31.113   0.462  1.00 92.81      A    N  
ATOM   4608  CA  SER A 587     -11.545 -31.355   1.349  1.00 92.63      A    C  
ATOM   4609  C   SER A 587     -11.176 -31.534   2.819  1.00 92.24      A    C  
ATOM   4610  O   SER A 587     -12.021 -31.316   3.688  1.00 91.16      A    O  
ATOM   4611  CB  SER A 587     -12.322 -32.584   0.886  1.00 92.41      A    C  
ATOM   4612  OG  SER A 587     -11.531 -33.748   1.002  1.00 88.61      A    O  
ATOM   4613  N   LYS A 588      -9.915 -31.852   3.119  1.00 90.77      A    N  
ATOM   4614  CA  LYS A 588      -9.408 -31.928   4.496  1.00 89.52      A    C  
ATOM   4615  C   LYS A 588      -9.452 -30.581   5.222  1.00 89.47      A    C  
ATOM   4616  O   LYS A 588      -9.506 -30.551   6.452  1.00 86.93      A    O  
ATOM   4617  CB  LYS A 588      -7.974 -32.481   4.494  1.00 88.24      A    C  
ATOM   4618  CG  LYS A 588      -7.964 -33.916   3.952  1.00 84.67      A    C  
ATOM   4619  CD  LYS A 588      -6.647 -34.629   4.257  1.00 76.15      A    C  
ATOM   4620  CE  LYS A 588      -6.807 -36.062   3.753  1.00 69.92      A    C  
ATOM   4621  NZ  LYS A 588      -5.718 -36.959   4.192  1.00 62.32      A    N1+
ATOM   4622  N   GLN A 589      -9.445 -29.480   4.476  1.00 90.32      A    N  
ATOM   4623  CA  GLN A 589      -9.651 -28.164   5.052  1.00 90.54      A    C  
ATOM   4624  C   GLN A 589     -11.150 -27.829   5.114  1.00 91.59      A    C  
ATOM   4625  O   GLN A 589     -11.803 -27.805   4.073  1.00 91.79      A    O  
ATOM   4626  CB  GLN A 589      -8.886 -27.100   4.264  1.00 89.69      A    C  
ATOM   4627  CG  GLN A 589      -7.540 -26.786   4.928  1.00 84.35      A    C  
ATOM   4628  CD  GLN A 589      -7.679 -26.137   6.298  1.00 81.09      A    C  
ATOM   4629  NE2 GLN A 589      -6.642 -26.151   7.104  1.00 70.01      A    N  
ATOM   4630  OE1 GLN A 589      -8.700 -25.597   6.673  1.00 72.52      A    O  
ATOM   4631  N   PRO A 590     -11.697 -27.480   6.293  1.00 91.51      A    N  
ATOM   4632  CA  PRO A 590     -13.130 -27.218   6.445  1.00 92.06      A    C  
ATOM   4633  C   PRO A 590     -13.688 -26.181   5.470  1.00 93.37      A    C  
ATOM   4634  O   PRO A 590     -14.790 -26.333   4.946  1.00 93.33      A    O  
ATOM   4635  CB  PRO A 590     -13.297 -26.756   7.900  1.00 90.70      A    C  
ATOM   4636  CG  PRO A 590     -12.142 -27.448   8.628  1.00 88.21      A    C  
ATOM   4637  CD  PRO A 590     -11.028 -27.446   7.589  1.00 90.71      A    C  
ATOM   4638  N   LEU A 591     -12.918 -25.130   5.188  1.00 93.12      A    N  
ATOM   4639  CA  LEU A 591     -13.325 -24.075   4.254  1.00 93.70      A    C  
ATOM   4640  C   LEU A 591     -13.424 -24.585   2.808  1.00 94.62      A    C  
ATOM   4641  O   LEU A 591     -14.377 -24.272   2.100  1.00 94.49      A    O  
ATOM   4642  CB  LEU A 591     -12.323 -22.926   4.378  1.00 93.03      A    C  
ATOM   4643  CG  LEU A 591     -12.644 -21.717   3.479  1.00 89.46      A    C  
ATOM   4644  CD1 LEU A 591     -13.997 -21.089   3.817  1.00 87.25      A    C  
ATOM   4645  CD2 LEU A 591     -11.552 -20.670   3.676  1.00 87.12      A    C  
ATOM   4646  N   TRP A 592     -12.450 -25.377   2.372  1.00 94.31      A    N  
ATOM   4647  CA  TRP A 592     -12.454 -26.008   1.052  1.00 94.89      A    C  
ATOM   4648  C   TRP A 592     -13.511 -27.110   0.960  1.00 95.38      A    C  
ATOM   4649  O   TRP A 592     -14.149 -27.241  -0.083  1.00 95.09      A    O  
ATOM   4650  CB  TRP A 592     -11.063 -26.549   0.739  1.00 94.81      A    C  
ATOM   4651  CG  TRP A 592     -10.128 -25.494   0.246  1.00 94.47      A    C  
ATOM   4652  CD1 TRP A 592      -9.252 -24.798   0.994  1.00 93.33      A    C  
ATOM   4653  CD2 TRP A 592     -10.001 -24.991  -1.122  1.00 94.14      A    C  
ATOM   4654  CE2 TRP A 592      -9.008 -23.980  -1.116  1.00 93.65      A    C  
ATOM   4655  CE3 TRP A 592     -10.634 -25.295  -2.344  1.00 93.68      A    C  
ATOM   4656  NE1 TRP A 592      -8.570 -23.888   0.185  1.00 93.10      A    N  
ATOM   4657  CZ2 TRP A 592      -8.642 -23.288  -2.295  1.00 93.03      A    C  
ATOM   4658  CZ3 TRP A 592     -10.267 -24.611  -3.520  1.00 92.95      A    C  
ATOM   4659  CH2 TRP A 592      -9.288 -23.623  -3.484  1.00 92.75      A    C  
ATOM   4660  N   ASN A 593     -13.764 -27.831   2.046  1.00 94.64      A    N  
ATOM   4661  CA  ASN A 593     -14.859 -28.795   2.125  1.00 94.99      A    C  
ATOM   4662  C   ASN A 593     -16.216 -28.104   1.869  1.00 95.57      A    C  
ATOM   4663  O   ASN A 593     -16.981 -28.547   1.011  1.00 95.53      A    O  
ATOM   4664  CB  ASN A 593     -14.796 -29.498   3.481  1.00 94.52      A    C  
ATOM   4665  CG  ASN A 593     -15.732 -30.689   3.509  1.00 93.77      A    C  
ATOM   4666  ND2 ASN A 593     -15.199 -31.891   3.456  1.00 85.48      A    N  
ATOM   4667  OD1 ASN A 593     -16.935 -30.551   3.548  1.00 86.76      A    O  
ATOM   4668  N   HIS A 594     -16.473 -26.966   2.514  1.00 95.90      A    N  
ATOM   4669  CA  HIS A 594     -17.675 -26.162   2.240  1.00 96.22      A    C  
ATOM   4670  C   HIS A 594     -17.733 -25.681   0.784  1.00 96.88      A    C  
ATOM   4671  O   HIS A 594     -18.803 -25.725   0.179  1.00 96.57      A    O  
ATOM   4672  CB  HIS A 594     -17.716 -24.945   3.173  1.00 95.85      A    C  
ATOM   4673  CG  HIS A 594     -18.048 -25.258   4.605  1.00 91.07      A    C  
ATOM   4674  CD2 HIS A 594     -18.932 -26.189   5.085  1.00 76.15      A    C  
ATOM   4675  ND1 HIS A 594     -17.551 -24.592   5.707  1.00 75.71      A    N  
ATOM   4676  CE1 HIS A 594     -18.111 -25.109   6.808  1.00 79.24      A    C  
ATOM   4677  NE2 HIS A 594     -18.957 -26.086   6.464  1.00 81.90      A    N  
ATOM   4678  N   LEU A 595     -16.614 -25.248   0.195  1.00 96.79      A    N  
ATOM   4679  CA  LEU A 595     -16.571 -24.826  -1.203  1.00 97.02      A    C  
ATOM   4680  C   LEU A 595     -16.900 -25.993  -2.143  1.00 97.32      A    C  
ATOM   4681  O   LEU A 595     -17.747 -25.847  -3.025  1.00 97.07      A    O  
ATOM   4682  CB  LEU A 595     -15.204 -24.180  -1.501  1.00 96.80      A    C  
ATOM   4683  CG  LEU A 595     -15.081 -23.611  -2.932  1.00 95.29      A    C  
ATOM   4684  CD1 LEU A 595     -14.061 -22.478  -2.950  1.00 89.65      A    C  
ATOM   4685  CD2 LEU A 595     -14.579 -24.654  -3.947  1.00 89.47      A    C  
ATOM   4686  N   LEU A 596     -16.269 -27.146  -1.946  1.00 97.02      A    N  
ATOM   4687  CA  LEU A 596     -16.476 -28.332  -2.767  1.00 97.08      A    C  
ATOM   4688  C   LEU A 596     -17.919 -28.843  -2.674  1.00 97.17      A    C  
ATOM   4689  O   LEU A 596     -18.531 -29.113  -3.705  1.00 96.71      A    O  
ATOM   4690  CB  LEU A 596     -15.483 -29.416  -2.347  1.00 96.56      A    C  
ATOM   4691  CG  LEU A 596     -14.016 -29.124  -2.736  1.00 95.63      A    C  
ATOM   4692  CD1 LEU A 596     -13.096 -30.102  -2.017  1.00 94.36      A    C  
ATOM   4693  CD2 LEU A 596     -13.793 -29.278  -4.238  1.00 93.98      A    C  
ATOM   4694  N   ASN A 597     -18.487 -28.890  -1.472  1.00 96.91      A    N  
ATOM   4695  CA  ASN A 597     -19.887 -29.261  -1.275  1.00 96.85      A    C  
ATOM   4696  C   ASN A 597     -20.834 -28.263  -1.948  1.00 97.03      A    C  
ATOM   4697  O   ASN A 597     -21.738 -28.680  -2.662  1.00 96.56      A    O  
ATOM   4698  CB  ASN A 597     -20.183 -29.405   0.226  1.00 96.22      A    C  
ATOM   4699  CG  ASN A 597     -19.634 -30.707   0.785  1.00 94.28      A    C  
ATOM   4700  ND2 ASN A 597     -19.052 -30.670   1.955  1.00 86.61      A    N  
ATOM   4701  OD1 ASN A 597     -19.724 -31.756   0.178  1.00 87.87      A    O  
ATOM   4702  N   TYR A 598     -20.574 -26.960  -1.827  1.00 97.23      A    N  
ATOM   4703  CA  TYR A 598     -21.370 -25.944  -2.510  1.00 97.53      A    C  
ATOM   4704  C   TYR A 598     -21.323 -26.103  -4.032  1.00 97.67      A    C  
ATOM   4705  O   TYR A 598     -22.351 -26.102  -4.692  1.00 97.38      A    O  
ATOM   4706  CB  TYR A 598     -20.907 -24.548  -2.090  1.00 97.72      A    C  
ATOM   4707  CG  TYR A 598     -21.667 -23.438  -2.784  1.00 97.79      A    C  
ATOM   4708  CD1 TYR A 598     -21.086 -22.717  -3.841  1.00 96.72      A    C  
ATOM   4709  CD2 TYR A 598     -22.996 -23.163  -2.397  1.00 96.90      A    C  
ATOM   4710  CE1 TYR A 598     -21.822 -21.719  -4.514  1.00 96.33      A    C  
ATOM   4711  CE2 TYR A 598     -23.741 -22.171  -3.059  1.00 96.47      A    C  
ATOM   4712  CZ  TYR A 598     -23.148 -21.457  -4.121  1.00 96.89      A    C  
ATOM   4713  OH  TYR A 598     -23.886 -20.503  -4.779  1.00 95.92      A    O  
ATOM   4714  N   TYR A 599     -20.135 -26.313  -4.617  1.00 97.61      A    N  
ATOM   4715  CA  TYR A 599     -19.990 -26.526  -6.059  1.00 97.91      A    C  
ATOM   4716  C   TYR A 599     -20.684 -27.819  -6.518  1.00 97.75      A    C  
ATOM   4717  O   TYR A 599     -21.300 -27.832  -7.579  1.00 97.13      A    O  
ATOM   4718  CB  TYR A 599     -18.509 -26.507  -6.461  1.00 98.09      A    C  
ATOM   4719  CG  TYR A 599     -17.942 -25.124  -6.731  1.00 98.00      A    C  
ATOM   4720  CD1 TYR A 599     -17.356 -24.836  -7.983  1.00 96.64      A    C  
ATOM   4721  CD2 TYR A 599     -17.983 -24.114  -5.753  1.00 96.44      A    C  
ATOM   4722  CE1 TYR A 599     -16.819 -23.566  -8.251  1.00 95.76      A    C  
ATOM   4723  CE2 TYR A 599     -17.460 -22.835  -6.011  1.00 96.02      A    C  
ATOM   4724  CZ  TYR A 599     -16.878 -22.561  -7.261  1.00 96.84      A    C  
ATOM   4725  OH  TYR A 599     -16.363 -21.315  -7.518  1.00 95.72      A    O  
ATOM   4726  N   LYS A 600     -20.647 -28.872  -5.695  1.00 97.28      A    N  
ATOM   4727  CA  LYS A 600     -21.355 -30.131  -5.945  1.00 97.06      A    C  
ATOM   4728  C   LYS A 600     -22.872 -29.953  -5.907  1.00 97.08      A    C  
ATOM   4729  O   LYS A 600     -23.549 -30.375  -6.841  1.00 96.22      A    O  
ATOM   4730  CB  LYS A 600     -20.860 -31.172  -4.924  1.00 96.21      A    C  
ATOM   4731  CG  LYS A 600     -21.345 -32.587  -5.254  1.00 90.81      A    C  
ATOM   4732  CD  LYS A 600     -20.714 -33.589  -4.276  1.00 86.44      A    C  
ATOM   4733  CE  LYS A 600     -21.105 -35.030  -4.641  1.00 77.78      A    C  
ATOM   4734  NZ  LYS A 600     -20.399 -36.009  -3.799  1.00 70.18      A    N1+
ATOM   4735  N   GLU A 601     -23.411 -29.255  -4.904  1.00 96.92      A    N  
ATOM   4736  CA  GLU A 601     -24.833 -28.913  -4.805  1.00 96.65      A    C  
ATOM   4737  C   GLU A 601     -25.309 -28.055  -5.985  1.00 96.77      A    C  
ATOM   4738  O   GLU A 601     -26.420 -28.231  -6.492  1.00 95.87      A    O  
ATOM   4739  CB  GLU A 601     -25.091 -28.148  -3.510  1.00 95.67      A    C  
ATOM   4740  CG  GLU A 601     -25.076 -29.032  -2.259  1.00 83.85      A    C  
ATOM   4741  CD  GLU A 601     -25.191 -28.229  -0.959  1.00 79.30      A    C  
ATOM   4742  OE1 GLU A 601     -25.102 -28.872   0.115  1.00 72.67      A    O  
ATOM   4743  OE2 GLU A 601     -25.375 -26.989  -1.026  1.00 73.92      A    O1-
ATOM   4744  N   GLN A 602     -24.448 -27.138  -6.463  1.00 97.30      A    N  
ATOM   4745  CA  GLN A 602     -24.725 -26.320  -7.637  1.00 97.50      A    C  
ATOM   4746  C   GLN A 602     -24.520 -27.067  -8.969  1.00 97.51      A    C  
ATOM   4747  O   GLN A 602     -24.739 -26.469 -10.021  1.00 96.66      A    O  
ATOM   4748  CB  GLN A 602     -23.902 -25.027  -7.584  1.00 97.42      A    C  
ATOM   4749  CG  GLN A 602     -24.247 -24.103  -6.394  1.00 96.34      A    C  
ATOM   4750  CD  GLN A 602     -25.729 -23.769  -6.284  1.00 95.98      A    C  
ATOM   4751  NE2 GLN A 602     -26.337 -24.010  -5.145  1.00 86.12      A    N  
ATOM   4752  OE1 GLN A 602     -26.365 -23.307  -7.225  1.00 88.00      A    O  
ATOM   4753  N   LYS A 603     -24.120 -28.334  -8.943  1.00 97.25      A    N  
ATOM   4754  CA  LYS A 603     -23.818 -29.190 -10.111  1.00 97.31      A    C  
ATOM   4755  C   LYS A 603     -22.703 -28.628 -11.011  1.00 97.54      A    C  
ATOM   4756  O   LYS A 603     -22.746 -28.743 -12.236  1.00 96.59      A    O  
ATOM   4757  CB  LYS A 603     -25.089 -29.525 -10.896  1.00 96.89      A    C  
ATOM   4758  CG  LYS A 603     -26.179 -30.160 -10.024  1.00 95.01      A    C  
ATOM   4759  CD  LYS A 603     -27.339 -30.596 -10.919  1.00 88.93      A    C  
ATOM   4760  CE  LYS A 603     -28.374 -31.317 -10.074  1.00 82.27      A    C  
ATOM   4761  NZ  LYS A 603     -29.415 -31.920 -10.934  1.00 70.93      A    N1+
ATOM   4762  N   VAL A 604     -21.704 -28.004 -10.396  1.00 97.70      A    N  
ATOM   4763  CA  VAL A 604     -20.551 -27.399 -11.076  1.00 98.06      A    C  
ATOM   4764  C   VAL A 604     -19.210 -27.982 -10.610  1.00 98.23      A    C  
ATOM   4765  O   VAL A 604     -18.155 -27.446 -10.924  1.00 97.75      A    O  
ATOM   4766  CB  VAL A 604     -20.578 -25.856 -11.019  1.00 97.73      A    C  
ATOM   4767  CG1 VAL A 604     -21.808 -25.284 -11.741  1.00 96.39      A    C  
ATOM   4768  CG2 VAL A 604     -20.560 -25.325  -9.580  1.00 95.90      A    C  
ATOM   4769  N   LEU A 605     -19.226 -29.084  -9.871  1.00 98.04      A    N  
ATOM   4770  CA  LEU A 605     -18.043 -29.919  -9.651  1.00 98.02      A    C  
ATOM   4771  C   LEU A 605     -17.963 -30.915 -10.814  1.00 98.01      A    C  
ATOM   4772  O   LEU A 605     -18.811 -31.802 -10.913  1.00 97.30      A    O  
ATOM   4773  CB  LEU A 605     -18.143 -30.614  -8.288  1.00 97.61      A    C  
ATOM   4774  CG  LEU A 605     -16.907 -31.470  -7.943  1.00 96.31      A    C  
ATOM   4775  CD1 LEU A 605     -15.712 -30.604  -7.572  1.00 92.97      A    C  
ATOM   4776  CD2 LEU A 605     -17.205 -32.366  -6.743  1.00 92.40      A    C  
ATOM   4777  N   VAL A 606     -16.980 -30.746 -11.701  1.00 98.01      A    N  
ATOM   4778  CA  VAL A 606     -16.931 -31.447 -12.990  1.00 98.09      A    C  
ATOM   4779  C   VAL A 606     -15.589 -32.109 -13.264  1.00 97.91      A    C  
ATOM   4780  O   VAL A 606     -14.550 -31.703 -12.745  1.00 97.32      A    O  
ATOM   4781  CB  VAL A 606     -17.340 -30.539 -14.165  1.00 97.59      A    C  
ATOM   4782  CG1 VAL A 606     -18.780 -30.025 -14.017  1.00 95.44      A    C  
ATOM   4783  CG2 VAL A 606     -16.405 -29.335 -14.337  1.00 95.17      A    C  
ATOM   4784  N   GLU A 607     -15.612 -33.116 -14.121  1.00 97.67      A    N  
ATOM   4785  CA  GLU A 607     -14.440 -33.869 -14.556  1.00 97.11      A    C  
ATOM   4786  C   GLU A 607     -14.564 -34.316 -16.019  1.00 97.29      A    C  
ATOM   4787  O   GLU A 607     -15.564 -34.064 -16.704  1.00 95.21      A    O  
ATOM   4788  CB  GLU A 607     -14.215 -35.066 -13.609  1.00 94.28      A    C  
ATOM   4789  CG  GLU A 607     -15.353 -36.088 -13.643  1.00 89.42      A    C  
ATOM   4790  CD  GLU A 607     -15.103 -37.309 -12.730  1.00 91.38      A    C  
ATOM   4791  OE1 GLU A 607     -15.651 -38.387 -13.053  1.00 84.67      A    O  
ATOM   4792  OE2 GLU A 607     -14.364 -37.155 -11.722  1.00 86.73      A    O1-
ATOM   4793  N   GLY A 608     -13.531 -35.002 -16.511  1.00 96.19      A    N  
ATOM   4794  CA  GLY A 608     -13.467 -35.494 -17.879  1.00 95.85      A    C  
ATOM   4795  C   GLY A 608     -12.845 -34.485 -18.853  1.00 96.50      A    C  
ATOM   4796  O   GLY A 608     -12.260 -33.489 -18.435  1.00 94.80      A    O  
ATOM   4797  N   PRO A 609     -12.928 -34.744 -20.177  1.00 96.34      A    N  
ATOM   4798  CA  PRO A 609     -12.356 -33.836 -21.169  1.00 95.98      A    C  
ATOM   4799  C   PRO A 609     -13.138 -32.515 -21.218  1.00 96.06      A    C  
ATOM   4800  O   PRO A 609     -14.358 -32.497 -21.128  1.00 94.37      A    O  
ATOM   4801  CB  PRO A 609     -12.398 -34.616 -22.482  1.00 94.64      A    C  
ATOM   4802  CG  PRO A 609     -13.576 -35.569 -22.290  1.00 91.94      A    C  
ATOM   4803  CD  PRO A 609     -13.542 -35.889 -20.802  1.00 95.30      A    C  
ATOM   4804  N   LEU A 610     -12.439 -31.384 -21.436  1.00 94.98      A    N  
ATOM   4805  CA  LEU A 610     -13.051 -30.039 -21.426  1.00 94.89      A    C  
ATOM   4806  C   LEU A 610     -14.192 -29.842 -22.440  1.00 94.62      A    C  
ATOM   4807  O   LEU A 610     -15.057 -28.985 -22.250  1.00 92.52      A    O  
ATOM   4808  CB  LEU A 610     -11.968 -28.981 -21.708  1.00 94.08      A    C  
ATOM   4809  CG  LEU A 610     -10.932 -28.773 -20.578  1.00 93.05      A    C  
ATOM   4810  CD1 LEU A 610      -9.892 -27.761 -21.056  1.00 90.51      A    C  
ATOM   4811  CD2 LEU A 610     -11.586 -28.239 -19.307  1.00 89.84      A    C  
ATOM   4812  N   ASN A 611     -14.185 -30.593 -23.520  1.00 94.21      A    N  
ATOM   4813  CA  ASN A 611     -15.214 -30.603 -24.553  1.00 93.17      A    C  
ATOM   4814  C   ASN A 611     -16.413 -31.502 -24.210  1.00 93.99      A    C  
ATOM   4815  O   ASN A 611     -17.424 -31.410 -24.890  1.00 89.89      A    O  
ATOM   4816  CB  ASN A 611     -14.565 -30.956 -25.908  1.00 90.27      A    C  
ATOM   4817  CG  ASN A 611     -13.649 -32.183 -25.893  1.00 82.01      A    C  
ATOM   4818  ND2 ASN A 611     -13.567 -32.899 -26.990  1.00 70.80      A    N  
ATOM   4819  OD1 ASN A 611     -12.957 -32.471 -24.943  1.00 70.75      A    O  
ATOM   4820  N   ASN A 612     -16.314 -32.321 -23.171  1.00 93.80      A    N  
ATOM   4821  CA  ASN A 612     -17.391 -33.178 -22.695  1.00 94.19      A    C  
ATOM   4822  C   ASN A 612     -17.333 -33.311 -21.168  1.00 94.82      A    C  
ATOM   4823  O   ASN A 612     -17.086 -34.387 -20.618  1.00 92.10      A    O  
ATOM   4824  CB  ASN A 612     -17.310 -34.530 -23.433  1.00 92.04      A    C  
ATOM   4825  CG  ASN A 612     -18.566 -35.353 -23.232  1.00 87.68      A    C  
ATOM   4826  ND2 ASN A 612     -18.490 -36.641 -23.457  1.00 77.70      A    N  
ATOM   4827  OD1 ASN A 612     -19.626 -34.872 -22.913  1.00 79.41      A    O  
ATOM   4828  N   LEU A 613     -17.483 -32.163 -20.484  1.00 95.35      A    N  
ATOM   4829  CA  LEU A 613     -17.480 -32.108 -19.028  1.00 95.78      A    C  
ATOM   4830  C   LEU A 613     -18.707 -32.813 -18.467  1.00 95.73      A    C  
ATOM   4831  O   LEU A 613     -19.833 -32.583 -18.913  1.00 93.78      A    O  
ATOM   4832  CB  LEU A 613     -17.435 -30.650 -18.554  1.00 95.15      A    C  
ATOM   4833  CG  LEU A 613     -16.095 -29.938 -18.818  1.00 94.77      A    C  
ATOM   4834  CD1 LEU A 613     -16.207 -28.455 -18.463  1.00 92.82      A    C  
ATOM   4835  CD2 LEU A 613     -14.959 -30.539 -17.991  1.00 92.80      A    C  
ATOM   4836  N   ARG A 614     -18.493 -33.631 -17.449  1.00 96.36      A    N  
ATOM   4837  CA  ARG A 614     -19.539 -34.328 -16.711  1.00 96.15      A    C  
ATOM   4838  C   ARG A 614     -19.437 -34.003 -15.229  1.00 96.69      A    C  
ATOM   4839  O   ARG A 614     -18.361 -33.683 -14.730  1.00 95.48      A    O  
ATOM   4840  CB  ARG A 614     -19.465 -35.834 -17.005  1.00 94.12      A    C  
ATOM   4841  CG  ARG A 614     -18.106 -36.461 -16.622  1.00 86.44      A    C  
ATOM   4842  CD  ARG A 614     -18.033 -37.911 -17.055  1.00 84.69      A    C  
ATOM   4843  NE  ARG A 614     -16.748 -38.510 -16.663  1.00 74.06      A    N  
ATOM   4844  CZ  ARG A 614     -16.167 -39.581 -17.176  1.00 67.40      A    C  
ATOM   4845  NH1 ARG A 614     -16.722 -40.267 -18.136  1.00 60.18      A    N1+
ATOM   4846  NH2 ARG A 614     -15.019 -39.962 -16.713  1.00 58.80      A    N  
ATOM   4847  N   GLU A 615     -20.560 -34.101 -14.520  1.00 96.42      A    N  
ATOM   4848  CA  GLU A 615     -20.570 -33.941 -13.074  1.00 96.39      A    C  
ATOM   4849  C   GLU A 615     -19.713 -35.015 -12.404  1.00 96.06      A    C  
ATOM   4850  O   GLU A 615     -19.793 -36.201 -12.750  1.00 93.88      A    O  
ATOM   4851  CB  GLU A 615     -22.035 -33.939 -12.572  1.00 95.15      A    C  
ATOM   4852  CG  GLU A 615     -22.158 -33.488 -11.119  1.00 87.03      A    C  
ATOM   4853  CD  GLU A 615     -23.615 -33.364 -10.631  1.00 87.08      A    C  
ATOM   4854  OE1 GLU A 615     -23.802 -33.092  -9.420  1.00 79.55      A    O  
ATOM   4855  OE2 GLU A 615     -24.553 -33.503 -11.442  1.00 82.73      A    O1-
ATOM   4856  N   SER A 616     -18.862 -34.613 -11.473  1.00 95.29      A    N  
ATOM   4857  CA  SER A 616     -18.047 -35.543 -10.706  1.00 94.38      A    C  
ATOM   4858  C   SER A 616     -18.846 -36.092  -9.532  1.00 93.39      A    C  
ATOM   4859  O   SER A 616     -19.309 -35.354  -8.661  1.00 90.21      A    O  
ATOM   4860  CB  SER A 616     -16.751 -34.892 -10.223  1.00 93.19      A    C  
ATOM   4861  OG  SER A 616     -15.950 -35.877  -9.599  1.00 88.62      A    O  
ATOM   4862  N   LEU A 617     -18.940 -37.407  -9.475  1.00 91.89      A    N  
ATOM   4863  CA  LEU A 617     -19.539 -38.130  -8.350  1.00 90.45      A    C  
ATOM   4864  C   LEU A 617     -18.533 -38.408  -7.230  1.00 89.60      A    C  
ATOM   4865  O   LEU A 617     -18.826 -39.171  -6.312  1.00 83.65      A    O  
ATOM   4866  CB  LEU A 617     -20.205 -39.412  -8.879  1.00 87.72      A    C  
ATOM   4867  CG  LEU A 617     -21.336 -39.164  -9.898  1.00 83.93      A    C  
ATOM   4868  CD1 LEU A 617     -21.863 -40.522 -10.381  1.00 77.53      A    C  
ATOM   4869  CD2 LEU A 617     -22.500 -38.380  -9.293  1.00 77.97      A    C  
ATOM   4870  N   MET A 618     -17.340 -37.798  -7.290  1.00 88.64      A    N  
ATOM   4871  CA  MET A 618     -16.290 -38.012  -6.300  1.00 87.29      A    C  
ATOM   4872  C   MET A 618     -16.826 -37.752  -4.884  1.00 86.80      A    C  
ATOM   4873  O   MET A 618     -17.402 -36.701  -4.593  1.00 82.92      A    O  
ATOM   4874  CB  MET A 618     -15.077 -37.134  -6.622  1.00 82.89      A    C  
ATOM   4875  CG  MET A 618     -13.892 -37.447  -5.706  1.00 79.37      A    C  
ATOM   4876  SD  MET A 618     -12.379 -36.499  -6.051  1.00 77.74      A    S  
ATOM   4877  CE  MET A 618     -11.900 -37.204  -7.643  1.00 69.81      A    C  
ATOM   4878  N   GLN A 619     -16.603 -38.712  -4.003  1.00 86.92      A    N  
ATOM   4879  CA  GLN A 619     -16.826 -38.531  -2.578  1.00 85.94      A    C  
ATOM   4880  C   GLN A 619     -15.531 -38.040  -1.943  1.00 85.05      A    C  
ATOM   4881  O   GLN A 619     -14.439 -38.543  -2.246  1.00 78.21      A    O  
ATOM   4882  CB  GLN A 619     -17.344 -39.812  -1.925  1.00 81.59      A    C  
ATOM   4883  CG  GLN A 619     -18.750 -40.182  -2.443  1.00 73.77      A    C  
ATOM   4884  CD  GLN A 619     -19.406 -41.291  -1.625  1.00 67.09      A    C  
ATOM   4885  NE2 GLN A 619     -20.647 -41.633  -1.907  1.00 58.59      A    N  
ATOM   4886  OE1 GLN A 619     -18.842 -41.868  -0.715  1.00 60.58      A    O  
ATOM   4887  N   PHE A 620     -15.660 -37.046  -1.088  1.00 85.08      A    N  
ATOM   4888  CA  PHE A 620     -14.600 -36.500  -0.265  1.00 83.57      A    C  
ATOM   4889  C   PHE A 620     -15.145 -36.321   1.144  1.00 80.85      A    C  
ATOM   4890  O   PHE A 620     -16.343 -36.101   1.332  1.00 72.31      A    O  
ATOM   4891  CB  PHE A 620     -14.058 -35.199  -0.897  1.00 80.82      A    C  
ATOM   4892  CG  PHE A 620     -15.104 -34.233  -1.382  1.00 86.95      A    C  
ATOM   4893  CD1 PHE A 620     -15.472 -34.215  -2.750  1.00 82.07      A    C  
ATOM   4894  CD2 PHE A 620     -15.735 -33.353  -0.497  1.00 84.25      A    C  
ATOM   4895  CE1 PHE A 620     -16.459 -33.338  -3.206  1.00 82.65      A    C  
ATOM   4896  CE2 PHE A 620     -16.731 -32.480  -0.946  1.00 83.77      A    C  
ATOM   4897  CZ  PHE A 620     -17.105 -32.469  -2.302  1.00 87.38      A    C  
ATOM   4898  N   SER A 621     -14.271 -36.533   2.116  1.00 76.54      A    N  
ATOM   4899  CA  SER A 621     -14.586 -36.481   3.544  1.00 75.46      A    C  
ATOM   4900  C   SER A 621     -14.735 -35.066   4.057  1.00 70.95      A    C  
ATOM   4901  O   SER A 621     -13.894 -34.224   3.686  1.00 63.53      A    O  
ATOM   4902  CB  SER A 621     -13.478 -37.176   4.332  1.00 66.24      A    C  
ATOM   4903  OG  SER A 621     -12.248 -36.581   3.962  1.00 59.36      A    O  
ATOM   4904  OXT SER A 621     -15.694 -34.862   4.878  1.00 57.27      A    O1-
TER   
ATOM   4905  N   LYS B   1     -41.140  -8.966  18.403  1.00 15.16      B    N  
ATOM   4906  CA  LYS B   1     -39.788  -8.398  18.577  1.00 18.24      B    C  
ATOM   4907  C   LYS B   1     -38.753  -9.510  18.406  1.00 18.66      B    C  
ATOM   4908  O   LYS B   1     -38.165  -9.951  19.384  1.00 17.97      B    O  
ATOM   4909  CB  LYS B   1     -39.641  -7.727  19.959  1.00 17.76      B    C  
ATOM   4910  CG  LYS B   1     -40.393  -6.411  20.147  1.00 16.40      B    C  
ATOM   4911  CD  LYS B   1     -40.157  -5.870  21.568  1.00 16.54      B    C  
ATOM   4912  CE  LYS B   1     -40.788  -4.475  21.774  1.00 14.36      B    C  
ATOM   4913  NZ  LYS B   1     -40.634  -3.985  23.159  1.00 14.64      B    N1+
ATOM   4914  N   GLN B   2     -38.611 -10.050  17.184  1.00 19.79      B    N  
ATOM   4915  CA  GLN B   2     -37.615 -11.093  16.936  1.00 21.62      B    C  
ATOM   4916  C   GLN B   2     -36.226 -10.450  17.026  1.00 21.60      B    C  
ATOM   4917  O   GLN B   2     -35.864  -9.628  16.191  1.00 21.32      B    O  
ATOM   4918  CB  GLN B   2     -37.845 -11.761  15.576  1.00 21.09      B    C  
ATOM   4919  CG  GLN B   2     -38.840 -12.933  15.662  1.00 19.45      B    C  
ATOM   4920  CD  GLN B   2     -39.140 -13.572  14.300  1.00 18.35      B    C  
ATOM   4921  NE2 GLN B   2     -39.631 -14.793  14.270  1.00 18.80      B    N  
ATOM   4922  OE1 GLN B   2     -38.959 -12.973  13.261  1.00 16.72      B    O  
ATOM   4923  N   GLU B   3     -35.481 -10.786  18.076  1.00 19.47      B    N  
ATOM   4924  CA  GLU B   3     -34.059 -10.497  18.171  1.00 19.92      B    C  
ATOM   4925  C   GLU B   3     -33.360 -11.267  17.044  1.00 19.80      B    C  
ATOM   4926  O   GLU B   3     -33.060 -12.445  17.189  1.00 18.84      B    O  
ATOM   4927  CB  GLU B   3     -33.480 -10.941  19.527  1.00 19.34      B    C  
ATOM   4928  CG  GLU B   3     -33.799 -10.020  20.696  1.00 17.74      B    C  
ATOM   4929  CD  GLU B   3     -33.070 -10.442  21.996  1.00 16.81      B    C  
ATOM   4930  OE1 GLU B   3     -32.915  -9.570  22.874  1.00 14.45      B    O  
ATOM   4931  OE2 GLU B   3     -32.651 -11.625  22.109  1.00 17.97      B    O1-
ATOM   4932  N   LEU B   4     -33.123 -10.600  15.920  1.00 21.65      B    N  
ATOM   4933  CA  LEU B   4     -32.156 -11.062  14.932  1.00 22.09      B    C  
ATOM   4934  C   LEU B   4     -30.772 -11.016  15.590  1.00 21.50      B    C  
ATOM   4935  O   LEU B   4     -30.007 -10.068  15.417  1.00 20.07      B    O  
ATOM   4936  CB  LEU B   4     -32.254 -10.200  13.658  1.00 20.63      B    C  
ATOM   4937  CG  LEU B   4     -33.384 -10.639  12.704  1.00 19.18      B    C  
ATOM   4938  CD1 LEU B   4     -33.702  -9.521  11.719  1.00 18.68      B    C
[truncated: 57,198 more chars]
