# Supplementary material for: Structure of the Nmd4-Upf1 complex supports conservation of the nonsense-mediated mRNA decay pathway between yeast and humans
Source: PLoS Biol. 2024 Sep 27;22(9):e3002821. doi: 10.1371/journal.pbio.3002821 (PMC11463774; doi:10.1371/journal.pbio.3002821)
Supplement: S3 File — (PDB) [file pbio.3002821.s028.pdb]

ATOM      1  N   MET A   1      -3.955  -5.860  22.496  1.00 81.76      A    N  
ATOM      2  CA  MET A   1      -5.299  -5.352  22.147  1.00 88.84      A    C  
ATOM      3  C   MET A   1      -5.619  -4.028  22.828  1.00 91.92      A    C  
ATOM      4  O   MET A   1      -5.960  -3.079  22.129  1.00 89.96      A    O  
ATOM      5  CB  MET A   1      -6.394  -6.382  22.443  1.00 81.30      A    C  
ATOM      6  CG  MET A   1      -6.414  -7.489  21.393  1.00 72.96      A    C  
ATOM      7  SD  MET A   1      -6.740  -6.848  19.731  1.00 69.34      A    S  
ATOM      8  CE  MET A   1      -6.646  -8.398  18.805  1.00 59.21      A    C  
ATOM      9  N   ARG A   2      -5.483  -3.940  24.154  1.00 93.92      A    N  
ATOM     10  CA  ARG A   2      -5.638  -2.690  24.924  1.00 94.67      A    C  
ATOM     11  C   ARG A   2      -4.290  -2.262  25.488  1.00 94.23      A    C  
ATOM     12  O   ARG A   2      -3.448  -3.113  25.754  1.00 92.17      A    O  
ATOM     13  CB  ARG A   2      -6.686  -2.856  26.042  1.00 93.33      A    C  
ATOM     14  CG  ARG A   2      -8.094  -3.149  25.510  1.00 88.35      A    C  
ATOM     15  CD  ARG A   2      -9.123  -3.210  26.643  1.00 86.99      A    C  
ATOM     16  NE  ARG A   2     -10.486  -3.486  26.135  1.00 79.62      A    N  
ATOM     17  CZ  ARG A   2     -11.613  -3.453  26.842  1.00 73.91      A    C  
ATOM     18  NH1 ARG A   2     -11.620  -3.211  28.121  1.00 65.58      A    N1+
ATOM     19  NH2 ARG A   2     -12.761  -3.654  26.265  1.00 66.47      A    N  
ATOM     20  N   TYR A   3      -4.109  -0.962  25.666  1.00 95.06      A    N  
ATOM     21  CA  TYR A   3      -2.874  -0.361  26.163  1.00 95.12      A    C  
ATOM     22  C   TYR A   3      -3.235   0.649  27.256  1.00 94.46      A    C  
ATOM     23  O   TYR A   3      -4.236   1.347  27.134  1.00 92.14      A    O  
ATOM     24  CB  TYR A   3      -2.130   0.315  25.001  1.00 94.99      A    C  
ATOM     25  CG  TYR A   3      -1.855  -0.598  23.831  1.00 95.61      A    C  
ATOM     26  CD1 TYR A   3      -0.688  -1.375  23.784  1.00 93.83      A    C  
ATOM     27  CD2 TYR A   3      -2.793  -0.696  22.781  1.00 94.14      A    C  
ATOM     28  CE1 TYR A   3      -0.451  -2.253  22.720  1.00 93.46      A    C  
ATOM     29  CE2 TYR A   3      -2.568  -1.582  21.703  1.00 93.88      A    C  
ATOM     30  CZ  TYR A   3      -1.398  -2.360  21.686  1.00 94.44      A    C  
ATOM     31  OH  TYR A   3      -1.179  -3.229  20.642  1.00 93.50      A    O  
ATOM     32  N   GLU A   4      -2.427   0.724  28.311  1.00 93.18      A    N  
ATOM     33  CA  GLU A   4      -2.675   1.679  29.399  1.00 92.28      A    C  
ATOM     34  C   GLU A   4      -2.524   3.125  28.911  1.00 92.47      A    C  
ATOM     35  O   GLU A   4      -3.340   3.991  29.218  1.00 90.04      A    O  
ATOM     36  CB  GLU A   4      -1.704   1.427  30.559  1.00 90.13      A    C  
ATOM     37  CG  GLU A   4      -1.947   0.101  31.286  1.00 80.54      A    C  
ATOM     38  CD  GLU A   4      -0.941  -0.153  32.434  1.00 72.59      A    C  
ATOM     39  OE1 GLU A   4      -1.085  -1.198  33.107  1.00 65.44      A    O  
ATOM     40  OE2 GLU A   4      -0.018   0.664  32.622  1.00 65.10      A    O1-
ATOM     41  N   ASP A   5      -1.465   3.373  28.130  1.00 92.55      A    N  
ATOM     42  CA  ASP A   5      -1.175   4.664  27.528  1.00 92.60      A    C  
ATOM     43  C   ASP A   5      -0.335   4.521  26.252  1.00 93.89      A    C  
ATOM     44  O   ASP A   5       0.077   3.422  25.854  1.00 93.31      A    O  
ATOM     45  CB  ASP A   5      -0.517   5.576  28.579  1.00 89.96      A    C  
ATOM     46  CG  ASP A   5       0.826   5.086  29.124  1.00 88.27      A    C  
ATOM     47  OD1 ASP A   5       1.639   4.563  28.339  1.00 84.22      A    O  
ATOM     48  OD2 ASP A   5       1.087   5.367  30.315  1.00 83.22      A    O1-
ATOM     49  N   ALA A   6      -0.057   5.639  25.585  1.00 93.35      A    N  
ATOM     50  CA  ALA A   6       0.718   5.661  24.351  1.00 94.16      A    C  
ATOM     51  C   ALA A   6       2.218   5.359  24.552  1.00 94.49      A    C  
ATOM     52  O   ALA A   6       2.907   5.047  23.585  1.00 93.67      A    O  
ATOM     53  CB  ALA A   6       0.494   7.007  23.661  1.00 94.03      A    C  
ATOM     54  N   TYR A   7       2.739   5.411  25.792  1.00 93.79      A    N  
ATOM     55  CA  TYR A   7       4.095   4.948  26.085  1.00 93.11      A    C  
ATOM     56  C   TYR A   7       4.158   3.423  26.064  1.00 93.47      A    C  
ATOM     57  O   TYR A   7       5.047   2.866  25.437  1.00 92.73      A    O  
ATOM     58  CB  TYR A   7       4.592   5.471  27.439  1.00 91.97      A    C  
ATOM     59  CG  TYR A   7       4.925   6.938  27.456  1.00 90.26      A    C  
ATOM     60  CD1 TYR A   7       6.266   7.349  27.277  1.00 86.96      A    C  
ATOM     61  CD2 TYR A   7       3.927   7.913  27.668  1.00 87.02      A    C  
ATOM     62  CE1 TYR A   7       6.603   8.714  27.319  1.00 85.39      A    C  
ATOM     63  CE2 TYR A   7       4.252   9.275  27.707  1.00 84.88      A    C  
ATOM     64  CZ  TYR A   7       5.602   9.670  27.534  1.00 86.71      A    C  
ATOM     65  OH  TYR A   7       5.925  11.001  27.570  1.00 84.04      A    O  
ATOM     66  N   GLN A   8       3.198   2.737  26.666  1.00 93.62      A    N  
ATOM     67  CA  GLN A   8       3.088   1.284  26.559  1.00 93.79      A    C  
ATOM     68  C   GLN A   8       2.900   0.860  25.093  1.00 94.24      A    C  
ATOM     69  O   GLN A   8       3.560  -0.066  24.629  1.00 94.10      A    O  
ATOM     70  CB  GLN A   8       1.933   0.776  27.426  1.00 92.97      A    C  
ATOM     71  CG  GLN A   8       1.963  -0.749  27.551  1.00 90.00      A    C  
ATOM     72  CD  GLN A   8       0.729  -1.308  28.263  1.00 88.47      A    C  
ATOM     73  NE2 GLN A   8       0.886  -2.141  29.253  1.00 81.20      A    N  
ATOM     74  OE1 GLN A   8      -0.390  -1.000  27.908  1.00 83.66      A    O  
ATOM     75  N   TYR A   9       2.063   1.579  24.346  1.00 94.70      A    N  
ATOM     76  CA  TYR A   9       1.862   1.361  22.919  1.00 96.05      A    C  
ATOM     77  C   TYR A   9       3.174   1.446  22.131  1.00 96.29      A    C  
ATOM     78  O   TYR A   9       3.518   0.533  21.391  1.00 95.97      A    O  
ATOM     79  CB  TYR A   9       0.827   2.381  22.434  1.00 96.51      A    C  
ATOM     80  CG  TYR A   9       0.432   2.218  20.987  1.00 97.12      A    C  
ATOM     81  CD1 TYR A   9       1.124   2.910  19.972  1.00 96.60      A    C  
ATOM     82  CD2 TYR A   9      -0.651   1.388  20.651  1.00 96.67      A    C  
ATOM     83  CE1 TYR A   9       0.742   2.773  18.630  1.00 96.69      A    C  
ATOM     84  CE2 TYR A   9      -1.051   1.249  19.313  1.00 96.67      A    C  
ATOM     85  CZ  TYR A   9      -0.353   1.941  18.306  1.00 97.22      A    C  
ATOM     86  OH  TYR A   9      -0.729   1.814  16.999  1.00 96.85      A    O  
ATOM     87  N   GLN A  10       3.969   2.501  22.354  1.00 95.73      A    N  
ATOM     88  CA  GLN A  10       5.283   2.667  21.734  1.00 95.67      A    C  
ATOM     89  C   GLN A  10       6.275   1.580  22.172  1.00 95.65      A    C  
ATOM     90  O   GLN A  10       7.035   1.076  21.343  1.00 95.15      A    O  
ATOM     91  CB  GLN A  10       5.789   4.082  22.031  1.00 94.92      A    C  
ATOM     92  CG  GLN A  10       7.097   4.438  21.280  1.00 93.10      A    C  
ATOM     93  CD  GLN A  10       8.385   3.987  21.960  1.00 92.75      A    C  
ATOM     94  NE2 GLN A  10       9.464   3.891  21.217  1.00 86.44      A    N  
ATOM     95  OE1 GLN A  10       8.468   3.755  23.153  1.00 88.51      A    O  
ATOM     96  N   ASN A  11       6.247   1.177  23.439  1.00 95.12      A    N  
ATOM     97  CA  ASN A  11       7.121   0.134  23.969  1.00 94.53      A    C  
ATOM     98  C   ASN A  11       6.834  -1.258  23.383  1.00 94.91      A    C  
ATOM     99  O   ASN A  11       7.726  -2.104  23.370  1.00 93.89      A    O  
ATOM    100  CB  ASN A  11       6.995   0.106  25.500  1.00 93.25      A    C  
ATOM    101  CG  ASN A  11       7.663   1.287  26.190  1.00 88.90      A    C  
ATOM    102  ND2 ASN A  11       7.208   1.652  27.364  1.00 78.18      A    N  
ATOM    103  OD1 ASN A  11       8.623   1.862  25.722  1.00 81.48      A    O  
ATOM    104  N   ILE A  12       5.623  -1.497  22.903  1.00 94.89      A    N  
ATOM    105  CA  ILE A  12       5.235  -2.755  22.258  1.00 95.16      A    C  
ATOM    106  C   ILE A  12       5.530  -2.714  20.759  1.00 95.91      A    C  
ATOM    107  O   ILE A  12       6.178  -3.615  20.243  1.00 95.76      A    O  
ATOM    108  CB  ILE A  12       3.762  -3.090  22.582  1.00 94.57      A    C  
ATOM    109  CG1 ILE A  12       3.663  -3.476  24.076  1.00 92.25      A    C  
ATOM    110  CG2 ILE A  12       3.223  -4.221  21.687  1.00 91.97      A    C  
ATOM    111  CD1 ILE A  12       2.232  -3.586  24.623  1.00 83.89      A    C  
ATOM    112  N   PHE A  13       5.094  -1.668  20.052  1.00 96.48      A    N  
ATOM    113  CA  PHE A  13       5.272  -1.599  18.603  1.00 97.17      A    C  
ATOM    114  C   PHE A  13       6.681  -1.189  18.160  1.00 97.35      A    C  
ATOM    115  O   PHE A  13       7.132  -1.638  17.110  1.00 97.16      A    O  
ATOM    116  CB  PHE A  13       4.211  -0.684  17.984  1.00 97.21      A    C  
ATOM    117  CG  PHE A  13       2.853  -1.339  17.880  1.00 97.33      A    C  
ATOM    118  CD1 PHE A  13       2.645  -2.366  16.933  1.00 96.61      A    C  
ATOM    119  CD2 PHE A  13       1.792  -0.946  18.709  1.00 96.55      A    C  
ATOM    120  CE1 PHE A  13       1.400  -2.996  16.825  1.00 96.20      A    C  
ATOM    121  CE2 PHE A  13       0.540  -1.572  18.606  1.00 96.24      A    C  
ATOM    122  CZ  PHE A  13       0.346  -2.599  17.667  1.00 96.45      A    C  
ATOM    123  N   GLY A  14       7.396  -0.390  18.944  1.00 96.49      A    N  
ATOM    124  CA  GLY A  14       8.752   0.059  18.615  1.00 96.52      A    C  
ATOM    125  C   GLY A  14       9.712  -1.102  18.327  1.00 96.91      A    C  
ATOM    126  O   GLY A  14      10.308  -1.129  17.244  1.00 96.69      A    O  
ATOM    127  N   PRO A  15       9.837  -2.102  19.222  1.00 96.31      A    N  
ATOM    128  CA  PRO A  15      10.633  -3.304  18.975  1.00 96.26      A    C  
ATOM    129  C   PRO A  15      10.196  -4.101  17.746  1.00 96.86      A    C  
ATOM    130  O   PRO A  15      11.047  -4.610  17.020  1.00 96.75      A    O  
ATOM    131  CB  PRO A  15      10.513  -4.145  20.250  1.00 95.15      A    C  
ATOM    132  CG  PRO A  15      10.221  -3.113  21.340  1.00 93.37      A    C  
ATOM    133  CD  PRO A  15       9.369  -2.079  20.597  1.00 95.49      A    C  
ATOM    134  N   LEU A  16       8.898  -4.193  17.474  1.00 96.89      A    N  
ATOM    135  CA  LEU A  16       8.375  -4.926  16.314  1.00 97.25      A    C  
ATOM    136  C   LEU A  16       8.753  -4.239  14.999  1.00 97.66      A    C  
ATOM    137  O   LEU A  16       9.181  -4.906  14.057  1.00 97.21      A    O  
ATOM    138  CB  LEU A  16       6.850  -5.099  16.421  1.00 97.13      A    C  
ATOM    139  CG  LEU A  16       6.345  -5.846  17.676  1.00 96.33      A    C  
ATOM    140  CD1 LEU A  16       4.832  -6.040  17.573  1.00 95.32      A    C  
ATOM    141  CD2 LEU A  16       7.007  -7.210  17.855  1.00 94.87      A    C  
ATOM    142  N   VAL A  17       8.655  -2.913  14.946  1.00 97.65      A    N  
ATOM    143  CA  VAL A  17       9.113  -2.118  13.791  1.00 97.76      A    C  
ATOM    144  C   VAL A  17      10.613  -2.293  13.574  1.00 97.78      A    C  
ATOM    145  O   VAL A  17      11.049  -2.396  12.432  1.00 97.39      A    O  
ATOM    146  CB  VAL A  17       8.762  -0.629  13.973  1.00 97.68      A    C  
ATOM    147  CG1 VAL A  17       9.360   0.265  12.876  1.00 96.93      A    C  
ATOM    148  CG2 VAL A  17       7.239  -0.426  13.938  1.00 96.96      A    C  
ATOM    149  N   LYS A  18      11.412  -2.357  14.640  1.00 97.11      A    N  
ATOM    150  CA  LYS A  18      12.849  -2.612  14.532  1.00 96.83      A    C  
ATOM    151  C   LYS A  18      13.143  -4.010  13.993  1.00 96.87      A    C  
ATOM    152  O   LYS A  18      13.995  -4.129  13.127  1.00 96.62      A    O  
ATOM    153  CB  LYS A  18      13.550  -2.348  15.865  1.00 96.48      A    C  
ATOM    154  CG  LYS A  18      15.051  -2.670  15.758  1.00 94.19      A    C  
ATOM    155  CD  LYS A  18      15.860  -2.103  16.926  1.00 89.09      A    C  
ATOM    156  CE  LYS A  18      17.319  -2.593  16.892  1.00 83.75      A    C  
ATOM    157  NZ  LYS A  18      17.958  -2.435  15.561  1.00 75.14      A    N1+
ATOM    158  N   LEU A  19      12.448  -5.042  14.459  1.00 97.31      A    N  
ATOM    159  CA  LEU A  19      12.612  -6.407  13.948  1.00 97.05      A    C  
ATOM    160  C   LEU A  19      12.338  -6.476  12.444  1.00 97.13      A    C  
ATOM    161  O   LEU A  19      13.131  -7.059  11.707  1.00 96.59      A    O  
ATOM    162  CB  LEU A  19      11.675  -7.375  14.693  1.00 96.55      A    C  
ATOM    163  CG  LEU A  19      12.119  -7.750  16.122  1.00 93.26      A    C  
ATOM    164  CD1 LEU A  19      11.000  -8.559  16.795  1.00 91.16      A    C  
ATOM    165  CD2 LEU A  19      13.394  -8.592  16.124  1.00 91.04      A    C  
ATOM    166  N   GLU A  20      11.266  -5.838  11.983  1.00 97.48      A    N  
ATOM    167  CA  GLU A  20      10.930  -5.786  10.564  1.00 97.45      A    C  
ATOM    168  C   GLU A  20      11.973  -4.989   9.769  1.00 97.44      A    C  
ATOM    169  O   GLU A  20      12.410  -5.430   8.707  1.00 96.99      A    O  
ATOM    170  CB  GLU A  20       9.522  -5.203  10.395  1.00 97.19      A    C  
ATOM    171  CG  GLU A  20       8.992  -5.244   8.951  1.00 95.06      A    C  
ATOM    172  CD  GLU A  20       8.737  -6.656   8.394  1.00 95.74      A    C  
ATOM    173  OE1 GLU A  20       8.324  -6.745   7.223  1.00 91.56      A    O  
ATOM    174  OE2 GLU A  20       8.916  -7.652   9.131  1.00 92.92      A    O1-
ATOM    175  N   ALA A  21      12.440  -3.856  10.294  1.00 97.54      A    N  
ATOM    176  CA  ALA A  21      13.465  -3.032   9.654  1.00 97.48      A    C  
ATOM    177  C   ALA A  21      14.800  -3.773   9.507  1.00 97.24      A    C  
ATOM    178  O   ALA A  21      15.418  -3.734   8.434  1.00 96.69      A    O  
ATOM    179  CB  ALA A  21      13.656  -1.752  10.472  1.00 97.36      A    C  
ATOM    180  N   ASP A  22      15.236  -4.448  10.550  1.00 97.44      A    N  
ATOM    181  CA  ASP A  22      16.484  -5.203  10.548  1.00 97.14      A    C  
ATOM    182  C   ASP A  22      16.394  -6.420   9.604  1.00 97.07      A    C  
ATOM    183  O   ASP A  22      17.356  -6.736   8.910  1.00 96.32      A    O  
ATOM    184  CB  ASP A  22      16.842  -5.633  11.990  1.00 96.95      A    C  
ATOM    185  CG  ASP A  22      17.262  -4.494  12.939  1.00 95.84      A    C  
ATOM    186  OD1 ASP A  22      17.653  -3.391  12.493  1.00 93.27      A    O  
ATOM    187  OD2 ASP A  22      17.275  -4.705  14.180  1.00 92.90      A    O1-
ATOM    188  N   TYR A  23      15.226  -7.055   9.516  1.00 96.92      A    N  
ATOM    189  CA  TYR A  23      14.977  -8.155   8.580  1.00 96.49      A    C  
ATOM    190  C   TYR A  23      14.952  -7.669   7.123  1.00 96.02      A    C  
ATOM    191  O   TYR A  23      15.669  -8.229   6.297  1.00 95.53      A    O  
ATOM    192  CB  TYR A  23      13.687  -8.878   8.958  1.00 96.30      A    C  
ATOM    193  CG  TYR A  23      13.471 -10.149   8.165  1.00 95.66      A    C  
ATOM    194  CD1 TYR A  23      12.822 -10.107   6.909  1.00 93.85      A    C  
ATOM    195  CD2 TYR A  23      13.940 -11.384   8.658  1.00 94.08      A    C  
ATOM    196  CE1 TYR A  23      12.645 -11.282   6.157  1.00 93.20      A    C  
ATOM    197  CE2 TYR A  23      13.759 -12.571   7.915  1.00 93.02      A    C  
ATOM    198  CZ  TYR A  23      13.121 -12.503   6.670  1.00 93.11      A    C  
ATOM    199  OH  TYR A  23      12.944 -13.656   5.932  1.00 91.18      A    O  
ATOM    200  N   ASP A  24      14.206  -6.604   6.806  1.00 95.99      A    N  
ATOM    201  CA  ASP A  24      14.136  -6.016   5.454  1.00 95.19      A    C  
ATOM    202  C   ASP A  24      15.522  -5.548   4.981  1.00 94.89      A    C  
ATOM    203  O   ASP A  24      15.927  -5.807   3.847  1.00 93.86      A    O  
ATOM    204  CB  ASP A  24      13.135  -4.851   5.453  1.00 94.21      A    C  
ATOM    205  CG  ASP A  24      13.018  -4.136   4.090  1.00 92.27      A    C  
ATOM    206  OD1 ASP A  24      12.612  -4.753   3.091  1.00 87.60      A    O  
ATOM    207  OD2 ASP A  24      13.348  -2.928   4.011  1.00 86.09      A    O1-
ATOM    208  N   LYS A  25      16.306  -4.947   5.882  1.00 95.68      A    N  
ATOM    209  CA  LYS A  25      17.686  -4.559   5.600  1.00 95.78      A    C  
ATOM    210  C   LYS A  25      18.538  -5.772   5.235  1.00 95.18      A    C  
ATOM    211  O   LYS A  25      19.180  -5.760   4.188  1.00 94.37      A    O  
ATOM    212  CB  LYS A  25      18.256  -3.800   6.800  1.00 96.00      A    C  
ATOM    213  CG  LYS A  25      19.695  -3.356   6.505  1.00 94.90      A    C  
ATOM    214  CD  LYS A  25      20.302  -2.581   7.667  1.00 93.00      A    C  
ATOM    215  CE  LYS A  25      21.762  -2.350   7.274  1.00 88.06      A    C  
ATOM    216  NZ  LYS A  25      22.580  -1.785   8.368  1.00 81.29      A    N1+
ATOM    217  N   LYS A  26      18.539  -6.805   6.078  1.00 95.40      A    N  
ATOM    218  CA  LYS A  26      19.318  -8.028   5.843  1.00 94.83      A    C  
ATOM    219  C   LYS A  26      18.918  -8.707   4.538  1.00 94.01      A    C  
ATOM    220  O   LYS A  26      19.782  -9.157   3.797  1.00 92.62      A    O  
ATOM    221  CB  LYS A  26      19.151  -8.964   7.050  1.00 94.49      A    C  
ATOM    222  CG  LYS A  26      20.054 -10.209   6.936  1.00 82.32      A    C  
ATOM    223  CD  LYS A  26      19.859 -11.127   8.141  1.00 78.32      A    C  
ATOM    224  CE  LYS A  26      20.736 -12.371   7.967  1.00 66.69      A    C  
ATOM    225  NZ  LYS A  26      20.532 -13.357   9.065  1.00 59.25      A    N1+
ATOM    226  N   LEU A  27      17.618  -8.757   4.239  1.00 93.48      A    N  
ATOM    227  CA  LEU A  27      17.089  -9.330   3.008  1.00 92.04      A    C  
ATOM    228  C   LEU A  27      17.604  -8.566   1.790  1.00 91.46      A    C  
ATOM    229  O   LEU A  27      18.185  -9.177   0.905  1.00 89.98      A    O  
ATOM    230  CB  LEU A  27      15.557  -9.357   3.081  1.00 90.66      A    C  
ATOM    231  CG  LEU A  27      14.894 -10.072   1.895  1.00 85.45      A    C  
ATOM    232  CD1 LEU A  27      15.198 -11.572   1.883  1.00 80.67      A    C  
ATOM    233  CD2 LEU A  27      13.382  -9.883   1.978  1.00 80.04      A    C  
ATOM    234  N   LYS A  28      17.488  -7.230   1.751  1.00 92.34      A    N  
ATOM    235  CA  LYS A  28      17.984  -6.415   0.640  1.00 91.59      A    C  
ATOM    236  C   LYS A  28      19.493  -6.501   0.458  1.00 91.17      A    C  
ATOM    237  O   LYS A  28      19.956  -6.657  -0.663  1.00 89.43      A    O  
ATOM    238  CB  LYS A  28      17.550  -4.957   0.808  1.00 90.40      A    C  
ATOM    239  CG  LYS A  28      16.066  -4.812   0.482  1.00 84.65      A    C  
ATOM    240  CD  LYS A  28      15.648  -3.340   0.464  1.00 79.21      A    C  
ATOM    241  CE  LYS A  28      14.161  -3.292   0.113  1.00 74.17      A    C  
ATOM    242  NZ  LYS A  28      13.651  -1.926   0.113  1.00 67.43      A    N1+
ATOM    243  N   GLU A  29      20.263  -6.442   1.539  1.00 91.53      A    N  
ATOM    244  CA  GLU A  29      21.723  -6.551   1.485  1.00 90.93      A    C  
ATOM    245  C   GLU A  29      22.192  -7.930   0.991  1.00 90.63      A    C  
ATOM    246  O   GLU A  29      23.234  -8.025   0.352  1.00 88.16      A    O  
ATOM    247  CB  GLU A  29      22.329  -6.205   2.860  1.00 90.04      A    C  
ATOM    248  CG  GLU A  29      22.222  -4.704   3.186  1.00 88.13      A    C  
ATOM    249  CD  GLU A  29      22.716  -4.305   4.590  1.00 86.16      A    C  
ATOM    250  OE1 GLU A  29      22.880  -3.078   4.838  1.00 81.34      A    O  
ATOM    251  OE2 GLU A  29      22.906  -5.159   5.482  1.00 82.94      A    O1-
ATOM    252  N   SER A  30      21.403  -8.990   1.214  1.00 90.65      A    N  
ATOM    253  CA  SER A  30      21.711 -10.333   0.712  1.00 89.77      A    C  
ATOM    254  C   SER A  30      21.465 -10.520  -0.789  1.00 89.50      A    C  
ATOM    255  O   SER A  30      21.916 -11.509  -1.353  1.00 86.77      A    O  
ATOM    256  CB  SER A  30      20.953 -11.397   1.512  1.00 88.17      A    C  
ATOM    257  OG  SER A  30      19.580 -11.441   1.216  1.00 81.42      A    O  
ATOM    258  N   GLN A  31      20.784  -9.584  -1.440  1.00 89.26      A    N  
ATOM    259  CA  GLN A  31      20.444  -9.663  -2.867  1.00 88.08      A    C  
ATOM    260  C   GLN A  31      21.491  -9.041  -3.792  1.00 89.45      A    C  
ATOM    261  O   GLN A  31      21.235  -8.897  -4.990  1.00 87.67      A    O  
ATOM    262  CB  GLN A  31      19.067  -9.039  -3.125  1.00 85.45      A    C  
ATOM    263  CG  GLN A  31      17.926  -9.726  -2.386  1.00 80.03      A    C  
ATOM    264  CD  GLN A  31      17.858 -11.212  -2.675  1.00 75.36      A    C  
ATOM    265  NE2 GLN A  31      17.796 -12.044  -1.663  1.00 65.69      A    N  
ATOM    266  OE1 GLN A  31      17.865 -11.650  -3.813  1.00 68.73      A    O  
ATOM    267  N   THR A  32      22.643  -8.642  -3.269  1.00 90.42      A    N  
ATOM    268  CA  THR A  32      23.741  -8.133  -4.104  1.00 90.83      A    C  
ATOM    269  C   THR A  32      24.127  -9.171  -5.159  1.00 90.96      A    C  
ATOM    270  O   THR A  32      24.395 -10.324  -4.832  1.00 89.32      A    O  
ATOM    271  CB  THR A  32      24.956  -7.749  -3.250  1.00 89.54      A    C  
ATOM    272  CG2 THR A  32      26.158  -7.329  -4.084  1.00 80.04      A    C  
ATOM    273  OG1 THR A  32      24.613  -6.639  -2.430  1.00 81.67      A    O  
ATOM    274  N   GLN A  33      24.170  -8.738  -6.425  1.00 91.25      A    N  
ATOM    275  CA  GLN A  33      24.539  -9.574  -7.562  1.00 91.45      A    C  
ATOM    276  C   GLN A  33      25.806  -9.041  -8.226  1.00 93.18      A    C  
ATOM    277  O   GLN A  33      25.927  -7.841  -8.490  1.00 92.17      A    O  
ATOM    278  CB  GLN A  33      23.377  -9.639  -8.566  1.00 89.26      A    C  
ATOM    279  CG  GLN A  33      22.099 -10.287  -8.003  1.00 83.91      A    C  
ATOM    280  CD  GLN A  33      22.275 -11.754  -7.632  1.00 80.35      A    C  
ATOM    281  NE2 GLN A  33      21.636 -12.212  -6.580  1.00 68.90      A    N  
ATOM    282  OE1 GLN A  33      22.968 -12.503  -8.291  1.00 72.85      A    O  
ATOM    283  N   ASP A  34      26.731  -9.937  -8.528  1.00 92.95      A    N  
ATOM    284  CA  ASP A  34      27.964  -9.661  -9.260  1.00 92.63      A    C  
ATOM    285  C   ASP A  34      27.873 -10.164 -10.715  1.00 92.86      A    C  
ATOM    286  O   ASP A  34      27.009 -10.965 -11.060  1.00 89.34      A    O  
ATOM    287  CB  ASP A  34      29.169 -10.272  -8.518  1.00 90.25      A    C  
ATOM    288  CG  ASP A  34      29.540  -9.498  -7.254  1.00 86.35      A    C  
ATOM    289  OD1 ASP A  34      29.825  -8.280  -7.369  1.00 79.11      A    O  
ATOM    290  OD2 ASP A  34      29.632 -10.098  -6.170  1.00 78.55      A    O1-
ATOM    291  N   ASN A  35      28.788  -9.684 -11.562  1.00 92.97      A    N  
ATOM    292  CA  ASN A  35      28.908 -10.080 -12.971  1.00 93.16      A    C  
ATOM    293  C   ASN A  35      27.636  -9.855 -13.801  1.00 93.42      A    C  
ATOM    294  O   ASN A  35      27.281 -10.657 -14.668  1.00 90.61      A    O  
ATOM    295  CB  ASN A  35      29.468 -11.507 -13.077  1.00 91.15      A    C  
ATOM    296  CG  ASN A  35      30.871 -11.621 -12.514  1.00 83.15      A    C  
ATOM    297  ND2 ASN A  35      31.220 -12.770 -11.977  1.00 70.76      A    N  
ATOM    298  OD1 ASN A  35      31.675 -10.709 -12.565  1.00 74.48      A    O  
ATOM    299  N   ILE A  36      26.952  -8.736 -13.567  1.00 93.29      A    N  
ATOM    300  CA  ILE A  36      25.746  -8.361 -14.298  1.00 93.60      A    C  
ATOM    301  C   ILE A  36      26.109  -7.663 -15.610  1.00 94.13      A    C  
ATOM    302  O   ILE A  36      26.949  -6.765 -15.657  1.00 93.56      A    O  
ATOM    303  CB  ILE A  36      24.820  -7.520 -13.400  1.00 93.01      A    C  
ATOM    304  CG1 ILE A  36      24.393  -8.295 -12.125  1.00 90.23      A    C  
ATOM    305  CG2 ILE A  36      23.582  -7.035 -14.158  1.00 90.88      A    C  
ATOM    306  CD1 ILE A  36      23.677  -9.634 -12.378  1.00 85.81      A    C  
ATOM    307  N   THR A  37      25.431  -8.061 -16.685  1.00 94.57      A    N  
ATOM    308  CA  THR A  37      25.495  -7.391 -17.987  1.00 94.27      A    C  
ATOM    309  C   THR A  37      24.482  -6.257 -18.028  1.00 94.17      A    C  
ATOM    310  O   THR A  37      23.305  -6.462 -17.718  1.00 92.90      A    O  
ATOM    311  CB  THR A  37      25.267  -8.375 -19.134  1.00 93.06      A    C  
ATOM    312  CG2 THR A  37      25.421  -7.730 -20.505  1.00 84.85      A    C  
ATOM    313  OG1 THR A  37      26.225  -9.413 -19.060  1.00 86.37      A    O  
ATOM    314  N   VAL A  38      24.938  -5.065 -18.426  1.00 94.97      A    N  
ATOM    315  CA  VAL A  38      24.136  -3.847 -18.501  1.00 95.09      A    C  
ATOM    316  C   VAL A  38      24.019  -3.384 -19.955  1.00 94.96      A    C  
ATOM    317  O   VAL A  38      25.007  -3.311 -20.677  1.00 93.43      A    O  
ATOM    318  CB  VAL A  38      24.738  -2.747 -17.607  1.00 93.71      A    C  
ATOM    319  CG1 VAL A  38      24.019  -1.402 -17.761  1.00 87.98      A    C  
ATOM    320  CG2 VAL A  38      24.658  -3.147 -16.133  1.00 88.67      A    C  
ATOM    321  N   ARG A  39      22.810  -3.013 -20.356  1.00 94.41      A    N  
ATOM    322  CA  ARG A  39      22.529  -2.310 -21.608  1.00 93.53      A    C  
ATOM    323  C   ARG A  39      22.223  -0.853 -21.294  1.00 93.65      A    C  
ATOM    324  O   ARG A  39      21.353  -0.577 -20.479  1.00 92.15      A    O  
ATOM    325  CB  ARG A  39      21.384  -3.029 -22.332  1.00 90.88      A    C  
ATOM    326  CG  ARG A  39      20.964  -2.346 -23.634  1.00 83.38      A    C  
ATOM    327  CD  ARG A  39      19.863  -3.163 -24.339  1.00 82.71      A    C  
ATOM    328  NE  ARG A  39      18.608  -3.199 -23.572  1.00 77.79      A    N  
ATOM    329  CZ  ARG A  39      17.625  -2.296 -23.578  1.00 74.90      A    C  
ATOM    330  NH1 ARG A  39      17.715  -1.185 -24.261  1.00 65.20      A    N1+
ATOM    331  NH2 ARG A  39      16.545  -2.490 -22.897  1.00 67.57      A    N  
ATOM    332  N   TRP A  40      22.922   0.075 -21.937  1.00 93.99      A    N  
ATOM    333  CA  TRP A  40      22.745   1.505 -21.694  1.00 93.65      A    C  
ATOM    334  C   TRP A  40      21.763   2.139 -22.688  1.00 93.03      A    C  
ATOM    335  O   TRP A  40      21.758   1.793 -23.859  1.00 90.20      A    O  
ATOM    336  CB  TRP A  40      24.098   2.202 -21.729  1.00 93.04      A    C  
ATOM    337  CG  TRP A  40      25.008   1.801 -20.611  1.00 93.31      A    C  
ATOM    338  CD1 TRP A  40      26.018   0.904 -20.697  1.00 91.38      A    C  
ATOM    339  CD2 TRP A  40      24.993   2.264 -19.227  1.00 93.58      A    C  
ATOM    340  CE2 TRP A  40      26.054   1.620 -18.540  1.00 93.03      A    C  
ATOM    341  CE3 TRP A  40      24.194   3.184 -18.507  1.00 92.79      A    C  
ATOM    342  NE1 TRP A  40      26.651   0.792 -19.468  1.00 91.90      A    N  
ATOM    343  CZ2 TRP A  40      26.331   1.895 -17.185  1.00 92.31      A    C  
ATOM    344  CZ3 TRP A  40      24.475   3.443 -17.151  1.00 91.97      A    C  
ATOM    345  CH2 TRP A  40      25.528   2.810 -16.505  1.00 92.00      A    C  
ATOM    346  N   ASP A  41      21.000   3.102 -22.203  1.00 92.56      A    N  
ATOM    347  CA  ASP A  41      20.127   3.938 -23.021  1.00 91.19      A    C  
ATOM    348  C   ASP A  41      20.103   5.379 -22.487  1.00 90.42      A    C  
ATOM    349  O   ASP A  41      20.643   5.688 -21.416  1.00 87.81      A    O  
ATOM    350  CB  ASP A  41      18.726   3.305 -23.067  1.00 88.11      A    C  
ATOM    351  CG  ASP A  41      17.919   3.667 -24.317  1.00 81.51      A    C  
ATOM    352  OD1 ASP A  41      18.348   4.579 -25.054  1.00 75.84      A    O  
ATOM    353  OD2 ASP A  41      16.874   3.005 -24.533  1.00 74.09      A    O1-
ATOM    354  N   LEU A  42      19.500   6.294 -23.254  1.00 86.82      A    N  
ATOM    355  CA  LEU A  42      19.327   7.687 -22.882  1.00 84.43      A    C  
ATOM    356  C   LEU A  42      17.831   7.983 -22.729  1.00 83.02      A    C  
ATOM    357  O   LEU A  42      17.072   7.905 -23.695  1.00 75.53      A    O  
ATOM    358  CB  LEU A  42      20.001   8.586 -23.930  1.00 79.99      A    C  
ATOM    359  CG  LEU A  42      20.125  10.054 -23.471  1.00 75.12      A    C  
ATOM    360  CD1 LEU A  42      21.205  10.220 -22.400  1.00 69.66      A    C  
ATOM    361  CD2 LEU A  42      20.506  10.941 -24.655  1.00 69.74      A    C  
ATOM    362  N   GLY A  43      17.422   8.352 -21.523  1.00 78.72      A    N  
ATOM    363  CA  GLY A  43      16.041   8.718 -21.234  1.00 74.29      A    C  
ATOM    364  C   GLY A  43      15.642  10.068 -21.834  1.00 75.59      A    C  
ATOM    365  O   GLY A  43      16.481  10.917 -22.159  1.00 72.73      A    O  
ATOM    366  N   LEU A  44      14.335  10.313 -21.913  1.00 70.92      A    N  
ATOM    367  CA  LEU A  44      13.740  11.556 -22.419  1.00 69.50      A    C  
ATOM    368  C   LEU A  44      14.239  12.812 -21.677  1.00 70.93      A    C  
ATOM    369  O   LEU A  44      14.373  13.878 -22.262  1.00 67.02      A    O  
ATOM    370  CB  LEU A  44      12.214  11.455 -22.295  1.00 65.78      A    C  
ATOM    371  CG  LEU A  44      11.555  10.396 -23.208  1.00 61.14      A    C  
ATOM    372  CD1 LEU A  44      10.080  10.251 -22.827  1.00 56.78      A    C  
ATOM    373  CD2 LEU A  44      11.633  10.788 -24.680  1.00 56.09      A    C  
ATOM    374  N   ASN A  45      14.558  12.664 -20.386  1.00 72.28      A    N  
ATOM    375  CA  ASN A  45      15.098  13.722 -19.523  1.00 70.93      A    C  
ATOM    376  C   ASN A  45      16.645  13.845 -19.593  1.00 72.14      A    C  
ATOM    377  O   ASN A  45      17.245  14.424 -18.690  1.00 69.28      A    O  
ATOM    378  CB  ASN A  45      14.576  13.489 -18.095  1.00 66.77      A    C  
ATOM    379  CG  ASN A  45      15.035  12.171 -17.499  1.00 62.69      A    C  
ATOM    380  ND2 ASN A  45      14.525  11.842 -16.334  1.00 57.41      A    N  
ATOM    381  OD1 ASN A  45      15.820  11.423 -18.055  1.00 57.31      A    O  
ATOM    382  N   LYS A  46      17.272  13.297 -20.624  1.00 75.97      A    N  
ATOM    383  CA  LYS A  46      18.724  13.251 -20.838  1.00 76.79      A    C  
ATOM    384  C   LYS A  46      19.519  12.508 -19.755  1.00 79.29      A    C  
ATOM    385  O   LYS A  46      20.750  12.571 -19.740  1.00 75.75      A    O  
ATOM    386  CB  LYS A  46      19.305  14.652 -21.105  1.00 72.26      A    C  
ATOM    387  CG  LYS A  46      18.633  15.405 -22.268  1.00 65.71      A    C  
ATOM    388  CD  LYS A  46      19.299  16.783 -22.428  1.00 59.82      A    C  
ATOM    389  CE  LYS A  46      18.662  17.583 -23.566  1.00 52.75      A    C  
ATOM    390  NZ  LYS A  46      19.212  18.968 -23.645  1.00 46.03      A    N1+
ATOM    391  N   LYS A  47      18.858  11.787 -18.860  1.00 82.90      A    N  
ATOM    392  CA  LYS A  47      19.541  10.930 -17.894  1.00 83.85      A    C  
ATOM    393  C   LYS A  47      19.785   9.548 -18.483  1.00 85.97      A    C  
ATOM    394  O   LYS A  47      18.996   9.044 -19.269  1.00 84.71      A    O  
ATOM    395  CB  LYS A  47      18.751  10.824 -16.596  1.00 81.39      A    C  
ATOM    396  CG  LYS A  47      18.630  12.185 -15.898  1.00 79.44      A    C  
ATOM    397  CD  LYS A  47      17.946  11.922 -14.567  1.00 74.40      A    C  
ATOM    398  CE  LYS A  47      17.545  13.176 -13.832  1.00 69.23      A    C  
ATOM    399  NZ  LYS A  47      16.611  12.763 -12.747  1.00 62.90      A    N1+
ATOM    400  N   ARG A  48      20.884   8.927 -18.063  1.00 89.11      A    N  
ATOM    401  CA  ARG A  48      21.211   7.565 -18.482  1.00 90.41      A    C  
ATOM    402  C   ARG A  48      20.283   6.561 -17.810  1.00 91.44      A    C  
ATOM    403  O   ARG A  48      20.031   6.651 -16.611  1.00 90.50      A    O  
ATOM    404  CB  ARG A  48      22.685   7.250 -18.206  1.00 89.22      A    C  
ATOM    405  CG  ARG A  48      23.647   8.005 -19.144  1.00 82.28      A    C  
ATOM    406  CD  ARG A  48      23.532   7.538 -20.608  1.00 81.28      A    C  
ATOM    407  NE  ARG A  48      24.526   8.180 -21.467  1.00 78.21      A    N  
ATOM    408  CZ  ARG A  48      24.744   7.898 -22.745  1.00 74.85      A    C  
ATOM    409  NH1 ARG A  48      24.045   7.004 -23.389  1.00 66.30      A    N1+
ATOM    410  NH2 ARG A  48      25.679   8.520 -23.401  1.00 68.11      A    N  
ATOM    411  N   ILE A  49      19.828   5.612 -18.602  1.00 91.73      A    N  
ATOM    412  CA  ILE A  49      19.081   4.451 -18.144  1.00 92.26      A    C  
ATOM    413  C   ILE A  49      19.978   3.230 -18.306  1.00 93.27      A    C  
ATOM    414  O   ILE A  49      20.607   3.057 -19.350  1.00 92.82      A    O  
ATOM    415  CB  ILE A  49      17.735   4.311 -18.885  1.00 90.74      A    C  
ATOM    416  CG1 ILE A  49      16.884   5.593 -18.711  1.00 87.49      A    C  
ATOM    417  CG2 ILE A  49      16.976   3.084 -18.364  1.00 86.52      A    C  
ATOM    418  CD1 ILE A  49      15.581   5.590 -19.512  1.00 78.76      A    C  
ATOM    419  N   ALA A  50      20.052   2.406 -17.265  1.00 93.92      A    N  
ATOM    420  CA  ALA A  50      20.717   1.118 -17.313  1.00 94.45      A    C  
ATOM    421  C   ALA A  50      19.676   0.006 -17.244  1.00 94.56      A    C  
ATOM    422  O   ALA A  50      18.861  -0.020 -16.319  1.00 93.52      A    O  
ATOM    423  CB  ALA A  50      21.740   1.038 -16.174  1.00 94.29      A    C  
ATOM    424  N   TYR A  51      19.716  -0.897 -18.217  1.00 94.92      A    N  
ATOM    425  CA  TYR A  51      18.900  -2.092 -18.272  1.00 94.54      A    C  
ATOM    426  C   TYR A  51      19.751  -3.315 -17.952  1.00 94.62      A    C  
ATOM    427  O   TYR A  51      20.854  -3.455 -18.477  1.00 93.67      A    O  
ATOM    428  CB  TYR A  51      18.268  -2.250 -19.654  1.00 93.42      A    C  
ATOM    429  CG  TYR A  51      17.304  -1.151 -20.047  1.00 91.82      A    C  
ATOM    430  CD1 TYR A  51      15.926  -1.319 -19.853  1.00 88.15      A    C  
ATOM    431  CD2 TYR A  51      17.785   0.033 -20.638  1.00 88.50      A    C  
ATOM    432  CE1 TYR A  51      15.020  -0.324 -20.253  1.00 86.91      A    C  
ATOM    433  CE2 TYR A  51      16.896   1.038 -21.028  1.00 86.17      A    C  
ATOM    434  CZ  TYR A  51      15.507   0.855 -20.839  1.00 87.73      A    C  
ATOM    435  OH  TYR A  51      14.632   1.835 -21.228  1.00 84.98      A    O  
ATOM    436  N   PHE A  52      19.234  -4.201 -17.123  1.00 94.03      A    N  
ATOM    437  CA  PHE A  52      19.913  -5.442 -16.763  1.00 93.63      A    C  
ATOM    438  C   PHE A  52      18.906  -6.491 -16.306  1.00 92.95      A    C  
ATOM    439  O   PHE A  52      17.807  -6.170 -15.866  1.00 90.90      A    O  
ATOM    440  CB  PHE A  52      20.967  -5.170 -15.681  1.00 93.34      A    C  
ATOM    441  CG  PHE A  52      20.442  -4.468 -14.447  1.00 94.29      A    C  
ATOM    442  CD1 PHE A  52      20.446  -3.066 -14.382  1.00 91.74      A    C  
ATOM    443  CD2 PHE A  52      19.938  -5.205 -13.366  1.00 91.49      A    C  
ATOM    444  CE1 PHE A  52      19.953  -2.402 -13.248  1.00 90.71      A    C  
ATOM    445  CE2 PHE A  52      19.434  -4.549 -12.230  1.00 90.63      A    C  
ATOM    446  CZ  PHE A  52      19.440  -3.147 -12.171  1.00 91.82      A    C  
ATOM    447  N   THR A  53      19.313  -7.744 -16.383  1.00 91.54      A    N  
ATOM    448  CA  THR A  53      18.534  -8.876 -15.886  1.00 89.50      A    C  
ATOM    449  C   THR A  53      19.288  -9.507 -14.728  1.00 89.02      A    C  
ATOM    450  O   THR A  53      20.497  -9.744 -14.829  1.00 87.05      A    O  
ATOM    451  CB  THR A  53      18.274  -9.892 -17.006  1.00 86.84      A    C  
ATOM    452  CG2 THR A  53      17.366 -11.030 -16.568  1.00 76.97      A    C  
ATOM    453  OG1 THR A  53      17.632  -9.246 -18.082  1.00 79.39      A    O  
ATOM    454  N   LEU A  54      18.587  -9.751 -13.628  1.00 87.11      A    N  
ATOM    455  CA  LEU A  54      19.143 -10.457 -12.489  1.00 84.60      A    C  
ATOM    456  C   LEU A  54      18.861 -11.957 -12.605  1.00 82.61      A    C  
ATOM    457  O   LEU A  54      17.800 -12.334 -13.110  1.00 77.75      A    O  
ATOM    458  CB  LEU A  54      18.595  -9.885 -11.174  1.00 82.93      A    C  
ATOM    459  CG  LEU A  54      18.960  -8.408 -10.935  1.00 82.59      A    C  
ATOM    460  CD1 LEU A  54      18.342  -7.947  -9.620  1.00 79.79      A    C  
ATOM    461  CD2 LEU A  54      20.465  -8.183 -10.847  1.00 79.77      A    C  
ATOM    462  N   PRO A  55      19.767 -12.813 -12.117  1.00 82.53      A    N  
ATOM    463  CA  PRO A  55      19.465 -14.220 -11.942  1.00 78.52      A    C  
ATOM    464  C   PRO A  55      18.199 -14.382 -11.090  1.00 75.72      A    C  
ATOM    465  O   PRO A  55      18.022 -13.685 -10.093  1.00 69.20      A    O  
ATOM    466  CB  PRO A  55      20.690 -14.832 -11.248  1.00 76.12      A    C  
ATOM    467  CG  PRO A  55      21.813 -13.842 -11.546  1.00 74.94      A    C  
ATOM    468  CD  PRO A  55      21.089 -12.501 -11.617  1.00 78.75      A    C  
ATOM    469  N   LYS A  56      17.308 -15.314 -11.485  1.00 69.61      A    N  
ATOM    470  CA  LYS A  56      16.131 -15.638 -10.681  1.00 65.56      A    C  
ATOM    471  C   LYS A  56      16.595 -16.298  -9.396  1.00 64.92      A    C  
ATOM    472  O   LYS A  56      17.049 -17.439  -9.415  1.00 59.57      A    O  
ATOM    473  CB  LYS A  56      15.135 -16.516 -11.455  1.00 59.35      A    C  
ATOM    474  CG  LYS A  56      14.470 -15.705 -12.578  1.00 52.32      A    C  
ATOM    475  CD  LYS A  56      13.362 -16.466 -13.302  1.00 49.74      A    C  
ATOM    476  CE  LYS A  56      12.851 -15.481 -14.355  1.00 43.18      A    C  
ATOM    477  NZ  LYS A  56      11.768 -15.975 -15.223  1.00 39.54      A    N1+
ATOM    478  N   THR A  57      16.498 -15.564  -8.300  1.00 62.94      A    N  
ATOM    479  CA  THR A  57      16.699 -16.070  -6.954  1.00 60.25      A    C  
ATOM    480  C   THR A  57      15.329 -16.230  -6.302  1.00 60.87      A    C  
ATOM    481  O   THR A  57      14.432 -15.414  -6.522  1.00 55.30      A    O  
ATOM    482  CB  THR A  57      17.611 -15.156  -6.128  1.00 53.95      A    C  
ATOM    483  CG2 THR A  57      19.036 -15.159  -6.668  1.00 47.86      A    C  
ATOM    484  OG1 THR A  57      17.167 -13.819  -6.145  1.00 49.73      A    O  
ATOM    485  N   ASP A  58      15.164 -17.273  -5.472  1.00 56.90      A    N  
ATOM    486  CA  ASP A  58      13.944 -17.500  -4.677  1.00 55.75      A    C  
ATOM    487  C   ASP A  58      13.844 -16.540  -3.489  1.00 58.20      A    C  
ATOM    488  O   ASP A  58      13.476 -16.918  -2.373  1.00 53.42      A    O  
ATOM    489  CB  ASP A  58      13.911 -18.952  -4.200  1.00 48.81      A    C  
ATOM    490  CG  ASP A  58      13.881 -19.911  -5.363  1.00 44.28      A    C  
ATOM    491  OD1 ASP A  58      13.041 -19.725  -6.271  1.00 41.03      A    O  
ATOM    492  OD2 ASP A  58      14.697 -20.848  -5.336  1.00 39.70      A    O1-
ATOM    493  N   SER A  59      14.251 -15.299  -3.706  1.00 59.13      A    N  
ATOM    494  CA  SER A  59      14.194 -14.305  -2.652  1.00 58.63      A    C  
ATOM    495  C   SER A  59      12.769 -13.778  -2.501  1.00 62.33      A    C  
ATOM    496  O   SER A  59      12.111 -13.412  -3.476  1.00 57.12      A    O  
ATOM    497  CB  SER A  59      15.197 -13.191  -2.898  1.00 51.57      A    C  
ATOM    498  OG  SER A  59      14.737 -12.206  -3.793  1.00 48.19      A    O  
ATOM    499  N   ASP A  60      12.341 -13.646  -1.251  1.00 62.43      A    N  
ATOM    500  CA  ASP A  60      11.093 -12.966  -0.909  1.00 62.39      A    C  
ATOM    501  C   ASP A  60      11.139 -11.451  -1.180  1.00 65.39      A    C  
ATOM    502  O   ASP A  60      10.177 -10.721  -0.916  1.00 60.88      A    O  
ATOM    503  CB  ASP A  60      10.776 -13.232   0.576  1.00 55.55      A    C  
ATOM    504  CG  ASP A  60      10.371 -14.674   0.891  1.00 51.22      A    C  
ATOM    505  OD1 ASP A  60       9.692 -15.297   0.045  1.00 47.74      A    O  
ATOM    506  OD2 ASP A  60      10.672 -15.116   2.022  1.00 46.09      A    O1-
ATOM    507  N   MET A  61      12.259 -10.927  -1.693  1.00 67.51      A    N  
ATOM    508  CA  MET A  61      12.420  -9.510  -1.961  1.00 67.13      A    C  
ATOM    509  C   MET A  61      11.531  -9.072  -3.122  1.00 70.19      A    C  
ATOM    510  O   MET A  61      11.679  -9.504  -4.262  1.00 66.38      A    O  
ATOM    511  CB  MET A  61      13.894  -9.159  -2.219  1.00 62.19      A    C  
ATOM    512  CG  MET A  61      14.077  -7.630  -2.211  1.00 60.21      A    C  
ATOM    513  SD  MET A  61      15.715  -7.029  -2.708  1.00 54.17      A    S  
ATOM    514  CE  MET A  61      15.667  -7.477  -4.450  1.00 48.90      A    C  
ATOM    515  N   ARG A  62      10.648  -8.129  -2.843  1.00 73.76      A    N  
ATOM    516  CA  ARG A  62       9.816  -7.485  -3.862  1.00 73.74      A    C  
ATOM    517  C   ARG A  62      10.497  -6.194  -4.329  1.00 76.61      A    C  
ATOM    518  O   ARG A  62      10.555  -5.221  -3.581  1.00 73.95      A    O  
ATOM    519  CB  ARG A  62       8.394  -7.247  -3.339  1.00 67.95      A    C  
ATOM    520  CG  ARG A  62       7.652  -8.572  -3.093  1.00 60.45      A    C  
ATOM    521  CD  ARG A  62       6.198  -8.315  -2.682  1.00 55.86      A    C  
ATOM    522  NE  ARG A  62       5.479  -9.576  -2.397  1.00 48.66      A    N  
ATOM    523  CZ  ARG A  62       4.202  -9.714  -2.108  1.00 42.72      A    C  
ATOM    524  NH1 ARG A  62       3.375  -8.701  -2.057  1.00 40.75      A    N1+
ATOM    525  NH2 ARG A  62       3.713 -10.888  -1.850  1.00 37.53      A    N  
ATOM    526  N   LEU A  63      10.981  -6.188  -5.561  1.00 80.34      A    N  
ATOM    527  CA  LEU A  63      11.475  -4.976  -6.197  1.00 82.32      A    C  
ATOM    528  C   LEU A  63      10.295  -4.088  -6.593  1.00 83.21      A    C  
ATOM    529  O   LEU A  63       9.338  -4.546  -7.220  1.00 81.51      A    O  
ATOM    530  CB  LEU A  63      12.351  -5.358  -7.397  1.00 81.59      A    C  
ATOM    531  CG  LEU A  63      13.121  -4.165  -7.988  1.00 80.19      A    C  
ATOM    532  CD1 LEU A  63      14.219  -3.685  -7.047  1.00 76.62      A    C  
ATOM    533  CD2 LEU A  63      13.763  -4.578  -9.309  1.00 76.46      A    C  
ATOM    534  N   MET A  64      10.373  -2.801  -6.257  1.00 85.24      A    N  
ATOM    535  CA  MET A  64       9.348  -1.831  -6.579  1.00 85.46      A    C  
ATOM    536  C   MET A  64       9.920  -0.655  -7.374  1.00 87.52      A    C  
ATOM    537  O   MET A  64      11.072  -0.248  -7.203  1.00 86.48      A    O  
ATOM    538  CB  MET A  64       8.630  -1.337  -5.314  1.00 82.32      A    C  
ATOM    539  CG  MET A  64       7.884  -2.465  -4.595  1.00 76.71      A    C  
ATOM    540  SD  MET A  64       6.698  -1.886  -3.342  1.00 69.05      A    S  
ATOM    541  CE  MET A  64       6.037  -3.474  -2.803  1.00 61.01      A    C  
ATOM    542  N   GLN A  65       9.087  -0.045  -8.210  1.00 86.11      A    N  
ATOM    543  CA  GLN A  65       9.437   1.217  -8.840  1.00 85.89      A    C  
ATOM    544  C   GLN A  65       9.742   2.285  -7.774  1.00 86.21      A    C  
ATOM    545  O   GLN A  65       9.016   2.451  -6.794  1.00 84.57      A    O  
ATOM    546  CB  GLN A  65       8.295   1.692  -9.734  1.00 84.31      A    C  
ATOM    547  CG  GLN A  65       8.090   0.840 -10.996  1.00 80.04      A    C  
ATOM    548  CD  GLN A  65       6.969   1.409 -11.870  1.00 78.33      A    C  
ATOM    549  NE2 GLN A  65       6.842   0.962 -13.091  1.00 69.02      A    N  
ATOM    550  OE1 GLN A  65       6.183   2.246 -11.447  1.00 71.41      A    O  
ATOM    551  N   GLY A  66      10.822   3.032  -7.994  1.00 88.25      A    N  
ATOM    552  CA  GLY A  66      11.333   4.034  -7.062  1.00 88.41      A    C  
ATOM    553  C   GLY A  66      12.335   3.504  -6.039  1.00 89.93      A    C  
ATOM    554  O   GLY A  66      12.938   4.322  -5.333  1.00 88.58      A    O  
ATOM    555  N   ASP A  67      12.554   2.193  -5.965  1.00 90.30      A    N  
ATOM    556  CA  ASP A  67      13.640   1.637  -5.165  1.00 90.93      A    C  
ATOM    557  C   ASP A  67      14.997   2.141  -5.659  1.00 92.08      A    C  
ATOM    558  O   ASP A  67      15.174   2.470  -6.834  1.00 91.44      A    O  
ATOM    559  CB  ASP A  67      13.587   0.096  -5.137  1.00 90.02      A    C  
ATOM    560  CG  ASP A  67      12.511  -0.466  -4.207  1.00 88.88      A    C  
ATOM    561  OD1 ASP A  67      12.029   0.288  -3.328  1.00 85.46      A    O  
ATOM    562  OD2 ASP A  67      12.208  -1.674  -4.325  1.00 84.66      A    O1-
ATOM    563  N   GLU A  68      15.949   2.272  -4.746  1.00 92.59      A    N  
ATOM    564  CA  GLU A  68      17.304   2.682  -5.084  1.00 93.07      A    C  
ATOM    565  C   GLU A  68      18.184   1.464  -5.335  1.00 93.70      A    C  
ATOM    566  O   GLU A  68      18.265   0.560  -4.502  1.00 92.24      A    O  
ATOM    567  CB  GLU A  68      17.906   3.604  -4.016  1.00 91.13      A    C  
ATOM    568  CG  GLU A  68      17.512   5.064  -4.282  1.00 83.15      A    C  
ATOM    569  CD  GLU A  68      18.030   6.080  -3.263  1.00 83.47      A    C  
ATOM    570  OE1 GLU A  68      17.485   7.222  -3.260  1.00 77.24      A    O  
ATOM    571  OE2 GLU A  68      18.925   5.816  -2.454  1.00 77.80      A    O1-
ATOM    572  N   ILE A  69      18.892   1.496  -6.457  1.00 94.01      A    N  
ATOM    573  CA  ILE A  69      19.910   0.523  -6.802  1.00 94.31      A    C  
ATOM    574  C   ILE A  69      21.242   1.252  -6.929  1.00 94.82      A    C  
ATOM    575  O   ILE A  69      21.329   2.316  -7.543  1.00 93.95      A    O  
ATOM    576  CB  ILE A  69      19.504  -0.274  -8.054  1.00 93.23      A    C  
ATOM    577  CG1 ILE A  69      18.331  -1.224  -7.671  1.00 90.06      A    C  
ATOM    578  CG2 ILE A  69      20.691  -1.062  -8.626  1.00 90.26      A    C  
ATOM    579  CD1 ILE A  69      17.840  -2.130  -8.790  1.00 83.52      A    C  
ATOM    580  N   CYS A  70      22.288   0.688  -6.348  1.00 95.16      A    N  
ATOM    581  CA  CYS A  70      23.653   1.112  -6.563  1.00 95.34      A    C  
ATOM    582  C   CYS A  70      24.289   0.206  -7.613  1.00 95.42      A    C  
ATOM    583  O   CYS A  70      24.530  -0.970  -7.358  1.00 94.83      A    O  
ATOM    584  CB  CYS A  70      24.392   1.093  -5.220  1.00 94.55      A    C  
ATOM    585  SG  CYS A  70      26.110   1.608  -5.443  1.00 90.52      A    S  
ATOM    586  N   LEU A  71      24.595   0.774  -8.771  1.00 94.85      A    N  
ATOM    587  CA  LEU A  71      25.327   0.090  -9.825  1.00 94.95      A    C  
ATOM    588  C   LEU A  71      26.811   0.430  -9.688  1.00 95.08      A    C  
ATOM    589  O   LEU A  71      27.175   1.597  -9.551  1.00 93.89      A    O  
ATOM    590  CB  LEU A  71      24.727   0.514 -11.176  1.00 93.53      A    C  
ATOM    591  CG  LEU A  71      25.147  -0.379 -12.354  1.00 90.05      A    C  
ATOM    592  CD1 LEU A  71      24.531  -1.763 -12.257  1.00 87.54      A    C  
ATOM    593  CD2 LEU A  71      24.667   0.259 -13.659  1.00 86.86      A    C  
ATOM    594  N   ARG A  72      27.691  -0.570  -9.733  1.00 95.28      A    N  
ATOM    595  CA  ARG A  72      29.145  -0.384  -9.701  1.00 94.91      A    C  
ATOM    596  C   ARG A  72      29.782  -1.092 -10.885  1.00 95.23      A    C  
ATOM    597  O   ARG A  72      29.430  -2.226 -11.157  1.00 94.18      A    O  
ATOM    598  CB  ARG A  72      29.757  -0.914  -8.399  1.00 93.35      A    C  
ATOM    599  CG  ARG A  72      29.130  -0.313  -7.143  1.00 88.27      A    C  
ATOM    600  CD  ARG A  72      29.788  -0.920  -5.918  1.00 87.15      A    C  
ATOM    601  NE  ARG A  72      29.007  -0.662  -4.713  1.00 81.86      A    N  
ATOM    602  CZ  ARG A  72      29.395  -0.117  -3.580  1.00 78.57      A    C  
ATOM    603  NH1 ARG A  72      30.586   0.387  -3.429  1.00 67.98      A    N1+
ATOM    604  NH2 ARG A  72      28.563  -0.102  -2.589  1.00 70.76      A    N  
ATOM    605  N   TYR A  73      30.733  -0.439 -11.533  1.00 94.69      A    N  
ATOM    606  CA  TYR A  73      31.593  -1.089 -12.512  1.00 94.38      A    C  
ATOM    607  C   TYR A  73      32.860  -1.582 -11.822  1.00 93.62      A    C  
ATOM    608  O   TYR A  73      33.516  -0.817 -11.115  1.00 92.33      A    O  
ATOM    609  CB  TYR A  73      31.891  -0.136 -13.658  1.00 94.07      A    C  
ATOM    610  CG  TYR A  73      32.757  -0.772 -14.720  1.00 94.66      A    C  
ATOM    611  CD1 TYR A  73      34.099  -0.402 -14.871  1.00 92.68      A    C  
ATOM    612  CD2 TYR A  73      32.225  -1.789 -15.535  1.00 93.22      A    C  
ATOM    613  CE1 TYR A  73      34.902  -1.015 -15.831  1.00 92.75      A    C  
ATOM    614  CE2 TYR A  73      33.026  -2.420 -16.496  1.00 92.57      A    C  
ATOM    615  CZ  TYR A  73      34.365  -2.031 -16.644  1.00 93.64      A    C  
ATOM    616  OH  TYR A  73      35.144  -2.645 -17.589  1.00 92.32      A    O  
ATOM    617  N   LYS A  74      33.183  -2.844 -12.012  1.00 92.60      A    N  
ATOM    618  CA  LYS A  74      34.336  -3.531 -11.405  1.00 90.04      A    C  
ATOM    619  C   LYS A  74      35.285  -4.154 -12.438  1.00 88.01      A    C  
ATOM    620  O   LYS A  74      36.216  -4.850 -12.046  1.00 76.45      A    O  
ATOM    621  CB  LYS A  74      33.849  -4.607 -10.436  1.00 86.65      A    C  
ATOM    622  CG  LYS A  74      33.169  -4.071  -9.163  1.00 84.25      A    C  
ATOM    623  CD  LYS A  74      32.906  -5.260  -8.236  1.00 78.67      A    C  
ATOM    624  CE  LYS A  74      32.390  -4.853  -6.872  1.00 72.70      A    C  
ATOM    625  NZ  LYS A  74      32.110  -6.049  -6.044  1.00 64.52      A    N1+
ATOM    626  N   GLY A  75      35.039  -3.928 -13.725  1.00 87.95      A    N  
ATOM    627  CA  GLY A  75      35.913  -4.431 -14.777  1.00 86.55      A    C  
ATOM    628  C   GLY A  75      37.134  -3.544 -15.014  1.00 88.00      A    C  
ATOM    629  O   GLY A  75      37.307  -2.507 -14.377  1.00 84.70      A    O  
ATOM    630  N   ASP A  76      37.947  -3.949 -15.994  1.00 89.93      A    N  
ATOM    631  CA  ASP A  76      39.236  -3.324 -16.298  1.00 89.68      A    C  
ATOM    632  C   ASP A  76      39.196  -2.432 -17.553  1.00 90.99      A    C  
ATOM    633  O   ASP A  76      40.177  -1.770 -17.882  1.00 85.47      A    O  
ATOM    634  CB  ASP A  76      40.308  -4.417 -16.439  1.00 85.17      A    C  
ATOM    635  CG  ASP A  76      40.412  -5.314 -15.197  1.00 77.20      A    C  
ATOM    636  OD1 ASP A  76      40.293  -4.782 -14.072  1.00 68.90      A    O  
ATOM    637  OD2 ASP A  76      40.586  -6.531 -15.392  1.00 68.74      A    O1-
ATOM    638  N   LEU A  77      38.052  -2.391 -18.253  1.00 90.39      A    N  
ATOM    639  CA  LEU A  77      37.909  -1.640 -19.510  1.00 90.82      A    C  
ATOM    640  C   LEU A  77      37.602  -0.149 -19.309  1.00 91.16      A    C  
ATOM    641  O   LEU A  77      37.673   0.628 -20.257  1.00 86.64      A    O  
ATOM    642  CB  LEU A  77      36.821  -2.301 -20.375  1.00 89.06      A    C  
ATOM    643  CG  LEU A  77      37.108  -3.750 -20.810  1.00 87.66      A    C  
ATOM    644  CD1 LEU A  77      35.899  -4.283 -21.582  1.00 81.93      A    C  
ATOM    645  CD2 LEU A  77      38.334  -3.853 -21.710  1.00 81.81      A    C  
ATOM    646  N   ALA A  78      37.234   0.247 -18.098  1.00 90.32      A    N  
ATOM    647  CA  ALA A  78      36.967   1.625 -17.723  1.00 89.73      A    C  
ATOM    648  C   ALA A  78      37.366   1.854 -16.254  1.00 90.47      A    C  
ATOM    649  O   ALA A  78      37.465   0.899 -15.487  1.00 88.22      A    O  
ATOM    650  CB  ALA A  78      35.482   1.924 -17.967  1.00 87.10      A    C  
ATOM    651  N   PRO A  79      37.565   3.120 -15.830  1.00 91.27      A    N  
ATOM    652  CA  PRO A  79      37.806   3.422 -14.422  1.00 90.76      A    C  
ATOM    653  C   PRO A  79      36.693   2.873 -13.519  1.00 91.39      A    C  
ATOM    654  O   PRO A  79      35.521   2.856 -13.904  1.00 89.66      A    O  
ATOM    655  CB  PRO A  79      37.898   4.946 -14.333  1.00 88.44      A    C  
ATOM    656  CG  PRO A  79      38.301   5.363 -15.744  1.00 86.66      A    C  
ATOM    657  CD  PRO A  79      37.601   4.334 -16.624  1.00 89.07      A    C  
ATOM    658  N   LEU A  80      37.052   2.502 -12.279  1.00 91.63      A    N  
ATOM    659  CA  LEU A  80      36.072   2.114 -11.268  1.00 90.92      A    C  
ATOM    660  C   LEU A  80      34.998   3.194 -11.128  1.00 91.32      A    C  
ATOM    661  O   LEU A  80      35.295   4.373 -10.921  1.00 89.45      A    O  
ATOM    662  CB  LEU A  80      36.750   1.883  -9.910  1.00 88.64      A    C  
ATOM    663  CG  LEU A  80      37.672   0.657  -9.842  1.00 82.72      A    C  
ATOM    664  CD1 LEU A  80      38.363   0.627  -8.478  1.00 77.12      A    C  
ATOM    665  CD2 LEU A  80      36.921  -0.659 -10.020  1.00 76.82      A    C  
ATOM    666  N   TRP A  81      33.746   2.773 -11.221  1.00 92.25      A    N  
ATOM    667  CA  TRP A  81      32.616   3.689 -11.201  1.00 92.94      A    C  
ATOM    668  C   TRP A  81      31.523   3.196 -10.264  1.00 93.34      A    C  
ATOM    669  O   TRP A  81      31.304   2.002 -10.088  1.00 92.28      A    O  
ATOM    670  CB  TRP A  81      32.107   3.899 -12.622  1.00 92.25      A    C  
ATOM    671  CG  TRP A  81      30.867   4.726 -12.716  1.00 92.35      A    C  
ATOM    672  CD1 TRP A  81      30.803   6.075 -12.805  1.00 91.00      A    C  
ATOM    673  CD2 TRP A  81      29.481   4.257 -12.749  1.00 92.64      A    C  
ATOM    674  CE2 TRP A  81      28.644   5.387 -12.884  1.00 92.05      A    C  
ATOM    675  CE3 TRP A  81      28.881   2.976 -12.693  1.00 91.22      A    C  
ATOM    676  NE1 TRP A  81      29.483   6.477 -12.907  1.00 90.82      A    N  
ATOM    677  CZ2 TRP A  81      27.238   5.261 -12.998  1.00 91.01      A    C  
ATOM    678  CZ3 TRP A  81      27.482   2.855 -12.795  1.00 90.48      A    C  
ATOM    679  CH2 TRP A  81      26.675   3.979 -12.953  1.00 90.27      A    C  
ATOM    680  N   LYS A  82      30.836   4.159  -9.652  1.00 94.07      A    N  
ATOM    681  CA  LYS A  82      29.665   3.921  -8.819  1.00 93.71      A    C  
ATOM    682  C   LYS A  82      28.595   4.945  -9.147  1.00 93.78      A    C  
ATOM    683  O   LYS A  82      28.826   6.147  -9.024  1.00 92.10      A    O  
ATOM    684  CB  LYS A  82      30.081   3.980  -7.339  1.00 91.94      A    C  
ATOM    685  CG  LYS A  82      28.891   3.858  -6.383  1.00 86.73      A    C  
ATOM    686  CD  LYS A  82      29.336   3.935  -4.926  1.00 85.17      A    C  
ATOM    687  CE  LYS A  82      28.105   3.882  -4.016  1.00 74.67      A    C  
ATOM    688  NZ  LYS A  82      28.462   3.948  -2.577  1.00 68.05      A    N1+
ATOM    689  N   GLY A  83      27.412   4.468  -9.498  1.00 94.07      A    N  
ATOM    690  CA  GLY A  83      26.233   5.291  -9.736  1.00 93.82      A    C  
ATOM    691  C   GLY A  83      25.052   4.811  -8.904  1.00 94.76      A    C  
ATOM    692  O   GLY A  83      24.912   3.626  -8.633  1.00 93.74      A    O  
ATOM    693  N   ILE A  84      24.199   5.748  -8.492  1.00 93.93      A    N  
ATOM    694  CA  ILE A  84      22.923   5.421  -7.844  1.00 93.42      A    C  
ATOM    695  C   ILE A  84      21.804   5.752  -8.818  1.00 93.49      A    C  
ATOM    696  O   ILE A  84      21.772   6.851  -9.373  1.00 91.99      A    O  
ATOM    697  CB  ILE A  84      22.769   6.127  -6.483  1.00 91.94      A    C  
ATOM    698  CG1 ILE A  84      23.901   5.693  -5.525  1.00 87.69      A    C  
ATOM    699  CG2 ILE A  84      21.387   5.822  -5.875  1.00 86.77      A    C  
ATOM    700  CD1 ILE A  84      23.899   6.406  -4.161  1.00 76.95      A    C  
ATOM    701  N   GLY A  85      20.877   4.817  -9.001  1.00 93.45      A    N  
ATOM    702  CA  GLY A  85      19.692   4.975  -9.831  1.00 93.43      A    C  
ATOM    703  C   GLY A  85      18.414   4.598  -9.097  1.00 93.81      A    C  
ATOM    704  O   GLY A  85      18.448   3.983  -8.032  1.00 92.69      A    O  
ATOM    705  N   HIS A  86      17.290   4.983  -9.675  1.00 92.40      A    N  
ATOM    706  CA  HIS A  86      15.958   4.597  -9.227  1.00 91.68      A    C  
ATOM    707  C   HIS A  86      15.355   3.606 -10.203  1.00 92.10      A    C  
ATOM    708  O   HIS A  86      15.406   3.837 -11.404  1.00 90.75      A    O  
ATOM    709  CB  HIS A  86      15.073   5.835  -9.113  1.00 89.28      A    C  
ATOM    710  CG  HIS A  86      15.509   6.737  -8.014  1.00 83.58      A    C  
ATOM    711  CD2 HIS A  86      16.051   8.010  -8.101  1.00 71.56      A    C  
ATOM    712  ND1 HIS A  86      15.472   6.424  -6.672  1.00 71.78      A    N  
ATOM    713  CE1 HIS A  86      15.959   7.467  -5.986  1.00 71.38      A    C  
ATOM    714  NE2 HIS A  86      16.323   8.449  -6.812  1.00 71.77      A    N  
ATOM    715  N   VAL A  87      14.743   2.550  -9.698  1.00 92.54      A    N  
ATOM    716  CA  VAL A  87      14.014   1.585 -10.528  1.00 92.37      A    C  
ATOM    717  C   VAL A  87      12.843   2.292 -11.204  1.00 91.51      A    C  
ATOM    718  O   VAL A  87      11.976   2.851 -10.537  1.00 90.35      A    O  
ATOM    719  CB  VAL A  87      13.537   0.390  -9.703  1.00 92.00      A    C  
ATOM    720  CG1 VAL A  87      12.763  -0.608 -10.559  1.00 89.51      A    C  
ATOM    721  CG2 VAL A  87      14.722  -0.345  -9.069  1.00 89.75      A    C  
ATOM    722  N   ILE A  88      12.815   2.254 -12.541  1.00 90.32      A    N  
ATOM    723  CA  ILE A  88      11.728   2.784 -13.372  1.00 88.97      A    C  
ATOM    724  C   ILE A  88      10.924   1.665 -14.046  1.00 88.15      A    C  
ATOM    725  O   ILE A  88       9.752   1.842 -14.339  1.00 85.97      A    O  
ATOM    726  CB  ILE A  88      12.253   3.812 -14.400  1.00 87.93      A    C  
ATOM    727  CG1 ILE A  88      13.335   3.217 -15.334  1.00 84.60      A    C  
ATOM    728  CG2 ILE A  88      12.780   5.058 -13.665  1.00 83.25      A    C  
ATOM    729  CD1 ILE A  88      13.649   4.106 -16.545  1.00 80.47      A    C  
ATOM    730  N   LYS A  89      11.540   0.497 -14.238  1.00 88.85      A    N  
ATOM    731  CA  LYS A  89      10.903  -0.712 -14.748  1.00 88.68      A    C  
ATOM    732  C   LYS A  89      11.262  -1.891 -13.845  1.00 89.20      A    C  
ATOM    733  O   LYS A  89      12.422  -2.073 -13.507  1.00 88.26      A    O  
ATOM    734  CB  LYS A  89      11.326  -0.936 -16.216  1.00 86.81      A    C  
ATOM    735  CG  LYS A  89      10.598  -2.126 -16.849  1.00 80.65      A    C  
ATOM    736  CD  LYS A  89      11.157  -2.532 -18.219  1.00 76.28      A    C  
ATOM    737  CE  LYS A  89      10.466  -3.830 -18.636  1.00 68.48      A    C  
ATOM    738  NZ  LYS A  89      11.168  -4.566 -19.710  1.00 60.70      A    N1+
ATOM    739  N   VAL A  90      10.256  -2.664 -13.474  1.00 87.03      A    N  
ATOM    740  CA  VAL A  90      10.409  -3.947 -12.783  1.00 85.09      A    C  
ATOM    741  C   VAL A  90      10.171  -5.087 -13.774  1.00 83.84      A    C  
ATOM    742  O   VAL A  90       9.528  -4.849 -14.804  1.00 80.26      A    O  
ATOM    743  CB  VAL A  90       9.472  -4.052 -11.564  1.00 83.44      A    C  
ATOM    744  CG1 VAL A  90       9.874  -3.037 -10.492  1.00 75.58      A    C  
ATOM    745  CG2 VAL A  90       7.994  -3.833 -11.914  1.00 76.20      A    C  
ATOM    746  N   PRO A  91      10.649  -6.315 -13.490  1.00 82.62      A    N  
ATOM    747  CA  PRO A  91      10.297  -7.490 -14.277  1.00 78.87      A    C  
ATOM    748  C   PRO A  91       8.775  -7.640 -14.394  1.00 76.92      A    C  
ATOM    749  O   PRO A  91       8.034  -7.405 -13.433  1.00 71.18      A    O  
ATOM    750  CB  PRO A  91      10.927  -8.690 -13.557  1.00 75.96      A    C  
ATOM    751  CG  PRO A  91      12.079  -8.068 -12.781  1.00 74.73      A    C  
ATOM    752  CD  PRO A  91      11.538  -6.696 -12.397  1.00 78.23      A    C  
ATOM    753  N   ASP A  92       8.313  -8.024 -15.584  1.00 72.08      A    N  
ATOM    754  CA  ASP A  92       6.909  -8.255 -15.890  1.00 69.06      A    C  
ATOM    755  C   ASP A  92       6.708  -9.651 -16.506  1.00 68.78      A    C  
ATOM    756  O   ASP A  92       7.630 -10.470 -16.540  1.00 63.59      A    O  
ATOM    757  CB  ASP A  92       6.378  -7.078 -16.754  1.00 64.41      A    C  
ATOM    758  CG  ASP A  92       7.109  -6.887 -18.089  1.00 60.64      A    C  
ATOM    759  OD1 ASP A  92       7.501  -7.901 -18.703  1.00 56.56      A    O  
ATOM    760  OD2 ASP A  92       7.274  -5.719 -18.517  1.00 55.93      A    O1-
ATOM    761  N   ASN A  93       5.497  -9.956 -16.970  1.00 65.36      A    N  
ATOM    762  CA  ASN A  93       5.207 -11.254 -17.584  1.00 62.19      A    C  
ATOM    763  C   ASN A  93       5.956 -11.488 -18.911  1.00 61.54      A    C  
ATOM    764  O   ASN A  93       6.031 -12.621 -19.364  1.00 57.06      A    O  
ATOM    765  CB  ASN A  93       3.691 -11.386 -17.789  1.00 57.05      A    C  
ATOM    766  CG  ASN A  93       2.902 -11.639 -16.516  1.00 53.47      A    C  
ATOM    767  ND2 ASN A  93       1.598 -11.464 -16.578  1.00 47.81      A    N  
ATOM    768  OD1 ASN A  93       3.402 -12.018 -15.465  1.00 49.23      A    O  
ATOM    769  N   TYR A  94       6.462 -10.418 -19.558  1.00 61.38      A    N  
ATOM    770  CA  TYR A  94       7.113 -10.490 -20.866  1.00 59.25      A    C  
ATOM    771  C   TYR A  94       8.634 -10.576 -20.773  1.00 61.06      A    C  
ATOM    772  O   TYR A  94       9.280 -11.082 -21.692  1.00 55.70      A    O  
ATOM    773  CB  TYR A  94       6.733  -9.260 -21.684  1.00 52.79      A    C  
ATOM    774  CG  TYR A  94       5.259  -9.170 -22.006  1.00 48.43      A    C  
ATOM    775  CD1 TYR A  94       4.758  -9.811 -23.154  1.00 43.12      A    C  
ATOM    776  CD2 TYR A  94       4.391  -8.426 -21.181  1.00 42.13      A    C  
ATOM    777  CE1 TYR A  94       3.405  -9.694 -23.489  1.00 36.37      A    C  
ATOM    778  CE2 TYR A  94       3.034  -8.308 -21.510  1.00 36.82      A    C  
ATOM    779  CZ  TYR A  94       2.542  -8.934 -22.666  1.00 36.26      A    C  
ATOM    780  OH  TYR A  94       1.233  -8.795 -23.009  1.00 31.53      A    O  
ATOM    781  N   GLY A  95       9.213 -10.049 -19.695  1.00 64.71      A    N  
ATOM    782  CA  GLY A  95      10.654 -10.012 -19.560  1.00 65.41      A    C  
ATOM    783  C   GLY A  95      11.121  -9.778 -18.132  1.00 69.36      A    C  
ATOM    784  O   GLY A  95      10.510  -9.064 -17.345  1.00 66.46      A    O  
ATOM    785  N   ASP A  96      12.289 -10.330 -17.840  1.00 74.73      A    N  
ATOM    786  CA  ASP A  96      12.932 -10.216 -16.535  1.00 76.13      A    C  
ATOM    787  C   ASP A  96      13.811  -8.957 -16.417  1.00 81.27      A    C  
ATOM    788  O   ASP A  96      14.564  -8.788 -15.464  1.00 79.38      A    O  
ATOM    789  CB  ASP A  96      13.713 -11.514 -16.267  1.00 68.89      A    C  
ATOM    790  CG  ASP A  96      12.825 -12.755 -16.201  1.00 61.88      A    C  
ATOM    791  OD1 ASP A  96      11.806 -12.759 -15.481  1.00 56.66      A    O  
ATOM    792  OD2 ASP A  96      13.176 -13.792 -16.799  1.00 54.36      A    O1-
ATOM    793  N   GLU A  97      13.756  -8.060 -17.419  1.00 84.67      A    N  
ATOM    794  CA  GLU A  97      14.617  -6.878 -17.485  1.00 87.16      A    C  
ATOM    795  C   GLU A  97      14.174  -5.802 -16.489  1.00 88.21      A    C  
ATOM    796  O   GLU A  97      13.025  -5.338 -16.492  1.00 86.64      A    O  
ATOM    797  CB  GLU A  97      14.715  -6.360 -18.930  1.00 84.95      A    C  
ATOM    798  CG  GLU A  97      15.919  -5.426 -19.139  1.00 77.93      A    C  
ATOM    799  CD  GLU A  97      16.029  -4.850 -20.576  1.00 79.56      A    C  
ATOM    800  OE1 GLU A  97      17.102  -4.929 -21.193  1.00 72.58      A    O  
ATOM    801  OE2 GLU A  97      15.060  -4.232 -21.063  1.00 75.93      A    O1-
ATOM    802  N   ILE A  98      15.128  -5.362 -15.668  1.00 90.49      A    N  
ATOM    803  CA  ILE A  98      15.024  -4.223 -14.761  1.00 91.29      A    C  
ATOM    804  C   ILE A  98      15.614  -3.005 -15.460  1.00 92.25      A    C  
ATOM    805  O   ILE A  98      16.662  -3.103 -16.100  1.00 91.78      A    O  
ATOM    806  CB  ILE A  98      15.740  -4.530 -13.428  1.00 90.02      A    C  
ATOM    807  CG1 ILE A  98      15.083  -5.738 -12.720  1.00 86.20      A    C  
ATOM    808  CG2 ILE A  98      15.737  -3.303 -12.501  1.00 86.07      A    C  
ATOM    809  CD1 ILE A  98      15.923  -6.340 -11.595  1.00 81.45      A    C  
ATOM    810  N   ALA A  99      14.988  -1.834 -15.320  1.00 91.40      A    N  
ATOM    811  CA  ALA A  99      15.550  -0.566 -15.744  1.00 91.34      A    C  
ATOM    812  C   ALA A  99      15.700   0.390 -14.562  1.00 92.06      A    C  
ATOM    813  O   ALA A  99      14.772   0.556 -13.765  1.00 91.70      A    O  
ATOM    814  CB  ALA A  99      14.711   0.032 -16.878  1.00 89.59      A    C  
ATOM    815  N   ILE A 100      16.860   1.051 -14.472  1.00 92.38      A    N  
ATOM    816  CA  ILE A 100      17.119   2.116 -13.507  1.00 92.43      A    C  
ATOM    817  C   ILE A 100      17.482   3.413 -14.221  1.00 92.76      A    C  
ATOM    818  O   ILE A 100      18.294   3.420 -15.147  1.00 92.31      A    O  
ATOM    819  CB  ILE A 100      18.164   1.722 -12.443  1.00 91.70      A    C  
ATOM    820  CG1 ILE A 100      19.585   1.545 -13.018  1.00 85.50      A    C  
ATOM    821  CG2 ILE A 100      17.711   0.448 -11.715  1.00 83.48      A    C  
ATOM    822  CD1 ILE A 100      20.677   1.308 -11.959  1.00 83.35      A    C  
ATOM    823  N   GLU A 101      16.923   4.539 -13.764  1.00 91.88      A    N  
ATOM    824  CA  GLU A 101      17.359   5.874 -14.151  1.00 90.40      A    C  
ATOM    825  C   GLU A 101      18.434   6.361 -13.168  1.00 89.85      A    C  
ATOM    826  O   GLU A 101      18.189   6.461 -11.968  1.00 89.39      A    O  
ATOM    827  CB  GLU A 101      16.166   6.840 -14.205  1.00 88.85      A    C  
ATOM    828  CG  GLU A 101      16.586   8.216 -14.721  1.00 85.60      A    C  
ATOM    829  CD  GLU A 101      15.468   9.254 -14.639  1.00 83.76      A    C  
ATOM    830  OE1 GLU A 101      15.452  10.051 -13.673  1.00 76.55      A    O  
ATOM    831  OE2 GLU A 101      14.662   9.351 -15.574  1.00 77.72      A    O1-
ATOM    832  N   LEU A 102      19.629   6.692 -13.675  1.00 90.17      A    N  
ATOM    833  CA  LEU A 102      20.705   7.227 -12.849  1.00 89.29      A    C  
ATOM    834  C   LEU A 102      20.374   8.643 -12.366  1.00 88.34      A    C  
ATOM    835  O   LEU A 102      19.940   9.499 -13.127  1.00 86.44      A    O  
ATOM    836  CB  LEU A 102      22.047   7.193 -13.600  1.00 88.52      A    C  
ATOM    837  CG  LEU A 102      22.574   5.789 -13.969  1.00 87.68      A    C  
ATOM    838  CD1 LEU A 102      23.947   5.942 -14.614  1.00 84.61      A    C  
ATOM    839  CD2 LEU A 102      22.733   4.884 -12.753  1.00 83.91      A    C  
ATOM    840  N   ARG A 103      20.681   8.929 -11.097  1.00 87.18      A    N  
ATOM    841  CA  ARG A 103      20.560  10.291 -10.535  1.00 83.89      A    C  
ATOM    842  C   ARG A 103      21.471  11.292 -11.229  1.00 82.58      A    C  
ATOM    843  O   ARG A 103      21.049  12.412 -11.501  1.00 77.85      A    O  
ATOM    844  CB  ARG A 103      20.906  10.276  -9.042  1.00 80.74      A    C  
ATOM    845  CG  ARG A 103      19.720   9.818  -8.194  1.00 73.22      A    C  
ATOM    846  CD  ARG A 103      20.106   9.938  -6.727  1.00 71.87      A    C  
ATOM    847  NE  ARG A 103      18.937   9.758  -5.857  1.00 64.36      A    N  
ATOM    848  CZ  ARG A 103      18.945   9.675  -4.541  1.00 60.08      A    C  
ATOM    849  NH1 ARG A 103      20.030   9.799  -3.834  1.00 55.72      A    N1+
ATOM    850  NH2 ARG A 103      17.856   9.463  -3.908  1.00 50.88      A    N  
ATOM    851  N   SER A 104      22.707  10.880 -11.480  1.00 81.49      A    N  
ATOM    852  CA  SER A 104      23.708  11.623 -12.229  1.00 79.96      A    C  
ATOM    853  C   SER A 104      24.293  10.697 -13.287  1.00 80.61      A    C  
ATOM    854  O   SER A 104      24.652   9.565 -12.982  1.00 75.90      A    O  
ATOM    855  CB  SER A 104      24.805  12.137 -11.295  1.00 74.77      A    C  
ATOM    856  OG  SER A 104      25.797  12.787 -12.061  1.00 66.29      A    O  
ATOM    857  N   SER A 105      24.383  11.188 -14.517  1.00 77.30      A    N  
ATOM    858  CA  SER A 105      24.994  10.463 -15.627  1.00 75.41      A    C  
ATOM    859  C   SER A 105      26.495  10.745 -15.761  1.00 77.44      A    C  
ATOM    860  O   SER A 105      27.133  10.211 -16.656  1.00 72.80      A    O  
ATOM    861  CB  SER A 105      24.265  10.801 -16.934  1.00 69.56      A    C  
ATOM    862  OG  SER A 105      22.877  10.606 -16.782  1.00 63.95      A    O  
ATOM    863  N   VAL A 106      27.038  11.596 -14.893  1.00 77.93      A    N  
ATOM    864  CA  VAL A 106      28.444  12.001 -14.940  1.00 76.48      A    C  
ATOM    865  C   VAL A 106      29.343  10.787 -14.716  1.00 77.98      A    C  
ATOM    866  O   VAL A 106      29.220  10.081 -13.712  1.00 73.34      A    O  
ATOM    867  CB  VAL A 106      28.757  13.107 -13.920  1.00 71.27      A    C  
ATOM    868  CG1 VAL A 106      30.235  13.500 -13.940  1.00 65.13      A    C  
ATOM    869  CG2 VAL A 106      27.944  14.369 -14.227  1.00 64.65      A    C  
ATOM    870  N   GLY A 107      30.248  10.549 -15.671  1.00 79.03      A    N  
ATOM    871  CA  GLY A 107      31.225   9.466 -15.619  1.00 80.82      A    C  
ATOM    872  C   GLY A 107      30.639   8.063 -15.761  1.00 84.88      A    C  
ATOM    873  O   GLY A 107      31.365   7.098 -15.528  1.00 81.83      A    O  
ATOM    874  N   ALA A 108      29.366   7.920 -16.124  1.00 86.80      A    N  
ATOM    875  CA  ALA A 108      28.781   6.607 -16.354  1.00 88.97      A    C  
ATOM    876  C   ALA A 108      29.510   5.894 -17.505  1.00 90.35      A    C  
ATOM    877  O   ALA A 108      29.620   6.466 -18.594  1.00 88.71      A    O  
ATOM    878  CB  ALA A 108      27.279   6.750 -16.638  1.00 87.43      A    C  
ATOM    879  N   PRO A 109      29.991   4.660 -17.292  1.00 90.91      A    N  
ATOM    880  CA  PRO A 109      30.793   3.937 -18.274  1.00 91.65      A    C  
ATOM    881  C   PRO A 109      29.891   3.292 -19.335  1.00 92.26      A    C  
ATOM    882  O   PRO A 109      29.676   2.082 -19.340  1.00 89.60      A    O  
ATOM    883  CB  PRO A 109      31.604   2.951 -17.435  1.00 90.30      A    C  
ATOM    884  CG  PRO A 109      30.645   2.585 -16.312  1.00 89.31      A    C  
ATOM    885  CD  PRO A 109      29.914   3.904 -16.050  1.00 91.14      A    C  
ATOM    886  N   VAL A 110      29.337   4.113 -20.234  1.00 91.27      A    N  
ATOM    887  CA  VAL A 110      28.317   3.689 -21.203  1.00 90.61      A    C  
ATOM    888  C   VAL A 110      28.872   2.875 -22.371  1.00 90.99      A    C  
ATOM    889  O   VAL A 110      28.107   2.292 -23.138  1.00 88.54      A    O  
ATOM    890  CB  VAL A 110      27.498   4.882 -21.728  1.00 88.59      A    C  
ATOM    891  CG1 VAL A 110      26.771   5.576 -20.568  1.00 81.66      A    C  
ATOM    892  CG2 VAL A 110      28.352   5.917 -22.459  1.00 82.41      A    C  
ATOM    893  N   GLU A 111      30.189   2.814 -22.486  1.00 92.19      A    N  
ATOM    894  CA  GLU A 111      30.919   2.047 -23.489  1.00 91.63      A    C  
ATOM    895  C   GLU A 111      31.107   0.581 -23.076  1.00 92.62      A    C  
ATOM    896  O   GLU A 111      31.410  -0.266 -23.913  1.00 90.48      A    O  
ATOM    897  CB  GLU A 111      32.296   2.687 -23.745  1.00 89.43      A    C  
ATOM    898  CG  GLU A 111      32.281   4.177 -24.133  1.00 80.53      A    C  
ATOM    899  CD  GLU A 111      32.013   5.147 -22.972  1.00 68.73      A    C  
ATOM    900  OE1 GLU A 111      31.705   6.331 -23.257  1.00 59.87      A    O  
ATOM    901  OE2 GLU A 111      32.055   4.717 -21.789  1.00 61.09      A    O1-
ATOM    902  N   VAL A 112      30.918   0.278 -21.790  1.00 92.64      A    N  
ATOM    903  CA  VAL A 112      31.100  -1.073 -21.247  1.00 93.09      A    C  
ATOM    904  C   VAL A 112      29.767  -1.662 -20.800  1.00 93.37      A    C  
ATOM    905  O   VAL A 112      28.863  -0.961 -20.341  1.00 91.70      A    O  
ATOM    906  CB  VAL A 112      32.151  -1.144 -20.125  1.00 91.45      A    C  
ATOM    907  CG1 VAL A 112      33.533  -0.763 -20.661  1.00 83.39      A    C  
ATOM    908  CG2 VAL A 112      31.827  -0.263 -18.935  1.00 84.58      A    C  
ATOM    909  N   THR A 113      29.633  -2.970 -20.928  1.00 93.46      A    N  
ATOM    910  CA  THR A 113      28.380  -3.694 -20.691  1.00 93.02      A    C  
ATOM    911  C   THR A 113      28.507  -4.831 -19.681  1.00 93.56      A    C  
ATOM    912  O   THR A 113      27.496  -5.314 -19.198  1.00 91.09      A    O  
ATOM    913  CB  THR A 113      27.806  -4.247 -22.004  1.00 90.69      A    C  
ATOM    914  CG2 THR A 113      27.438  -3.144 -22.988  1.00 83.04      A    C  
ATOM    915  OG1 THR A 113      28.761  -5.072 -22.646  1.00 84.69      A    O  
ATOM    916  N   HIS A 114      29.713  -5.268 -19.338  1.00 93.19      A    N  
ATOM    917  CA  HIS A 114      29.945  -6.426 -18.481  1.00 92.78      A    C  
ATOM    918  C   HIS A 114      30.597  -6.027 -17.152  1.00 93.03      A    C  
ATOM    919  O   HIS A 114      31.026  -4.884 -16.987  1.00 90.60      A    O  
ATOM    920  CB  HIS A 114      30.768  -7.476 -19.253  1.00 90.95      A    C  
ATOM    921  CG  HIS A 114      30.078  -7.987 -20.487  1.00 88.70      A    C  
ATOM    922  CD2 HIS A 114      29.398  -9.169 -20.632  1.00 76.55      A    C  
ATOM    923  ND1 HIS A 114      29.971  -7.330 -21.688  1.00 76.31      A    N  
ATOM    924  CE1 HIS A 114      29.252  -8.083 -22.526  1.00 76.82      A    C  
ATOM    925  NE2 HIS A 114      28.887  -9.215 -21.925  1.00 78.05      A    N  
ATOM    926  N   ASN A 115      30.681  -6.964 -16.208  1.00 93.90      A    N  
ATOM    927  CA  ASN A 115      31.362  -6.801 -14.916  1.00 94.23      A    C  
ATOM    928  C   ASN A 115      30.783  -5.677 -14.037  1.00 94.74      A    C  
ATOM    929  O   ASN A 115      31.510  -4.982 -13.319  1.00 92.59      A    O  
ATOM    930  CB  ASN A 115      32.880  -6.698 -15.126  1.00 92.45      A    C  
ATOM    931  CG  ASN A 115      33.470  -7.924 -15.799  1.00 88.62      A    C  
ATOM    932  ND2 ASN A 115      34.598  -7.776 -16.460  1.00 76.19      A    N  
ATOM    933  OD1 ASN A 115      32.940  -9.014 -15.742  1.00 78.52      A    O  
ATOM    934  N   PHE A 116      29.453  -5.507 -14.061  1.00 95.24      A    N  
ATOM    935  CA  PHE A 116      28.751  -4.654 -13.123  1.00 95.58      A    C  
ATOM    936  C   PHE A 116      28.319  -5.432 -11.880  1.00 95.31      A    C  
ATOM    937  O   PHE A 116      27.998  -6.617 -11.936  1.00 93.66      A    O  
ATOM    938  CB  PHE A 116      27.572  -3.963 -13.801  1.00 95.46      A    C  
ATOM    939  CG  PHE A 116      27.988  -2.885 -14.779  1.00 95.89      A    C  
ATOM    940  CD1 PHE A 116      28.140  -1.553 -14.348  1.00 93.57      A    C  
ATOM    941  CD2 PHE A 116      28.250  -3.203 -16.125  1.00 93.52      A    C  
ATOM    942  CE1 PHE A 116      28.539  -0.550 -15.248  1.00 93.03      A    C  
ATOM    943  CE2 PHE A 116      28.653  -2.208 -17.027  1.00 93.15      A    C  
ATOM    944  CZ  PHE A 116      28.791  -0.883 -16.588  1.00 94.53      A    C  
ATOM    945  N   GLN A 117      28.304  -4.737 -10.752  1.00 96.05      A    N  
ATOM    946  CA  GLN A 117      27.690  -5.193  -9.513  1.00 95.75      A    C  
ATOM    947  C   GLN A 117      26.421  -4.382  -9.258  1.00 95.52      A    C  
ATOM    948  O   GLN A 117      26.419  -3.158  -9.401  1.00 94.71      A    O  
ATOM    949  CB  GLN A 117      28.691  -5.078  -8.361  1.00 94.63      A    C  
ATOM    950  CG  GLN A 117      28.101  -5.541  -7.015  1.00 90.44      A    C  
ATOM    951  CD  GLN A 117      29.106  -5.406  -5.876  1.00 89.41      A    C  
ATOM    952  NE2 GLN A 117      29.460  -6.490  -5.226  1.00 78.66      A    N  
ATOM    953  OE1 GLN A 117      29.607  -4.332  -5.559  1.00 81.64      A    O  
ATOM    954  N   VAL A 118      25.373  -5.070  -8.842  1.00 95.09      A    N  
ATOM    955  CA  VAL A 118      24.089  -4.487  -8.473  1.00 94.50      A    C  
ATOM    956  C   VAL A 118      23.872  -4.679  -6.977  1.00 94.00      A    C  
ATOM    957  O   VAL A 118      23.700  -5.802  -6.512  1.00 92.83      A    O  
ATOM    958  CB  VAL A 118      22.954  -5.125  -9.304  1.00 93.62      A    C  
ATOM    959  CG1 VAL A 118      21.594  -4.561  -8.901  1.00 89.65      A    C  
ATOM    960  CG2 VAL A 118      23.145  -4.856 -10.797  1.00 90.26      A    C  
ATOM    961  N   ASP A 119      23.851  -3.569  -6.238  1.00 95.22      A    N  
ATOM    962  CA  ASP A 119      23.504  -3.533  -4.818  1.00 94.79      A    C  
ATOM    963  C   ASP A 119      22.118  -2.910  -4.640  1.00 95.07      A    C  
ATOM    964  O   ASP A 119      21.856  -1.804  -5.115  1.00 93.49      A    O  
ATOM    965  CB  ASP A 119      24.516  -2.696  -4.009  1.00 92.37      A    C  
ATOM    966  CG  ASP A 119      25.947  -3.226  -3.937  1.00 85.50      A    C  
ATOM    967  OD1 ASP A 119      26.133  -4.426  -3.704  1.00 79.88      A    O  
ATOM    968  OD2 ASP A 119      26.889  -2.382  -3.968  1.00 78.47      A    O1-
ATOM    969  N   PHE A 120      21.238  -3.550  -3.867  1.00 94.16      A    N  
ATOM    970  CA  PHE A 120      19.965  -2.972  -3.464  1.00 93.17      A    C  
ATOM    971  C   PHE A 120      20.155  -2.057  -2.261  1.00 93.46      A    C  
ATOM    972  O   PHE A 120      20.574  -2.480  -1.186  1.00 91.52      A    O  
ATOM    973  CB  PHE A 120      18.948  -4.079  -3.196  1.00 90.97      A    C  
ATOM    974  CG  PHE A 120      18.617  -4.858  -4.449  1.00 88.35      A    C  
ATOM    975  CD1 PHE A 120      17.543  -4.459  -5.270  1.00 83.50      A    C  
ATOM    976  CD2 PHE A 120      19.424  -5.947  -4.828  1.00 83.27      A    C  
ATOM    977  CE1 PHE A 120      17.261  -5.160  -6.452  1.00 81.52      A    C  
ATOM    978  CE2 PHE A 120      19.153  -6.640  -6.013  1.00 80.29      A    C  
ATOM    979  CZ  PHE A 120      18.079  -6.250  -6.823  1.00 81.24      A    C  
ATOM    980  N   VAL A 121      19.859  -0.768  -2.437  1.00 94.00      A    N  
ATOM    981  CA  VAL A 121      20.031   0.220  -1.379  1.00 93.95      A    C  
ATOM    982  C   VAL A 121      18.846   0.132  -0.430  1.00 93.92      A    C  
ATOM    983  O   VAL A 121      17.732   0.577  -0.738  1.00 92.51      A    O  
ATOM    984  CB  VAL A 121      20.224   1.637  -1.930  1.00 92.69      A    C  
ATOM    985  CG1 VAL A 121      20.433   2.648  -0.796  1.00 89.06      A    C  
ATOM    986  CG2 VAL A 121      21.448   1.708  -2.851  1.00 90.16      A    C  
ATOM    987  N   TRP A 122      19.090  -0.378   0.770  1.00 94.23      A    N  
ATOM    988  CA  TRP A 122      18.107  -0.325   1.843  1.00 94.58      A    C  
ATOM    989  C   TRP A 122      17.914   1.114   2.345  1.00 94.15      A    C  
ATOM    990  O   TRP A 122      18.864   1.897   2.466  1.00 92.61      A    O  
ATOM    991  CB  TRP A 122      18.490  -1.269   2.969  1.00 94.29      A    C  
ATOM    992  CG  TRP A 122      17.480  -1.293   4.074  1.00 94.49      A    C  
ATOM    993  CD1 TRP A 122      16.297  -1.946   4.040  1.00 92.58      A    C  
ATOM    994  CD2 TRP A 122      17.537  -0.614   5.366  1.00 94.33      A    C  
ATOM    995  CE2 TRP A 122      16.355  -0.936   6.081  1.00 94.27      A    C  
ATOM    996  CE3 TRP A 122      18.496   0.215   5.993  1.00 93.63      A    C  
ATOM    997  NE1 TRP A 122      15.622  -1.736   5.244  1.00 92.77      A    N  
ATOM    998  CZ2 TRP A 122      16.122  -0.470   7.400  1.00 93.44      A    C  
ATOM    999  CZ3 TRP A 122      18.264   0.686   7.307  1.00 91.64      A    C  
ATOM   1000  CH2 TRP A 122      17.094   0.343   8.001  1.00 91.95      A    C  
ATOM   1001  N   LYS A 123      16.677   1.479   2.639  1.00 93.96      A    N  
ATOM   1002  CA  LYS A 123      16.313   2.779   3.204  1.00 93.69      A    C  
ATOM   1003  C   LYS A 123      15.558   2.586   4.512  1.00 94.75      A    C  
ATOM   1004  O   LYS A 123      14.491   1.982   4.524  1.00 93.34      A    O  
ATOM   1005  CB  LYS A 123      15.446   3.577   2.229  1.00 91.23      A    C  
ATOM   1006  CG  LYS A 123      16.249   4.069   1.025  1.00 86.10      A    C  
ATOM   1007  CD  LYS A 123      15.321   4.905   0.137  1.00 77.95      A    C  
ATOM   1008  CE  LYS A 123      16.146   5.462  -0.995  1.00 70.48      A    C  
ATOM   1009  NZ  LYS A 123      15.304   6.168  -1.977  1.00 62.06      A    N1+
ATOM   1010  N   SER A 124      16.069   3.205   5.577  1.00 94.48      A    N  
ATOM   1011  CA  SER A 124      15.392   3.219   6.877  1.00 95.39      A    C  
ATOM   1012  C   SER A 124      14.159   4.121   6.916  1.00 96.28      A    C  
ATOM   1013  O   SER A 124      13.329   3.979   7.798  1.00 95.44      A    O  
ATOM   1014  CB  SER A 124      16.379   3.649   7.959  1.00 94.03      A    C  
ATOM   1015  OG  SER A 124      16.792   4.980   7.741  1.00 90.11      A    O  
ATOM   1016  N   THR A 125      13.993   5.029   5.943  1.00 95.54      A    N  
ATOM   1017  CA  THR A 125      13.013   6.132   5.975  1.00 95.53      A    C  
ATOM   1018  C   THR A 125      11.607   5.721   6.398  1.00 96.30      A    C  
ATOM   1019  O   THR A 125      10.984   6.426   7.193  1.00 96.07      A    O  
ATOM   1020  CB  THR A 125      12.932   6.810   4.598  1.00 94.48      A    C  
ATOM   1021  CG2 THR A 125      12.092   8.087   4.603  1.00 89.17      A    C  
ATOM   1022  OG1 THR A 125      14.216   7.170   4.153  1.00 89.65      A    O  
ATOM   1023  N   SER A 126      11.079   4.611   5.880  1.00 95.82      A    N  
ATOM   1024  CA  SER A 126       9.739   4.138   6.237  1.00 96.11      A    C  
ATOM   1025  C   SER A 126       9.654   3.748   7.718  1.00 97.29      A    C  
ATOM   1026  O   SER A 126       8.752   4.200   8.423  1.00 96.99      A    O  
ATOM   1027  CB  SER A 126       9.346   2.947   5.350  1.00 94.31      A    C  
ATOM   1028  OG  SER A 126       9.363   3.341   3.995  1.00 85.41      A    O  
ATOM   1029  N   PHE A 127      10.634   2.992   8.187  1.00 97.07      A    N  
ATOM   1030  CA  PHE A 127      10.720   2.535   9.573  1.00 97.37      A    C  
ATOM   1031  C   PHE A 127      11.006   3.693  10.537  1.00 97.50      A    C  
ATOM   1032  O   PHE A 127      10.360   3.798  11.577  1.00 97.21      A    O  
ATOM   1033  CB  PHE A 127      11.784   1.444   9.661  1.00 96.92      A    C  
ATOM   1034  CG  PHE A 127      11.524   0.279   8.725  1.00 96.75      A    C  
ATOM   1035  CD1 PHE A 127      10.477  -0.625   8.992  1.00 95.29      A    C  
ATOM   1036  CD2 PHE A 127      12.313   0.096   7.577  1.00 95.51      A    C  
ATOM   1037  CE1 PHE A 127      10.227  -1.711   8.134  1.00 94.67      A    C  
ATOM   1038  CE2 PHE A 127      12.069  -0.989   6.707  1.00 94.56      A    C  
ATOM   1039  CZ  PHE A 127      11.030  -1.899   6.990  1.00 94.65      A    C  
ATOM   1040  N   ASP A 128      11.874   4.632  10.151  1.00 97.28      A    N  
ATOM   1041  CA  ASP A 128      12.153   5.839  10.937  1.00 97.00      A    C  
ATOM   1042  C   ASP A 128      10.884   6.688  11.133  1.00 97.30      A    C  
ATOM   1043  O   ASP A 128      10.636   7.219  12.219  1.00 97.15      A    O  
ATOM   1044  CB  ASP A 128      13.216   6.707  10.231  1.00 96.58      A    C  
ATOM   1045  CG  ASP A 128      14.597   6.062  10.105  1.00 95.00      A    C  
ATOM   1046  OD1 ASP A 128      14.956   5.216  10.938  1.00 92.84      A    O  
ATOM   1047  OD2 ASP A 128      15.315   6.458   9.149  1.00 91.93      A    O1-
ATOM   1048  N   ARG A 129      10.047   6.795  10.094  1.00 97.72      A    N  
ATOM   1049  CA  ARG A 129       8.777   7.525  10.157  1.00 97.90      A    C  
ATOM   1050  C   ARG A 129       7.751   6.803  11.041  1.00 98.09      A    C  
ATOM   1051  O   ARG A 129       7.060   7.482  11.799  1.00 97.78      A    O  
ATOM   1052  CB  ARG A 129       8.227   7.756   8.747  1.00 97.81      A    C  
ATOM   1053  CG  ARG A 129       9.017   8.830   7.992  1.00 97.44      A    C  
ATOM   1054  CD  ARG A 129       8.524   8.910   6.544  1.00 96.70      A    C  
ATOM   1055  NE  ARG A 129       9.267   9.906   5.756  1.00 96.09      A    N  
ATOM   1056  CZ  ARG A 129       8.938  10.356   4.553  1.00 95.59      A    C  
ATOM   1057  NH1 ARG A 129       7.875   9.922   3.937  1.00 93.75      A    N1+
ATOM   1058  NH2 ARG A 129       9.665  11.250   3.963  1.00 94.22      A    N  
ATOM   1059  N   MET A 130       7.703   5.489  11.010  1.00 97.97      A    N  
ATOM   1060  CA  MET A 130       6.875   4.696  11.926  1.00 98.00      A    C  
ATOM   1061  C   MET A 130       7.319   4.884  13.382  1.00 97.86      A    C  
ATOM   1062  O   MET A 130       6.494   5.219  14.233  1.00 97.46      A    O  
ATOM   1063  CB  MET A 130       6.901   3.213  11.529  1.00 97.98      A    C  
ATOM   1064  CG  MET A 130       6.121   2.943  10.235  1.00 97.37      A    C  
ATOM   1065  SD  MET A 130       5.935   1.184   9.823  1.00 96.52      A    S  
ATOM   1066  CE  MET A 130       7.489   0.844   8.968  1.00 90.53      A    C  
ATOM   1067  N   GLN A 131       8.618   4.790  13.669  1.00 97.54      A    N  
ATOM   1068  CA  GLN A 131       9.167   5.040  15.006  1.00 97.19      A    C  
ATOM   1069  C   GLN A 131       8.886   6.476  15.484  1.00 96.92      A    C  
ATOM   1070  O   GLN A 131       8.500   6.703  16.630  1.00 96.59      A    O  
ATOM   1071  CB  GLN A 131      10.688   4.787  15.013  1.00 96.58      A    C  
ATOM   1072  CG  GLN A 131      11.096   3.315  14.821  1.00 95.37      A    C  
ATOM   1073  CD  GLN A 131      10.715   2.380  15.966  1.00 95.90      A    C  
ATOM   1074  NE2 GLN A 131      11.085   1.125  15.864  1.00 90.35      A    N  
ATOM   1075  OE1 GLN A 131      10.099   2.744  16.952  1.00 91.06      A    O  
ATOM   1076  N   SER A 132       9.034   7.445  14.583  1.00 96.88      A    N  
ATOM   1077  CA  SER A 132       8.715   8.842  14.877  1.00 96.67      A    C  
ATOM   1078  C   SER A 132       7.234   9.027  15.213  1.00 96.72      A    C  
ATOM   1079  O   SER A 132       6.920   9.741  16.165  1.00 96.32      A    O  
ATOM   1080  CB  SER A 132       9.108   9.739  13.699  1.00 96.08      A    C  
ATOM   1081  OG  SER A 132       8.977  11.103  14.066  1.00 88.19      A    O  
ATOM   1082  N   ALA A 133       6.326   8.368  14.488  1.00 97.47      A    N  
ATOM   1083  CA  ALA A 133       4.892   8.435  14.758  1.00 97.73      A    C  
ATOM   1084  C   ALA A 133       4.533   7.825  16.119  1.00 97.55      A    C  
ATOM   1085  O   ALA A 133       3.807   8.445  16.893  1.00 97.21      A    O  
ATOM   1086  CB  ALA A 133       4.140   7.755  13.613  1.00 97.99      A    C  
ATOM   1087  N   LEU A 134       5.106   6.663  16.458  1.00 97.44      A    N  
ATOM   1088  CA  LEU A 134       4.925   6.036  17.770  1.00 96.97      A    C  
ATOM   1089  C   LEU A 134       5.407   6.941  18.908  1.00 96.35      A    C  
ATOM   1090  O   LEU A 134       4.732   7.091  19.927  1.00 95.58      A    O  
ATOM   1091  CB  LEU A 134       5.696   4.708  17.812  1.00 97.01      A    C  
ATOM   1092  CG  LEU A 134       5.177   3.609  16.863  1.00 96.77      A    C  
ATOM   1093  CD1 LEU A 134       6.128   2.403  16.919  1.00 96.25      A    C  
ATOM   1094  CD2 LEU A 134       3.772   3.136  17.239  1.00 95.99      A    C  
ATOM   1095  N   LYS A 135       6.552   7.616  18.717  1.00 96.08      A    N  
ATOM   1096  CA  LYS A 135       7.067   8.601  19.661  1.00 95.35      A    C  
ATOM   1097  C   LYS A 135       6.136   9.802  19.781  1.00 95.06      A    C  
ATOM   1098  O   LYS A 135       5.789  10.179  20.898  1.00 94.09      A    O  
ATOM   1099  CB  LYS A 135       8.494   9.006  19.256  1.00 94.33      A    C  
ATOM   1100  CG  LYS A 135       9.085  10.038  20.227  1.00 83.28      A    C  
ATOM   1101  CD  LYS A 135      10.516  10.415  19.822  1.00 79.73      A    C  
ATOM   1102  CE  LYS A 135      11.043  11.489  20.775  1.00 68.64      A    C  
ATOM   1103  NZ  LYS A 135      12.405  11.938  20.402  1.00 63.49      A    N1+
ATOM   1104  N   THR A 136       5.722  10.383  18.658  1.00 95.64      A    N  
ATOM   1105  CA  THR A 136       4.819  11.547  18.638  1.00 95.66      A    C  
ATOM   1106  C   THR A 136       3.501  11.227  19.328  1.00 95.52      A    C  
ATOM   1107  O   THR A 136       3.057  12.010  20.160  1.00 94.63      A    O  
ATOM   1108  CB  THR A 136       4.574  12.012  17.193  1.00 95.67      A    C  
ATOM   1109  CG2 THR A 136       3.644  13.220  17.103  1.00 93.68      A    C  
ATOM   1110  OG1 THR A 136       5.793  12.416  16.616  1.00 93.66      A    O  
ATOM   1111  N   PHE A 137       2.930  10.054  19.084  1.00 96.02      A    N  
ATOM   1112  CA  PHE A 137       1.705   9.609  19.748  1.00 95.74      A    C  
ATOM   1113  C   PHE A 137       1.847   9.538  21.278  1.00 95.12      A    C  
ATOM   1114  O   PHE A 137       0.899   9.846  21.997  1.00 93.98      A    O  
ATOM   1115  CB  PHE A 137       1.300   8.244  19.174  1.00 95.84      A    C  
ATOM   1116  CG  PHE A 137      -0.021   7.717  19.693  1.00 96.39      A    C  
ATOM   1117  CD1 PHE A 137      -0.115   6.398  20.207  1.00 95.28      A    C  
ATOM   1118  CD2 PHE A 137      -1.174   8.513  19.660  1.00 95.39      A    C  
ATOM   1119  CE1 PHE A 137      -1.341   5.906  20.668  1.00 95.26      A    C  
ATOM   1120  CE2 PHE A 137      -2.397   8.025  20.131  1.00 95.41      A    C  
ATOM   1121  CZ  PHE A 137      -2.486   6.716  20.631  1.00 95.99      A    C  
ATOM   1122  N   ALA A 138       3.045   9.197  21.779  1.00 95.23      A    N  
ATOM   1123  CA  ALA A 138       3.304   9.128  23.214  1.00 94.12      A    C  
ATOM   1124  C   ALA A 138       3.577  10.494  23.858  1.00 93.24      A    C  
ATOM   1125  O   ALA A 138       3.141  10.731  24.982  1.00 91.17      A    O  
ATOM   1126  CB  ALA A 138       4.464   8.161  23.443  1.00 93.22      A    C  
ATOM   1127  N   VAL A 139       4.332  11.384  23.187  1.00 94.08      A    N  
ATOM   1128  CA  VAL A 139       4.854  12.614  23.813  1.00 93.05      A    C  
ATOM   1129  C   VAL A 139       4.092  13.881  23.457  1.00 92.59      A    C  
ATOM   1130  O   VAL A 139       4.190  14.857  24.194  1.00 89.99      A    O  
ATOM   1131  CB  VAL A 139       6.359  12.829  23.537  1.00 91.15      A    C  
ATOM   1132  CG1 VAL A 139       7.181  11.599  23.926  1.00 83.91      A    C  
ATOM   1133  CG2 VAL A 139       6.673  13.206  22.085  1.00 83.10      A    C  
ATOM   1134  N   ASP A 140       3.366  13.904  22.344  1.00 93.34      A    N  
ATOM   1135  CA  ASP A 140       2.632  15.069  21.859  1.00 94.21      A    C  
ATOM   1136  C   ASP A 140       1.125  14.857  22.034  1.00 94.68      A    C  
ATOM   1137  O   ASP A 140       0.468  14.174  21.247  1.00 93.65      A    O  
ATOM   1138  CB  ASP A 140       3.040  15.381  20.414  1.00 93.91      A    C  
ATOM   1139  CG  ASP A 140       2.395  16.655  19.852  1.00 92.83      A    C  
ATOM   1140  OD1 ASP A 140       1.554  17.271  20.548  1.00 89.21      A    O  
ATOM   1141  OD2 ASP A 140       2.737  17.022  18.706  1.00 87.56      A    O1-
ATOM   1142  N   GLU A 141       0.573  15.484  23.073  1.00 92.04      A    N  
ATOM   1143  CA  GLU A 141      -0.863  15.425  23.376  1.00 92.14      A    C  
ATOM   1144  C   GLU A 141      -1.733  16.055  22.275  1.00 92.84      A    C  
ATOM   1145  O   GLU A 141      -2.943  15.809  22.207  1.00 89.72      A    O  
ATOM   1146  CB  GLU A 141      -1.141  16.131  24.713  1.00 88.57      A    C  
ATOM   1147  CG  GLU A 141      -0.445  15.455  25.908  1.00 75.89      A    C  
ATOM   1148  CD  GLU A 141      -0.804  16.095  27.252  1.00 68.63      A    C  
ATOM   1149  OE1 GLU A 141      -0.401  15.524  28.293  1.00 61.60      A    O  
ATOM   1150  OE2 GLU A 141      -1.475  17.150  27.269  1.00 62.34      A    O1-
ATOM   1151  N   THR A 142      -1.137  16.861  21.380  1.00 92.77      A    N  
ATOM   1152  CA  THR A 142      -1.847  17.494  20.265  1.00 93.00      A    C  
ATOM   1153  C   THR A 142      -1.877  16.633  18.999  1.00 94.31      A    C  
ATOM   1154  O   THR A 142      -2.593  16.962  18.060  1.00 92.80      A    O  
ATOM   1155  CB  THR A 142      -1.309  18.896  19.945  1.00 91.72      A    C  
ATOM   1156  CG2 THR A 142      -1.148  19.769  21.191  1.00 84.58      A    C  
ATOM   1157  OG1 THR A 142      -0.082  18.884  19.257  1.00 86.97      A    O  
ATOM   1158  N   SER A 143      -1.134  15.522  19.001  1.00 95.32      A    N  
ATOM   1159  CA  SER A 143      -1.031  14.605  17.856  1.00 95.93      A    C  
ATOM   1160  C   SER A 143      -2.369  13.991  17.439  1.00 96.76      A    C  
ATOM   1161  O   SER A 143      -2.606  13.775  16.255  1.00 95.83      A    O  
ATOM   1162  CB  SER A 143      -0.035  13.492  18.160  1.00 94.98      A    C  
ATOM   1163  OG  SER A 143      -0.455  12.691  19.250  1.00 92.84      A    O  
ATOM   1164  N   VAL A 144      -3.244  13.740  18.404  1.00 96.65      A    N  
ATOM   1165  CA  VAL A 144      -4.612  13.273  18.177  1.00 96.82      A    C  
ATOM   1166  C   VAL A 144      -5.573  13.906  19.195  1.00 96.42      A    C  
ATOM   1167  O   VAL A 144      -5.165  14.320  20.283  1.00 95.15      A    O  
ATOM   1168  CB  VAL A 144      -4.732  11.730  18.227  1.00 95.93      A    C  
ATOM   1169  CG1 VAL A 144      -3.865  11.038  17.172  1.00 91.94      A    C  
ATOM   1170  CG2 VAL A 144      -4.361  11.146  19.589  1.00 92.26      A    C  
ATOM   1171  N   SER A 145      -6.854  13.955  18.889  1.00 96.21      A    N  
ATOM   1172  CA  SER A 145      -7.851  14.351  19.890  1.00 96.03      A    C  
ATOM   1173  C   SER A 145      -7.900  13.356  21.061  1.00 95.99      A    C  
ATOM   1174  O   SER A 145      -7.710  12.157  20.864  1.00 95.24      A    O  
ATOM   1175  CB  SER A 145      -9.239  14.493  19.260  1.00 95.16      A    C  
ATOM   1176  OG  SER A 145      -9.780  13.230  18.913  1.00 93.22      A    O  
ATOM   1177  N   GLY A 146      -8.262  13.823  22.245  1.00 94.63      A    N  
ATOM   1178  CA  GLY A 146      -8.406  12.950  23.422  1.00 94.56      A    C  
ATOM   1179  C   GLY A 146      -9.360  11.768  23.197  1.00 95.09      A    C  
ATOM   1180  O   GLY A 146      -9.059  10.648  23.591  1.00 93.85      A    O  
ATOM   1181  N   TYR A 147     -10.464  11.989  22.486  1.00 95.02      A    N  
ATOM   1182  CA  TYR A 147     -11.377  10.896  22.119  1.00 95.67      A    C  
ATOM   1183  C   TYR A 147     -10.681   9.816  21.278  1.00 96.04      A    C  
ATOM   1184  O   TYR A 147     -10.780   8.629  21.591  1.00 95.25      A    O  
ATOM   1185  CB  TYR A 147     -12.578  11.462  21.363  1.00 95.14      A    C  
ATOM   1186  CG  TYR A 147     -13.564  10.394  20.927  1.00 95.38      A    C  
ATOM   1187  CD1 TYR A 147     -13.433   9.753  19.673  1.00 93.81      A    C  
ATOM   1188  CD2 TYR A 147     -14.613   9.997  21.788  1.00 93.62      A    C  
ATOM   1189  CE1 TYR A 147     -14.329   8.740  19.289  1.00 92.87      A    C  
ATOM   1190  CE2 TYR A 147     -15.512   8.994  21.406  1.00 92.51      A    C  
ATOM   1191  CZ  TYR A 147     -15.369   8.374  20.155  1.00 93.74      A    C  
ATOM   1192  OH  TYR A 147     -16.252   7.390  19.779  1.00 92.46      A    O  
ATOM   1193  N   ILE A 148      -9.951  10.217  20.228  1.00 96.33      A    N  
ATOM   1194  CA  ILE A 148      -9.232   9.286  19.347  1.00 96.62      A    C  
ATOM   1195  C   ILE A 148      -8.122   8.584  20.129  1.00 96.73      A    C  
ATOM   1196  O   ILE A 148      -8.017   7.366  20.028  1.00 96.29      A    O  
ATOM   1197  CB  ILE A 148      -8.725   9.994  18.073  1.00 96.70      A    C  
ATOM   1198  CG1 ILE A 148      -9.935  10.386  17.196  1.00 95.68      A    C  
ATOM   1199  CG2 ILE A 148      -7.759   9.087  17.274  1.00 96.20      A    C  
ATOM   1200  CD1 ILE A 148      -9.588  11.211  15.950  1.00 94.18      A    C  
ATOM   1201  N   TYR A 149      -7.375   9.308  20.969  1.00 96.36      A    N  
ATOM   1202  CA  TYR A 149      -6.343   8.736  21.841  1.00 96.22      A    C  
ATOM   1203  C   TYR A 149      -6.895   7.561  22.659  1.00 96.29      A    C  
ATOM   1204  O   TYR A 149      -6.386   6.439  22.562  1.00 95.81      A    O  
ATOM   1205  CB  TYR A 149      -5.786   9.844  22.746  1.00 95.50      A    C  
ATOM   1206  CG  TYR A 149      -4.773   9.355  23.759  1.00 95.25      A    C  
ATOM   1207  CD1 TYR A 149      -5.183   8.943  25.043  1.00 93.66      A    C  
ATOM   1208  CD2 TYR A 149      -3.403   9.322  23.434  1.00 93.49      A    C  
ATOM   1209  CE1 TYR A 149      -4.240   8.492  25.988  1.00 92.80      A    C  
ATOM   1210  CE2 TYR A 149      -2.450   8.878  24.371  1.00 92.19      A    C  
ATOM   1211  CZ  TYR A 149      -2.879   8.458  25.643  1.00 93.18      A    C  
ATOM   1212  OH  TYR A 149      -1.950   8.016  26.561  1.00 91.66      A    O  
ATOM   1213  N   HIS A 150      -7.963   7.783  23.398  1.00 95.32      A    N  
ATOM   1214  CA  HIS A 150      -8.560   6.743  24.243  1.00 95.15      A    C  
ATOM   1215  C   HIS A 150      -9.159   5.584  23.434  1.00 95.55      A    C  
ATOM   1216  O   HIS A 150      -8.940   4.424  23.782  1.00 94.87      A    O  
ATOM   1217  CB  HIS A 150      -9.585   7.393  25.172  1.00 94.46      A    C  
ATOM   1218  CG  HIS A 150      -8.969   8.211  26.270  1.00 93.64      A    C  
ATOM   1219  CD2 HIS A 150      -9.113   9.554  26.502  1.00 87.42      A    C  
ATOM   1220  ND1 HIS A 150      -8.126   7.738  27.255  1.00 87.50      A    N  
ATOM   1221  CE1 HIS A 150      -7.774   8.754  28.048  1.00 88.05      A    C  
ATOM   1222  NE2 HIS A 150      -8.353   9.880  27.624  1.00 88.71      A    N  
ATOM   1223  N   LYS A 151      -9.851   5.861  22.331  1.00 96.10      A    N  
ATOM   1224  CA  LYS A 151     -10.412   4.810  21.461  1.00 96.37      A    C  
ATOM   1225  C   LYS A 151      -9.321   3.948  20.815  1.00 96.78      A    C  
ATOM   1226  O   LYS A 151      -9.460   2.723  20.798  1.00 96.08      A    O  
ATOM   1227  CB  LYS A 151     -11.334   5.426  20.393  1.00 96.15      A    C  
ATOM   1228  CG  LYS A 151     -12.724   5.851  20.909  1.00 93.53      A    C  
ATOM   1229  CD  LYS A 151     -13.657   4.668  21.234  1.00 90.35      A    C  
ATOM   1230  CE  LYS A 151     -15.085   5.187  21.495  1.00 86.17      A    C  
ATOM   1231  NZ  LYS A 151     -16.092   4.131  21.795  1.00 79.78      A    N1+
ATOM   1232  N   LEU A 152      -8.215   4.546  20.343  1.00 97.03      A    N  
ATOM   1233  CA  LEU A 152      -7.092   3.811  19.748  1.00 97.22      A    C  
ATOM   1234  C   LEU A 152      -6.385   2.917  20.773  1.00 97.12      A    C  
ATOM   1235  O   LEU A 152      -5.952   1.823  20.426  1.00 96.28      A    O  
ATOM   1236  CB  LEU A 152      -6.088   4.793  19.127  1.00 97.36      A    C  
ATOM   1237  CG  LEU A 152      -6.557   5.495  17.841  1.00 96.64      A    C  
ATOM   1238  CD1 LEU A 152      -5.462   6.436  17.341  1.00 95.37      A    C  
ATOM   1239  CD2 LEU A 152      -6.895   4.526  16.708  1.00 95.00      A    C  
ATOM   1240  N   LEU A 153      -6.310   3.333  22.034  1.00 96.64      A    N  
ATOM   1241  CA  LEU A 153      -5.729   2.524  23.106  1.00 96.33      A    C  
ATOM   1242  C   LEU A 153      -6.695   1.453  23.655  1.00 96.03      A    C  
ATOM   1243  O   LEU A 153      -6.295   0.608  24.451  1.00 94.33      A    O  
ATOM   1244  CB  LEU A 153      -5.207   3.454  24.202  1.00 95.93      A    C  
ATOM   1245  CG  LEU A 153      -4.049   4.373  23.746  1.00 95.37      A    C  
ATOM   1246  CD1 LEU A 153      -3.683   5.302  24.896  1.00 93.66      A    C  
ATOM   1247  CD2 LEU A 153      -2.791   3.600  23.344  1.00 93.10      A    C  
ATOM   1248  N   GLY A 154      -7.947   1.448  23.220  1.00 95.85      A    N  
ATOM   1249  CA  GLY A 154      -8.960   0.500  23.675  1.00 95.60      A    C  
ATOM   1250  C   GLY A 154      -9.555   0.830  25.041  1.00 95.76      A    C  
ATOM   1251  O   GLY A 154     -10.036  -0.066  25.729  1.00 93.49      A    O  
ATOM   1252  N   HIS A 155      -9.514   2.096  25.436  1.00 95.47      A    N  
ATOM   1253  CA  HIS A 155     -10.173   2.572  26.650  1.00 94.91      A    C  
ATOM   1254  C   HIS A 155     -11.683   2.693  26.441  1.00 94.28      A    C  
ATOM   1255  O   HIS A 155     -12.164   2.935  25.332  1.00 91.41      A    O  
ATOM   1256  CB  HIS A 155      -9.573   3.912  27.103  1.00 94.23      A    C  
ATOM   1257  CG  HIS A 155      -8.091   3.910  27.370  1.00 94.36      A    C  
ATOM   1258  CD2 HIS A 155      -7.242   2.838  27.443  1.00 88.27      A    C  
ATOM   1259  ND1 HIS A 155      -7.327   5.040  27.603  1.00 87.64      A    N  
ATOM   1260  CE1 HIS A 155      -6.063   4.655  27.808  1.00 89.15      A    C  
ATOM   1261  NE2 HIS A 155      -5.968   3.326  27.712  1.00 90.31      A    N  
ATOM   1262  N   GLU A 156     -12.433   2.557  27.527  1.00 93.14      A    N  
ATOM   1263  CA  GLU A 156     -13.863   2.813  27.507  1.00 92.75      A    C  
ATOM   1264  C   GLU A 156     -14.121   4.318  27.484  1.00 92.89      A    C  
ATOM   1265  O   GLU A 156     -13.746   5.060  28.388  1.00 89.51      A    O  
ATOM   1266  CB  GLU A 156     -14.567   2.121  28.680  1.00 90.28      A    C  
ATOM   1267  CG  GLU A 156     -14.548   0.601  28.469  1.00 79.20      A    C  
ATOM   1268  CD  GLU A 156     -15.263  -0.205  29.562  1.00 70.16      A    C  
ATOM   1269  OE1 GLU A 156     -15.181  -1.448  29.450  1.00 63.19      A    O  
ATOM   1270  OE2 GLU A 156     -15.837   0.412  30.480  1.00 63.99      A    O1-
ATOM   1271  N   VAL A 157     -14.740   4.776  26.409  1.00 93.25      A    N  
ATOM   1272  CA  VAL A 157     -15.097   6.178  26.186  1.00 92.90      A    C  
ATOM   1273  C   VAL A 157     -16.500   6.217  25.613  1.00 93.18      A    C  
ATOM   1274  O   VAL A 157     -16.803   5.471  24.682  1.00 90.20      A    O  
ATOM   1275  CB  VAL A 157     -14.113   6.880  25.231  1.00 89.93      A    C  
ATOM   1276  CG1 VAL A 157     -14.326   8.394  25.234  1.00 80.05      A    C  
ATOM   1277  CG2 VAL A 157     -12.645   6.634  25.586  1.00 81.51      A    C  
ATOM   1278  N   GLU A 158     -17.333   7.089  26.150  1.00 92.34      A    N  
ATOM   1279  CA  GLU A 158     -18.668   7.317  25.611  1.00 92.36      A    C  
ATOM   1280  C   GLU A 158     -18.607   7.780  24.158  1.00 92.38      A    C  
ATOM   1281  O   GLU A 158     -17.727   8.542  23.756  1.00 89.73      A    O  
ATOM   1282  CB  GLU A 158     -19.436   8.331  26.460  1.00 90.34      A    C  
ATOM   1283  CG  GLU A 158     -19.772   7.783  27.850  1.00 78.14      A    C  
ATOM   1284  CD  GLU A 158     -20.646   8.737  28.686  1.00 69.78      A    C  
ATOM   1285  OE1 GLU A 158     -21.137   8.288  29.738  1.00 62.26      A    O  
ATOM   1286  OE2 GLU A 158     -20.806   9.906  28.273  1.00 64.64      A    O1-
ATOM   1287  N   ASP A 159     -19.550   7.304  23.358  1.00 91.72      A    N  
ATOM   1288  CA  ASP A 159     -19.609   7.683  21.951  1.00 91.57      A    C  
ATOM   1289  C   ASP A 159     -19.984   9.156  21.798  1.00 92.83      A    C  
ATOM   1290  O   ASP A 159     -20.987   9.639  22.322  1.00 89.42      A    O  
ATOM   1291  CB  ASP A 159     -20.532   6.755  21.169  1.00 87.10      A    C  
ATOM   1292  CG  ASP A 159     -19.915   5.380  20.888  1.00 81.32      A    C  
ATOM   1293  OD1 ASP A 159     -18.660   5.258  20.853  1.00 75.96      A    O  
ATOM   1294  OD2 ASP A 159     -20.701   4.441  20.630  1.00 75.04      A    O1-
ATOM   1295  N   VAL A 160     -19.158   9.870  21.040  1.00 92.99      A    N  
ATOM   1296  CA  VAL A 160     -19.354  11.284  20.743  1.00 93.59      A    C  
ATOM   1297  C   VAL A 160     -19.905  11.438  19.330  1.00 94.53      A    C  
ATOM   1298  O   VAL A 160     -19.465  10.759  18.401  1.00 92.61      A    O  
ATOM   1299  CB  VAL A 160     -18.058  12.083  20.962  1.00 90.36      A    C  
ATOM   1300  CG1 VAL A 160     -18.243  13.568  20.657  1.00 81.79      A    C  
ATOM   1301  CG2 VAL A 160     -17.575  11.967  22.417  1.00 82.85      A    C  
ATOM   1302  N   ILE A 161     -20.856  12.354  19.176  1.00 93.48      A    N  
ATOM   1303  CA  ILE A 161     -21.383  12.757  17.867  1.00 93.56      A    C  
ATOM   1304  C   ILE A 161     -20.787  14.115  17.499  1.00 93.54      A    C  
ATOM   1305  O   ILE A 161     -20.813  15.061  18.290  1.00 90.60      A    O  
ATOM   1306  CB  ILE A 161     -22.925  12.743  17.857  1.00 90.77      A    C  
ATOM   1307  CG1 ILE A 161     -23.447  11.317  18.166  1.00 81.57      A    C  
ATOM   1308  CG2 ILE A 161     -23.455  13.229  16.499  1.00 78.81      A    C  
ATOM   1309  CD1 ILE A 161     -24.973  11.201  18.258  1.00 70.52      A    C  
ATOM   1310  N   ILE A 162     -20.275  14.228  16.288  1.00 92.86      A    N  
ATOM   1311  CA  ILE A 162     -19.824  15.493  15.714  1.00 92.14      A    C  
ATOM   1312  C   ILE A 162     -21.058  16.267  15.249  1.00 91.76      A    C  
ATOM   1313  O   ILE A 162     -21.809  15.812  14.383  1.00 88.43      A    O  
ATOM   1314  CB  ILE A 162     -18.805  15.276  14.573  1.00 90.49      A    C  
ATOM   1315  CG1 ILE A 162     -17.546  14.560  15.121  1.00 87.43      A    C  
ATOM   1316  CG2 ILE A 162     -18.425  16.619  13.929  1.00 87.18      A    C  
ATOM   1317  CD1 ILE A 162     -16.483  14.259  14.063  1.00 84.65      A    C  
ATOM   1318  N   LYS A 163     -21.236  17.464  15.782  1.00 88.90      A    N  
ATOM   1319  CA  LYS A 163     -22.220  18.404  15.259  1.00 88.06      A    C  
ATOM   1320  C   LYS A 163     -21.683  18.971  13.951  1.00 87.97      A    C  
ATOM   1321  O   LYS A 163     -20.811  19.841  13.957  1.00 83.11      A    O  
ATOM   1322  CB  LYS A 163     -22.539  19.502  16.284  1.00 84.63      A    C  
ATOM   1323  CG  LYS A 163     -23.282  18.945  17.505  1.00 74.18      A    C  
ATOM   1324  CD  LYS A 163     -23.694  20.086  18.450  1.00 65.86      A    C  
ATOM   1325  CE  LYS A 163     -24.436  19.521  19.661  1.00 55.96      A    C  
ATOM   1326  NZ  LYS A 163     -24.890  20.593  20.589  1.00 47.37      A    N1+
ATOM   1327  N   CYS A 164     -22.187  18.475  12.836  1.00 87.13      A    N  
ATOM   1328  CA  CYS A 164     -21.892  18.987  11.515  1.00 86.72      A    C  
ATOM   1329  C   CYS A 164     -23.189  19.196  10.725  1.00 88.24      A    C  
ATOM   1330  O   CYS A 164     -24.211  18.547  10.978  1.00 85.68      A    O  
ATOM   1331  CB  CYS A 164     -20.898  18.057  10.798  1.00 81.92      A    C  
ATOM   1332  SG  CYS A 164     -21.650  16.456  10.397  1.00 79.98      A    S  
ATOM   1333  N   GLN A 165     -23.141  20.106   9.759  1.00 86.51      A    N  
ATOM   1334  CA  GLN A 165     -24.245  20.276   8.826  1.00 87.34      A    C  
ATOM   1335  C   GLN A 165     -24.165  19.176   7.772  1.00 89.47      A    C  
ATOM   1336  O   GLN A 165     -23.223  19.126   6.987  1.00 86.43      A    O  
ATOM   1337  CB  GLN A 165     -24.212  21.691   8.240  1.00 82.75      A    C  
ATOM   1338  CG  GLN A 165     -25.498  22.003   7.457  1.00 70.97      A    C  
ATOM   1339  CD  GLN A 165     -25.559  23.467   7.008  1.00 63.64      A    C  
ATOM   1340  NE2 GLN A 165     -26.673  23.899   6.461  1.00 54.57      A    N  
ATOM   1341  OE1 GLN A 165     -24.626  24.231   7.134  1.00 56.73      A    O  
ATOM   1342  N   LEU A 166     -25.149  18.286   7.764  1.00 91.07      A    N  
ATOM   1343  CA  LEU A 166     -25.212  17.244   6.750  1.00 92.66      A    C  
ATOM   1344  C   LEU A 166     -25.616  17.846   5.394  1.00 93.30      A    C  
ATOM   1345  O   LEU A 166     -26.486  18.720   5.345  1.00 91.07      A    O  
ATOM   1346  CB  LEU A 166     -26.186  16.132   7.169  1.00 90.75      A    C  
ATOM   1347  CG  LEU A 166     -25.731  15.309   8.382  1.00 90.06      A    C  
ATOM   1348  CD1 LEU A 166     -26.835  14.303   8.740  1.00 87.12      A    C  
ATOM   1349  CD2 LEU A 166     -24.440  14.528   8.115  1.00 87.23      A    C  
ATOM   1350  N   PRO A 167     -25.023  17.390   4.288  1.00 93.51      A    N  
ATOM   1351  CA  PRO A 167     -25.419  17.829   2.964  1.00 93.53      A    C  
ATOM   1352  C   PRO A 167     -26.848  17.367   2.638  1.00 94.11      A    C  
ATOM   1353  O   PRO A 167     -27.284  16.297   3.062  1.00 92.47      A    O  
ATOM   1354  CB  PRO A 167     -24.370  17.236   2.022  1.00 91.68      A    C  
ATOM   1355  CG  PRO A 167     -23.915  15.970   2.750  1.00 90.65      A    C  
ATOM   1356  CD  PRO A 167     -23.988  16.370   4.217  1.00 93.09      A    C  
ATOM   1357  N   LYS A 168     -27.567  18.169   1.836  1.00 93.01      A    N  
ATOM   1358  CA  LYS A 168     -28.901  17.781   1.336  1.00 92.71      A    C  
ATOM   1359  C   LYS A 168     -28.830  16.590   0.379  1.00 93.25      A    C  
ATOM   1360  O   LYS A 168     -29.695  15.725   0.402  1.00 90.17      A    O  
ATOM   1361  CB  LYS A 168     -29.588  18.965   0.644  1.00 91.37      A    C  
ATOM   1362  CG  LYS A 168     -29.988  20.084   1.615  1.00 82.37      A    C  
ATOM   1363  CD  LYS A 168     -30.780  21.175   0.873  1.00 71.97      A    C  
ATOM   1364  CE  LYS A 168     -31.213  22.283   1.833  1.00 61.62      A    C  
ATOM   1365  NZ  LYS A 168     -32.025  23.330   1.149  1.00 50.26      A    N1+
ATOM   1366  N   ARG A 169     -27.785  16.565  -0.456  1.00 93.35      A    N  
ATOM   1367  CA  ARG A 169     -27.483  15.474  -1.385  1.00 93.92      A    C  
ATOM   1368  C   ARG A 169     -26.120  14.904  -1.016  1.00 94.93      A    C  
ATOM   1369  O   ARG A 169     -25.147  15.649  -0.951  1.00 92.31      A    O  
ATOM   1370  CB  ARG A 169     -27.536  15.987  -2.839  1.00 91.11      A    C  
ATOM   1371  CG  ARG A 169     -27.391  14.858  -3.876  1.00 80.34      A    C  
ATOM   1372  CD  ARG A 169     -27.520  15.397  -5.317  1.00 74.83      A    C  
ATOM   1373  NE  ARG A 169     -27.378  14.326  -6.328  1.00 63.23      A    N  
ATOM   1374  CZ  ARG A 169     -27.480  14.461  -7.644  1.00 55.72      A    C  
ATOM   1375  NH1 ARG A 169     -27.736  15.606  -8.202  1.00 50.61      A    N1+
ATOM   1376  NH2 ARG A 169     -27.322  13.434  -8.426  1.00 46.92      A    N  
ATOM   1377  N   PHE A 170     -26.064  13.611  -0.752  1.00 94.59      A    N  
ATOM   1378  CA  PHE A 170     -24.819  12.942  -0.368  1.00 95.01      A    C  
ATOM   1379  C   PHE A 170     -23.905  12.641  -1.561  1.00 95.57      A    C  
ATOM   1380  O   PHE A 170     -22.691  12.672  -1.396  1.00 92.55      A    O  
ATOM   1381  CB  PHE A 170     -25.129  11.667   0.434  1.00 93.73      A    C  
ATOM   1382  CG  PHE A 170     -25.589  11.961   1.839  1.00 94.69      A    C  
ATOM   1383  CD1 PHE A 170     -24.636  12.206   2.847  1.00 92.50      A    C  
ATOM   1384  CD2 PHE A 170     -26.958  12.038   2.145  1.00 92.84      A    C  
ATOM   1385  CE1 PHE A 170     -25.047  12.522   4.151  1.00 91.33      A    C  
ATOM   1386  CE2 PHE A 170     -27.375  12.357   3.449  1.00 91.51      A    C  
ATOM   1387  CZ  PHE A 170     -26.417  12.609   4.452  1.00 92.44      A    C  
ATOM   1388  N   THR A 171     -24.456  12.416  -2.750  1.00 95.23      A    N  
ATOM   1389  CA  THR A 171     -23.687  12.271  -3.982  1.00 94.95      A    C  
ATOM   1390  C   THR A 171     -22.832  13.512  -4.223  1.00 95.19      A    C  
ATOM   1391  O   THR A 171     -23.343  14.639  -4.212  1.00 93.85      A    O  
ATOM   1392  CB  THR A 171     -24.617  12.036  -5.184  1.00 92.94      A    C  
ATOM   1393  CG2 THR A 171     -23.837  11.834  -6.481  1.00 85.38      A    C  
ATOM   1394  OG1 THR A 171     -25.399  10.885  -4.944  1.00 85.98      A    O  
ATOM   1395  N   ALA A 172     -21.535  13.320  -4.418  1.00 95.58      A    N  
ATOM   1396  CA  ALA A 172     -20.610  14.386  -4.748  1.00 95.35      A    C  
ATOM   1397  C   ALA A 172     -20.713  14.776  -6.228  1.00 95.55      A    C  
ATOM   1398  O   ALA A 172     -21.039  13.949  -7.082  1.00 93.73      A    O  
ATOM   1399  CB  ALA A 172     -19.187  13.962  -4.366  1.00 93.91      A    C  
ATOM   1400  N   GLN A 173     -20.400  16.026  -6.531  1.00 94.84      A    N  
ATOM   1401  CA  GLN A 173     -20.277  16.482  -7.913  1.00 94.14      A    C  
ATOM   1402  C   GLN A 173     -19.203  15.660  -8.643  1.00 95.35      A    C  
ATOM   1403  O   GLN A 173     -18.176  15.334  -8.064  1.00 92.05      A    O  
ATOM   1404  CB  GLN A 173     -19.943  17.983  -7.893  1.00 90.11      A    C  
ATOM   1405  CG  GLN A 173     -19.801  18.569  -9.306  1.00 82.53      A    C  
ATOM   1406  CD  GLN A 173     -19.493  20.075  -9.294  1.00 79.17      A    C  
ATOM   1407  NE2 GLN A 173     -19.166  20.644 -10.425  1.00 68.41      A    N  
ATOM   1408  OE1 GLN A 173     -19.567  20.749  -8.278  1.00 72.00      A    O  
ATOM   1409  N   GLY A 174     -19.456  15.320  -9.907  1.00 94.90      A    N  
ATOM   1410  CA  GLY A 174     -18.500  14.572 -10.734  1.00 95.32      A    C  
ATOM   1411  C   GLY A 174     -18.376  13.077 -10.421  1.00 96.41      A    C  
ATOM   1412  O   GLY A 174     -17.640  12.370 -11.109  1.00 93.79      A    O  
ATOM   1413  N   LEU A 175     -19.085  12.585  -9.397  1.00 96.30      A    N  
ATOM   1414  CA  LEU A 175     -19.109  11.165  -9.031  1.00 96.46      A    C  
ATOM   1415  C   LEU A 175     -20.491  10.542  -9.295  1.00 96.03      A    C  
ATOM   1416  O   LEU A 175     -21.503  11.246  -9.259  1.00 94.00      A    O  
ATOM   1417  CB  LEU A 175     -18.667  10.983  -7.569  1.00 96.16      A    C  
ATOM   1418  CG  LEU A 175     -17.222  11.435  -7.262  1.00 95.91      A    C  
ATOM   1419  CD1 LEU A 175     -16.887  11.069  -5.811  1.00 94.34      A    C  
ATOM   1420  CD2 LEU A 175     -16.176  10.763  -8.155  1.00 94.11      A    C  
ATOM   1421  N   PRO A 176     -20.557   9.222  -9.525  1.00 95.87      A    N  
ATOM   1422  CA  PRO A 176     -21.820   8.519  -9.698  1.00 94.79      A    C  
ATOM   1423  C   PRO A 176     -22.673   8.560  -8.423  1.00 95.56      A    C  
ATOM   1424  O   PRO A 176     -22.167   8.733  -7.308  1.00 94.55      A    O  
ATOM   1425  CB  PRO A 176     -21.440   7.090 -10.094  1.00 92.76      A    C  
ATOM   1426  CG  PRO A 176     -20.068   6.901  -9.456  1.00 90.75      A    C  
ATOM   1427  CD  PRO A 176     -19.442   8.286  -9.587  1.00 94.19      A    C  
ATOM   1428  N   ASP A 177     -23.974   8.367  -8.591  1.00 96.24      A    N  
ATOM   1429  CA  ASP A 177     -24.909   8.305  -7.481  1.00 96.23      A    C  
ATOM   1430  C   ASP A 177     -24.591   7.136  -6.540  1.00 96.89      A    C  
ATOM   1431  O   ASP A 177     -24.248   6.025  -6.954  1.00 95.49      A    O  
ATOM   1432  CB  ASP A 177     -26.364   8.235  -7.982  1.00 94.39      A    C  
ATOM   1433  CG  ASP A 177     -26.900   9.593  -8.452  1.00 89.11      A    C  
ATOM   1434  OD1 ASP A 177     -26.511  10.637  -7.869  1.00 83.56      A    O  
ATOM   1435  OD2 ASP A 177     -27.762   9.621  -9.355  1.00 83.31      A    O1-
ATOM   1436  N   LEU A 178     -24.709   7.410  -5.252  1.00 97.26      A    N  
ATOM   1437  CA  LEU A 178     -24.477   6.428  -4.205  1.00 97.45      A    C  
ATOM   1438  C   LEU A 178     -25.725   5.561  -3.986  1.00 97.46      A    C  
ATOM   1439  O   LEU A 178     -26.845   6.067  -3.950  1.00 96.31      A    O  
ATOM   1440  CB  LEU A 178     -24.080   7.133  -2.908  1.00 97.13      A    C  
ATOM   1441  CG  LEU A 178     -22.796   7.978  -2.968  1.00 96.10      A    C  
ATOM   1442  CD1 LEU A 178     -22.524   8.509  -1.554  1.00 94.21      A    C  
ATOM   1443  CD2 LEU A 178     -21.572   7.183  -3.426  1.00 93.65      A    C  
ATOM   1444  N   ASN A 179     -25.512   4.277  -3.723  1.00 97.36      A    N  
ATOM   1445  CA  ASN A 179     -26.578   3.398  -3.233  1.00 97.24      A    C  
ATOM   1446  C   ASN A 179     -26.898   3.664  -1.751  1.00 97.47      A    C  
ATOM   1447  O   ASN A 179     -26.159   4.351  -1.041  1.00 97.08      A    O  
ATOM   1448  CB  ASN A 179     -26.214   1.931  -3.543  1.00 96.86      A    C  
ATOM   1449  CG  ASN A 179     -25.066   1.395  -2.702  1.00 97.24      A    C  
ATOM   1450  ND2 ASN A 179     -24.110   0.742  -3.316  1.00 93.50      A    N  
ATOM   1451  OD1 ASN A 179     -25.017   1.534  -1.496  1.00 94.28      A    O  
ATOM   1452  N   HIS A 180     -27.984   3.076  -1.254  1.00 96.99      A    N  
ATOM   1453  CA  HIS A 180     -28.442   3.277   0.125  1.00 96.59      A    C  
ATOM   1454  C   HIS A 180     -27.389   2.920   1.188  1.00 96.97      A    C  
ATOM   1455  O   HIS A 180     -27.242   3.639   2.176  1.00 96.47      A    O  
ATOM   1456  CB  HIS A 180     -29.714   2.447   0.346  1.00 95.20      A    C  
ATOM   1457  CG  HIS A 180     -30.893   2.938  -0.449  1.00 84.19      A    C  
ATOM   1458  CD2 HIS A 180     -31.846   3.828  -0.021  1.00 71.27      A    C  
ATOM   1459  ND1 HIS A 180     -31.218   2.605  -1.745  1.00 71.12      A    N  
ATOM   1460  CE1 HIS A 180     -32.335   3.269  -2.084  1.00 65.91      A    C  
ATOM   1461  NE2 HIS A 180     -32.753   4.020  -1.061  1.00 67.04      A    N  
ATOM   1462  N   SER A 181     -26.639   1.853   0.986  1.00 97.43      A    N  
ATOM   1463  CA  SER A 181     -25.581   1.421   1.904  1.00 97.45      A    C  
ATOM   1464  C   SER A 181     -24.422   2.430   1.951  1.00 97.96      A    C  
ATOM   1465  O   SER A 181     -23.948   2.805   3.028  1.00 97.28      A    O  
ATOM   1466  CB  SER A 181     -25.077   0.040   1.474  1.00 95.74      A    C  
ATOM   1467  OG  SER A 181     -24.062  -0.419   2.334  1.00 88.06      A    O  
ATOM   1468  N   GLN A 182     -24.025   2.949   0.794  1.00 97.99      A    N  
ATOM   1469  CA  GLN A 182     -22.994   3.974   0.664  1.00 98.08      A    C  
ATOM   1470  C   GLN A 182     -23.451   5.309   1.278  1.00 98.00      A    C  
ATOM   1471  O   GLN A 182     -22.707   5.926   2.032  1.00 97.78      A    O  
ATOM   1472  CB  GLN A 182     -22.640   4.145  -0.814  1.00 97.97      A    C  
ATOM   1473  CG  GLN A 182     -21.903   2.934  -1.425  1.00 97.53      A    C  
ATOM   1474  CD  GLN A 182     -21.829   3.013  -2.948  1.00 97.77      A    C  
ATOM   1475  NE2 GLN A 182     -20.894   2.318  -3.566  1.00 93.79      A    N  
ATOM   1476  OE1 GLN A 182     -22.598   3.678  -3.611  1.00 94.88      A    O  
ATOM   1477  N   VAL A 183     -24.692   5.734   1.023  1.00 97.94      A    N  
ATOM   1478  CA  VAL A 183     -25.266   6.943   1.631  1.00 97.84      A    C  
ATOM   1479  C   VAL A 183     -25.280   6.828   3.161  1.00 97.72      A    C  
ATOM   1480  O   VAL A 183     -24.888   7.765   3.855  1.00 97.47      A    O  
ATOM   1481  CB  VAL A 183     -26.691   7.221   1.107  1.00 97.28      A    C  
ATOM   1482  CG1 VAL A 183     -27.403   8.349   1.879  1.00 95.07      A    C  
ATOM   1483  CG2 VAL A 183     -26.649   7.649  -0.365  1.00 95.21      A    C  
ATOM   1484  N   TYR A 184     -25.695   5.679   3.691  1.00 97.72      A    N  
ATOM   1485  CA  TYR A 184     -25.679   5.423   5.132  1.00 97.64      A    C  
ATOM   1486  C   TYR A 184     -24.257   5.514   5.711  1.00 97.65      A    C  
ATOM   1487  O   TYR A 184     -24.058   6.154   6.750  1.00 97.34      A    O  
ATOM   1488  CB  TYR A 184     -26.309   4.057   5.421  1.00 97.34      A    C  
ATOM   1489  CG  TYR A 184     -26.261   3.698   6.892  1.00 96.63      A    C  
ATOM   1490  CD1 TYR A 184     -25.263   2.827   7.380  1.00 94.63      A    C  
ATOM   1491  CD2 TYR A 184     -27.192   4.262   7.785  1.00 94.57      A    C  
ATOM   1492  CE1 TYR A 184     -25.197   2.527   8.757  1.00 93.67      A    C  
ATOM   1493  CE2 TYR A 184     -27.133   3.961   9.163  1.00 93.26      A    C  
ATOM   1494  CZ  TYR A 184     -26.129   3.099   9.641  1.00 93.89      A    C  
ATOM   1495  OH  TYR A 184     -26.059   2.807  10.980  1.00 92.18      A    O  
ATOM   1496  N   ALA A 185     -23.263   4.944   5.025  1.00 97.91      A    N  
ATOM   1497  CA  ALA A 185     -21.869   5.034   5.427  1.00 98.10      A    C  
ATOM   1498  C   ALA A 185     -21.399   6.499   5.461  1.00 98.13      A    C  
ATOM   1499  O   ALA A 185     -20.967   6.972   6.513  1.00 97.81      A    O  
ATOM   1500  CB  ALA A 185     -21.007   4.167   4.503  1.00 98.14      A    C  
ATOM   1501  N   VAL A 186     -21.578   7.254   4.375  1.00 98.02      A    N  
ATOM   1502  CA  VAL A 186     -21.200   8.673   4.287  1.00 97.88      A    C  
ATOM   1503  C   VAL A 186     -21.864   9.489   5.402  1.00 97.66      A    C  
ATOM   1504  O   VAL A 186     -21.180  10.175   6.161  1.00 97.18      A    O  
ATOM   1505  CB  VAL A 186     -21.545   9.264   2.904  1.00 97.71      A    C  
ATOM   1506  CG1 VAL A 186     -21.246  10.770   2.834  1.00 96.91      A    C  
ATOM   1507  CG2 VAL A 186     -20.734   8.597   1.789  1.00 96.91      A    C  
ATOM   1508  N   LYS A 187     -23.184   9.361   5.559  1.00 97.47      A    N  
ATOM   1509  CA  LYS A 187     -23.937  10.075   6.598  1.00 97.14      A    C  
ATOM   1510  C   LYS A 187     -23.402   9.775   7.996  1.00 96.93      A    C  
ATOM   1511  O   LYS A 187     -23.261  10.685   8.807  1.00 96.22      A    O  
ATOM   1512  CB  LYS A 187     -25.424   9.705   6.476  1.00 96.24      A    C  
ATOM   1513  CG  LYS A 187     -26.294  10.418   7.524  1.00 91.14      A    C  
ATOM   1514  CD  LYS A 187     -27.767  10.033   7.367  1.00 88.68      A    C  
ATOM   1515  CE  LYS A 187     -28.595  10.704   8.465  1.00 78.12      A    C  
ATOM   1516  NZ  LYS A 187     -30.023  10.301   8.407  1.00 72.37      A    N1+
ATOM   1517  N   THR A 188     -23.128   8.520   8.283  1.00 97.45      A    N  
ATOM   1518  CA  THR A 188     -22.710   8.080   9.617  1.00 97.15      A    C  
ATOM   1519  C   THR A 188     -21.299   8.554   9.947  1.00 97.25      A    C  
ATOM   1520  O   THR A 188     -21.082   9.095  11.027  1.00 96.61      A    O  
ATOM   1521  CB  THR A 188     -22.812   6.553   9.748  1.00 96.68      A    C  
ATOM   1522  CG2 THR A 188     -22.539   6.087  11.183  1.00 92.24      A    C  
ATOM   1523  OG1 THR A 188     -24.122   6.124   9.449  1.00 93.17      A    O  
ATOM   1524  N   VAL A 189     -20.346   8.412   9.026  1.00 97.51      A    N  
ATOM   1525  CA  VAL A 189     -18.943   8.775   9.284  1.00 97.65      A    C  
ATOM   1526  C   VAL A 189     -18.739  10.281   9.431  1.00 97.45      A    C  
ATOM   1527  O   VAL A 189     -17.942  10.691  10.262  1.00 96.44      A    O  
ATOM   1528  CB  VAL A 189     -17.961   8.204   8.244  1.00 96.84      A    C  
ATOM   1529  CG1 VAL A 189     -18.079   6.683   8.153  1.00 91.04      A    C  
ATOM   1530  CG2 VAL A 189     -18.132   8.818   6.856  1.00 91.24      A    C  
ATOM   1531  N   LEU A 190     -19.499  11.103   8.716  1.00 97.41      A    N  
ATOM   1532  CA  LEU A 190     -19.442  12.562   8.860  1.00 97.03      A    C  
ATOM   1533  C   LEU A 190     -19.824  13.029  10.278  1.00 96.56      A    C  
ATOM   1534  O   LEU A 190     -19.359  14.080  10.717  1.00 95.35      A    O  
ATOM   1535  CB  LEU A 190     -20.369  13.214   7.819  1.00 96.92      A    C  
ATOM   1536  CG  LEU A 190     -19.874  13.140   6.357  1.00 96.54      A    C  
ATOM   1537  CD1 LEU A 190     -20.942  13.733   5.431  1.00 95.79      A    C  
ATOM   1538  CD2 LEU A 190     -18.574  13.906   6.129  1.00 95.34      A    C  
ATOM   1539  N   GLN A 191     -20.601  12.235  10.999  1.00 96.82      A    N  
ATOM   1540  CA  GLN A 191     -21.090  12.548  12.347  1.00 96.54      A    C  
ATOM   1541  C   GLN A 191     -20.273  11.877  13.470  1.00 96.39      A    C  
ATOM   1542  O   GLN A 191     -20.643  12.000  14.639  1.00 94.91      A    O  
ATOM   1543  CB  GLN A 191     -22.568  12.182  12.442  1.00 95.68      A    C  
ATOM   1544  CG  GLN A 191     -23.431  12.989  11.463  1.00 93.96      A    C  
ATOM   1545  CD  GLN A 191     -24.916  12.697  11.681  1.00 92.68      A    C  
ATOM   1546  NE2 GLN A 191     -25.674  13.670  12.115  1.00 81.81      A    N  
ATOM   1547  OE1 GLN A 191     -25.409  11.603  11.484  1.00 84.39      A    O  
ATOM   1548  N   ARG A 192     -19.183  11.162  13.155  1.00 96.77      A    N  
ATOM   1549  CA  ARG A 192     -18.387  10.436  14.148  1.00 96.73      A    C  
ATOM   1550  C   ARG A 192     -16.911  10.831  14.095  1.00 97.20      A    C  
ATOM   1551  O   ARG A 192     -16.364  10.979  13.004  1.00 96.60      A    O  
ATOM   1552  CB  ARG A 192     -18.549   8.914  13.945  1.00 95.40      A    C  
ATOM   1553  CG  ARG A 192     -19.954   8.437  14.324  1.00 89.82      A    C  
ATOM   1554  CD  ARG A 192     -20.043   6.914  14.189  1.00 84.70      A    C  
ATOM   1555  NE  ARG A 192     -21.368   6.404  14.564  1.00 76.58      A    N  
ATOM   1556  CZ  ARG A 192     -21.740   5.133  14.552  1.00 69.31      A    C  
ATOM   1557  NH1 ARG A 192     -20.925   4.176  14.188  1.00 63.52      A    N1+
ATOM   1558  NH2 ARG A 192     -22.953   4.807  14.911  1.00 61.66      A    N  
ATOM   1559  N   PRO A 193     -16.232  10.947  15.249  1.00 96.94      A    N  
ATOM   1560  CA  PRO A 193     -14.803  11.248  15.281  1.00 96.93      A    C  
ATOM   1561  C   PRO A 193     -13.923  10.054  14.892  1.00 97.57      A    C  
ATOM   1562  O   PRO A 193     -12.806  10.247  14.435  1.00 97.24      A    O  
ATOM   1563  CB  PRO A 193     -14.535  11.733  16.709  1.00 95.81      A    C  
ATOM   1564  CG  PRO A 193     -15.601  11.021  17.531  1.00 92.94      A    C  
ATOM   1565  CD  PRO A 193     -16.795  10.914  16.589  1.00 95.57      A    C  
ATOM   1566  N   LEU A 194     -14.425   8.835  15.053  1.00 97.54      A    N  
ATOM   1567  CA  LEU A 194     -13.741   7.625  14.602  1.00 97.81      A    C  
ATOM   1568  C   LEU A 194     -14.756   6.695  13.927  1.00 98.08      A    C  
ATOM   1569  O   LEU A 194     -15.787   6.379  14.513  1.00 97.47      A    O  
ATOM   1570  CB  LEU A 194     -13.041   6.955  15.796  1.00 97.71      A    C  
ATOM   1571  CG  LEU A 194     -12.325   5.630  15.472  1.00 97.37      A    C  
ATOM   1572  CD1 LEU A 194     -11.186   5.805  14.466  1.00 96.03      A    C  
ATOM   1573  CD2 LEU A 194     -11.725   5.057  16.755  1.00 95.45      A    C  
ATOM   1574  N   SER A 195     -14.448   6.260  12.717  1.00 98.15      A    N  
ATOM   1575  CA  SER A 195     -15.289   5.321  11.971  1.00 98.37      A    C  
ATOM   1576  C   SER A 195     -14.454   4.316  11.193  1.00 98.65      A    C  
ATOM   1577  O   SER A 195     -13.408   4.657  10.652  1.00 98.41      A    O  
ATOM   1578  CB  SER A 195     -16.206   6.067  10.999  1.00 97.51      A    C  
ATOM   1579  OG  SER A 195     -17.056   6.949  11.698  1.00 93.70      A    O  
ATOM   1580  N   LEU A 196     -14.976   3.099  11.098  1.00 98.62      A    N  
ATOM   1581  CA  LEU A 196     -14.467   2.045  10.239  1.00 98.60      A    C  
ATOM   1582  C   LEU A 196     -15.491   1.786   9.132  1.00 98.75      A    C  
ATOM   1583  O   LEU A 196     -16.678   1.627   9.412  1.00 98.34      A    O  
ATOM   1584  CB  LEU A 196     -14.208   0.765  11.056  1.00 98.41      A    C  
ATOM   1585  CG  LEU A 196     -13.372   0.925  12.338  1.00 96.97      A    C  
ATOM   1586  CD1 LEU A 196     -13.162  -0.430  13.008  1.00 95.35      A    C  
ATOM   1587  CD2 LEU A 196     -11.990   1.526  12.063  1.00 94.77      A    C  
ATOM   1588  N   ILE A 197     -15.044   1.750   7.873  1.00 98.74      A    N  
ATOM   1589  CA  ILE A 197     -15.863   1.323   6.739  1.00 98.70      A    C  
ATOM   1590  C   ILE A 197     -15.279   0.035   6.182  1.00 98.77      A    C  
ATOM   1591  O   ILE A 197     -14.144   0.032   5.689  1.00 98.51      A    O  
ATOM   1592  CB  ILE A 197     -15.971   2.423   5.657  1.00 98.69      A    C  
ATOM   1593  CG1 ILE A 197     -16.665   3.672   6.238  1.00 98.04      A    C  
ATOM   1594  CG2 ILE A 197     -16.744   1.895   4.428  1.00 98.31      A    C  
ATOM   1595  CD1 ILE A 197     -16.766   4.847   5.250  1.00 96.33      A    C  
ATOM   1596  N   GLN A 198     -16.052  -1.037   6.231  1.00 98.60      A    N  
ATOM   1597  CA  GLN A 198     -15.714  -2.274   5.539  1.00 98.50      A    C  
ATOM   1598  C   GLN A 198     -16.241  -2.207   4.108  1.00 98.55      A    C  
ATOM   1599  O   GLN A 198     -17.446  -2.067   3.886  1.00 98.26      A    O  
ATOM   1600  CB  GLN A 198     -16.268  -3.475   6.310  1.00 98.29      A    C  
ATOM   1601  CG  GLN A 198     -15.741  -4.799   5.733  1.00 97.71      A    C  
ATOM   1602  CD  GLN A 198     -16.366  -6.036   6.391  1.00 97.49      A    C  
ATOM   1603  NE2 GLN A 198     -15.797  -7.196   6.178  1.00 92.67      A    N  
ATOM   1604  OE1 GLN A 198     -17.379  -5.979   7.076  1.00 93.76      A    O  
ATOM   1605  N   GLY A 199     -15.333  -2.308   3.132  1.00 98.26      A    N  
ATOM   1606  CA  GLY A 199     -15.644  -2.322   1.711  1.00 98.16      A    C  
ATOM   1607  C   GLY A 199     -15.358  -3.691   1.098  1.00 98.20      A    C  
ATOM   1608  O   GLY A 199     -14.253  -3.876   0.590  1.00 97.35      A    O  
ATOM   1609  N   PRO A 200     -16.324  -4.635   1.117  1.00 98.37      A    N  
ATOM   1610  CA  PRO A 200     -16.167  -5.916   0.449  1.00 98.36      A    C  
ATOM   1611  C   PRO A 200     -15.851  -5.764  -1.054  1.00 98.22      A    C  
ATOM   1612  O   PRO A 200     -16.050  -4.688  -1.632  1.00 97.62      A    O  
ATOM   1613  CB  PRO A 200     -17.471  -6.678   0.690  1.00 98.21      A    C  
ATOM   1614  CG  PRO A 200     -18.017  -6.057   1.975  1.00 97.70      A    C  
ATOM   1615  CD  PRO A 200     -17.589  -4.603   1.842  1.00 98.36      A    C  
ATOM   1616  N   PRO A 201     -15.386  -6.825  -1.733  1.00 98.17      A    N  
ATOM   1617  CA  PRO A 201     -15.037  -6.757  -3.141  1.00 98.09      A    C  
ATOM   1618  C   PRO A 201     -16.162  -6.205  -4.029  1.00 97.99      A    C  
ATOM   1619  O   PRO A 201     -17.297  -6.685  -4.006  1.00 96.88      A    O  
ATOM   1620  CB  PRO A 201     -14.656  -8.191  -3.530  1.00 97.49      A    C  
ATOM   1621  CG  PRO A 201     -14.159  -8.784  -2.213  1.00 96.28      A    C  
ATOM   1622  CD  PRO A 201     -15.065  -8.125  -1.178  1.00 97.75      A    C  
ATOM   1623  N   GLY A 202     -15.841  -5.180  -4.834  1.00 97.57      A    N  
ATOM   1624  CA  GLY A 202     -16.783  -4.598  -5.786  1.00 97.31      A    C  
ATOM   1625  C   GLY A 202     -17.865  -3.682  -5.196  1.00 97.66      A    C  
ATOM   1626  O   GLY A 202     -18.758  -3.274  -5.932  1.00 96.44      A    O  
ATOM   1627  N   THR A 203     -17.795  -3.314  -3.914  1.00 98.06      A    N  
ATOM   1628  CA  THR A 203     -18.852  -2.515  -3.246  1.00 98.17      A    C  
ATOM   1629  C   THR A 203     -18.718  -0.994  -3.387  1.00 97.91      A    C  
ATOM   1630  O   THR A 203     -19.452  -0.237  -2.739  1.00 96.85      A    O  
ATOM   1631  CB  THR A 203     -18.989  -2.897  -1.770  1.00 97.94      A    C  
ATOM   1632  CG2 THR A 203     -19.409  -4.360  -1.603  1.00 96.60      A    C  
ATOM   1633  OG1 THR A 203     -17.763  -2.697  -1.104  1.00 96.58      A    O  
ATOM   1634  N   GLY A 204     -17.804  -0.498  -4.222  1.00 97.41      A    N  
ATOM   1635  CA  GLY A 204     -17.653   0.935  -4.489  1.00 97.47      A    C  
ATOM   1636  C   GLY A 204     -16.951   1.719  -3.373  1.00 97.82      A    C  
ATOM   1637  O   GLY A 204     -17.282   2.868  -3.106  1.00 96.91      A    O  
ATOM   1638  N   LYS A 205     -15.970   1.091  -2.726  1.00 97.32      A    N  
ATOM   1639  CA  LYS A 205     -15.163   1.677  -1.654  1.00 97.30      A    C  
ATOM   1640  C   LYS A 205     -14.554   3.029  -2.047  1.00 97.83      A    C  
ATOM   1641  O   LYS A 205     -14.798   4.017  -1.366  1.00 97.30      A    O  
ATOM   1642  CB  LYS A 205     -14.076   0.660  -1.263  1.00 95.28      A    C  
ATOM   1643  CG  LYS A 205     -13.317   1.101  -0.009  1.00 87.11      A    C  
ATOM   1644  CD  LYS A 205     -12.165   0.147   0.329  1.00 84.20      A    C  
ATOM   1645  CE  LYS A 205     -11.059   0.279  -0.719  1.00 75.97      A    C  
ATOM   1646  NZ  LYS A 205      -9.771  -0.181  -0.168  1.00 70.60      A    N1+
ATOM   1647  N   THR A 206     -13.858   3.100  -3.183  1.00 97.49      A    N  
ATOM   1648  CA  THR A 206     -13.175   4.317  -3.643  1.00 97.25      A    C  
ATOM   1649  C   THR A 206     -14.131   5.486  -3.890  1.00 97.79      A    C  
ATOM   1650  O   THR A 206     -13.858   6.607  -3.482  1.00 97.41      A    O  
ATOM   1651  CB  THR A 206     -12.388   4.031  -4.931  1.00 95.92      A    C  
ATOM   1652  CG2 THR A 206     -11.378   5.114  -5.280  1.00 88.71      A    C  
ATOM   1653  OG1 THR A 206     -11.683   2.816  -4.795  1.00 90.15      A    O  
ATOM   1654  N   VAL A 207     -15.283   5.240  -4.500  1.00 97.64      A    N  
ATOM   1655  CA  VAL A 207     -16.314   6.276  -4.729  1.00 97.61      A    C  
ATOM   1656  C   VAL A 207     -16.884   6.768  -3.393  1.00 98.11      A    C  
ATOM   1657  O   VAL A 207     -17.075   7.967  -3.199  1.00 97.75      A    O  
ATOM   1658  CB  VAL A 207     -17.440   5.742  -5.632  1.00 96.53      A    C  
ATOM   1659  CG1 VAL A 207     -18.587   6.753  -5.790  1.00 86.85      A    C  
ATOM   1660  CG2 VAL A 207     -16.903   5.430  -7.033  1.00 86.82      A    C  
ATOM   1661  N   THR A 208     -17.113   5.859  -2.445  1.00 98.03      A    N  
ATOM   1662  CA  THR A 208     -17.608   6.190  -1.111  1.00 98.37      A    C  
ATOM   1663  C   THR A 208     -16.587   7.043  -0.353  1.00 98.47      A    C  
ATOM   1664  O   THR A 208     -16.941   8.104   0.166  1.00 98.32      A    O  
ATOM   1665  CB  THR A 208     -17.945   4.919  -0.321  1.00 98.24      A    C  
ATOM   1666  CG2 THR A 208     -18.641   5.228   1.000  1.00 96.94      A    C  
ATOM   1667  OG1 THR A 208     -18.825   4.102  -1.064  1.00 96.82      A    O  
ATOM   1668  N   SER A 209     -15.321   6.656  -0.363  1.00 98.59      A    N  
ATOM   1669  CA  SER A 209     -14.214   7.402   0.239  1.00 98.63      A    C  
ATOM   1670  C   SER A 209     -14.062   8.796  -0.381  1.00 98.68      A    C  
ATOM   1671  O   SER A 209     -14.030   9.788   0.346  1.00 98.53      A    O  
ATOM   1672  CB  SER A 209     -12.904   6.621   0.083  1.00 98.49      A    C  
ATOM   1673  OG  SER A 209     -12.984   5.387   0.756  1.00 97.74      A    O  
ATOM   1674  N   ALA A 210     -14.058   8.903  -1.714  1.00 98.46      A    N  
ATOM   1675  CA  ALA A 210     -13.977  10.184  -2.402  1.00 98.53      A    C  
ATOM   1676  C   ALA A 210     -15.157  11.106  -2.064  1.00 98.40      A    C  
ATOM   1677  O   ALA A 210     -14.975  12.302  -1.834  1.00 98.23      A    O  
ATOM   1678  CB  ALA A 210     -13.888   9.922  -3.912  1.00 98.38      A    C  
ATOM   1679  N   THR A 211     -16.360  10.556  -1.943  1.00 98.42      A    N  
ATOM   1680  CA  THR A 211     -17.559  11.309  -1.543  1.00 98.39      A    C  
ATOM   1681  C   THR A 211     -17.456  11.819  -0.106  1.00 98.30      A    C  
ATOM   1682  O   THR A 211     -17.791  12.972   0.169  1.00 98.00      A    O  
ATOM   1683  CB  THR A 211     -18.825  10.453  -1.700  1.00 98.08      A    C  
ATOM   1684  CG2 THR A 211     -20.093  11.255  -1.397  1.00 96.58      A    C  
ATOM   1685  OG1 THR A 211     -18.950   9.979  -3.022  1.00 96.43      A    O  
ATOM   1686  N   ILE A 212     -16.942  11.003   0.819  1.00 98.33      A    N  
ATOM   1687  CA  ILE A 212     -16.690  11.436   2.204  1.00 98.31      A    C  
ATOM   1688  C   ILE A 212     -15.688  12.585   2.224  1.00 98.21      A    C  
ATOM   1689  O   ILE A 212     -15.963  13.620   2.837  1.00 98.08      A    O  
ATOM   1690  CB  ILE A 212     -16.210  10.246   3.065  1.00 98.38      A    C  
ATOM   1691  CG1 ILE A 212     -17.356   9.230   3.286  1.00 98.09      A    C  
ATOM   1692  CG2 ILE A 212     -15.677  10.732   4.426  1.00 98.09      A    C  
ATOM   1693  CD1 ILE A 212     -16.848   7.845   3.685  1.00 97.51      A    C  
ATOM   1694  N   VAL A 213     -14.568  12.442   1.523  1.00 98.40      A    N  
ATOM   1695  CA  VAL A 213     -13.522  13.467   1.435  1.00 98.47      A    C  
ATOM   1696  C   VAL A 213     -14.069  14.765   0.853  1.00 98.34      A    C  
ATOM   1697  O   VAL A 213     -13.812  15.828   1.412  1.00 97.99      A    O  
ATOM   1698  CB  VAL A 213     -12.329  12.945   0.625  1.00 98.51      A    C  
ATOM   1699  CG1 VAL A 213     -11.296  14.038   0.343  1.00 98.00      A    C  
ATOM   1700  CG2 VAL A 213     -11.614  11.827   1.394  1.00 98.04      A    C  
ATOM   1701  N   TYR A 214     -14.899  14.693  -0.191  1.00 98.28      A    N  
ATOM   1702  CA  TYR A 214     -15.564  15.859  -0.770  1.00 98.05      A    C  
ATOM   1703  C   TYR A 214     -16.379  16.631   0.272  1.00 97.82      A    C  
ATOM   1704  O   TYR A 214     -16.260  17.852   0.398  1.00 97.43      A    O  
ATOM   1705  CB  TYR A 214     -16.460  15.402  -1.925  1.00 97.89      A    C  
ATOM   1706  CG  TYR A 214     -17.332  16.497  -2.502  1.00 97.61      A    C  
ATOM   1707  CD1 TYR A 214     -18.692  16.606  -2.137  1.00 96.49      A    C  
ATOM   1708  CD2 TYR A 214     -16.784  17.422  -3.405  1.00 96.70      A    C  
ATOM   1709  CE1 TYR A 214     -19.498  17.605  -2.692  1.00 96.00      A    C  
ATOM   1710  CE2 TYR A 214     -17.587  18.434  -3.975  1.00 95.89      A    C  
ATOM   1711  CZ  TYR A 214     -18.939  18.512  -3.618  1.00 96.14      A    C  
ATOM   1712  OH  TYR A 214     -19.734  19.484  -4.192  1.00 94.46      A    O  
ATOM   1713  N   HIS A 215     -17.192  15.944   1.071  1.00 97.92      A    N  
ATOM   1714  CA  HIS A 215     -17.991  16.592   2.109  1.00 97.51      A    C  
ATOM   1715  C   HIS A 215     -17.146  17.119   3.271  1.00 97.18      A    C  
ATOM   1716  O   HIS A 215     -17.464  18.192   3.799  1.00 96.32      A    O  
ATOM   1717  CB  HIS A 215     -19.076  15.631   2.601  1.00 97.56      A    C  
ATOM   1718  CG  HIS A 215     -20.147  15.380   1.567  1.00 97.47      A    C  
ATOM   1719  CD2 HIS A 215     -20.581  14.160   1.129  1.00 91.29      A    C  
ATOM   1720  ND1 HIS A 215     -20.857  16.352   0.870  1.00 90.65      A    N  
ATOM   1721  CE1 HIS A 215     -21.680  15.721   0.031  1.00 92.32      A    C  
ATOM   1722  NE2 HIS A 215     -21.551  14.393   0.162  1.00 93.51      A    N  
ATOM   1723  N   LEU A 216     -16.070  16.439   3.661  1.00 97.55      A    N  
ATOM   1724  CA  LEU A 216     -15.139  16.907   4.684  1.00 97.33      A    C  
ATOM   1725  C   LEU A 216     -14.404  18.183   4.247  1.00 96.94      A    C  
ATOM   1726  O   LEU A 216     -14.356  19.143   5.015  1.00 96.05      A    O  
ATOM   1727  CB  LEU A 216     -14.119  15.800   5.022  1.00 97.32      A    C  
ATOM   1728  CG  LEU A 216     -14.697  14.599   5.783  1.00 97.05      A    C  
ATOM   1729  CD1 LEU A 216     -13.618  13.522   5.902  1.00 96.24      A    C  
ATOM   1730  CD2 LEU A 216     -15.160  14.972   7.198  1.00 95.93      A    C  
ATOM   1731  N   ALA A 217     -13.899  18.220   3.020  1.00 97.53      A    N  
ATOM   1732  CA  ALA A 217     -13.217  19.386   2.463  1.00 97.36      A    C  
ATOM   1733  C   ALA A 217     -14.137  20.616   2.415  1.00 96.60      A    C  
ATOM   1734  O   ALA A 217     -13.750  21.711   2.821  1.00 95.11      A    O  
ATOM   1735  CB  ALA A 217     -12.691  19.012   1.078  1.00 97.40      A    C  
ATOM   1736  N   ARG A 218     -15.405  20.424   2.042  1.00 96.47      A    N  
ATOM   1737  CA  ARG A 218     -16.408  21.504   2.006  1.00 95.55      A    C  
ATOM   1738  C   ARG A 218     -16.829  22.043   3.375  1.00 94.85      A    C  
ATOM   1739  O   ARG A 218     -17.499  23.067   3.424  1.00 91.69      A    O  
ATOM   1740  CB  ARG A 218     -17.635  21.048   1.209  1.00 94.38      A    C  
ATOM   1741  CG  ARG A 218     -17.322  20.946  -0.291  1.00 88.33      A    C  
ATOM   1742  CD  ARG A 218     -18.612  20.819  -1.111  1.00 81.98      A    C  
ATOM   1743  NE  ARG A 218     -19.382  22.081  -1.080  1.00 75.37      A    N  
ATOM   1744  CZ  ARG A 218     -20.549  22.303  -1.659  1.00 69.39      A    C  
ATOM   1745  NH1 ARG A 218     -21.168  21.368  -2.320  1.00 60.97      A    N1+
ATOM   1746  NH2 ARG A 218     -21.110  23.477  -1.592  1.00 60.88      A    N  
ATOM   1747  N   GLN A 219     -16.454  21.412   4.484  1.00 94.78      A    N  
ATOM   1748  CA  GLN A 219     -16.670  21.963   5.831  1.00 92.86      A    C  
ATOM   1749  C   GLN A 219     -15.708  23.117   6.159  1.00 91.41      A    C  
ATOM   1750  O   GLN A 219     -15.904  23.792   7.168  1.00 83.81      A    O  
ATOM   1751  CB  GLN A 219     -16.586  20.868   6.893  1.00 90.69      A    C  
ATOM   1752  CG  GLN A 219     -17.731  19.848   6.787  1.00 87.54      A    C  
ATOM   1753  CD  GLN A 219     -17.619  18.705   7.800  1.00 83.51      A    C  
ATOM   1754  NE2 GLN A 219     -18.499  17.725   7.716  1.00 73.75      A    N  
ATOM   1755  OE1 GLN A 219     -16.773  18.675   8.679  1.00 76.43      A    O  
ATOM   1756  N   GLY A 220     -14.663  23.350   5.354  1.00 87.17      A    N  
ATOM   1757  CA  GLY A 220     -13.750  24.495   5.486  1.00 86.59      A    C  
ATOM   1758  C   GLY A 220     -12.797  24.426   6.687  1.00 88.58      A    C  
ATOM   1759  O   GLY A 220     -12.298  25.447   7.141  1.00 81.01      A    O  
ATOM   1760  N   ASN A 221     -12.531  23.231   7.231  1.00 88.40      A    N  
ATOM   1761  CA  ASN A 221     -11.651  23.036   8.390  1.00 88.90      A    C  
ATOM   1762  C   ASN A 221     -10.174  22.803   8.011  1.00 90.87      A    C  
ATOM   1763  O   ASN A 221      -9.460  22.100   8.735  1.00 84.51      A    O  
ATOM   1764  CB  ASN A 221     -12.218  21.920   9.283  1.00 83.95      A    C  
ATOM   1765  CG  ASN A 221     -13.569  22.261   9.877  1.00 81.00      A    C  
ATOM   1766  ND2 ASN A 221     -14.578  21.476   9.577  1.00 72.24      A    N  
ATOM   1767  OD1 ASN A 221     -13.725  23.193  10.639  1.00 73.25      A    O  
ATOM   1768  N   GLY A 222      -9.719  23.376   6.893  1.00 93.62      A    N  
ATOM   1769  CA  GLY A 222      -8.403  23.145   6.321  1.00 95.64      A    C  
ATOM   1770  C   GLY A 222      -8.327  21.883   5.453  1.00 97.22      A    C  
ATOM   1771  O   GLY A 222      -9.338  21.203   5.269  1.00 96.28      A    O  
ATOM   1772  N   PRO A 223      -7.123  21.553   4.939  1.00 97.67      A    N  
ATOM   1773  CA  PRO A 223      -6.938  20.411   4.055  1.00 98.03      A    C  
ATOM   1774  C   PRO A 223      -7.329  19.082   4.721  1.00 98.42      A    C  
ATOM   1775  O   PRO A 223      -6.984  18.827   5.878  1.00 98.03      A    O  
ATOM   1776  CB  PRO A 223      -5.461  20.411   3.652  1.00 96.86      A    C  
ATOM   1777  CG  PRO A 223      -4.996  21.839   3.937  1.00 92.79      A    C  
ATOM   1778  CD  PRO A 223      -5.889  22.287   5.090  1.00 96.56      A    C  
ATOM   1779  N   VAL A 224      -8.000  18.225   3.966  1.00 98.56      A    N  
ATOM   1780  CA  VAL A 224      -8.237  16.831   4.357  1.00 98.76      A    C  
ATOM   1781  C   VAL A 224      -7.028  16.003   3.950  1.00 98.80      A    C  
ATOM   1782  O   VAL A 224      -6.579  16.080   2.811  1.00 98.66      A    O  
ATOM   1783  CB  VAL A 224      -9.530  16.280   3.717  1.00 98.45      A    C  
ATOM   1784  CG1 VAL A 224      -9.818  14.844   4.186  1.00 97.45      A    C  
ATOM   1785  CG2 VAL A 224     -10.744  17.141   4.087  1.00 97.51      A    C  
ATOM   1786  N   LEU A 225      -6.494  15.196   4.873  1.00 98.83      A    N  
ATOM   1787  CA  LEU A 225      -5.427  14.251   4.555  1.00 98.82      A    C  
ATOM   1788  C   LEU A 225      -6.032  12.912   4.130  1.00 98.94      A    C  
ATOM   1789  O   LEU A 225      -6.812  12.310   4.864  1.00 98.79      A    O  
ATOM   1790  CB  LEU A 225      -4.477  14.120   5.754  1.00 98.80      A    C  
ATOM   1791  CG  LEU A 225      -3.272  13.196   5.503  1.00 98.59      A    C  
ATOM   1792  CD1 LEU A 225      -2.352  13.719   4.400  1.00 98.28      A    C  
ATOM   1793  CD2 LEU A 225      -2.441  13.082   6.787  1.00 98.21      A    C  
ATOM   1794  N   VAL A 226      -5.632  12.444   2.960  1.00 98.92      A    N  
ATOM   1795  CA  VAL A 226      -6.060  11.168   2.399  1.00 98.94      A    C  
ATOM   1796  C   VAL A 226      -4.851  10.290   2.163  1.00 98.89      A    C  
ATOM   1797  O   VAL A 226      -3.925  10.673   1.440  1.00 98.61      A    O  
ATOM   1798  CB  VAL A 226      -6.859  11.376   1.108  1.00 98.73      A    C  
ATOM   1799  CG1 VAL A 226      -7.267  10.044   0.488  1.00 97.69      A    C  
ATOM   1800  CG2 VAL A 226      -8.138  12.172   1.392  1.00 97.92      A    C  
ATOM   1801  N   CYS A 227      -4.839   9.118   2.780  1.00 98.81      A    N  
ATOM   1802  CA  CYS A 227      -3.740   8.175   2.681  1.00 98.82      A    C  
ATOM   1803  C   CYS A 227      -4.216   6.778   2.264  1.00 98.71      A    C  
ATOM   1804  O   CYS A 227      -5.378   6.424   2.410  1.00 98.38      A    O  
ATOM   1805  CB  CYS A 227      -2.977   8.136   4.021  1.00 98.73      A    C  
ATOM   1806  SG  CYS A 227      -2.194   9.739   4.368  1.00 98.53      A    S  
ATOM   1807  N   ALA A 228      -3.271   5.994   1.761  1.00 98.51      A    N  
ATOM   1808  CA  ALA A 228      -3.367   4.549   1.603  1.00 98.21      A    C  
ATOM   1809  C   ALA A 228      -1.950   3.953   1.703  1.00 98.00      A    C  
ATOM   1810  O   ALA A 228      -0.978   4.696   1.503  1.00 97.44      A    O  
ATOM   1811  CB  ALA A 228      -4.029   4.235   0.255  1.00 97.78      A    C  
ATOM   1812  N   PRO A 229      -1.780   2.654   1.994  1.00 97.65      A    N  
ATOM   1813  CA  PRO A 229      -0.445   2.063   2.089  1.00 97.02      A    C  
ATOM   1814  C   PRO A 229       0.298   2.058   0.750  1.00 96.01      A    C  
ATOM   1815  O   PRO A 229       1.487   2.381   0.689  1.00 94.70      A    O  
ATOM   1816  CB  PRO A 229      -0.675   0.650   2.645  1.00 96.71      A    C  
ATOM   1817  CG  PRO A 229      -2.134   0.348   2.309  1.00 95.85      A    C  
ATOM   1818  CD  PRO A 229      -2.801   1.716   2.383  1.00 97.40      A    C  
ATOM   1819  N   SER A 230      -0.391   1.768  -0.357  1.00 95.70      A    N  
ATOM   1820  CA  SER A 230       0.213   1.673  -1.682  1.00 94.79      A    C  
ATOM   1821  C   SER A 230       0.020   2.943  -2.522  1.00 95.38      A    C  
ATOM   1822  O   SER A 230      -0.991   3.636  -2.431  1.00 94.94      A    O  
ATOM   1823  CB  SER A 230      -0.297   0.432  -2.420  1.00 92.33      A    C  
ATOM   1824  OG  SER A 230      -1.590   0.634  -2.945  1.00 86.96      A    O  
ATOM   1825  N   ASN A 231       0.982   3.232  -3.401  1.00 93.30      A    N  
ATOM   1826  CA  ASN A 231       0.871   4.358  -4.330  1.00 93.80      A    C  
ATOM   1827  C   ASN A 231      -0.307   4.196  -5.300  1.00 94.64      A    C  
ATOM   1828  O   ASN A 231      -1.006   5.166  -5.544  1.00 94.41      A    O  
ATOM   1829  CB  ASN A 231       2.190   4.550  -5.093  1.00 93.31      A    C  
ATOM   1830  CG  ASN A 231       3.243   5.191  -4.212  1.00 92.23      A    C  
ATOM   1831  ND2 ASN A 231       4.162   4.414  -3.686  1.00 87.03      A    N  
ATOM   1832  OD1 ASN A 231       3.258   6.390  -3.985  1.00 88.09      A    O  
ATOM   1833  N   ILE A 232      -0.561   2.977  -5.771  1.00 93.20      A    N  
ATOM   1834  CA  ILE A 232      -1.671   2.683  -6.691  1.00 92.91      A    C  
ATOM   1835  C   ILE A 232      -3.019   3.026  -6.050  1.00 94.53      A    C  
ATOM   1836  O   ILE A 232      -3.837   3.703  -6.665  1.00 94.47      A    O  
ATOM   1837  CB  ILE A 232      -1.618   1.197  -7.138  1.00 90.85      A    C  
ATOM   1838  CG1 ILE A 232      -0.307   0.910  -7.915  1.00 83.71      A    C  
ATOM   1839  CG2 ILE A 232      -2.850   0.835  -7.995  1.00 81.33      A    C  
ATOM   1840  CD1 ILE A 232      -0.062  -0.574  -8.209  1.00 73.09      A    C  
ATOM   1841  N   ALA A 233      -3.242   2.630  -4.788  1.00 94.94      A    N  
ATOM   1842  CA  ALA A 233      -4.469   2.952  -4.079  1.00 96.13      A    C  
ATOM   1843  C   ALA A 233      -4.620   4.469  -3.836  1.00 97.11      A    C  
ATOM   1844  O   ALA A 233      -5.716   5.016  -3.982  1.00 97.29      A    O  
ATOM   1845  CB  ALA A 233      -4.497   2.163  -2.763  1.00 96.07      A    C  
ATOM   1846  N   VAL A 234      -3.520   5.168  -3.530  1.00 96.58      A    N  
ATOM   1847  CA  VAL A 234      -3.530   6.633  -3.411  1.00 97.67      A    C  
ATOM   1848  C   VAL A 234      -3.868   7.279  -4.744  1.00 97.97      A    C  
ATOM   1849  O   VAL A 234      -4.687   8.194  -4.767  1.00 98.00      A    O  
ATOM   1850  CB  VAL A 234      -2.191   7.203  -2.889  1.00 97.80      A    C  
ATOM   1851  CG1 VAL A 234      -2.224   8.731  -2.778  1.00 97.17      A    C  
ATOM   1852  CG2 VAL A 234      -1.860   6.685  -1.485  1.00 97.26      A    C  
ATOM   1853  N   ASP A 235      -3.272   6.814  -5.840  1.00 96.75      A    N  
ATOM   1854  CA  ASP A 235      -3.468   7.400  -7.171  1.00 97.00      A    C  
ATOM   1855  C   ASP A 235      -4.917   7.241  -7.639  1.00 97.72      A    C  
ATOM   1856  O   ASP A 235      -5.546   8.224  -8.038  1.00 97.65      A    O  
ATOM   1857  CB  ASP A 235      -2.443   6.801  -8.163  1.00 96.36      A    C  
ATOM   1858  CG  ASP A 235      -0.983   7.162  -7.843  1.00 95.35      A    C  
ATOM   1859  OD1 ASP A 235      -0.731   8.145  -7.094  1.00 93.16      A    O  
ATOM   1860  OD2 ASP A 235      -0.066   6.455  -8.321  1.00 92.34      A    O1-
ATOM   1861  N   GLN A 236      -5.514   6.063  -7.456  1.00 97.38      A    N  
ATOM   1862  CA  GLN A 236      -6.924   5.803  -7.762  1.00 97.39      A    C  
ATOM   1863  C   GLN A 236      -7.866   6.709  -6.960  1.00 97.93      A    C  
ATOM   1864  O   GLN A 236      -8.851   7.241  -7.491  1.00 97.62      A    O  
ATOM   1865  CB  GLN A 236      -7.259   4.340  -7.448  1.00 96.45      A    C  
ATOM   1866  CG  GLN A 236      -6.655   3.355  -8.462  1.00 90.23      A    C  
ATOM   1867  CD  GLN A 236      -6.911   1.892  -8.081  1.00 82.70      A    C  
ATOM   1868  NE2 GLN A 236      -6.594   0.962  -8.955  1.00 69.98      A    N  
ATOM   1869  OE1 GLN A 236      -7.403   1.565  -7.016  1.00 73.93      A    O  
ATOM   1870  N   LEU A 237      -7.589   6.897  -5.669  1.00 97.59      A    N  
ATOM   1871  CA  LEU A 237      -8.413   7.748  -4.823  1.00 97.93      A    C  
ATOM   1872  C   LEU A 237      -8.213   9.235  -5.160  1.00 98.48      A    C  
ATOM   1873  O   LEU A 237      -9.183   9.987  -5.183  1.00 98.28      A    O  
ATOM   1874  CB  LEU A 237      -8.127   7.390  -3.354  1.00 97.20      A    C  
ATOM   1875  CG  LEU A 237      -9.042   8.096  -2.331  1.00 93.68      A    C  
ATOM   1876  CD1 LEU A 237     -10.529   7.929  -2.613  1.00 92.50      A    C  
ATOM   1877  CD2 LEU A 237      -8.776   7.488  -0.956  1.00 92.41      A    C  
ATOM   1878  N   THR A 238      -6.977   9.633  -5.469  1.00 98.47      A    N  
ATOM   1879  CA  THR A 238      -6.634  10.990  -5.922  1.00 98.56      A    C  
ATOM   1880  C   THR A 238      -7.399  11.363  -7.187  1.00 98.64      A    C  
ATOM   1881  O   THR A 238      -8.004  12.429  -7.237  1.00 98.52      A    O  
ATOM   1882  CB  THR A 238      -5.120  11.110  -6.184  1.00 98.45      A    C  
ATOM   1883  CG2 THR A 238      -4.680  12.511  -6.601  1.00 97.26      A    C  
ATOM   1884  OG1 THR A 238      -4.386  10.812  -5.021  1.00 96.84      A    O  
ATOM   1885  N   GLU A 239      -7.438  10.466  -8.167  1.00 98.49      A    N  
ATOM   1886  CA  GLU A 239      -8.184  10.668  -9.411  1.00 98.33      A    C  
ATOM   1887  C   GLU A 239      -9.685  10.867  -9.146  1.00 98.40      A    C  
ATOM   1888  O   GLU A 239     -10.294  11.817  -9.634  1.00 97.96      A    O  
ATOM   1889  CB  GLU A 239      -7.943   9.458 -10.330  1.00 97.59      A    C  
ATOM   1890  CG  GLU A 239      -8.553   9.665 -11.721  1.00 91.80      A    C  
ATOM   1891  CD  GLU A 239      -8.424   8.428 -12.627  1.00 88.43      A    C  
ATOM   1892  OE1 GLU A 239      -8.495   8.618 -13.859  1.00 81.55      A    O  
ATOM   1893  OE2 GLU A 239      -8.329   7.303 -12.089  1.00 82.13      A    O1-
ATOM   1894  N   LYS A 240     -10.279  10.026  -8.304  1.00 98.29      A    N  
ATOM   1895  CA  LYS A 240     -11.699  10.137  -7.943  1.00 98.11      A    C  
ATOM   1896  C   LYS A 240     -12.023  11.422  -7.191  1.00 98.36      A    C  
ATOM   1897  O   LYS A 240     -13.050  12.034  -7.459  1.00 98.02      A    O  
ATOM   1898  CB  LYS A 240     -12.149   8.904  -7.137  1.00 97.24      A    C  
ATOM   1899  CG  LYS A 240     -12.331   7.642  -7.992  1.00 91.55      A    C  
ATOM   1900  CD  LYS A 240     -13.530   7.774  -8.942  1.00 86.60      A    C  
ATOM   1901  CE  LYS A 240     -13.524   6.661  -9.985  1.00 83.89      A    C  
ATOM   1902  NZ  LYS A 240     -14.237   7.110 -11.216  1.00 76.43      A    N1+
ATOM   1903  N   ILE A 241     -11.164  11.849  -6.278  1.00 98.42      A    N  
ATOM   1904  CA  ILE A 241     -11.347  13.113  -5.561  1.00 98.59      A    C  
ATOM   1905  C   ILE A 241     -11.220  14.297  -6.518  1.00 98.50      A    C  
ATOM   1906  O   ILE A 241     -12.033  15.219  -6.452  1.00 98.32      A    O  
ATOM   1907  CB  ILE A 241     -10.373  13.212  -4.376  1.00 98.58      A    C  
ATOM   1908  CG1 ILE A 241     -10.667  12.124  -3.318  1.00 98.18      A    C  
ATOM   1909  CG2 ILE A 241     -10.483  14.597  -3.700  1.00 98.28      A    C  
ATOM   1910  CD1 ILE A 241      -9.503  11.901  -2.354  1.00 97.47      A    C  
ATOM   1911  N   HIS A 242     -10.264  14.259  -7.459  1.00 98.53      A    N  
ATOM   1912  CA  HIS A 242     -10.092  15.305  -8.458  1.00 98.54      A    C  
ATOM   1913  C   HIS A 242     -11.332  15.475  -9.352  1.00 98.44      A    C  
ATOM   1914  O   HIS A 242     -11.730  16.604  -9.631  1.00 98.01      A    O  
ATOM   1915  CB  HIS A 242      -8.842  15.012  -9.296  1.00 98.39      A    C  
ATOM   1916  CG  HIS A 242      -8.604  16.062 -10.347  1.00 98.07      A    C  
ATOM   1917  CD2 HIS A 242      -8.697  15.901 -11.709  1.00 89.99      A    C  
ATOM   1918  ND1 HIS A 242      -8.312  17.395 -10.125  1.00 88.24      A    N  
ATOM   1919  CE1 HIS A 242      -8.235  18.005 -11.319  1.00 91.43      A    C  
ATOM   1920  NE2 HIS A 242      -8.463  17.136 -12.304  1.00 93.59      A    N  
ATOM   1921  N   GLN A 243     -12.022  14.386  -9.695  1.00 98.22      A    N  
ATOM   1922  CA  GLN A 243     -13.284  14.425 -10.458  1.00 98.05      A    C  
ATOM   1923  C   GLN A 243     -14.402  15.231  -9.762  1.00 97.93      A    C  
ATOM   1924  O   GLN A 243     -15.350  15.651 -10.419  1.00 96.79      A    O  
ATOM   1925  CB  GLN A 243     -13.771  12.985 -10.735  1.00 97.31      A    C  
ATOM   1926  CG  GLN A 243     -12.903  12.266 -11.779  1.00 94.61      A    C  
ATOM   1927  CD  GLN A 243     -13.163  10.760 -11.905  1.00 92.81      A    C  
ATOM   1928  NE2 GLN A 243     -12.323  10.062 -12.646  1.00 82.46      A    N  
ATOM   1929  OE1 GLN A 243     -14.082  10.159 -11.359  1.00 85.88      A    O  
ATOM   1930  N   THR A 244     -14.292  15.497  -8.458  1.00 98.09      A    N  
ATOM   1931  CA  THR A 244     -15.256  16.334  -7.729  1.00 97.84      A    C  
ATOM   1932  C   THR A 244     -15.031  17.841  -7.905  1.00 97.71      A    C  
ATOM   1933  O   THR A 244     -15.868  18.638  -7.488  1.00 96.46      A    O  
ATOM   1934  CB  THR A 244     -15.311  15.998  -6.236  1.00 97.56      A    C  
ATOM   1935  CG2 THR A 244     -15.470  14.505  -5.950  1.00 95.26      A    C  
ATOM   1936  OG1 THR A 244     -14.155  16.444  -5.553  1.00 95.50      A    O  
ATOM   1937  N   GLY A 245     -13.895  18.255  -8.494  1.00 97.89      A    N  
ATOM   1938  CA  GLY A 245     -13.513  19.652  -8.690  1.00 97.69      A    C  
ATOM   1939  C   GLY A 245     -12.747  20.283  -7.521  1.00 97.97      A    C  
ATOM   1940  O   GLY A 245     -12.484  21.481  -7.555  1.00 96.55      A    O  
ATOM   1941  N   LEU A 246     -12.393  19.520  -6.495  1.00 98.09      A    N  
ATOM   1942  CA  LEU A 246     -11.566  20.000  -5.386  1.00 98.13      A    C  
ATOM   1943  C   LEU A 246     -10.114  20.223  -5.817  1.00 98.21      A    C  
ATOM   1944  O   LEU A 246      -9.594  19.539  -6.698  1.00 97.77      A    O  
ATOM   1945  CB  LEU A 246     -11.630  19.004  -4.214  1.00 97.88      A    C  
ATOM   1946  CG  LEU A 246     -13.000  18.889  -3.525  1.00 97.26      A    C  
ATOM   1947  CD1 LEU A 246     -12.919  17.796  -2.455  1.00 96.24      A    C  
ATOM   1948  CD2 LEU A 246     -13.433  20.182  -2.845  1.00 95.95      A    C  
ATOM   1949  N   LYS A 247      -9.408  21.135  -5.127  1.00 98.31      A    N  
ATOM   1950  CA  LYS A 247      -7.967  21.329  -5.271  1.00 98.25      A    C  
ATOM   1951  C   LYS A 247      -7.218  20.201  -4.567  1.00 98.50      A    C  
ATOM   1952  O   LYS A 247      -7.083  20.192  -3.346  1.00 98.12      A    O  
ATOM   1953  CB  LYS A 247      -7.542  22.682  -4.705  1.00 97.25      A    C  
ATOM   1954  CG  LYS A 247      -8.110  23.859  -5.505  1.00 90.35      A    C  
ATOM   1955  CD  LYS A 247      -7.659  25.155  -4.843  1.00 85.29      A    C  
ATOM   1956  CE  LYS A 247      -8.248  26.369  -5.565  1.00 73.68      A    C  
ATOM   1957  NZ  LYS A 247      -7.859  27.601  -4.859  1.00 66.15      A    N1+
ATOM   1958  N   VAL A 248      -6.697  19.267  -5.351  1.00 98.50      A    N  
ATOM   1959  CA  VAL A 248      -5.978  18.099  -4.848  1.00 98.61      A    C  
ATOM   1960  C   VAL A 248      -4.487  18.239  -5.094  1.00 98.61      A    C  
ATOM   1961  O   VAL A 248      -4.058  18.583  -6.191  1.00 98.35      A    O  
ATOM   1962  CB  VAL A 248      -6.523  16.790  -5.459  1.00 98.47      A    C  
ATOM   1963  CG1 VAL A 248      -5.914  15.574  -4.762  1.00 97.17      A    C  
ATOM   1964  CG2 VAL A 248      -8.047  16.687  -5.315  1.00 97.17      A    C  
ATOM   1965  N   VAL A 249      -3.672  17.959  -4.078  1.00 98.66      A    N  
ATOM   1966  CA  VAL A 249      -2.214  17.848  -4.197  1.00 98.79      A    C  
ATOM   1967  C   VAL A 249      -1.790  16.422  -3.874  1.00 98.75      A    C  
ATOM   1968  O   VAL A 249      -1.959  15.937  -2.755  1.00 98.53      A    O  
ATOM   1969  CB  VAL A 249      -1.488  18.881  -3.316  1.00 98.45      A    C  
ATOM   1970  CG1 VAL A 249       0.033  18.707  -3.390  1.00 97.27      A    C  
ATOM   1971  CG2 VAL A 249      -1.806  20.308  -3.769  1.00 97.46      A    C  
ATOM   1972  N   ARG A 250      -1.172  15.748  -4.844  1.00 98.68      A    N  
ATOM   1973  CA  ARG A 250      -0.539  14.448  -4.653  1.00 98.55      A    C  
ATOM   1974  C   ARG A 250       0.895  14.626  -4.178  1.00 98.42      A    C  
ATOM   1975  O   ARG A 250       1.758  15.067  -4.933  1.00 97.88      A    O  
ATOM   1976  CB  ARG A 250      -0.654  13.641  -5.963  1.00 98.14      A    C  
ATOM   1977  CG  ARG A 250      -0.021  12.245  -5.910  1.00 97.06      A    C  
ATOM   1978  CD  ARG A 250      -0.694  11.345  -4.881  1.00 95.75      A    C  
ATOM   1979  NE  ARG A 250      -0.214   9.969  -5.041  1.00 94.91      A    N  
ATOM   1980  CZ  ARG A 250       0.663   9.302  -4.308  1.00 95.17      A    C  
ATOM   1981  NH1 ARG A 250       1.224   9.800  -3.251  1.00 90.68      A    N1+
ATOM   1982  NH2 ARG A 250       0.968   8.101  -4.651  1.00 91.66      A    N  
ATOM   1983  N   LEU A 251       1.177  14.273  -2.938  1.00 98.28      A    N  
ATOM   1984  CA  LEU A 251       2.532  14.289  -2.401  1.00 98.09      A    C  
ATOM   1985  C   LEU A 251       3.234  12.964  -2.698  1.00 97.73      A    C  
ATOM   1986  O   LEU A 251       2.856  11.917  -2.178  1.00 96.40      A    O  
ATOM   1987  CB  LEU A 251       2.478  14.617  -0.900  1.00 97.45      A    C  
ATOM   1988  CG  LEU A 251       3.874  14.811  -0.280  1.00 95.50      A    C  
ATOM   1989  CD1 LEU A 251       4.511  16.122  -0.750  1.00 91.37      A    C  
ATOM   1990  CD2 LEU A 251       3.767  14.876   1.241  1.00 91.01      A    C  
ATOM   1991  N   CYS A 252       4.302  13.025  -3.500  1.00 95.95      A    N  
ATOM   1992  CA  CYS A 252       5.126  11.877  -3.846  1.00 94.69      A    C  
ATOM   1993  C   CYS A 252       6.479  11.925  -3.125  1.00 94.54      A    C  
ATOM   1994  O   CYS A 252       7.016  12.991  -2.822  1.00 92.10      A    O  
ATOM   1995  CB  CYS A 252       5.288  11.802  -5.376  1.00 90.43      A    C  
ATOM   1996  SG  CYS A 252       3.657  11.552  -6.149  1.00 80.80      A    S  
ATOM   1997  N   ALA A 253       7.050  10.752  -2.870  1.00 93.59      A    N  
ATOM   1998  CA  ALA A 253       8.447  10.652  -2.467  1.00 92.18      A    C  
ATOM   1999  C   ALA A 253       9.346  11.126  -3.619  1.00 91.47      A    C  
ATOM   2000  O   ALA A 253       9.049  10.862  -4.778  1.00 89.28      A    O  
ATOM   2001  CB  ALA A 253       8.749   9.203  -2.077  1.00 90.42      A    C  
ATOM   2002  N   LYS A 254      10.485  11.753  -3.305  1.00 89.21      A    N  
ATOM   2003  CA  LYS A 254      11.445  12.244  -4.316  1.00 87.50      A    C  
ATOM   2004  C   LYS A 254      11.919  11.147  -5.265  1.00 88.06      A    C  
ATOM   2005  O   LYS A 254      12.102  11.391  -6.445  1.00 84.48      A    O  
ATOM   2006  CB  LYS A 254      12.648  12.901  -3.643  1.00 84.75      A    C  
ATOM   2007  CG  LYS A 254      12.266  14.198  -2.932  1.00 76.12      A    C  
ATOM   2008  CD  LYS A 254      13.525  14.907  -2.406  1.00 68.71      A    C  
ATOM   2009  CE  LYS A 254      13.120  16.229  -1.764  1.00 60.89      A    C  
ATOM   2010  NZ  LYS A 254      14.301  17.016  -1.356  1.00 53.61      A    N1+
ATOM   2011  N   SER A 255      12.061   9.928  -4.754  1.00 87.03      A    N  
ATOM   2012  CA  SER A 255      12.434   8.754  -5.556  1.00 85.87      A    C  
ATOM   2013  C   SER A 255      11.385   8.323  -6.579  1.00 86.17      A    C  
ATOM   2014  O   SER A 255      11.684   7.502  -7.430  1.00 83.92      A    O  
ATOM   2015  CB  SER A 255      12.727   7.574  -4.625  1.00 84.25      A    C  
ATOM   2016  OG  SER A 255      11.646   7.326  -3.754  1.00 79.21      A    O  
ATOM   2017  N   ARG A 256      10.164   8.846  -6.493  1.00 87.63      A    N  
ATOM   2018  CA  ARG A 256       9.054   8.538  -7.402  1.00 87.94      A    C  
ATOM   2019  C   ARG A 256       8.681   9.701  -8.310  1.00 88.12      A    C  
ATOM   2020  O   ARG A 256       7.734   9.575  -9.077  1.00 86.29      A    O  
ATOM   2021  CB  ARG A 256       7.831   8.059  -6.609  1.00 86.79      A    C  
ATOM   2022  CG  ARG A 256       8.076   6.741  -5.845  1.00 80.77      A    C  
ATOM   2023  CD  ARG A 256       6.774   6.217  -5.238  1.00 79.05      A    C  
ATOM   2024  NE  ARG A 256       5.809   5.806  -6.272  1.00 72.60      A    N  
ATOM   2025  CZ  ARG A 256       5.624   4.585  -6.775  1.00 68.05      A    C  
ATOM   2026  NH1 ARG A 256       6.303   3.553  -6.344  1.00 60.54      A    N1+
ATOM   2027  NH2 ARG A 256       4.767   4.387  -7.714  1.00 60.56      A    N  
ATOM   2028  N   GLU A 257       9.394  10.836  -8.252  1.00 88.31      A    N  
ATOM   2029  CA  GLU A 257       9.087  12.019  -9.083  1.00 88.17      A    C  
ATOM   2030  C   GLU A 257       9.213  11.733 -10.592  1.00 87.58      A    C  
ATOM   2031  O   GLU A 257       8.523  12.366 -11.379  1.00 84.93      A    O  
ATOM   2032  CB  GLU A 257       9.975  13.209  -8.664  1.00 87.64      A    C  
ATOM   2033  CG  GLU A 257       9.604  13.791  -7.285  1.00 87.04      A    C  
ATOM   2034  CD  GLU A 257      10.421  15.025  -6.836  1.00 86.53      A    C  
ATOM   2035  OE1 GLU A 257      10.184  15.530  -5.706  1.00 81.09      A    O  
ATOM   2036  OE2 GLU A 257      11.311  15.509  -7.570  1.00 83.80      A    O1-
ATOM   2037  N   ALA A 258      10.051  10.772 -10.984  1.00 85.42      A    N  
ATOM   2038  CA  ALA A 258      10.234  10.348 -12.371  1.00 83.71      A    C  
ATOM   2039  C   ALA A 258       9.215   9.278 -12.845  1.00 84.69      A    C  
ATOM   2040  O   ALA A 258       9.274   8.856 -13.984  1.00 81.92      A    O  
ATOM   2041  CB  ALA A 258      11.672   9.857 -12.527  1.00 80.50      A    C  
ATOM   2042  N   ILE A 259       8.336   8.796 -11.957  1.00 86.82      A    N  
ATOM   2043  CA  ILE A 259       7.382   7.733 -12.279  1.00 87.47      A    C  
ATOM   2044  C   ILE A 259       6.079   8.370 -12.722  1.00 88.33      A    C  
ATOM   2045  O   ILE A 259       5.451   9.098 -11.950  1.00 86.99      A    O  
ATOM   2046  CB  ILE A 259       7.179   6.772 -11.089  1.00 86.05      A    C  
ATOM   2047  CG1 ILE A 259       8.535   6.159 -10.667  1.00 83.20      A    C  
ATOM   2048  CG2 ILE A 259       6.179   5.659 -11.457  1.00 81.78      A    C  
ATOM   2049  CD1 ILE A 259       8.447   5.307  -9.401  1.00 74.50      A    C  
ATOM   2050  N   ASP A 260       5.652   8.046 -13.935  1.00 88.48      A    N  
ATOM   2051  CA  ASP A 260       4.362   8.467 -14.444  1.00 88.28      A    C  
ATOM   2052  C   ASP A 260       3.205   7.710 -13.774  1.00 89.68      A    C  
ATOM   2053  O   ASP A 260       3.278   6.530 -13.430  1.00 87.57      A    O  
ATOM   2054  CB  ASP A 260       4.301   8.350 -15.972  1.00 84.66      A    C  
ATOM   2055  CG  ASP A 260       4.866   9.596 -16.672  1.00 76.78      A    C  
ATOM   2056  OD1 ASP A 260       4.689  10.706 -16.115  1.00 69.59      A    O  
ATOM   2057  OD2 ASP A 260       5.417   9.428 -17.780  1.00 68.56      A    O1-
ATOM   2058  N   SER A 261       2.109   8.445 -13.574  1.00 91.31      A    N  
ATOM   2059  CA  SER A 261       0.832   7.908 -13.119  1.00 92.81      A    C  
ATOM   2060  C   SER A 261      -0.316   8.711 -13.736  1.00 94.75      A    C  
ATOM   2061  O   SER A 261      -0.098   9.854 -14.172  1.00 94.38      A    O  
ATOM   2062  CB  SER A 261       0.771   7.939 -11.582  1.00 91.19      A    C  
ATOM   2063  OG  SER A 261       0.469   9.235 -11.096  1.00 87.66      A    O  
ATOM   2064  N   PRO A 262      -1.549   8.208 -13.729  1.00 94.99      A    N  
ATOM   2065  CA  PRO A 262      -2.711   8.957 -14.212  1.00 95.57      A    C  
ATOM   2066  C   PRO A 262      -2.939  10.303 -13.510  1.00 96.85      A    C  
ATOM   2067  O   PRO A 262      -3.654  11.165 -14.022  1.00 95.72      A    O  
ATOM   2068  CB  PRO A 262      -3.896   8.017 -13.996  1.00 93.88      A    C  
ATOM   2069  CG  PRO A 262      -3.267   6.626 -14.015  1.00 89.29      A    C  
ATOM   2070  CD  PRO A 262      -1.916   6.860 -13.355  1.00 92.59      A    C  
ATOM   2071  N   VAL A 263      -2.328  10.506 -12.341  1.00 96.98      A    N  
ATOM   2072  CA  VAL A 263      -2.447  11.720 -11.524  1.00 97.31      A    C  
ATOM   2073  C   VAL A 263      -1.125  12.491 -11.407  1.00 97.65      A    C  
ATOM   2074  O   VAL A 263      -0.984  13.333 -10.519  1.00 96.87      A    O  
ATOM   2075  CB  VAL A 263      -3.087  11.418 -10.155  1.00 96.72      A    C  
ATOM   2076  CG1 VAL A 263      -4.502  10.842 -10.327  1.00 94.00      A    C  
ATOM   2077  CG2 VAL A 263      -2.256  10.440  -9.322  1.00 94.11      A    C  
ATOM   2078  N   SER A 264      -0.151  12.251 -12.297  1.00 97.00      A    N  
ATOM   2079  CA  SER A 264       1.134  12.953 -12.300  1.00 96.53      A    C  
ATOM   2080  C   SER A 264       0.987  14.476 -12.367  1.00 96.93      A    C  
ATOM   2081  O   SER A 264       1.741  15.195 -11.736  1.00 96.20      A    O  
ATOM   2082  CB  SER A 264       2.006  12.480 -13.471  1.00 94.77      A    C  
ATOM   2083  OG  SER A 264       2.523  11.197 -13.180  1.00 86.05      A    O  
ATOM   2084  N   PHE A 265      -0.045  14.994 -13.066  1.00 97.25      A    N  
ATOM   2085  CA  PHE A 265      -0.339  16.428 -13.146  1.00 97.39      A    C  
ATOM   2086  C   PHE A 265      -0.774  17.042 -11.808  1.00 97.52      A    C  
ATOM   2087  O   PHE A 265      -0.624  18.247 -11.600  1.00 97.25      A    O  
ATOM   2088  CB  PHE A 265      -1.397  16.660 -14.233  1.00 97.29      A    C  
ATOM   2089  CG  PHE A 265      -2.795  16.200 -13.861  1.00 97.50      A    C  
ATOM   2090  CD1 PHE A 265      -3.184  14.863 -14.044  1.00 97.01      A    C  
ATOM   2091  CD2 PHE A 265      -3.712  17.120 -13.326  1.00 97.09      A    C  
ATOM   2092  CE1 PHE A 265      -4.477  14.442 -13.699  1.00 96.49      A    C  
ATOM   2093  CE2 PHE A 265      -5.003  16.702 -12.980  1.00 96.52      A    C  
ATOM   2094  CZ  PHE A 265      -5.385  15.366 -13.170  1.00 96.71      A    C  
ATOM   2095  N   LEU A 266      -1.253  16.227 -10.852  1.00 97.82      A    N  
ATOM   2096  CA  LEU A 266      -1.599  16.650  -9.495  1.00 98.24      A    C  
ATOM   2097  C   LEU A 266      -0.426  16.534  -8.519  1.00 98.26      A    C  
ATOM   2098  O   LEU A 266      -0.525  16.991  -7.376  1.00 97.95      A    O  
ATOM   2099  CB  LEU A 266      -2.806  15.833  -8.980  1.00 98.34      A    C  
ATOM   2100  CG  LEU A 266      -4.090  15.996  -9.808  1.00 97.97      A    C  
ATOM   2101  CD1 LEU A 266      -5.158  15.042  -9.280  1.00 97.33      A    C  
ATOM   2102  CD2 LEU A 266      -4.634  17.427  -9.721  1.00 96.85      A    C  
ATOM   2103  N   ALA A 267       0.683  15.939  -8.938  1.00 98.04      A    N  
ATOM   2104  CA  ALA A 267       1.842  15.782  -8.085  1.00 97.81      A    C  
ATOM   2105  C   ALA A 267       2.435  17.144  -7.710  1.00 97.76      A    C  
ATOM   2106  O   ALA A 267       2.623  18.008  -8.570  1.00 97.22      A    O  
ATOM   2107  CB  ALA A 267       2.866  14.869  -8.763  1.00 97.25      A    C  
ATOM   2108  N   LEU A 268       2.797  17.323  -6.436  1.00 97.87      A    N  
ATOM   2109  CA  LEU A 268       3.319  18.581  -5.903  1.00 97.67      A    C  
ATOM   2110  C   LEU A 268       4.484  19.124  -6.738  1.00 97.15      A    C  
ATOM   2111  O   LEU A 268       4.513  20.311  -7.046  1.00 96.35      A    O  
ATOM   2112  CB  LEU A 268       3.733  18.356  -4.442  1.00 97.57      A    C  
ATOM   2113  CG  LEU A 268       4.362  19.587  -3.750  1.00 97.17      A    C  
ATOM   2114  CD1 LEU A 268       3.398  20.762  -3.662  1.00 96.16      A    C  
ATOM   2115  CD2 LEU A 268       4.783  19.217  -2.334  1.00 95.92      A    C  
ATOM   2116  N   HIS A 269       5.428  18.274  -7.138  1.00 96.21      A    N  
ATOM   2117  CA  HIS A 269       6.591  18.680  -7.927  1.00 94.86      A    C  
ATOM   2118  C   HIS A 269       6.225  19.163  -9.334  1.00 94.28      A    C  
ATOM   2119  O   HIS A 269       6.853  20.093  -9.827  1.00 93.18      A    O  
ATOM   2120  CB  HIS A 269       7.609  17.533  -7.977  1.00 93.60      A    C  
ATOM   2121  CG  HIS A 269       7.103  16.284  -8.640  1.00 91.40      A    C  
ATOM   2122  CD2 HIS A 269       7.320  15.915  -9.948  1.00 84.66      A    C  
ATOM   2123  ND1 HIS A 269       6.354  15.281  -8.062  1.00 85.84      A    N  
ATOM   2124  CE1 HIS A 269       6.128  14.332  -8.991  1.00 85.25      A    C  
ATOM   2125  NE2 HIS A 269       6.703  14.687 -10.141  1.00 85.57      A    N  
ATOM   2126  N   ASN A 270       5.175  18.615  -9.943  1.00 95.73      A    N  
ATOM   2127  CA  ASN A 270       4.677  19.048 -11.242  1.00 95.40      A    C  
ATOM   2128  C   ASN A 270       3.846  20.332 -11.126  1.00 95.59      A    C  
ATOM   2129  O   ASN A 270       4.017  21.239 -11.929  1.00 94.51      A    O  
ATOM   2130  CB  ASN A 270       3.888  17.908 -11.905  1.00 94.93      A    C  
ATOM   2131  CG  ASN A 270       4.783  16.757 -12.345  1.00 93.78      A    C  
ATOM   2132  ND2 ASN A 270       4.226  15.575 -12.479  1.00 87.71      A    N  
ATOM   2133  OD1 ASN A 270       5.962  16.903 -12.579  1.00 88.63      A    O  
ATOM   2134  N   GLN A 271       3.023  20.470 -10.081  1.00 96.58      A    N  
ATOM   2135  CA  GLN A 271       2.306  21.718  -9.822  1.00 96.79      A    C  
ATOM   2136  C   GLN A 271       3.268  22.889  -9.580  1.00 96.22      A    C  
ATOM   2137  O   GLN A 271       3.033  23.976 -10.088  1.00 95.11      A    O  
ATOM   2138  CB  GLN A 271       1.335  21.565  -8.647  1.00 97.12      A    C  
ATOM   2139  CG  GLN A 271       0.184  20.593  -8.944  1.00 96.67      A    C  
ATOM   2140  CD  GLN A 271      -0.937  20.663  -7.910  1.00 96.78      A    C  
ATOM   2141  NE2 GLN A 271      -1.668  19.595  -7.707  1.00 89.50      A    N  
ATOM   2142  OE1 GLN A 271      -1.188  21.673  -7.275  1.00 90.13      A    O  
ATOM   2143  N   ILE A 272       4.385  22.667  -8.871  1.00 96.67      A    N  
ATOM   2144  CA  ILE A 272       5.427  23.689  -8.671  1.00 95.88      A    C  
ATOM   2145  C   ILE A 272       6.032  24.148 -10.000  1.00 95.02      A    C  
ATOM   2146  O   ILE A 272       6.245  25.343 -10.173  1.00 93.45      A    O  
ATOM   2147  CB  ILE A 272       6.519  23.173  -7.711  1.00 95.31      A    C  
ATOM   2148  CG1 ILE A 272       5.949  23.066  -6.285  1.00 92.01      A    C  
ATOM   2149  CG2 ILE A 272       7.754  24.085  -7.693  1.00 91.39      A    C  
ATOM   2150  CD1 ILE A 272       6.822  22.207  -5.359  1.00 87.21      A    C  
ATOM   2151  N   ARG A 273       6.298  23.231 -10.931  1.00 94.54      A    N  
ATOM   2152  CA  ARG A 273       6.830  23.564 -12.258  1.00 92.81      A    C  
ATOM   2153  C   ARG A 273       5.892  24.469 -13.064  1.00 92.21      A    C  
ATOM   2154  O   ARG A 273       6.371  25.271 -13.842  1.00 88.97      A    O  
ATOM   2155  CB  ARG A 273       7.140  22.286 -13.044  1.00 90.39      A    C  
ATOM   2156  CG  ARG A 273       8.472  21.657 -12.630  1.00 83.50      A    C  
ATOM   2157  CD  ARG A 273       8.732  20.397 -13.449  1.00 80.06      A    C  
ATOM   2158  NE  ARG A 273      10.158  20.011 -13.403  1.00 74.98      A    N  
ATOM   2159  CZ  ARG A 273      10.678  18.906 -13.913  1.00 69.70      A    C  
ATOM   2160  NH1 ARG A 273       9.933  17.967 -14.398  1.00 61.77      A    N1+
ATOM   2161  NH2 ARG A 273      11.971  18.749 -13.956  1.00 62.87      A    N  
ATOM   2162  N   ASN A 274       4.595  24.351 -12.827  1.00 92.16      A    N  
ATOM   2163  CA  ASN A 274       3.559  25.098 -13.539  1.00 91.11      A    C  
ATOM   2164  C   ASN A 274       3.064  26.333 -12.757  1.00 91.68      A    C  
ATOM   2165  O   ASN A 274       2.012  26.877 -13.081  1.00 88.39      A    O  
ATOM   2166  CB  ASN A 274       2.417  24.118 -13.884  1.00 88.91      A    C  
ATOM   2167  CG  ASN A 274       2.860  22.959 -14.772  1.00 84.42      A    C  
ATOM   2168  ND2 ASN A 274       2.088  21.892 -14.788  1.00 74.32      A    N  
ATOM   2169  OD1 ASN A 274       3.872  22.964 -15.446  1.00 76.21      A    O  
ATOM   2170  N   MET A 275       3.771  26.782 -11.708  1.00 91.91      A    N  
ATOM   2171  CA  MET A 275       3.385  27.968 -10.937  1.00 92.30      A    C  
ATOM   2172  C   MET A 275       3.837  29.258 -11.615  1.00 92.23      A    C  
ATOM   2173  O   MET A 275       4.931  29.765 -11.345  1.00 88.21      A    O  
ATOM   2174  CB  MET A 275       3.934  27.908  -9.503  1.00 90.31      A    C  
ATOM   2175  CG  MET A 275       3.108  27.002  -8.603  1.00 86.77      A    C  
ATOM   2176  SD  MET A 275       3.710  26.938  -6.893  1.00 87.74      A    S  
ATOM   2177  CE  MET A 275       3.097  28.527  -6.280  1.00 80.17      A    C  
ATOM   2178  N   ASP A 276       2.954  29.864 -12.385  1.00 92.60      A    N  
ATOM   2179  CA  ASP A 276       3.186  31.163 -13.035  1.00 91.62      A    C  
ATOM   2180  C   ASP A 276       3.403  32.309 -12.035  1.00 92.48      A    C  
ATOM   2181  O   ASP A 276       4.035  33.313 -12.351  1.00 88.59      A    O  
ATOM   2182  CB  ASP A 276       2.010  31.489 -13.958  1.00 88.16      A    C  
ATOM   2183  CG  ASP A 276       1.817  30.453 -15.064  1.00 80.99      A    C  
ATOM   2184  OD1 ASP A 276       2.832  29.858 -15.491  1.00 72.76      A    O  
ATOM   2185  OD2 ASP A 276       0.643  30.263 -15.454  1.00 74.65      A    O1-
ATOM   2186  N   SER A 277       2.944  32.156 -10.785  1.00 92.48      A    N  
ATOM   2187  CA  SER A 277       3.145  33.119  -9.694  1.00 92.31      A    C  
ATOM   2188  C   SER A 277       4.606  33.216  -9.213  1.00 93.47      A    C  
ATOM   2189  O   SER A 277       4.944  34.131  -8.465  1.00 90.89      A    O  
ATOM   2190  CB  SER A 277       2.235  32.774  -8.517  1.00 89.91      A    C  
ATOM   2191  OG  SER A 277       2.498  31.470  -8.030  1.00 83.56      A    O  
ATOM   2192  N   MET A 278       5.488  32.289  -9.620  1.00 93.96      A    N  
ATOM   2193  CA  MET A 278       6.889  32.238  -9.199  1.00 94.66      A    C  
ATOM   2194  C   MET A 278       7.856  32.146 -10.399  1.00 95.48      A    C  
ATOM   2195  O   MET A 278       8.578  31.158 -10.534  1.00 94.06      A    O  
ATOM   2196  CB  MET A 278       7.094  31.101  -8.185  1.00 93.01      A    C  
ATOM   2197  CG  MET A 278       6.283  31.294  -6.904  1.00 89.60      A    C  
ATOM   2198  SD  MET A 278       6.803  30.230  -5.520  1.00 88.00      A    S  
ATOM   2199  CE  MET A 278       8.317  31.092  -5.016  1.00 79.45      A    C  
ATOM   2200  N   PRO A 279       7.951  33.196 -11.236  1.00 95.27      A    N  
ATOM   2201  CA  PRO A 279       8.749  33.165 -12.465  1.00 94.90      A    C  
ATOM   2202  C   PRO A 279      10.242  32.955 -12.213  1.00 95.24      A    C  
ATOM   2203  O   PRO A 279      10.927  32.306 -13.005  1.00 94.07      A    O  
ATOM   2204  CB  PRO A 279       8.471  34.503 -13.159  1.00 93.55      A    C  
ATOM   2205  CG  PRO A 279       8.048  35.428 -12.015  1.00 90.21      A    C  
ATOM   2206  CD  PRO A 279       7.297  34.481 -11.091  1.00 93.56      A    C  
ATOM   2207  N   GLU A 280      10.775  33.415 -11.073  1.00 95.10      A    N  
ATOM   2208  CA  GLU A 280      12.169  33.160 -10.674  1.00 95.24      A    C  
ATOM   2209  C   GLU A 280      12.415  31.661 -10.447  1.00 95.54      A    C  
ATOM   2210  O   GLU A 280      13.435  31.126 -10.869  1.00 94.66      A    O  
ATOM   2211  CB  GLU A 280      12.500  33.970  -9.411  1.00 94.40      A    C  
ATOM   2212  CG  GLU A 280      14.004  33.963  -9.073  1.00 89.27      A    C  
ATOM   2213  CD  GLU A 280      14.335  34.600  -7.703  1.00 88.77      A    C  
ATOM   2214  OE1 GLU A 280      15.499  34.506  -7.268  1.00 82.23      A    O  
ATOM   2215  OE2 GLU A 280      13.446  35.131  -6.994  1.00 85.11      A    O1-
ATOM   2216  N   LEU A 281      11.466  30.975  -9.818  1.00 95.51      A    N  
ATOM   2217  CA  LEU A 281      11.560  29.535  -9.596  1.00 95.74      A    C  
ATOM   2218  C   LEU A 281      11.492  28.762 -10.914  1.00 95.34      A    C  
ATOM   2219  O   LEU A 281      12.265  27.822 -11.084  1.00 94.48      A    O  
ATOM   2220  CB  LEU A 281      10.464  29.088  -8.622  1.00 95.33      A    C  
ATOM   2221  CG  LEU A 281      10.468  27.574  -8.307  1.00 94.85      A    C  
ATOM   2222  CD1 LEU A 281      11.777  27.108  -7.677  1.00 92.24      A    C  
ATOM   2223  CD2 LEU A 281       9.338  27.257  -7.334  1.00 91.69      A    C  
ATOM   2224  N   GLN A 282      10.614  29.158 -11.829  1.00 95.48      A    N  
ATOM   2225  CA  GLN A 282      10.525  28.551 -13.159  1.00 94.27      A    C  
ATOM   2226  C   GLN A 282      11.844  28.703 -13.928  1.00 94.16      A    C  
ATOM   2227  O   GLN A 282      12.353  27.725 -14.470  1.00 92.62      A    O  
ATOM   2228  CB  GLN A 282       9.382  29.175 -13.963  1.00 92.80      A    C  
ATOM   2229  CG  GLN A 282       7.984  28.716 -13.494  1.00 84.64      A    C  
ATOM   2230  CD  GLN A 282       6.888  29.324 -14.361  1.00 77.86      A    C  
ATOM   2231  NE2 GLN A 282       5.699  28.764 -14.368  1.00 65.83      A    N  
ATOM   2232  OE1 GLN A 282       7.083  30.319 -15.040  1.00 69.19      A    O  
ATOM   2233  N   LYS A 283      12.456  29.906 -13.883  1.00 94.93      A    N  
ATOM   2234  CA  LYS A 283      13.736  30.177 -14.547  1.00 94.51      A    C  
ATOM   2235  C   LYS A 283      14.872  29.322 -13.983  1.00 94.41      A    C  
ATOM   2236  O   LYS A 283      15.639  28.737 -14.738  1.00 93.56      A    O  
ATOM   2237  CB  LYS A 283      14.051  31.673 -14.434  1.00 93.88      A    C  
ATOM   2238  CG  LYS A 283      14.487  32.248 -15.774  1.00 82.01      A    C  
ATOM   2239  CD  LYS A 283      14.770  33.747 -15.642  1.00 76.22      A    C  
ATOM   2240  CE  LYS A 283      15.073  34.341 -17.020  1.00 65.15      A    C  
ATOM   2241  NZ  LYS A 283      15.377  35.780 -16.948  1.00 56.88      A    N1+
ATOM   2242  N   LEU A 284      14.967  29.217 -12.655  1.00 94.64      A    N  
ATOM   2243  CA  LEU A 284      15.955  28.361 -11.998  1.00 94.35      A    C  
ATOM   2244  C   LEU A 284      15.693  26.873 -12.259  1.00 93.67      A    C  
ATOM   2245  O   LEU A 284      16.647  26.100 -12.371  1.00 92.68      A    O  
ATOM   2246  CB  LEU A 284      15.959  28.644 -10.489  1.00 94.65      A    C  
ATOM   2247  CG  LEU A 284      16.565  29.999 -10.091  1.00 93.74      A    C  
ATOM   2248  CD1 LEU A 284      16.338  30.226  -8.592  1.00 91.28      A    C  
ATOM   2249  CD2 LEU A 284      18.065  30.059 -10.345  1.00 90.82      A    C  
ATOM   2250  N   GLN A 285      14.433  26.454 -12.362  1.00 93.98      A    N  
ATOM   2251  CA  GLN A 285      14.076  25.082 -12.715  1.00 92.58      A    C  
ATOM   2252  C   GLN A 285      14.499  24.755 -14.138  1.00 92.04      A    C  
ATOM   2253  O   GLN A 285      15.138  23.728 -14.347  1.00 90.88      A    O  
ATOM   2254  CB  GLN A 285      12.566  24.857 -12.511  1.00 91.56      A    C  
ATOM   2255  CG  GLN A 285      12.123  23.404 -12.756  1.00 87.70      A    C  
ATOM   2256  CD  GLN A 285      12.781  22.415 -11.786  1.00 85.33      A    C  
ATOM   2257  NE2 GLN A 285      13.568  21.495 -12.273  1.00 75.64      A    N  
ATOM   2258  OE1 GLN A 285      12.591  22.471 -10.580  1.00 78.14      A    O  
ATOM   2259  N   GLN A 286      14.222  25.645 -15.098  1.00 92.84      A    N  
ATOM   2260  CA  GLN A 286      14.646  25.486 -16.483  1.00 91.76      A    C  
ATOM   2261  C   GLN A 286      16.165  25.406 -16.596  1.00 91.35      A    C  
ATOM   2262  O   GLN A 286      16.690  24.463 -17.189  1.00 89.94      A    O  
ATOM   2263  CB  GLN A 286      14.070  26.645 -17.308  1.00 91.00      A    C  
ATOM   2264  CG  GLN A 286      14.380  26.449 -18.800  1.00 82.03      A    C  
ATOM   2265  CD  GLN A 286      13.833  27.562 -19.685  1.00 76.63      A    C  
ATOM   2266  NE2 GLN A 286      14.072  27.463 -20.975  1.00 67.09      A    N  
ATOM   2267  OE1 GLN A 286      13.203  28.518 -19.254  1.00 70.01      A    O  
ATOM   2268  N   LEU A 287      16.883  26.318 -15.928  1.00 92.37      A    N  
ATOM   2269  CA  LEU A 287      18.345  26.303 -15.903  1.00 91.90      A    C  
ATOM   2270  C   LEU A 287      18.876  24.972 -15.352  1.00 91.03      A    C  
ATOM   2271  O   LEU A 287      19.784  24.376 -15.929  1.00 89.40      A    O  
ATOM   2272  CB  LEU A 287      18.839  27.496 -15.079  1.00 92.26      A    C  
ATOM   2273  CG  LEU A 287      20.377  27.699 -15.151  1.00 85.93      A    C  
ATOM   2274  CD1 LEU A 287      20.811  28.204 -16.528  1.00 81.17      A    C  
ATOM   2275  CD2 LEU A 287      20.806  28.729 -14.109  1.00 81.66      A    C  
ATOM   2276  N   LYS A 288      18.284  24.482 -14.266  1.00 90.76      A    N  
ATOM   2277  CA  LYS A 288      18.656  23.202 -13.654  1.00 89.10      A    C  
ATOM   2278  C   LYS A 288      18.382  22.008 -14.566  1.00 87.85      A    C  
ATOM   2279  O   LYS A 288      19.180  21.067 -14.582  1.00 85.33      A    O  
ATOM   2280  CB  LYS A 288      17.923  23.067 -12.319  1.00 88.14      A    C  
ATOM   2281  CG  LYS A 288      18.353  21.809 -11.576  1.00 84.94      A    C  
ATOM   2282  CD  LYS A 288      17.874  21.854 -10.130  1.00 83.11      A    C  
ATOM   2283  CE  LYS A 288      18.503  20.690  -9.376  1.00 78.22      A    C  
ATOM   2284  NZ  LYS A 288      18.775  21.057  -7.973  1.00 73.17      A    N1+
ATOM   2285  N   ASP A 289      17.276  22.020 -15.284  1.00 87.10      A    N  
ATOM   2286  CA  ASP A 289      16.910  20.946 -16.202  1.00 85.08      A    C  
ATOM   2287  C   ASP A 289      17.824  20.937 -17.452  1.00 83.94      A    C  
ATOM   2288  O   ASP A 289      18.137  19.872 -17.982  1.00 81.13      A    O  
ATOM   2289  CB  ASP A 289      15.419  21.062 -16.564  1.00 84.02      A    C  
ATOM   2290  CG  ASP A 289      14.442  20.758 -15.399  1.00 82.08      A    C  
ATOM   2291  OD1 ASP A 289      14.823  20.130 -14.392  1.00 80.04      A    O  
ATOM   2292  OD2 ASP A 289      13.230  21.081 -15.501  1.00 79.99      A    O1-
ATOM   2293  N   GLU A 290      18.301  22.106 -17.883  1.00 85.21      A    N  
ATOM   2294  CA  GLU A 290      19.203  22.247 -19.036  1.00 84.30      A    C  
ATOM   2295  C   GLU A 290      20.666  21.930 -18.698  1.00 83.03      A    C  
ATOM   2296  O   GLU A 290      21.335  21.226 -19.461  1.00 79.61      A    O  
ATOM   2297  CB  GLU A 290      19.094  23.675 -19.599  1.00 83.92      A    C  
ATOM   2298  CG  GLU A 290      17.776  23.917 -20.354  1.00 78.78      A    C  
ATOM   2299  CD  GLU A 290      17.584  25.373 -20.802  1.00 75.83      A    C  
ATOM   2300  OE1 GLU A 290      16.462  25.683 -21.281  1.00 70.30      A    O  
ATOM   2301  OE2 GLU A 290      18.529  26.179 -20.672  1.00 72.77      A    O1-
ATOM   2302  N   THR A 291      21.177  22.428 -17.566  1.00 85.47      A    N  
ATOM   2303  CA  THR A 291      22.599  22.308 -17.188  1.00 83.62      A    C  
ATOM   2304  C   THR A 291      22.892  21.132 -16.253  1.00 81.73      A    C  
ATOM   2305  O   THR A 291      24.047  20.764 -16.084  1.00 75.92      A    O  
ATOM   2306  CB  THR A 291      23.134  23.599 -16.568  1.00 82.81      A    C  
ATOM   2307  CG2 THR A 291      22.932  24.819 -17.473  1.00 75.52      A    C  
ATOM   2308  OG1 THR A 291      22.501  23.865 -15.341  1.00 77.49      A    O  
ATOM   2309  N   GLY A 292      21.880  20.555 -15.633  1.00 81.82      A    N  
ATOM   2310  CA  GLY A 292      21.999  19.486 -14.639  1.00 79.19      A    C  
ATOM   2311  C   GLY A 292      22.346  19.965 -13.228  1.00 79.38      A    C  
ATOM   2312  O   GLY A 292      21.830  19.420 -12.251  1.00 75.03      A    O  
ATOM   2313  N   GLU A 293      23.159  21.024 -13.100  1.00 82.54      A    N  
ATOM   2314  CA  GLU A 293      23.572  21.594 -11.818  1.00 83.33      A    C  
ATOM   2315  C   GLU A 293      23.425  23.117 -11.812  1.00 86.20      A    C  
ATOM   2316  O   GLU A 293      23.651  23.798 -12.811  1.00 83.65      A    O  
ATOM   2317  CB  GLU A 293      24.993  21.168 -11.454  1.00 77.29      A    C  
ATOM   2318  CG  GLU A 293      25.122  19.652 -11.204  1.00 66.94      A    C  
ATOM   2319  CD  GLU A 293      26.442  19.223 -10.563  1.00 63.95      A    C  
ATOM   2320  OE1 GLU A 293      26.508  18.051 -10.116  1.00 57.38      A    O  
ATOM   2321  OE2 GLU A 293      27.370  20.046 -10.470  1.00 56.43      A    O1-
ATOM   2322  N   LEU A 294      23.049  23.660 -10.651  1.00 86.89      A    N  
ATOM   2323  CA  LEU A 294      23.031  25.094 -10.402  1.00 89.54      A    C  
ATOM   2324  C   LEU A 294      24.286  25.504  -9.630  1.00 90.95      A    C  
ATOM   2325  O   LEU A 294      24.856  24.720  -8.870  1.00 88.86      A    O  
ATOM   2326  CB  LEU A 294      21.755  25.475  -9.621  1.00 88.35      A    C  
ATOM   2327  CG  LEU A 294      20.443  25.275 -10.383  1.00 88.45      A    C  
ATOM   2328  CD1 LEU A 294      19.260  25.609  -9.455  1.00 85.66      A    C  
ATOM   2329  CD2 LEU A 294      20.335  26.188 -11.599  1.00 85.37      A    C  
ATOM   2330  N   SER A 295      24.661  26.790  -9.747  1.00 92.36      A    N  
ATOM   2331  CA  SER A 295      25.654  27.363  -8.849  1.00 92.79      A    C  
ATOM   2332  C   SER A 295      25.216  27.204  -7.379  1.00 93.74      A    C  
ATOM   2333  O   SER A 295      24.027  27.085  -7.072  1.00 92.70      A    O  
ATOM   2334  CB  SER A 295      25.913  28.832  -9.197  1.00 91.66      A    C  
ATOM   2335  OG  SER A 295      24.914  29.677  -8.656  1.00 86.55      A    O  
ATOM   2336  N   SER A 296      26.165  27.240  -6.434  1.00 93.88      A    N  
ATOM   2337  CA  SER A 296      25.837  27.120  -5.003  1.00 94.44      A    C  
ATOM   2338  C   SER A 296      24.838  28.192  -4.527  1.00 95.12      A    C  
ATOM   2339  O   SER A 296      23.958  27.915  -3.697  1.00 94.26      A    O  
ATOM   2340  CB  SER A 296      27.130  27.203  -4.188  1.00 93.13      A    C  
ATOM   2341  OG  SER A 296      26.866  27.012  -2.807  1.00 79.67      A    O  
ATOM   2342  N   ALA A 297      24.951  29.418  -5.075  1.00 95.28      A    N  
ATOM   2343  CA  ALA A 297      24.032  30.510  -4.778  1.00 95.37      A    C  
ATOM   2344  C   ALA A 297      22.630  30.235  -5.350  1.00 95.86      A    C  
ATOM   2345  O   ALA A 297      21.640  30.309  -4.611  1.00 94.83      A    O  
ATOM   2346  CB  ALA A 297      24.637  31.808  -5.321  1.00 94.47      A    C  
ATOM   2347  N   ASP A 298      22.562  29.840  -6.616  1.00 95.23      A    N  
ATOM   2348  CA  ASP A 298      21.305  29.544  -7.301  1.00 95.07      A    C  
ATOM   2349  C   ASP A 298      20.623  28.307  -6.721  1.00 95.35      A    C  
ATOM   2350  O   ASP A 298      19.413  28.317  -6.504  1.00 94.63      A    O  
ATOM   2351  CB  ASP A 298      21.539  29.349  -8.806  1.00 94.01      A    C  
ATOM   2352  CG  ASP A 298      22.050  30.608  -9.479  1.00 91.57      A    C  
ATOM   2353  OD1 ASP A 298      21.566  31.704  -9.117  1.00 87.26      A    O  
ATOM   2354  OD2 ASP A 298      22.976  30.457 -10.308  1.00 87.28      A    O1-
ATOM   2355  N   GLU A 299      21.376  27.268  -6.361  1.00 95.16      A    N  
ATOM   2356  CA  GLU A 299      20.828  26.070  -5.714  1.00 94.47      A    C  
ATOM   2357  C   GLU A 299      20.219  26.404  -4.339  1.00 94.86      A    C  
ATOM   2358  O   GLU A 299      19.159  25.900  -3.981  1.00 94.32      A    O  
ATOM   2359  CB  GLU A 299      21.930  25.001  -5.596  1.00 92.82      A    C  
ATOM   2360  CG  GLU A 299      21.502  23.687  -4.925  1.00 87.25      A    C  
ATOM   2361  CD  GLU A 299      20.430  22.855  -5.663  1.00 85.71      A    C  
ATOM   2362  OE1 GLU A 299      19.744  22.043  -4.977  1.00 78.05      A    O  
ATOM   2363  OE2 GLU A 299      20.281  22.929  -6.897  1.00 78.50      A    O1-
ATOM   2364  N   LYS A 300      20.863  27.314  -3.569  1.00 95.97      A    N  
ATOM   2365  CA  LYS A 300      20.306  27.789  -2.293  1.00 96.18      A    C  
ATOM   2366  C   LYS A 300      19.028  28.593  -2.515  1.00 96.00      A    C  
ATOM   2367  O   LYS A 300      18.046  28.385  -1.794  1.00 95.18      A    O  
ATOM   2368  CB  LYS A 300      21.382  28.599  -1.553  1.00 95.71      A    C  
ATOM   2369  CG  LYS A 300      20.977  28.939  -0.113  1.00 84.36      A    C  
ATOM   2370  CD  LYS A 300      22.101  29.718   0.575  1.00 81.30      A    C  
ATOM   2371  CE  LYS A 300      21.758  30.072   2.030  1.00 70.26      A    C  
ATOM   2372  NZ  LYS A 300      22.841  30.859   2.657  1.00 61.53      A    N1+
ATOM   2373  N   ARG A 301      19.004  29.465  -3.517  1.00 95.87      A    N  
ATOM   2374  CA  ARG A 301      17.838  30.265  -3.900  1.00 95.94      A    C  
ATOM   2375  C   ARG A 301      16.711  29.369  -4.406  1.00 96.04      A    C  
ATOM   2376  O   ARG A 301      15.599  29.460  -3.885  1.00 95.05      A    O  
ATOM   2377  CB  ARG A 301      18.274  31.310  -4.941  1.00 95.16      A    C  
ATOM   2378  CG  ARG A 301      17.164  32.300  -5.329  1.00 86.07      A    C  
ATOM   2379  CD  ARG A 301      16.698  33.155  -4.147  1.00 82.49      A    C  
ATOM   2380  NE  ARG A 301      15.716  34.157  -4.595  1.00 75.59      A    N  
ATOM   2381  CZ  ARG A 301      15.014  34.986  -3.859  1.00 69.22      A    C  
ATOM   2382  NH1 ARG A 301      15.121  35.045  -2.558  1.00 61.34      A    N1+
ATOM   2383  NH2 ARG A 301      14.170  35.774  -4.447  1.00 61.98      A    N  
ATOM   2384  N   TYR A 302      17.023  28.440  -5.299  1.00 95.85      A    N  
ATOM   2385  CA  TYR A 302      16.088  27.442  -5.823  1.00 95.23      A    C  
ATOM   2386  C   TYR A 302      15.430  26.636  -4.700  1.00 95.27      A    C  
ATOM   2387  O   TYR A 302      14.209  26.540  -4.641  1.00 94.82      A    O  
ATOM   2388  CB  TYR A 302      16.841  26.516  -6.788  1.00 94.38      A    C  
ATOM   2389  CG  TYR A 302      16.019  25.334  -7.261  1.00 94.00      A    C  
ATOM   2390  CD1 TYR A 302      16.216  24.053  -6.705  1.00 91.58      A    C  
ATOM   2391  CD2 TYR A 302      15.030  25.516  -8.246  1.00 91.42      A    C  
ATOM   2392  CE1 TYR A 302      15.442  22.970  -7.123  1.00 91.02      A    C  
ATOM   2393  CE2 TYR A 302      14.244  24.434  -8.676  1.00 90.32      A    C  
ATOM   2394  CZ  TYR A 302      14.453  23.153  -8.116  1.00 91.15      A    C  
ATOM   2395  OH  TYR A 302      13.691  22.099  -8.530  1.00 89.20      A    O  
ATOM   2396  N   ARG A 303      16.217  26.118  -3.744  1.00 95.50      A    N  
ATOM   2397  CA  ARG A 303      15.668  25.370  -2.601  1.00 94.92      A    C  
ATOM   2398  C   ARG A 303      14.773  26.223  -1.703  1.00 95.44      A    C  
ATOM   2399  O   ARG A 303      13.807  25.693  -1.156  1.00 94.88      A    O  
ATOM   2400  CB  ARG A 303      16.802  24.770  -1.761  1.00 93.75      A    C  
ATOM   2401  CG  ARG A 303      17.493  23.591  -2.462  1.00 88.08      A    C  
ATOM   2402  CD  ARG A 303      18.642  23.098  -1.581  1.00 80.97      A    C  
ATOM   2403  NE  ARG A 303      19.468  22.127  -2.310  1.00 72.49      A    N  
ATOM   2404  CZ  ARG A 303      20.450  21.381  -1.836  1.00 65.08      A    C  
ATOM   2405  NH1 ARG A 303      20.735  21.328  -0.565  1.00 58.02      A    N1+
ATOM   2406  NH2 ARG A 303      21.170  20.702  -2.667  1.00 57.82      A    N  
ATOM   2407  N   ALA A 304      15.097  27.494  -1.506  1.00 95.70      A    N  
ATOM   2408  CA  ALA A 304      14.269  28.404  -0.720  1.00 96.35      A    C  
ATOM   2409  C   ALA A 304      12.924  28.666  -1.412  1.00 96.53      A    C  
ATOM   2410  O   ALA A 304      11.873  28.460  -0.798  1.00 95.88      A    O  
ATOM   2411  CB  ALA A 304      15.052  29.693  -0.440  1.00 96.00      A    C  
ATOM   2412  N   LEU A 305      12.946  29.018  -2.703  1.00 96.21      A    N  
ATOM   2413  CA  LEU A 305      11.748  29.254  -3.499  1.00 96.29      A    C  
ATOM   2414  C   LEU A 305      10.882  27.993  -3.617  1.00 96.28      A    C  
ATOM   2415  O   LEU A 305       9.671  28.060  -3.407  1.00 95.71      A    O  
ATOM   2416  CB  LEU A 305      12.146  29.755  -4.893  1.00 96.07      A    C  
ATOM   2417  CG  LEU A 305      12.776  31.165  -4.919  1.00 94.63      A    C  
ATOM   2418  CD1 LEU A 305      13.288  31.448  -6.330  1.00 92.26      A    C  
ATOM   2419  CD2 LEU A 305      11.772  32.253  -4.533  1.00 91.53      A    C  
ATOM   2420  N   LYS A 306      11.507  26.830  -3.839  1.00 96.16      A    N  
ATOM   2421  CA  LYS A 306      10.802  25.550  -3.897  1.00 95.77      A    C  
ATOM   2422  C   LYS A 306      10.070  25.242  -2.586  1.00 96.05      A    C  
ATOM   2423  O   LYS A 306       8.920  24.845  -2.618  1.00 95.44      A    O  
ATOM   2424  CB  LYS A 306      11.770  24.426  -4.320  1.00 94.50      A    C  
ATOM   2425  CG  LYS A 306      11.027  23.104  -4.547  1.00 89.54      A    C  
ATOM   2426  CD  LYS A 306      11.907  22.006  -5.188  1.00 85.74      A    C  
ATOM   2427  CE  LYS A 306      11.039  20.762  -5.404  1.00 78.10      A    C  
ATOM   2428  NZ  LYS A 306      11.680  19.692  -6.219  1.00 72.55      A    N1+
ATOM   2429  N   ARG A 307      10.694  25.504  -1.422  1.00 96.09      A    N  
ATOM   2430  CA  ARG A 307      10.023  25.333  -0.117  1.00 95.99      A    C  
ATOM   2431  C   ARG A 307       8.835  26.283   0.060  1.00 96.32      A    C  
ATOM   2432  O   ARG A 307       7.840  25.886   0.665  1.00 95.73      A    O  
ATOM   2433  CB  ARG A 307      11.004  25.563   1.028  1.00 94.95      A    C  
ATOM   2434  CG  ARG A 307      11.955  24.379   1.230  1.00 86.28      A    C  
ATOM   2435  CD  ARG A 307      12.984  24.764   2.289  1.00 82.47      A    C  
ATOM   2436  NE  ARG A 307      13.989  23.712   2.504  1.00 73.61      A    N  
ATOM   2437  CZ  ARG A 307      15.012  23.784   3.327  1.00 65.81      A    C  
ATOM   2438  NH1 ARG A 307      15.213  24.829   4.081  1.00 58.71      A    N1+
ATOM   2439  NH2 ARG A 307      15.853  22.791   3.413  1.00 57.54      A    N  
ATOM   2440  N   THR A 308       8.945  27.511  -0.421  1.00 96.21      A    N  
ATOM   2441  CA  THR A 308       7.834  28.476  -0.394  1.00 96.38      A    C  
ATOM   2442  C   THR A 308       6.677  27.985  -1.260  1.00 96.66      A    C  
ATOM   2443  O   THR A 308       5.564  27.884  -0.750  1.00 96.18      A    O  
ATOM   2444  CB  THR A 308       8.301  29.874  -0.819  1.00 95.86      A    C  
ATOM   2445  CG2 THR A 308       7.196  30.915  -0.711  1.00 89.48      A    C  
ATOM   2446  OG1 THR A 308       9.331  30.294   0.048  1.00 90.18      A    O  
ATOM   2447  N   ALA A 309       6.961  27.586  -2.502  1.00 96.94      A    N  
ATOM   2448  CA  ALA A 309       5.965  27.046  -3.422  1.00 97.08      A    C  
ATOM   2449  C   ALA A 309       5.283  25.777  -2.876  1.00 97.20      A    C  
ATOM   2450  O   ALA A 309       4.062  25.663  -2.884  1.00 96.76      A    O  
ATOM   2451  CB  ALA A 309       6.662  26.763  -4.762  1.00 96.60      A    C  
ATOM   2452  N   GLU A 310       6.072  24.848  -2.333  1.00 97.27      A    N  
ATOM   2453  CA  GLU A 310       5.561  23.634  -1.686  1.00 97.10      A    C  
ATOM   2454  C   GLU A 310       4.575  23.982  -0.563  1.00 97.44      A    C  
ATOM   2455  O   GLU A 310       3.493  23.415  -0.480  1.00 97.15      A    O  
ATOM   2456  CB  GLU A 310       6.728  22.809  -1.100  1.00 96.01      A    C  
ATOM   2457  CG  GLU A 310       7.513  22.013  -2.155  1.00 93.14      A    C  
ATOM   2458  CD  GLU A 310       8.777  21.297  -1.610  1.00 93.31      A    C  
ATOM   2459  OE1 GLU A 310       9.334  20.446  -2.349  1.00 87.77      A    O  
ATOM   2460  OE2 GLU A 310       9.213  21.563  -0.467  1.00 89.07      A    O1-
ATOM   2461  N   ARG A 311       4.953  24.941   0.293  1.00 97.03      A    N  
ATOM   2462  CA  ARG A 311       4.121  25.347   1.422  1.00 96.96      A    C  
ATOM   2463  C   ARG A 311       2.828  26.023   0.972  1.00 97.31      A    C  
ATOM   2464  O   ARG A 311       1.782  25.725   1.543  1.00 96.78      A    O  
ATOM   2465  CB  ARG A 311       4.931  26.236   2.362  1.00 95.80      A    C  
ATOM   2466  CG  ARG A 311       4.188  26.470   3.682  1.00 85.52      A    C  
ATOM   2467  CD  ARG A 311       5.057  27.268   4.639  1.00 77.56      A    C  
ATOM   2468  NE  ARG A 311       4.411  27.394   5.952  1.00 67.36      A    N  
ATOM   2469  CZ  ARG A 311       4.888  28.033   7.003  1.00 57.61      A    C  
ATOM   2470  NH1 ARG A 311       6.048  28.631   6.971  1.00 51.61      A    N1+
ATOM   2471  NH2 ARG A 311       4.197  28.077   8.103  1.00 50.92      A    N  
ATOM   2472  N   GLU A 312       2.905  26.890  -0.021  1.00 96.65      A    N  
ATOM   2473  CA  GLU A 312       1.744  27.588  -0.580  1.00 96.40      A    C  
ATOM   2474  C   GLU A 312       0.726  26.605  -1.178  1.00 96.93      A    C  
ATOM   2475  O   GLU A 312      -0.443  26.619  -0.801  1.00 96.29      A    O  
ATOM   2476  CB  GLU A 312       2.234  28.602  -1.624  1.00 95.33      A    C  
ATOM   2477  CG  GLU A 312       1.116  29.523  -2.116  1.00 85.64      A    C  
ATOM   2478  CD  GLU A 312       1.607  30.535  -3.175  1.00 78.68      A    C  
ATOM   2479  OE1 GLU A 312       0.756  30.986  -3.959  1.00 72.67      A    O  
ATOM   2480  OE2 GLU A 312       2.817  30.828  -3.198  1.00 72.44      A    O1-
ATOM   2481  N   LEU A 313       1.191  25.675  -2.017  1.00 97.28      A    N  
ATOM   2482  CA  LEU A 313       0.330  24.663  -2.622  1.00 97.54      A    C  
ATOM   2483  C   LEU A 313      -0.296  23.728  -1.582  1.00 97.88      A    C  
ATOM   2484  O   LEU A 313      -1.488  23.431  -1.666  1.00 97.52      A    O  
ATOM   2485  CB  LEU A 313       1.143  23.850  -3.646  1.00 97.35      A    C  
ATOM   2486  CG  LEU A 313       1.468  24.612  -4.944  1.00 96.13      A    C  
ATOM   2487  CD1 LEU A 313       2.454  23.787  -5.767  1.00 94.22      A    C  
ATOM   2488  CD2 LEU A 313       0.217  24.837  -5.799  1.00 93.86      A    C  
ATOM   2489  N   LEU A 314       0.472  23.283  -0.588  1.00 97.87      A    N  
ATOM   2490  CA  LEU A 314      -0.029  22.392   0.459  1.00 97.92      A    C  
ATOM   2491  C   LEU A 314      -1.034  23.090   1.391  1.00 97.85      A    C  
ATOM   2492  O   LEU A 314      -2.041  22.503   1.749  1.00 97.26      A    O  
ATOM   2493  CB  LEU A 314       1.153  21.824   1.260  1.00 97.85      A    C  
ATOM   2494  CG  LEU A 314       2.028  20.807   0.499  1.00 97.57      A    C  
ATOM   2495  CD1 LEU A 314       3.295  20.518   1.315  1.00 96.93      A    C  
ATOM   2496  CD2 LEU A 314       1.314  19.483   0.251  1.00 96.59      A    C  
ATOM   2497  N   MET A 315      -0.780  24.341   1.771  1.00 97.57      A    N  
ATOM   2498  CA  MET A 315      -1.677  25.088   2.666  1.00 96.98      A    C  
ATOM   2499  C   MET A 315      -2.995  25.482   1.986  1.00 96.95      A    C  
ATOM   2500  O   MET A 315      -4.014  25.558   2.661  1.00 95.50      A    O  
ATOM   2501  CB  MET A 315      -0.958  26.342   3.185  1.00 95.65      A    C  
ATOM   2502  CG  MET A 315       0.154  26.034   4.199  1.00 89.93      A    C  
ATOM   2503  SD  MET A 315      -0.363  25.374   5.807  1.00 81.74      A    S  
ATOM   2504  CE  MET A 315      -1.430  26.700   6.417  1.00 69.13      A    C  
ATOM   2505  N   ASN A 316      -2.969  25.701   0.674  1.00 97.02      A    N  
ATOM   2506  CA  ASN A 316      -4.141  26.106  -0.113  1.00 96.78      A    C  
ATOM   2507  C   ASN A 316      -4.876  24.928  -0.762  1.00 97.16      A    C  
ATOM   2508  O   ASN A 316      -5.845  25.143  -1.508  1.00 95.76      A    O  
ATOM   2509  CB  ASN A 316      -3.699  27.149  -1.156  1.00 95.59      A    C  
ATOM   2510  CG  ASN A 316      -3.234  28.455  -0.535  1.00 91.27      A    C  
ATOM   2511  ND2 ASN A 316      -2.342  29.150  -1.194  1.00 76.57      A    N  
ATOM   2512  OD1 ASN A 316      -3.671  28.877   0.521  1.00 79.99      A    O  
ATOM   2513  N   ALA A 317      -4.429  23.692  -0.531  1.00 97.96      A    N  
ATOM   2514  CA  ALA A 317      -5.108  22.505  -1.015  1.00 98.20      A    C  
ATOM   2515  C   ALA A 317      -6.395  22.242  -0.216  1.00 98.35      A    C  
ATOM   2516  O   ALA A 317      -6.427  22.404   1.003  1.00 97.97      A    O  
ATOM   2517  CB  ALA A 317      -4.147  21.316  -0.944  1.00 98.00      A    C  
ATOM   2518  N   ASP A 318      -7.433  21.772  -0.887  1.00 98.51      A    N  
ATOM   2519  CA  ASP A 318      -8.615  21.204  -0.222  1.00 98.51      A    C  
ATOM   2520  C   ASP A 318      -8.302  19.796   0.305  1.00 98.64      A    C  
ATOM   2521  O   ASP A 318      -8.779  19.388   1.367  1.00 98.35      A    O  
ATOM   2522  CB  ASP A 318      -9.784  21.128  -1.213  1.00 98.25      A    C  
ATOM   2523  CG  ASP A 318     -10.246  22.484  -1.752  1.00 97.71      A    C  
ATOM   2524  OD1 ASP A 318     -10.429  23.412  -0.934  1.00 95.82      A    O  
ATOM   2525  OD2 ASP A 318     -10.457  22.561  -2.977  1.00 95.63      A    O1-
ATOM   2526  N   VAL A 319      -7.478  19.063  -0.441  1.00 98.69      A    N  
ATOM   2527  CA  VAL A 319      -7.119  17.670  -0.147  1.00 98.75      A    C  
ATOM   2528  C   VAL A 319      -5.643  17.424  -0.452  1.00 98.81      A    C  
ATOM   2529  O   VAL A 319      -5.149  17.787  -1.523  1.00 98.59      A    O  
ATOM   2530  CB  VAL A 319      -7.988  16.680  -0.944  1.00 98.60      A    C  
ATOM   2531  CG1 VAL A 319      -7.734  15.241  -0.499  1.00 97.77      A    C  
ATOM   2532  CG2 VAL A 319      -9.492  16.954  -0.777  1.00 97.80      A    C  
ATOM   2533  N   ILE A 320      -4.943  16.757   0.458  1.00 98.80      A    N  
ATOM   2534  CA  ILE A 320      -3.581  16.260   0.256  1.00 98.81      A    C  
ATOM   2535  C   ILE A 320      -3.620  14.735   0.244  1.00 98.82      A    C  
ATOM   2536  O   ILE A 320      -4.074  14.116   1.206  1.00 98.75      A    O  
ATOM   2537  CB  ILE A 320      -2.614  16.824   1.314  1.00 98.75      A    C  
ATOM   2538  CG1 ILE A 320      -2.567  18.369   1.222  1.00 98.22      A    C  
ATOM   2539  CG2 ILE A 320      -1.204  16.225   1.121  1.00 98.45      A    C  
ATOM   2540  CD1 ILE A 320      -1.765  19.040   2.332  1.00 96.74      A    C  
ATOM   2541  N   CYS A 321      -3.128  14.132  -0.830  1.00 98.72      A    N  
ATOM   2542  CA  CYS A 321      -3.074  12.685  -1.009  1.00 98.74      A    C  
ATOM   2543  C   CYS A 321      -1.629  12.185  -0.960  1.00 98.66      A    C  
ATOM   2544  O   CYS A 321      -0.772  12.664  -1.707  1.00 98.26      A    O  
ATOM   2545  CB  CYS A 321      -3.758  12.295  -2.321  1.00 98.74      A    C  
ATOM   2546  SG  CYS A 321      -5.516  12.752  -2.305  1.00 98.54      A    S  
ATOM   2547  N   CYS A 322      -1.344  11.198  -0.120  1.00 98.48      A    N  
ATOM   2548  CA  CYS A 322      -0.043  10.540  -0.056  1.00 98.39      A    C  
ATOM   2549  C   CYS A 322      -0.170   9.114   0.503  1.00 98.25      A    C  
ATOM   2550  O   CYS A 322      -1.218   8.717   1.005  1.00 97.90      A    O  
ATOM   2551  CB  CYS A 322       0.928  11.398   0.774  1.00 98.21      A    C  
ATOM   2552  SG  CYS A 322       0.353  11.616   2.482  1.00 98.16      A    S  
ATOM   2553  N   THR A 323       0.909   8.336   0.434  1.00 97.70      A    N  
ATOM   2554  CA  THR A 323       0.950   7.057   1.163  1.00 97.61      A    C  
ATOM   2555  C   THR A 323       0.977   7.293   2.674  1.00 98.04      A    C  
ATOM   2556  O   THR A 323       1.384   8.371   3.121  1.00 97.91      A    O  
ATOM   2557  CB  THR A 323       2.148   6.190   0.744  1.00 96.55      A    C  
ATOM   2558  CG2 THR A 323       2.098   5.816  -0.723  1.00 93.72      A    C  
ATOM   2559  OG1 THR A 323       3.362   6.871   0.972  1.00 93.58      A    O  
ATOM   2560  N   CYS A 324       0.609   6.296   3.478  1.00 98.02      A    N  
ATOM   2561  CA  CYS A 324       0.702   6.366   4.939  1.00 98.33      A    C  
ATOM   2562  C   CYS A 324       2.105   6.804   5.392  1.00 98.38      A    C  
ATOM   2563  O   CYS A 324       2.263   7.847   6.023  1.00 98.15      A    O  
ATOM   2564  CB  CYS A 324       0.326   5.000   5.541  1.00 98.39      A    C  
ATOM   2565  SG  CYS A 324      -1.425   4.634   5.213  1.00 98.33      A    S  
ATOM   2566  N   VAL A 325       3.144   6.107   4.932  1.00 98.07      A    N  
ATOM   2567  CA  VAL A 325       4.547   6.492   5.190  1.00 97.78      A    C  
ATOM   2568  C   VAL A 325       4.877   7.873   4.607  1.00 97.85      A    C  
ATOM   2569  O   VAL A 325       5.649   8.644   5.181  1.00 97.24      A    O  
ATOM   2570  CB  VAL A 325       5.494   5.422   4.617  1.00 96.60      A    C  
ATOM   2571  CG1 VAL A 325       6.954   5.834   4.739  1.00 90.92      A    C  
ATOM   2572  CG2 VAL A 325       5.312   4.088   5.342  1.00 91.46      A    C  
ATOM   2573  N   GLY A 326       4.283   8.230   3.468  1.00 97.41      A    N  
ATOM   2574  CA  GLY A 326       4.438   9.526   2.827  1.00 97.33      A    C  
ATOM   2575  C   GLY A 326       3.923  10.699   3.661  1.00 97.65      A    C  
ATOM   2576  O   GLY A 326       4.459  11.805   3.539  1.00 97.16      A    O  
ATOM   2577  N   ALA A 327       2.967  10.474   4.556  1.00 98.03      A    N  
ATOM   2578  CA  ALA A 327       2.479  11.490   5.486  1.00 98.18      A    C  
ATOM   2579  C   ALA A 327       3.546  11.941   6.497  1.00 98.01      A    C  
ATOM   2580  O   ALA A 327       3.526  13.081   6.953  1.00 97.44      A    O  
ATOM   2581  CB  ALA A 327       1.237  10.940   6.194  1.00 98.23      A    C  
ATOM   2582  N   GLY A 328       4.550  11.105   6.773  1.00 97.97      A    N  
ATOM   2583  CA  GLY A 328       5.726  11.470   7.565  1.00 97.79      A    C  
ATOM   2584  C   GLY A 328       6.768  12.300   6.807  1.00 97.56      A    C  
ATOM   2585  O   GLY A 328       7.886  12.464   7.283  1.00 96.51      A    O  
ATOM   2586  N   ASP A 329       6.446  12.810   5.605  1.00 97.67      A    N  
ATOM   2587  CA  ASP A 329       7.346  13.683   4.855  1.00 97.40      A    C  
ATOM   2588  C   ASP A 329       7.575  15.001   5.612  1.00 97.45      A    C  
ATOM   2589  O   ASP A 329       6.610  15.624   6.072  1.00 96.93      A    O  
ATOM   2590  CB  ASP A 329       6.777  13.938   3.446  1.00 96.93      A    C  
ATOM   2591  CG  ASP A 329       7.779  14.611   2.502  1.00 96.07      A    C  
ATOM   2592  OD1 ASP A 329       8.161  15.782   2.743  1.00 92.44      A    O  
ATOM   2593  OD2 ASP A 329       8.170  14.002   1.481  1.00 90.92      A    O1-
ATOM   2594  N   PRO A 330       8.836  15.499   5.714  1.00 96.66      A    N  
ATOM   2595  CA  PRO A 330       9.133  16.759   6.390  1.00 96.08      A    C  
ATOM   2596  C   PRO A 330       8.331  17.966   5.899  1.00 96.15      A    C  
ATOM   2597  O   PRO A 330       8.139  18.922   6.650  1.00 94.86      A    O  
ATOM   2598  CB  PRO A 330      10.632  16.981   6.160  1.00 94.73      A    C  
ATOM   2599  CG  PRO A 330      11.178  15.569   5.996  1.00 92.50      A    C  
ATOM   2600  CD  PRO A 330      10.044  14.846   5.273  1.00 95.95      A    C  
ATOM   2601  N   ARG A 331       7.836  17.943   4.668  1.00 96.87      A    N  
ATOM   2602  CA  ARG A 331       6.987  18.995   4.098  1.00 96.51      A    C  
ATOM   2603  C   ARG A 331       5.630  19.101   4.803  1.00 96.60      A    C  
ATOM   2604  O   ARG A 331       5.070  20.189   4.854  1.00 95.49      A    O  
ATOM   2605  CB  ARG A 331       6.806  18.748   2.593  1.00 95.63      A    C  
ATOM   2606  CG  ARG A 331       8.132  18.922   1.833  1.00 94.74      A    C  
ATOM   2607  CD  ARG A 331       8.002  18.552   0.351  1.00 93.42      A    C  
ATOM   2608  NE  ARG A 331       7.945  17.102   0.153  1.00 91.89      A    N  
ATOM   2609  CZ  ARG A 331       7.860  16.474  -1.022  1.00 92.40      A    C  
ATOM   2610  NH1 ARG A 331       7.798  17.124  -2.151  1.00 85.22      A    N1+
ATOM   2611  NH2 ARG A 331       7.856  15.175  -1.072  1.00 87.43      A    N  
ATOM   2612  N   LEU A 332       5.137  18.009   5.389  1.00 97.10      A    N  
ATOM   2613  CA  LEU A 332       3.878  17.966   6.138  1.00 97.30      A    C  
ATOM   2614  C   LEU A 332       4.058  18.132   7.657  1.00 96.95      A    C  
ATOM   2615  O   LEU A 332       3.090  18.419   8.342  1.00 95.39      A    O  
ATOM   2616  CB  LEU A 332       3.117  16.665   5.822  1.00 97.33      A    C  
ATOM   2617  CG  LEU A 332       2.741  16.460   4.346  1.00 97.11      A    C  
ATOM   2618  CD1 LEU A 332       1.895  15.194   4.212  1.00 96.64      A    C  
ATOM   2619  CD2 LEU A 332       1.942  17.627   3.768  1.00 96.29      A    C  
ATOM   2620  N   ALA A 333       5.285  18.024   8.184  1.00 95.32      A    N  
ATOM   2621  CA  ALA A 333       5.548  17.945   9.623  1.00 93.70      A    C  
ATOM   2622  C   ALA A 333       5.050  19.146  10.456  1.00 92.18      A    C  
ATOM   2623  O   ALA A 333       4.903  19.043  11.669  1.00 85.91      A    O  
ATOM   2624  CB  ALA A 333       7.058  17.767   9.816  1.00 91.13      A    C  
ATOM   2625  N   LYS A 334       4.827  20.321   9.835  1.00 94.01      A    N  
ATOM   2626  CA  LYS A 334       4.301  21.519  10.500  1.00 93.42      A    C  
ATOM   2627  C   LYS A 334       2.812  21.746  10.252  1.00 94.26      A    C  
ATOM   2628  O   LYS A 334       2.277  22.767  10.680  1.00 90.25      A    O  
ATOM   2629  CB  LYS A 334       5.123  22.758  10.115  1.00 90.70      A    C  
ATOM   2630  CG  LYS A 334       6.578  22.655  10.586  1.00 83.83      A    C  
ATOM   2631  CD  LYS A 334       7.304  23.991  10.371  1.00 71.45      A    C  
ATOM   2632  CE  LYS A 334       8.731  23.871  10.889  1.00 62.35      A    C  
ATOM   2633  NZ  LYS A 334       9.468  25.169  10.842  1.00 52.66      A    N1+
ATOM   2634  N   MET A 335       2.179  20.856   9.524  1.00 96.23      A    N  
ATOM   2635  CA  MET A 335       0.750  20.921   9.246  1.00 96.66      A    C  
ATOM   2636  C   MET A 335      -0.016  20.071  10.256  1.00 96.78      A    C  
ATOM   2637  O   MET A 335       0.496  19.078  10.764  1.00 95.35      A    O  
ATOM   2638  CB  MET A 335       0.459  20.491   7.801  1.00 96.38      A    C  
ATOM   2639  CG  MET A 335       1.147  21.409   6.788  1.00 94.52      A    C  
ATOM   2640  SD  MET A 335       0.745  21.083   5.048  1.00 94.57      A    S  
ATOM   2641  CE  MET A 335      -0.996  21.564   5.003  1.00 88.62      A    C  
ATOM   2642  N   GLN A 336      -1.248  20.468  10.535  1.00 96.83      A    N  
ATOM   2643  CA  GLN A 336      -2.186  19.668  11.294  1.00 96.62      A    C  
ATOM   2644  C   GLN A 336      -3.395  19.345  10.423  1.00 97.38      A    C  
ATOM   2645  O   GLN A 336      -3.925  20.214   9.741  1.00 96.21      A    O  
ATOM   2646  CB  GLN A 336      -2.611  20.373  12.585  1.00 94.66      A    C  
ATOM   2647  CG  GLN A 336      -1.485  20.406  13.629  1.00 88.12      A    C  
ATOM   2648  CD  GLN A 336      -1.964  20.854  15.005  1.00 82.35      A    C  
ATOM   2649  NE2 GLN A 336      -1.167  20.692  16.026  1.00 68.73      A    N  
ATOM   2650  OE1 GLN A 336      -3.082  21.338  15.181  1.00 73.34      A    O  
ATOM   2651  N   PHE A 337      -3.840  18.102  10.486  1.00 97.61      A    N  
ATOM   2652  CA  PHE A 337      -4.961  17.597   9.709  1.00 97.96      A    C  
ATOM   2653  C   PHE A 337      -6.082  17.170  10.649  1.00 97.87      A    C  
ATOM   2654  O   PHE A 337      -6.003  16.138  11.316  1.00 96.96      A    O  
ATOM   2655  CB  PHE A 337      -4.495  16.465   8.807  1.00 97.96      A    C  
ATOM   2656  CG  PHE A 337      -3.454  16.902   7.808  1.00 98.22      A    C  
ATOM   2657  CD1 PHE A 337      -3.842  17.540   6.623  1.00 97.75      A    C  
ATOM   2658  CD2 PHE A 337      -2.088  16.691   8.070  1.00 97.75      A    C  
ATOM   2659  CE1 PHE A 337      -2.878  17.947   5.689  1.00 97.51      A    C  
ATOM   2660  CE2 PHE A 337      -1.118  17.098   7.141  1.00 97.57      A    C  
ATOM   2661  CZ  PHE A 337      -1.512  17.720   5.951  1.00 97.83      A    C  
ATOM   2662  N   ARG A 338      -7.137  17.975  10.686  1.00 97.24      A    N  
ATOM   2663  CA  ARG A 338      -8.295  17.674  11.517  1.00 97.06      A    C  
ATOM   2664  C   ARG A 338      -9.012  16.398  11.060  1.00 97.48      A    C  
ATOM   2665  O   ARG A 338      -9.414  15.594  11.893  1.00 96.71      A    O  
ATOM   2666  CB  ARG A 338      -9.237  18.887  11.510  1.00 95.41      A    C  
ATOM   2667  CG  ARG A 338     -10.508  18.620  12.326  1.00 86.68      A    C  
ATOM   2668  CD  ARG A 338     -11.410  19.854  12.341  1.00 82.23      A    C  
ATOM   2669  NE  ARG A 338     -12.683  19.565  13.027  1.00 71.93      A    N  
ATOM   2670  CZ  ARG A 338     -13.475  20.439  13.620  1.00 63.68      A    C  
ATOM   2671  NH1 ARG A 338     -13.174  21.713  13.675  1.00 56.19      A    N1+
ATOM   2672  NH2 ARG A 338     -14.593  20.051  14.156  1.00 55.18      A    N  
ATOM   2673  N   SER A 339      -9.180  16.254   9.747  1.00 97.79      A    N  
ATOM   2674  CA  SER A 339      -9.902  15.155   9.109  1.00 98.12      A    C  
ATOM   2675  C   SER A 339      -8.928  14.306   8.304  1.00 98.51      A    C  
ATOM   2676  O   SER A 339      -8.244  14.828   7.426  1.00 98.36      A    O  
ATOM   2677  CB  SER A 339     -11.019  15.688   8.211  1.00 97.45      A    C  
ATOM   2678  OG  SER A 339     -11.935  16.473   8.958  1.00 94.18      A    O  
ATOM   2679  N   ILE A 340      -8.873  13.022   8.612  1.00 98.59      A    N  
ATOM   2680  CA  ILE A 340      -7.962  12.069   7.986  1.00 98.74      A    C  
ATOM   2681  C   ILE A 340      -8.760  10.845   7.527  1.00 98.70      A    C  
ATOM   2682  O   ILE A 340      -9.506  10.264   8.317  1.00 98.66      A    O  
ATOM   2683  CB  ILE A 340      -6.806  11.683   8.940  1.00 98.67      A    C  
ATOM   2684  CG1 ILE A 340      -6.107  12.951   9.487  1.00 98.00      A    C  
ATOM   2685  CG2 ILE A 340      -5.815  10.742   8.228  1.00 98.20      A    C  
ATOM   2686  CD1 ILE A 340      -4.877  12.701  10.357  1.00 95.08      A    C  
ATOM   2687  N   LEU A 341      -8.596  10.456   6.262  1.00 98.84      A    N  
ATOM   2688  CA  LEU A 341      -9.145   9.219   5.719  1.00 98.92      A    C  
ATOM   2689  C   LEU A 341      -8.003   8.328   5.234  1.00 98.99      A    C  
ATOM   2690  O   LEU A 341      -7.155   8.772   4.468  1.00 98.80      A    O  
ATOM   2691  CB  LEU A 341     -10.196   9.537   4.638  1.00 98.85      A    C  
ATOM   2692  CG  LEU A 341     -10.903   8.281   4.070  1.00 98.64      A    C  
ATOM   2693  CD1 LEU A 341     -12.338   8.622   3.674  1.00 97.92      A    C  
ATOM   2694  CD2 LEU A 341     -10.207   7.718   2.823  1.00 97.81      A    C  
ATOM   2695  N   ILE A 342      -7.998   7.084   5.681  1.00 98.88      A    N  
ATOM   2696  CA  ILE A 342      -7.013   6.080   5.272  1.00 98.86      A    C  
ATOM   2697  C   ILE A 342      -7.749   4.963   4.543  1.00 98.87      A    C  
ATOM   2698  O   ILE A 342      -8.527   4.219   5.147  1.00 98.64      A    O  
ATOM   2699  CB  ILE A 342      -6.179   5.572   6.467  1.00 98.87      A    C  
ATOM   2700  CG1 ILE A 342      -5.593   6.755   7.278  1.00 98.58      A    C  
ATOM   2701  CG2 ILE A 342      -5.063   4.648   5.939  1.00 98.71      A    C  
ATOM   2702  CD1 ILE A 342      -4.748   6.347   8.483  1.00 97.97      A    C  
ATOM   2703  N   ASP A 343      -7.513   4.859   3.240  1.00 98.70      A    N  
ATOM   2704  CA  ASP A 343      -8.038   3.790   2.403  1.00 98.52      A    C  
ATOM   2705  C   ASP A 343      -7.108   2.570   2.419  1.00 98.42      A    C  
ATOM   2706  O   ASP A 343      -5.918   2.697   2.703  1.00 97.90      A    O  
ATOM   2707  CB  ASP A 343      -8.291   4.317   0.983  1.00 98.07      A    C  
ATOM   2708  CG  ASP A 343      -9.271   3.430   0.218  1.00 96.51      A    C  
ATOM   2709  OD1 ASP A 343     -10.132   2.813   0.878  1.00 92.73      A    O  
ATOM   2710  OD2 ASP A 343      -9.197   3.335  -1.021  1.00 91.31      A    O1-
ATOM   2711  N   GLU A 344      -7.624   1.386   2.146  1.00 98.12      A    N  
ATOM   2712  CA  GLU A 344      -6.891   0.126   2.286  1.00 97.95      A    C  
ATOM   2713  C   GLU A 344      -6.144  -0.027   3.633  1.00 98.16      A    C  
ATOM   2714  O   GLU A 344      -5.093  -0.661   3.703  1.00 97.47      A    O  
ATOM   2715  CB  GLU A 344      -5.962  -0.137   1.081  1.00 96.92      A    C  
ATOM   2716  CG  GLU A 344      -6.643  -0.224  -0.293  1.00 93.08      A    C  
ATOM   2717  CD  GLU A 344      -7.647  -1.388  -0.454  1.00 88.14      A    C  
ATOM   2718  OE1 GLU A 344      -8.257  -1.469  -1.540  1.00 79.29      A    O  
ATOM   2719  OE2 GLU A 344      -7.958  -2.108   0.518  1.00 80.20      A    O1-
ATOM   2720  N   SER A 345      -6.680   0.549   4.709  1.00 98.39      A    N  
ATOM   2721  CA  SER A 345      -6.009   0.575   6.014  1.00 98.45      A    C  
ATOM   2722  C   SER A 345      -5.726  -0.813   6.598  1.00 98.47      A    C  
ATOM   2723  O   SER A 345      -4.829  -0.958   7.425  1.00 97.98      A    O  
ATOM   2724  CB  SER A 345      -6.837   1.390   7.012  1.00 98.19      A    C  
ATOM   2725  OG  SER A 345      -8.113   0.808   7.205  1.00 96.38      A    O  
ATOM   2726  N   THR A 346      -6.436  -1.841   6.137  1.00 98.57      A    N  
ATOM   2727  CA  THR A 346      -6.197  -3.245   6.501  1.00 98.30      A    C  
ATOM   2728  C   THR A 346      -4.935  -3.837   5.867  1.00 98.00      A    C  
ATOM   2729  O   THR A 346      -4.510  -4.910   6.296  1.00 96.96      A    O  
ATOM   2730  CB  THR A 346      -7.391  -4.112   6.109  1.00 97.91      A    C  
ATOM   2731  CG2 THR A 346      -8.624  -3.752   6.928  1.00 92.59      A    C  
ATOM   2732  OG1 THR A 346      -7.714  -3.919   4.747  1.00 93.22      A    O  
ATOM   2733  N   GLN A 347      -4.336  -3.173   4.887  1.00 97.98      A    N  
ATOM   2734  CA  GLN A 347      -3.083  -3.589   4.251  1.00 97.54      A    C  
ATOM   2735  C   GLN A 347      -1.847  -2.907   4.851  1.00 97.69      A    C  
ATOM   2736  O   GLN A 347      -0.728  -3.226   4.468  1.00 96.70      A    O  
ATOM   2737  CB  GLN A 347      -3.128  -3.318   2.744  1.00 96.56      A    C  
ATOM   2738  CG  GLN A 347      -4.293  -4.015   2.018  1.00 93.30      A    C  
ATOM   2739  CD  GLN A 347      -4.227  -3.773   0.507  1.00 88.43      A    C  
ATOM   2740  NE2 GLN A 347      -5.355  -3.759  -0.168  1.00 75.05      A    N  
ATOM   2741  OE1 GLN A 347      -3.194  -3.606  -0.102  1.00 78.90      A    O  
ATOM   2742  N   ALA A 348      -2.045  -1.960   5.768  1.00 97.81      A    N  
ATOM   2743  CA  ALA A 348      -0.964  -1.310   6.487  1.00 98.06      A    C  
ATOM   2744  C   ALA A 348      -0.762  -1.978   7.854  1.00 98.28      A    C  
ATOM   2745  O   ALA A 348      -1.732  -2.324   8.538  1.00 97.87      A    O  
ATOM   2746  CB  ALA A 348      -1.273   0.181   6.627  1.00 97.60      A    C  
ATOM   2747  N   THR A 349       0.493  -2.089   8.286  1.00 98.31      A    N  
ATOM   2748  CA  THR A 349       0.790  -2.385   9.689  1.00 98.30      A    C  
ATOM   2749  C   THR A 349       0.269  -1.247  10.567  1.00 98.47      A    C  
ATOM   2750  O   THR A 349       0.108  -0.104  10.128  1.00 98.26      A    O  
ATOM   2751  CB  THR A 349       2.279  -2.613   9.948  1.00 98.03      A    C  
ATOM   2752  CG2 THR A 349       2.854  -3.751   9.111  1.00 96.08      A    C  
ATOM   2753  OG1 THR A 349       3.028  -1.454   9.691  1.00 96.11      A    O  
ATOM   2754  N   GLU A 350       0.001  -1.539  11.822  1.00 98.34      A    N  
ATOM   2755  CA  GLU A 350      -0.543  -0.527  12.714  1.00 98.44      A    C  
ATOM   2756  C   GLU A 350       0.387   0.691  12.885  1.00 98.69      A    C  
ATOM   2757  O   GLU A 350      -0.092   1.819  12.737  1.00 98.26      A    O  
ATOM   2758  CB  GLU A 350      -0.974  -1.194  14.032  1.00 97.71      A    C  
ATOM   2759  CG  GLU A 350      -1.594  -0.157  14.958  1.00 95.47      A    C  
ATOM   2760  CD  GLU A 350      -2.370  -0.739  16.129  1.00 97.03      A    C  
ATOM   2761  OE1 GLU A 350      -2.627   0.026  17.073  1.00 93.69      A    O  
ATOM   2762  OE2 GLU A 350      -2.812  -1.905  16.113  1.00 95.17      A    O1-
ATOM   2763  N   PRO A 351       1.715   0.539  13.072  1.00 98.65      A    N  
ATOM   2764  CA  PRO A 351       2.648   1.672  13.102  1.00 98.67      A    C  
ATOM   2765  C   PRO A 351       2.673   2.490  11.812  1.00 98.62      A    C  
ATOM   2766  O   PRO A 351       2.784   3.712  11.868  1.00 98.41      A    O  
ATOM   2767  CB  PRO A 351       4.021   1.053  13.382  1.00 98.37      A    C  
ATOM   2768  CG  PRO A 351       3.691  -0.240  14.112  1.00 97.19      A    C  
ATOM   2769  CD  PRO A 351       2.414  -0.692  13.407  1.00 98.34      A    C  
ATOM   2770  N   GLU A 352       2.540   1.849  10.645  1.00 98.68      A    N  
ATOM   2771  CA  GLU A 352       2.451   2.528   9.354  1.00 98.58      A    C  
ATOM   2772  C   GLU A 352       1.160   3.362   9.254  1.00 98.63      A    C  
ATOM   2773  O   GLU A 352       1.197   4.529   8.868  1.00 98.44      A    O  
ATOM   2774  CB  GLU A 352       2.518   1.477   8.237  1.00 98.02      A    C  
ATOM   2775  CG  GLU A 352       2.486   2.096   6.839  1.00 94.80      A    C  
ATOM   2776  CD  GLU A 352       2.430   1.063   5.706  1.00 94.55      A    C  
ATOM   2777  OE1 GLU A 352       2.363   1.518   4.538  1.00 88.55      A    O  
ATOM   2778  OE2 GLU A 352       2.417  -0.156   5.990  1.00 90.57      A    O1-
ATOM   2779  N   CYS A 353       0.044   2.802   9.687  1.00 98.61      A    N  
ATOM   2780  CA  CYS A 353      -1.242   3.492   9.719  1.00 98.58      A    C  
ATOM   2781  C   CYS A 353      -1.235   4.683  10.700  1.00 98.76      A    C  
ATOM   2782  O   CYS A 353      -1.942   5.669  10.485  1.00 98.32      A    O  
ATOM   2783  CB  CYS A 353      -2.322   2.454  10.073  1.00 97.90      A    C  
ATOM   2784  SG  CYS A 353      -3.969   3.087   9.661  1.00 94.35      A    S  
ATOM   2785  N   MET A 354      -0.418   4.618  11.751  1.00 98.74      A    N  
ATOM   2786  CA  MET A 354      -0.294   5.691  12.729  1.00 98.72      A    C  
ATOM   2787  C   MET A 354       0.479   6.911  12.214  1.00 98.71      A    C  
ATOM   2788  O   MET A 354       0.277   8.003  12.749  1.00 98.55      A    O  
ATOM   2789  CB  MET A 354       0.324   5.149  14.026  1.00 98.61      A    C  
ATOM   2790  CG  MET A 354      -0.653   4.280  14.823  1.00 98.13      A    C  
ATOM   2791  SD  MET A 354      -2.155   5.126  15.403  1.00 97.69      A    S  
ATOM   2792  CE  MET A 354      -1.440   6.228  16.637  1.00 94.81      A    C  
ATOM   2793  N   VAL A 355       1.296   6.775  11.168  1.00 98.61      A    N  
ATOM   2794  CA  VAL A 355       2.077   7.901  10.603  1.00 98.67      A    C  
ATOM   2795  C   VAL A 355       1.187   9.097  10.218  1.00 98.68      A    C  
ATOM   2796  O   VAL A 355       1.467  10.196  10.695  1.00 98.35      A    O  
ATOM   2797  CB  VAL A 355       2.962   7.457   9.425  1.00 98.53      A    C  
ATOM   2798  CG1 VAL A 355       3.747   8.632   8.823  1.00 97.95      A    C  
ATOM   2799  CG2 VAL A 355       3.988   6.409   9.851  1.00 97.97      A    C  
ATOM   2800  N   PRO A 356       0.109   8.956   9.435  1.00 98.80      A    N  
ATOM   2801  CA  PRO A 356      -0.815  10.067   9.197  1.00 98.88      A    C  
ATOM   2802  C   PRO A 356      -1.642  10.435  10.434  1.00 98.78      A    C  
ATOM   2803  O   PRO A 356      -1.905  11.618  10.646  1.00 98.38      A    O  
ATOM   2804  CB  PRO A 356      -1.711   9.607   8.043  1.00 98.66      A    C  
ATOM   2805  CG  PRO A 356      -1.648   8.084   8.105  1.00 98.08      A    C  
ATOM   2806  CD  PRO A 356      -0.227   7.824   8.605  1.00 98.69      A    C  
ATOM   2807  N   VAL A 357      -2.041   9.480  11.255  1.00 98.79      A    N  
ATOM   2808  CA  VAL A 357      -2.977   9.697  12.371  1.00 98.65      A    C  
ATOM   2809  C   VAL A 357      -2.447  10.720  13.375  1.00 98.56      A    C  
ATOM   2810  O   VAL A 357      -3.211  11.573  13.838  1.00 98.02      A    O  
ATOM   2811  CB  VAL A 357      -3.316   8.364  13.065  1.00 98.53      A    C  
ATOM   2812  CG1 VAL A 357      -4.132   8.554  14.349  1.00 97.79      A    C  
ATOM   2813  CG2 VAL A 357      -4.147   7.466  12.142  1.00 97.91      A    C  
ATOM   2814  N   VAL A 358      -1.148  10.698  13.668  1.00 98.47      A    N  
ATOM   2815  CA  VAL A 358      -0.515  11.581  14.661  1.00 98.10      A    C  
ATOM   2816  C   VAL A 358      -0.316  13.028  14.185  1.00 97.62      A    C  
ATOM   2817  O   VAL A 358       0.259  13.838  14.909  1.00 96.30      A    O  
ATOM   2818  CB  VAL A 358       0.793  10.981  15.205  1.00 97.72      A    C  
ATOM   2819  CG1 VAL A 358       0.556   9.586  15.795  1.00 96.54      A    C  
ATOM   2820  CG2 VAL A 358       1.891  10.916  14.143  1.00 96.62      A    C  
ATOM   2821  N   LEU A 359      -0.822  13.389  13.004  1.00 98.24      A    N  
ATOM   2822  CA  LEU A 359      -0.744  14.746  12.448  1.00 98.27      A    C  
ATOM   2823  C   LEU A 359      -1.929  15.644  12.857  1.00 97.91      A    C  
ATOM   2824  O   LEU A 359      -2.278  16.591  12.145  1.00 96.20      A    O  
ATOM   2825  CB  LEU A 359      -0.550  14.684  10.925  1.00 98.14      A    C  
ATOM   2826  CG  LEU A 359       0.710  13.933  10.456  1.00 97.61      A    C  
ATOM   2827  CD1 LEU A 359       0.741  13.923   8.921  1.00 96.27      A    C  
ATOM   2828  CD2 LEU A 359       2.006  14.597  10.936  1.00 95.61      A    C  
ATOM   2829  N   GLY A 360      -2.557  15.377  14.003  1.00 97.38      A    N  
ATOM   2830  CA  GLY A 360      -3.614  16.220  14.567  1.00 96.92      A    C  
ATOM   2831  C   GLY A 360      -5.042  15.695  14.379  1.00 96.99      A    C  
ATOM   2832  O   GLY A 360      -5.992  16.474  14.448  1.00 95.01      A    O  
ATOM   2833  N   ALA A 361      -5.210  14.390  14.160  1.00 97.58      A    N  
ATOM   2834  CA  ALA A 361      -6.508  13.780  13.882  1.00 97.51      A    C  
ATOM   2835  C   ALA A 361      -7.569  14.113  14.947  1.00 97.07      A    C  
ATOM   2836  O   ALA A 361      -7.442  13.775  16.127  1.00 96.00      A    O  
ATOM   2837  CB  ALA A 361      -6.342  12.265  13.726  1.00 97.52      A    C  
ATOM   2838  N   LYS A 362      -8.668  14.740  14.507  1.00 97.11      A    N  
ATOM   2839  CA  LYS A 362      -9.904  14.931  15.279  1.00 96.71      A    C  
ATOM   2840  C   LYS A 362     -11.067  14.144  14.696  1.00 96.99      A    C  
ATOM   2841  O   LYS A 362     -12.052  13.901  15.388  1.00 95.78      A    O  
ATOM   2842  CB  LYS A 362     -10.253  16.423  15.370  1.00 95.61      A    C  
ATOM   2843  CG  LYS A 362      -9.144  17.224  16.075  1.00 91.91      A    C  
ATOM   2844  CD  LYS A 362      -9.547  18.680  16.336  1.00 85.21      A    C  
ATOM   2845  CE  LYS A 362      -8.360  19.368  17.016  1.00 77.20      A    C  
ATOM   2846  NZ  LYS A 362      -8.623  20.774  17.385  1.00 67.42      A    N1+
ATOM   2847  N   GLN A 363     -10.956  13.756  13.434  1.00 96.95      A    N  
ATOM   2848  CA  GLN A 363     -11.887  12.872  12.747  1.00 97.56      A    C  
ATOM   2849  C   GLN A 363     -11.080  11.896  11.895  1.00 98.05      A    C  
ATOM   2850  O   GLN A 363     -10.410  12.316  10.952  1.00 97.87      A    O  
ATOM   2851  CB  GLN A 363     -12.857  13.725  11.924  1.00 96.91      A    C  
ATOM   2852  CG  GLN A 363     -14.032  12.894  11.379  1.00 95.10      A    C  
ATOM   2853  CD  GLN A 363     -15.105  13.770  10.747  1.00 95.27      A    C  
ATOM   2854  NE2 GLN A 363     -16.305  13.256  10.575  1.00 87.72      A    N  
ATOM   2855  OE1 GLN A 363     -14.902  14.933  10.415  1.00 89.41      A    O  
ATOM   2856  N   LEU A 364     -11.132  10.622  12.256  1.00 98.11      A    N  
ATOM   2857  CA  LEU A 364     -10.401   9.550  11.594  1.00 98.53      A    C  
ATOM   2858  C   LEU A 364     -11.376   8.554  10.984  1.00 98.63      A    C  
ATOM   2859  O   LEU A 364     -12.265   8.036  11.661  1.00 98.43      A    O  
ATOM   2860  CB  LEU A 364      -9.443   8.901  12.610  1.00 98.61      A    C  
ATOM   2861  CG  LEU A 364      -8.623   7.725  12.045  1.00 98.51      A    C  
ATOM   2862  CD1 LEU A 364      -7.704   8.155  10.894  1.00 98.18      A    C  
ATOM   2863  CD2 LEU A 364      -7.759   7.134  13.159  1.00 98.18      A    C  
ATOM   2864  N   ILE A 365     -11.187   8.269   9.703  1.00 98.76      A    N  
ATOM   2865  CA  ILE A 365     -11.983   7.308   8.955  1.00 98.89      A    C  
ATOM   2866  C   ILE A 365     -11.029   6.269   8.379  1.00 98.85      A    C  
ATOM   2867  O   ILE A 365     -10.198   6.596   7.532  1.00 98.79      A    O  
ATOM   2868  CB  ILE A 365     -12.815   8.008   7.854  1.00 98.63      A    C  
ATOM   2869  CG1 ILE A 365     -13.736   9.099   8.460  1.00 97.58      A    C  
ATOM   2870  CG2 ILE A 365     -13.646   6.969   7.097  1.00 97.79      A    C  
ATOM   2871  CD1 ILE A 365     -14.223  10.115   7.419  1.00 91.82      A    C  
ATOM   2872  N   LEU A 366     -11.148   5.038   8.838  1.00 98.81      A    N  
ATOM   2873  CA  LEU A 366     -10.394   3.912   8.303  1.00 98.85      A    C  
ATOM   2874  C   LEU A 366     -11.302   3.134   7.357  1.00 98.82      A    C  
ATOM   2875  O   LEU A 366     -12.394   2.705   7.736  1.00 98.69      A    O  
ATOM   2876  CB  LEU A 366      -9.859   3.020   9.434  1.00 98.82      A    C  
ATOM   2877  CG  LEU A 366      -9.014   3.741  10.496  1.00 98.38      A    C  
ATOM   2878  CD1 LEU A 366      -8.493   2.727  11.517  1.00 98.00      A    C  
ATOM   2879  CD2 LEU A 366      -7.799   4.460   9.893  1.00 97.77      A    C  
ATOM   2880  N   VAL A 367     -10.852   2.959   6.124  1.00 98.81      A    N  
ATOM   2881  CA  VAL A 367     -11.548   2.188   5.097  1.00 98.75      A    C  
ATOM   2882  C   VAL A 367     -10.698   0.981   4.742  1.00 98.76      A    C  
ATOM   2883  O   VAL A 367      -9.478   1.088   4.625  1.00 98.28      A    O  
ATOM   2884  CB  VAL A 367     -11.892   3.041   3.858  1.00 98.65      A    C  
ATOM   2885  CG1 VAL A 367     -12.848   2.291   2.937  1.00 98.05      A    C  
ATOM   2886  CG2 VAL A 367     -12.549   4.374   4.239  1.00 98.22      A    C  
ATOM   2887  N   GLY A 368     -11.319  -0.177   4.603  1.00 98.43      A    N  
ATOM   2888  CA  GLY A 368     -10.619  -1.411   4.302  1.00 98.27      A    C  
ATOM   2889  C   GLY A 368     -11.553  -2.611   4.295  1.00 98.28      A    C  
ATOM   2890  O   GLY A 368     -12.773  -2.465   4.324  1.00 97.49      A    O  
ATOM   2891  N   ASP A 369     -10.975  -3.796   4.239  1.00 98.30      A    N  
ATOM   2892  CA  ASP A 369     -11.717  -5.042   4.401  1.00 98.26      A    C  
ATOM   2893  C   ASP A 369     -10.831  -6.069   5.110  1.00 98.05      A    C  
ATOM   2894  O   ASP A 369      -9.930  -6.646   4.503  1.00 97.05      A    O  
ATOM   2895  CB  ASP A 369     -12.202  -5.548   3.041  1.00 98.05      A    C  
ATOM   2896  CG  ASP A 369     -13.115  -6.770   3.169  1.00 98.02      A    C  
ATOM   2897  OD1 ASP A 369     -13.442  -7.173   4.307  1.00 96.98      A    O  
ATOM   2898  OD2 ASP A 369     -13.530  -7.283   2.114  1.00 96.72      A    O1-
ATOM   2899  N   HIS A 370     -11.094  -6.303   6.383  1.00 97.81      A    N  
ATOM   2900  CA  HIS A 370     -10.351  -7.259   7.198  1.00 97.49      A    C  
ATOM   2901  C   HIS A 370     -10.599  -8.726   6.813  1.00 97.02      A    C  
ATOM   2902  O   HIS A 370      -9.899  -9.617   7.281  1.00 95.90      A    O  
ATOM   2903  CB  HIS A 370     -10.679  -7.006   8.674  1.00 97.05      A    C  
ATOM   2904  CG  HIS A 370     -12.131  -7.198   9.013  1.00 97.02      A    C  
ATOM   2905  CD2 HIS A 370     -12.708  -8.292   9.601  1.00 91.94      A    C  
ATOM   2906  ND1 HIS A 370     -13.146  -6.293   8.778  1.00 91.93      A    N  
ATOM   2907  CE1 HIS A 370     -14.292  -6.830   9.222  1.00 92.48      A    C  
ATOM   2908  NE2 HIS A 370     -14.072  -8.038   9.722  1.00 92.97      A    N  
ATOM   2909  N   CYS A 371     -11.557  -8.988   5.916  1.00 97.57      A    N  
ATOM   2910  CA  CYS A 371     -11.781 -10.297   5.310  1.00 97.37      A    C  
ATOM   2911  C   CYS A 371     -10.972 -10.496   4.015  1.00 97.10      A    C  
ATOM   2912  O   CYS A 371     -11.030 -11.566   3.410  1.00 96.16      A    O  
ATOM   2913  CB  CYS A 371     -13.281 -10.499   5.067  1.00 97.32      A    C  
ATOM   2914  SG  CYS A 371     -14.222 -10.381   6.619  1.00 96.54      A    S  
ATOM   2915  N   GLN A 372     -10.239  -9.486   3.562  1.00 96.92      A    N  
ATOM   2916  CA  GLN A 372      -9.250  -9.568   2.492  1.00 96.73      A    C  
ATOM   2917  C   GLN A 372      -7.832  -9.605   3.070  1.00 96.48      A    C  
ATOM   2918  O   GLN A 372      -7.646  -9.754   4.281  1.00 94.89      A    O  
ATOM   2919  CB  GLN A 372      -9.474  -8.428   1.484  1.00 96.38      A    C  
ATOM   2920  CG  GLN A 372     -10.810  -8.564   0.757  1.00 95.26      A    C  
ATOM   2921  CD  GLN A 372     -11.004  -7.471  -0.289  1.00 95.15      A    C  
ATOM   2922  NE2 GLN A 372     -11.964  -6.602  -0.111  1.00 85.44      A    N  
ATOM   2923  OE1 GLN A 372     -10.305  -7.391  -1.292  1.00 87.35      A    O  
ATOM   2924  N   LEU A 373      -6.800  -9.501   2.220  1.00 95.87      A    N  
ATOM   2925  CA  LEU A 373      -5.411  -9.609   2.672  1.00 95.44      A    C  
ATOM   2926  C   LEU A 373      -5.052  -8.501   3.668  1.00 95.92      A    C  
ATOM   2927  O   LEU A 373      -5.425  -7.341   3.504  1.00 94.49      A    O  
ATOM   2928  CB  LEU A 373      -4.442  -9.625   1.478  1.00 93.51      A    C  
ATOM   2929  CG  LEU A 373      -4.670 -10.779   0.489  1.00 90.16      A    C  
ATOM   2930  CD1 LEU A 373      -3.666 -10.690  -0.654  1.00 83.49      A    C  
ATOM   2931  CD2 LEU A 373      -4.525 -12.154   1.139  1.00 81.94      A    C  
ATOM   2932  N   GLY A 374      -4.298  -8.887   4.690  1.00 95.37      A    N  
ATOM   2933  CA  GLY A 374      -3.687  -7.975   5.642  1.00 95.57      A    C  
ATOM   2934  C   GLY A 374      -2.335  -7.431   5.164  1.00 95.84      A    C  
ATOM   2935  O   GLY A 374      -1.945  -7.655   4.014  1.00 94.82      A    O  
ATOM   2936  N   PRO A 375      -1.609  -6.719   6.041  1.00 96.56      A    N  
ATOM   2937  CA  PRO A 375      -0.290  -6.205   5.730  1.00 96.40      A    C  
ATOM   2938  C   PRO A 375       0.714  -7.339   5.499  1.00 95.50      A    C  
ATOM   2939  O   PRO A 375       0.644  -8.403   6.117  1.00 93.46      A    O  
ATOM   2940  CB  PRO A 375       0.095  -5.327   6.919  1.00 96.20      A    C  
ATOM   2941  CG  PRO A 375      -0.684  -5.927   8.088  1.00 95.00      A    C  
ATOM   2942  CD  PRO A 375      -1.958  -6.440   7.430  1.00 96.82      A    C  
ATOM   2943  N   VAL A 376       1.684  -7.083   4.624  1.00 95.19      A    N  
ATOM   2944  CA  VAL A 376       2.826  -7.978   4.427  1.00 94.07      A    C  
ATOM   2945  C   VAL A 376       3.868  -7.664   5.494  1.00 94.86      A    C  
ATOM   2946  O   VAL A 376       4.343  -6.544   5.589  1.00 94.03      A    O  
ATOM   2947  CB  VAL A 376       3.409  -7.839   3.003  1.00 91.59      A    C  
ATOM   2948  CG1 VAL A 376       4.584  -8.794   2.785  1.00 86.52      A    C  
ATOM   2949  CG2 VAL A 376       2.351  -8.164   1.943  1.00 86.79      A    C  
ATOM   2950  N   VAL A 377       4.205  -8.674   6.291  1.00 94.53      A    N  
ATOM   2951  CA  VAL A 377       5.265  -8.619   7.308  1.00 95.34      A    C  
ATOM   2952  C   VAL A 377       6.240  -9.744   7.007  1.00 94.69      A    C  
ATOM   2953  O   VAL A 377       5.869 -10.918   7.042  1.00 93.42      A    O  
ATOM   2954  CB  VAL A 377       4.689  -8.748   8.730  1.00 95.64      A    C  
ATOM   2955  CG1 VAL A 377       5.793  -8.710   9.791  1.00 94.38      A    C  
ATOM   2956  CG2 VAL A 377       3.696  -7.616   9.037  1.00 94.64      A    C  
ATOM   2957  N   MET A 378       7.484  -9.385   6.685  1.00 95.43      A    N  
ATOM   2958  CA  MET A 378       8.510 -10.325   6.239  1.00 94.43      A    C  
ATOM   2959  C   MET A 378       9.122 -11.085   7.415  1.00 94.87      A    C  
ATOM   2960  O   MET A 378       9.369 -12.290   7.338  1.00 93.68      A    O  
ATOM   2961  CB  MET A 378       9.588  -9.558   5.455  1.00 92.57      A    C  
ATOM   2962  CG  MET A 378       9.052  -8.808   4.230  1.00 89.40      A    C  
ATOM   2963  SD  MET A 378       8.168  -9.816   3.001  1.00 81.60      A    S  
ATOM   2964  CE  MET A 378       9.511 -10.866   2.420  1.00 71.48      A    C  
ATOM   2965  N   CYS A 379       9.326 -10.402   8.535  1.00 95.84      A    N  
ATOM   2966  CA  CYS A 379       9.854 -11.007   9.750  1.00 96.63      A    C  
ATOM   2967  C   CYS A 379       8.789 -11.852  10.455  1.00 96.77      A    C  
ATOM   2968  O   CYS A 379       7.908 -11.341  11.151  1.00 96.49      A    O  
ATOM   2969  CB  CYS A 379      10.425  -9.904  10.647  1.00 96.73      A    C  
ATOM   2970  SG  CYS A 379      11.158 -10.653  12.139  1.00 96.38      A    S  
ATOM   2971  N   LYS A 380       8.918 -13.182  10.359  1.00 96.36      A    N  
ATOM   2972  CA  LYS A 380       7.988 -14.122  11.004  1.00 95.84      A    C  
ATOM   2973  C   LYS A 380       7.830 -13.876  12.508  1.00 96.49      A    C  
ATOM   2974  O   LYS A 380       6.729 -14.024  13.036  1.00 95.40      A    O  
ATOM   2975  CB  LYS A 380       8.442 -15.574  10.757  1.00 94.24      A    C  
ATOM   2976  CG  LYS A 380       8.335 -15.988   9.278  1.00 86.06      A    C  
ATOM   2977  CD  LYS A 380       8.763 -17.448   9.071  1.00 75.57      A    C  
ATOM   2978  CE  LYS A 380       8.685 -17.813   7.593  1.00 63.28      A    C  
ATOM   2979  NZ  LYS A 380       9.198 -19.169   7.293  1.00 54.69      A    N1+
ATOM   2980  N   LYS A 381       8.908 -13.481  13.195  1.00 96.55      A    N  
ATOM   2981  CA  LYS A 381       8.884 -13.173  14.629  1.00 96.78      A    C  
ATOM   2982  C   LYS A 381       8.022 -11.947  14.925  1.00 96.99      A    C  
ATOM   2983  O   LYS A 381       7.168 -11.996  15.803  1.00 96.05      A    O  
ATOM   2984  CB  LYS A 381      10.331 -13.030  15.148  1.00 96.16      A    C  
ATOM   2985  CG  LYS A 381      10.415 -12.945  16.679  1.00 85.54      A    C  
ATOM   2986  CD  LYS A 381      11.877 -13.029  17.178  1.00 85.44      A    C  
ATOM   2987  CE  LYS A 381      11.943 -13.083  18.712  1.00 74.81      A    C  
ATOM   2988  NZ  LYS A 381      13.248 -13.579  19.238  1.00 68.31      A    N1+
ATOM   2989  N   ALA A 382       8.181 -10.879  14.138  1.00 97.56      A    N  
ATOM   2990  CA  ALA A 382       7.360  -9.675  14.259  1.00 97.59      A    C  
ATOM   2991  C   ALA A 382       5.886  -9.946  13.901  1.00 97.45      A    C  
ATOM   2992  O   ALA A 382       4.984  -9.517  14.631  1.00 96.68      A    O  
ATOM   2993  CB  ALA A 382       7.964  -8.579  13.367  1.00 97.34      A    C  
ATOM   2994  N   ALA A 383       5.636 -10.727  12.847  1.00 97.29      A    N  
ATOM   2995  CA  ALA A 383       4.292 -11.119  12.435  1.00 96.52      A    C  
ATOM   2996  C   ALA A 383       3.558 -11.889  13.546  1.00 96.60      A    C  
ATOM   2997  O   ALA A 383       2.446 -11.511  13.929  1.00 95.94      A    O  
ATOM   2998  CB  ALA A 383       4.390 -11.941  11.144  1.00 95.23      A    C  
ATOM   2999  N   LYS A 384       4.199 -12.916  14.127  1.00 96.60      A    N  
ATOM   3000  CA  LYS A 384       3.644 -13.701  15.238  1.00 96.33      A    C  
ATOM   3001  C   LYS A 384       3.415 -12.866  16.502  1.00 96.09      A    C  
ATOM   3002  O   LYS A 384       2.452 -13.106  17.218  1.00 94.26      A    O  
ATOM   3003  CB  LYS A 384       4.571 -14.885  15.570  1.00 95.74      A    C  
ATOM   3004  CG  LYS A 384       4.515 -16.030  14.540  1.00 87.93      A    C  
ATOM   3005  CD  LYS A 384       5.469 -17.156  14.977  1.00 82.33      A    C  
ATOM   3006  CE  LYS A 384       5.461 -18.353  14.022  1.00 70.41      A    C  
ATOM   3007  NZ  LYS A 384       6.331 -19.466  14.514  1.00 62.08      A    N1+
ATOM   3008  N   ALA A 385       4.261 -11.873  16.747  1.00 96.72      A    N  
ATOM   3009  CA  ALA A 385       4.128 -10.963  17.878  1.00 96.34      A    C  
ATOM   3010  C   ALA A 385       3.001  -9.916  17.711  1.00 95.91      A    C  
ATOM   3011  O   ALA A 385       2.727  -9.163  18.647  1.00 93.60      A    O  
ATOM   3012  CB  ALA A 385       5.484 -10.319  18.153  1.00 95.85      A    C  
ATOM   3013  N   GLY A 386       2.339  -9.872  16.553  1.00 95.98      A    N  
ATOM   3014  CA  GLY A 386       1.156  -9.049  16.318  1.00 95.57      A    C  
ATOM   3015  C   GLY A 386       1.316  -7.941  15.273  1.00 96.59      A    C  
ATOM   3016  O   GLY A 386       0.341  -7.234  15.013  1.00 95.07      A    O  
ATOM   3017  N   LEU A 387       2.485  -7.788  14.634  1.00 97.06      A    N  
ATOM   3018  CA  LEU A 387       2.691  -6.751  13.613  1.00 97.62      A    C  
ATOM   3019  C   LEU A 387       1.869  -6.997  12.328  1.00 97.68      A    C  
ATOM   3020  O   LEU A 387       1.588  -6.056  11.590  1.00 97.13      A    O  
ATOM   3021  CB  LEU A 387       4.194  -6.619  13.310  1.00 97.71      A    C  
ATOM   3022  CG  LEU A 387       4.567  -5.364  12.501  1.00 97.36      A    C  
ATOM   3023  CD1 LEU A 387       4.293  -4.067  13.278  1.00 96.45      A    C  
ATOM   3024  CD2 LEU A 387       6.053  -5.384  12.148  1.00 96.16      A    C  
ATOM   3025  N   SER A 388       1.435  -8.237  12.087  1.00 97.31      A    N  
ATOM   3026  CA  SER A 388       0.561  -8.584  10.960  1.00 96.65      A    C  
ATOM   3027  C   SER A 388      -0.898  -8.154  11.153  1.00 96.99      A    C  
ATOM   3028  O   SER A 388      -1.676  -8.198  10.206  1.00 95.63      A    O  
ATOM   3029  CB  SER A 388       0.612 -10.095  10.701  1.00 94.40      A    C  
ATOM   3030  OG  SER A 388       0.214 -10.812  11.855  1.00 84.09      A    O  
ATOM   3031  N   GLN A 389      -1.282  -7.740  12.352  1.00 97.54      A    N  
ATOM   3032  CA  GLN A 389      -2.608  -7.196  12.616  1.00 97.41      A    C  
ATOM   3033  C   GLN A 389      -2.623  -5.703  12.272  1.00 97.89      A    C  
ATOM   3034  O   GLN A 389      -1.818  -4.927  12.783  1.00 97.36      A    O  
ATOM   3035  CB  GLN A 389      -2.997  -7.472  14.077  1.00 96.44      A    C  
ATOM   3036  CG  GLN A 389      -4.399  -6.934  14.389  1.00 94.33      A    C  
ATOM   3037  CD  GLN A 389      -4.886  -7.395  15.756  1.00 93.00      A    C  
ATOM   3038  NE2 GLN A 389      -5.822  -8.316  15.791  1.00 82.17      A    N  
ATOM   3039  OE1 GLN A 389      -4.437  -6.959  16.798  1.00 84.53      A    O  
ATOM   3040  N   SER A 390      -3.569  -5.295  11.430  1.00 98.13      A    N  
ATOM   3041  CA  SER A 390      -3.795  -3.883  11.134  1.00 98.24      A    C  
ATOM   3042  C   SER A 390      -4.488  -3.154  12.293  1.00 98.31      A    C  
ATOM   3043  O   SER A 390      -5.185  -3.754  13.115  1.00 97.97      A    O  
ATOM   3044  CB  SER A 390      -4.609  -3.745   9.844  1.00 98.00      A    C  
ATOM   3045  OG  SER A 390      -5.884  -4.327  10.007  1.00 96.79      A    O  
ATOM   3046  N   LEU A 391      -4.363  -1.832  12.326  1.00 98.50      A    N  
ATOM   3047  CA  LEU A 391      -5.143  -0.990  13.236  1.00 98.55      A    C  
ATOM   3048  C   LEU A 391      -6.650  -1.242  13.070  1.00 98.68      A    C  
ATOM   3049  O   LEU A 391      -7.368  -1.356  14.059  1.00 98.34      A    O  
ATOM   3050  CB  LEU A 391      -4.786   0.486  12.977  1.00 98.51      A    C  
ATOM   3051  CG  LEU A 391      -5.655   1.503  13.748  1.00 98.18      A    C  
ATOM   3052  CD1 LEU A 391      -5.567   1.321  15.267  1.00 97.62      A    C  
ATOM   3053  CD2 LEU A 391      -5.199   2.923  13.432  1.00 97.49      A    C  
ATOM   3054  N   PHE A 392      -7.120  -1.378  11.835  1.00 98.68      A    N  
ATOM   3055  CA  PHE A 392      -8.517  -1.670  11.541  1.00 98.62      A    C  
ATOM   3056  C   PHE A 392      -8.983  -2.962  12.227  1.00 98.55      A    C  
ATOM   3057  O   PHE A 392      -9.972  -2.945  12.953  1.00 98.15      A    O  
ATOM   3058  CB  PHE A 392      -8.710  -1.749  10.019  1.00 98.56      A    C  
ATOM   3059  CG  PHE A 392     -10.149  -1.846   9.548  1.00 98.68      A    C  
ATOM   3060  CD1 PHE A 392     -10.896  -3.024   9.718  1.00 98.34      A    C  
ATOM   3061  CD2 PHE A 392     -10.741  -0.749   8.884  1.00 98.24      A    C  
ATOM   3062  CE1 PHE A 392     -12.217  -3.117   9.250  1.00 98.12      A    C  
ATOM   3063  CE2 PHE A 392     -12.055  -0.838   8.412  1.00 97.99      A    C  
ATOM   3064  CZ  PHE A 392     -12.802  -2.018   8.590  1.00 98.32      A    C  
ATOM   3065  N   GLU A 393      -8.245  -4.053  12.046  1.00 98.48      A    N  
ATOM   3066  CA  GLU A 393      -8.571  -5.352  12.657  1.00 98.10      A    C  
ATOM   3067  C   GLU A 393      -8.585  -5.274  14.183  1.00 98.10      A    C  
ATOM   3068  O   GLU A 393      -9.536  -5.736  14.820  1.00 97.42      A    O  
ATOM   3069  CB  GLU A 393      -7.553  -6.415  12.210  1.00 97.33      A    C  
ATOM   3070  CG  GLU A 393      -7.791  -6.881  10.774  1.00 87.83      A    C  
ATOM   3071  CD  GLU A 393      -6.579  -7.643  10.221  1.00 85.01      A    C  
ATOM   3072  OE1 GLU A 393      -6.772  -8.737   9.638  1.00 78.25      A    O  
ATOM   3073  OE2 GLU A 393      -5.455  -7.121  10.343  1.00 78.86      A    O1-
ATOM   3074  N   ARG A 394      -7.590  -4.616  14.794  1.00 98.11      A    N  
ATOM   3075  CA  ARG A 394      -7.551  -4.450  16.247  1.00 97.91      A    C  
ATOM   3076  C   ARG A 394      -8.773  -3.689  16.771  1.00 97.91      A    C  
ATOM   3077  O   ARG A 394      -9.350  -4.080  17.772  1.00 97.32      A    O  
ATOM   3078  CB  ARG A 394      -6.244  -3.762  16.661  1.00 97.26      A    C  
ATOM   3079  CG  ARG A 394      -6.115  -3.762  18.198  1.00 95.57      A    C  
ATOM   3080  CD  ARG A 394      -4.768  -3.206  18.669  1.00 95.41      A    C  
ATOM   3081  NE  ARG A 394      -4.570  -1.808  18.296  1.00 94.73      A    N  
ATOM   3082  CZ  ARG A 394      -5.023  -0.723  18.914  1.00 96.76      A    C  
ATOM   3083  NH1 ARG A 394      -5.744  -0.772  19.990  1.00 91.05      A    N1+
ATOM   3084  NH2 ARG A 394      -4.732   0.457  18.451  1.00 92.32      A    N  
ATOM   3085  N   LEU A 395      -9.181  -2.622  16.079  1.00 98.01      A    N  
ATOM   3086  CA  LEU A 395     -10.364  -1.853  16.460  1.00 97.93      A    C  
ATOM   3087  C   LEU A 395     -11.664  -2.650  16.295  1.00 97.77      A    C  
ATOM   3088  O   LEU A 395     -12.554  -2.526  17.135  1.00 96.95      A    O  
ATOM   3089  CB  LEU A 395     -10.402  -0.546  15.653  1.00 97.97      A    C  
ATOM   3090  CG  LEU A 395      -9.285   0.453  15.979  1.00 97.57      A    C  
ATOM   3091  CD1 LEU A 395      -9.428   1.681  15.063  1.00 96.82      A    C  
ATOM   3092  CD2 LEU A 395      -9.314   0.947  17.428  1.00 96.52      A    C  
ATOM   3093  N   VAL A 396     -11.759  -3.510  15.270  1.00 97.96      A    N  
ATOM   3094  CA  VAL A 396     -12.888  -4.439  15.113  1.00 97.59      A    C  
ATOM   3095  C   VAL A 396     -12.948  -5.416  16.288  1.00 97.13      A    C  
ATOM   3096  O   VAL A 396     -14.007  -5.570  16.899  1.00 96.10      A    O  
ATOM   3097  CB  VAL A 396     -12.822  -5.192  13.767  1.00 97.27      A    C  
ATOM   3098  CG1 VAL A 396     -13.882  -6.296  13.667  1.00 95.56      A    C  
ATOM   3099  CG2 VAL A 396     -13.069  -4.239  12.595  1.00 95.85      A    C  
ATOM   3100  N   VAL A 397     -11.823  -6.011  16.670  1.00 97.49      A    N  
ATOM   3101  CA  VAL A 397     -11.757  -6.938  17.817  1.00 96.84      A    C  
ATOM   3102  C   VAL A 397     -12.076  -6.237  19.141  1.00 96.44      A    C  
ATOM   3103  O   VAL A 397     -12.655  -6.840  20.041  1.00 94.90      A    O  
ATOM   3104  CB  VAL A 397     -10.386  -7.640  17.869  1.00 96.06      A    C  
ATOM   3105  CG1 VAL A 397     -10.271  -8.551  19.102  1.00 92.77      A    C  
ATOM   3106  CG2 VAL A 397     -10.167  -8.533  16.643  1.00 92.97      A    C  
ATOM   3107  N   LEU A 398     -11.769  -4.945  19.256  1.00 96.60      A    N  
ATOM   3108  CA  LEU A 398     -12.163  -4.122  20.405  1.00 96.05      A    C  
ATOM   3109  C   LEU A 398     -13.667  -3.779  20.444  1.00 95.32      A    C  
ATOM   3110  O   LEU A 398     -14.109  -3.137  21.395  1.00 92.62      A    O  
ATOM   3111  CB  LEU A 398     -11.302  -2.848  20.447  1.00 95.61      A    C  
ATOM   3112  CG  LEU A 398      -9.851  -3.081  20.911  1.00 94.27      A    C  
ATOM   3113  CD1 LEU A 398      -9.074  -1.770  20.757  1.00 92.06      A    C  
ATOM   3114  CD2 LEU A 398      -9.769  -3.522  22.372  1.00 91.61      A    C  
ATOM   3115  N   GLY A 399     -14.432  -4.190  19.436  1.00 95.02      A    N  
ATOM   3116  CA  GLY A 399     -15.880  -3.983  19.377  1.00 94.24      A    C  
ATOM   3117  C   GLY A 399     -16.317  -2.725  18.621  1.00 94.62      A    C  
ATOM   3118  O   GLY A 399     -17.511  -2.402  18.609  1.00 92.52      A    O  
ATOM   3119  N   ILE A 400     -15.404  -2.009  17.960  1.00 95.79      A    N  
ATOM   3120  CA  ILE A 400     -15.777  -0.921  17.060  1.00 96.08      A    C  
ATOM   3121  C   ILE A 400     -16.376  -1.544  15.797  1.00 96.62      A    C  
ATOM   3122  O   ILE A 400     -15.660  -2.040  14.930  1.00 96.01      A    O  
ATOM   3123  CB  ILE A 400     -14.619   0.049  16.768  1.00 95.36      A    C  
ATOM   3124  CG1 ILE A 400     -14.097   0.635  18.099  1.00 92.40      A    C  
ATOM   3125  CG2 ILE A 400     -15.106   1.167  15.822  1.00 91.68      A    C  
ATOM   3126  CD1 ILE A 400     -12.966   1.664  17.954  1.00 81.04      A    C  
ATOM   3127  N   ARG A 401     -17.693  -1.514  15.688  1.00 96.54      A    N  
ATOM   3128  CA  ARG A 401     -18.409  -2.133  14.567  1.00 96.43      A    C  
ATOM   3129  C   ARG A 401     -18.177  -1.347  13.268  1.00 97.25      A    C  
ATOM   3130  O   ARG A 401     -18.600  -0.189  13.193  1.00 96.52      A    O  
ATOM   3131  CB  ARG A 401     -19.895  -2.273  14.918  1.00 94.43      A    C  
ATOM   3132  CG  ARG A 401     -20.635  -3.135  13.884  1.00 79.79      A    C  
ATOM   3133  CD  ARG A 401     -22.091  -3.358  14.298  1.00 74.39      A    C  
ATOM   3134  NE  ARG A 401     -22.797  -4.214  13.332  1.00 64.11      A    N  
ATOM   3135  CZ  ARG A 401     -24.042  -4.664  13.434  1.00 56.52      A    C  
ATOM   3136  NH1 ARG A 401     -24.801  -4.328  14.443  1.00 51.02      A    N1+
ATOM   3137  NH2 ARG A 401     -24.530  -5.449  12.523  1.00 48.10      A    N  
ATOM   3138  N   PRO A 402     -17.570  -1.953  12.235  1.00 97.71      A    N  
ATOM   3139  CA  PRO A 402     -17.430  -1.311  10.940  1.00 98.07      A    C  
ATOM   3140  C   PRO A 402     -18.783  -1.170  10.245  1.00 98.28      A    C  
ATOM   3141  O   PRO A 402     -19.682  -1.997  10.386  1.00 97.61      A    O  
ATOM   3142  CB  PRO A 402     -16.445  -2.180  10.156  1.00 97.42      A    C  
ATOM   3143  CG  PRO A 402     -16.653  -3.568  10.735  1.00 94.43      A    C  
ATOM   3144  CD  PRO A 402     -16.993  -3.292  12.205  1.00 97.28      A    C  
ATOM   3145  N   ILE A 403     -18.910  -0.114   9.450  1.00 98.33      A    N  
ATOM   3146  CA  ILE A 403     -20.057   0.089   8.566  1.00 98.34      A    C  
ATOM   3147  C   ILE A 403     -19.756  -0.653   7.264  1.00 98.47      A    C  
ATOM   3148  O   ILE A 403     -18.900  -0.230   6.492  1.00 98.05      A    O  
ATOM   3149  CB  ILE A 403     -20.297   1.596   8.324  1.00 97.94      A    C  
ATOM   3150  CG1 ILE A 403     -20.520   2.361   9.655  1.00 95.31      A    C  
ATOM   3151  CG2 ILE A 403     -21.519   1.781   7.406  1.00 95.16      A    C  
ATOM   3152  CD1 ILE A 403     -20.273   3.855   9.505  1.00 88.93      A    C  
ATOM   3153  N   ARG A 404     -20.440  -1.769   7.015  1.00 98.32      A    N  
ATOM   3154  CA  ARG A 404     -20.239  -2.595   5.827  1.00 98.23      A    C  
ATOM   3155  C   ARG A 404     -20.987  -2.015   4.625  1.00 98.20      A    C  
ATOM   3156  O   ARG A 404     -22.198  -1.798   4.691  1.00 97.82      A    O  
ATOM   3157  CB  ARG A 404     -20.635  -4.055   6.145  1.00 97.59      A    C  
ATOM   3158  CG  ARG A 404     -20.215  -5.044   5.041  1.00 96.13      A    C  
ATOM   3159  CD  ARG A 404     -20.617  -6.501   5.371  1.00 95.13      A    C  
ATOM   3160  NE  ARG A 404     -19.872  -7.052   6.519  1.00 93.27      A    N  
ATOM   3161  CZ  ARG A 404     -20.229  -8.101   7.271  1.00 93.39      A    C  
ATOM   3162  NH1 ARG A 404     -21.291  -8.801   7.039  1.00 87.29      A    N1+
ATOM   3163  NH2 ARG A 404     -19.522  -8.473   8.299  1.00 88.18      A    N  
ATOM   3164  N   LEU A 405     -20.277  -1.806   3.519  1.00 98.22      A    N  
ATOM   3165  CA  LEU A 405     -20.910  -1.565   2.214  1.00 98.31      A    C  
ATOM   3166  C   LEU A 405     -21.480  -2.893   1.704  1.00 98.13      A    C  
ATOM   3167  O   LEU A 405     -20.773  -3.896   1.678  1.00 97.46      A    O  
ATOM   3168  CB  LEU A 405     -19.892  -0.972   1.221  1.00 98.30      A    C  
ATOM   3169  CG  LEU A 405     -19.188   0.323   1.680  1.00 97.97      A    C  
ATOM   3170  CD1 LEU A 405     -18.253   0.817   0.580  1.00 97.59      A    C  
ATOM   3171  CD2 LEU A 405     -20.185   1.438   2.004  1.00 97.27      A    C  
ATOM   3172  N   GLN A 406     -22.755  -2.923   1.333  1.00 98.28      A    N  
ATOM   3173  CA  GLN A 406     -23.470  -4.194   1.156  1.00 98.09      A    C  
ATOM   3174  C   GLN A 406     -23.720  -4.593  -0.304  1.00 98.26      A    C  
ATOM   3175  O   GLN A 406     -23.933  -5.766  -0.573  1.00 97.20      A    O  
ATOM   3176  CB  GLN A 406     -24.800  -4.143   1.912  1.00 96.31      A    C  
ATOM   3177  CG  GLN A 406     -24.591  -4.137   3.429  1.00 90.12      A    C  
ATOM   3178  CD  GLN A 406     -25.900  -4.101   4.211  1.00 88.03      A    C  
ATOM   3179  NE2 GLN A 406     -25.891  -4.507   5.453  1.00 76.19      A    N  
ATOM   3180  OE1 GLN A 406     -26.928  -3.679   3.726  1.00 80.21      A    O  
ATOM   3181  N   VAL A 407     -23.702  -3.649  -1.239  1.00 98.11      A    N  
ATOM   3182  CA  VAL A 407     -24.062  -3.924  -2.634  1.00 98.15      A    C  
ATOM   3183  C   VAL A 407     -22.808  -4.078  -3.478  1.00 98.12      A    C  
ATOM   3184  O   VAL A 407     -22.052  -3.122  -3.639  1.00 97.35      A    O  
ATOM   3185  CB  VAL A 407     -25.002  -2.850  -3.211  1.00 97.73      A    C  
ATOM   3186  CG1 VAL A 407     -25.556  -3.300  -4.560  1.00 95.87      A    C  
ATOM   3187  CG2 VAL A 407     -26.190  -2.556  -2.281  1.00 96.23      A    C  
ATOM   3188  N   GLN A 408     -22.589  -5.265  -4.039  1.00 98.27      A    N  
ATOM   3189  CA  GLN A 408     -21.464  -5.540  -4.945  1.00 98.14      A    C  
ATOM   3190  C   GLN A 408     -21.887  -5.399  -6.415  1.00 98.14      A    C  
ATOM   3191  O   GLN A 408     -22.977  -5.810  -6.801  1.00 97.51      A    O  
ATOM   3192  CB  GLN A 408     -20.827  -6.893  -4.577  1.00 97.34      A    C  
ATOM   3193  CG  GLN A 408     -21.577  -8.143  -5.073  1.00 95.91      A    C  
ATOM   3194  CD  GLN A 408     -21.325  -8.486  -6.536  1.00 97.55      A    C  
ATOM   3195  NE2 GLN A 408     -22.184  -9.259  -7.150  1.00 90.89      A    N  
ATOM   3196  OE1 GLN A 408     -20.348  -8.073  -7.143  1.00 90.90      A    O  
ATOM   3197  N   TYR A 409     -20.996  -4.838  -7.240  1.00 97.79      A    N  
ATOM   3198  CA  TYR A 409     -21.234  -4.549  -8.658  1.00 97.41      A    C  
ATOM   3199  C   TYR A 409     -20.265  -5.275  -9.600  1.00 97.40      A    C  
ATOM   3200  O   TYR A 409     -20.236  -5.004 -10.805  1.00 96.08      A    O  
ATOM   3201  CB  TYR A 409     -21.161  -3.034  -8.886  1.00 96.88      A    C  
ATOM   3202  CG  TYR A 409     -22.169  -2.242  -8.087  1.00 96.99      A    C  
ATOM   3203  CD1 TYR A 409     -23.471  -2.058  -8.586  1.00 95.58      A    C  
ATOM   3204  CD2 TYR A 409     -21.815  -1.679  -6.849  1.00 95.81      A    C  
ATOM   3205  CE1 TYR A 409     -24.414  -1.313  -7.865  1.00 94.99      A    C  
ATOM   3206  CE2 TYR A 409     -22.748  -0.937  -6.120  1.00 94.92      A    C  
ATOM   3207  CZ  TYR A 409     -24.050  -0.748  -6.632  1.00 95.79      A    C  
ATOM   3208  OH  TYR A 409     -24.970  -0.016  -5.929  1.00 94.39      A    O  
ATOM   3209  N   ARG A 410     -19.442  -6.170  -9.076  1.00 97.95      A    N  
ATOM   3210  CA  ARG A 410     -18.378  -6.835  -9.840  1.00 98.14      A    C  
ATOM   3211  C   ARG A 410     -18.811  -8.196 -10.376  1.00 98.25      A    C  
ATOM   3212  O   ARG A 410     -18.707  -8.440 -11.576  1.00 97.71      A    O  
ATOM   3213  CB  ARG A 410     -17.116  -6.943  -8.957  1.00 97.43      A    C  
ATOM   3214  CG  ARG A 410     -15.962  -7.650  -9.679  1.00 95.98      A    C  
ATOM   3215  CD  ARG A 410     -14.749  -7.823  -8.755  1.00 95.11      A    C  
ATOM   3216  NE  ARG A 410     -14.148  -6.525  -8.406  1.00 93.32      A    N  
ATOM   3217  CZ  ARG A 410     -13.267  -6.302  -7.454  1.00 93.73      A    C  
ATOM   3218  NH1 ARG A 410     -12.834  -7.257  -6.681  1.00 86.45      A    N1+
ATOM   3219  NH2 ARG A 410     -12.801  -5.096  -7.277  1.00 88.14      A    N  
ATOM   3220  N   MET A 411     -19.238  -9.061  -9.474  1.00 98.22      A    N  
ATOM   3221  CA  MET A 411     -19.390 -10.488  -9.747  1.00 98.36      A    C  
ATOM   3222  C   MET A 411     -20.785 -10.820 -10.281  1.00 98.46      A    C  
ATOM   3223  O   MET A 411     -21.769 -10.250  -9.817  1.00 98.09      A    O  
ATOM   3224  CB  MET A 411     -19.118 -11.292  -8.474  1.00 97.78      A    C  
ATOM   3225  CG  MET A 411     -17.681 -11.143  -7.955  1.00 96.16      A    C  
ATOM   3226  SD  MET A 411     -17.420 -11.883  -6.326  1.00 94.96      A    S  
ATOM   3227  CE  MET A 411     -18.123 -10.618  -5.267  1.00 87.66      A    C  
ATOM   3228  N   HIS A 412     -20.842 -11.813 -11.171  1.00 98.29      A    N  
ATOM   3229  CA  HIS A 412     -22.092 -12.515 -11.437  1.00 98.42      A    C  
ATOM   3230  C   HIS A 412     -22.687 -13.023 -10.110  1.00 98.57      A    C  
ATOM   3231  O   HIS A 412     -21.926 -13.519  -9.274  1.00 98.30      A    O  
ATOM   3232  CB  HIS A 412     -21.805 -13.677 -12.399  1.00 98.35      A    C  
ATOM   3233  CG  HIS A 412     -23.029 -14.442 -12.814  1.00 98.32      A    C  
ATOM   3234  CD2 HIS A 412     -23.636 -14.404 -14.048  1.00 94.35      A    C  
ATOM   3235  ND1 HIS A 412     -23.772 -15.308 -12.033  1.00 94.82      A    N  
ATOM   3236  CE1 HIS A 412     -24.802 -15.752 -12.766  1.00 94.43      A    C  
ATOM   3237  NE2 HIS A 412     -24.749 -15.229 -13.997  1.00 95.35      A    N  
ATOM   3238  N   PRO A 413     -24.015 -12.953  -9.887  1.00 98.36      A    N  
ATOM   3239  CA  PRO A 413     -24.633 -13.373  -8.630  1.00 98.21      A    C  
ATOM   3240  C   PRO A 413     -24.235 -14.770  -8.137  1.00 98.17      A    C  
ATOM   3241  O   PRO A 413     -23.987 -14.953  -6.948  1.00 97.56      A    O  
ATOM   3242  CB  PRO A 413     -26.136 -13.279  -8.893  1.00 97.88      A    C  
ATOM   3243  CG  PRO A 413     -26.237 -12.122  -9.883  1.00 96.88      A    C  
ATOM   3244  CD  PRO A 413     -24.993 -12.308 -10.751  1.00 98.10      A    C  
ATOM   3245  N   ALA A 414     -24.088 -15.738  -9.041  1.00 98.35      A    N  
ATOM   3246  CA  ALA A 414     -23.613 -17.083  -8.686  1.00 98.16      A    C  
ATOM   3247  C   ALA A 414     -22.196 -17.087  -8.082  1.00 98.22      A    C  
ATOM   3248  O   ALA A 414     -21.899 -17.885  -7.198  1.00 97.56      A    O  
ATOM   3249  CB  ALA A 414     -23.685 -17.966  -9.936  1.00 97.68      A    C  
ATOM   3250  N   LEU A 415     -21.322 -16.155  -8.522  1.00 98.47      A    N  
ATOM   3251  CA  LEU A 415     -19.948 -16.038  -8.017  1.00 98.42      A    C  
ATOM   3252  C   LEU A 415     -19.879 -15.355  -6.651  1.00 98.44      A    C  
ATOM   3253  O   LEU A 415     -18.961 -15.629  -5.884  1.00 97.80      A    O  
ATOM   3254  CB  LEU A 415     -19.077 -15.257  -9.021  1.00 98.26      A    C  
ATOM   3255  CG  LEU A 415     -19.010 -15.847 -10.446  1.00 97.50      A    C  
ATOM   3256  CD1 LEU A 415     -18.095 -14.975 -11.313  1.00 96.43      A    C  
ATOM   3257  CD2 LEU A 415     -18.485 -17.273 -10.452  1.00 95.95      A    C  
ATOM   3258  N   SER A 416     -20.818 -14.473  -6.331  1.00 98.41      A    N  
ATOM   3259  CA  SER A 416     -20.847 -13.775  -5.042  1.00 98.35      A    C  
ATOM   3260  C   SER A 416     -21.454 -14.599  -3.908  1.00 98.48      A    C  
ATOM   3261  O   SER A 416     -21.200 -14.295  -2.746  1.00 97.87      A    O  
ATOM   3262  CB  SER A 416     -21.570 -12.429  -5.162  1.00 97.68      A    C  
ATOM   3263  OG  SER A 416     -22.951 -12.589  -5.404  1.00 94.13      A    O  
ATOM   3264  N   ALA A 417     -22.224 -15.639  -4.215  1.00 98.30      A    N  
ATOM   3265  CA  ALA A 417     -22.989 -16.389  -3.226  1.00 98.29      A    C  
ATOM   3266  C   ALA A 417     -22.105 -17.034  -2.150  1.00 98.35      A    C  
ATOM   3267  O   ALA A 417     -22.279 -16.756  -0.959  1.00 97.69      A    O  
ATOM   3268  CB  ALA A 417     -23.848 -17.421  -3.969  1.00 97.68      A    C  
ATOM   3269  N   PHE A 418     -21.120 -17.833  -2.543  1.00 98.38      A    N  
ATOM   3270  CA  PHE A 418     -20.223 -18.495  -1.590  1.00 98.31      A    C  
ATOM   3271  C   PHE A 418     -19.387 -17.497  -0.763  1.00 98.46      A    C  
ATOM   3272  O   PHE A 418     -19.458 -17.562   0.466  1.00 98.05      A    O  
ATOM   3273  CB  PHE A 418     -19.368 -19.550  -2.311  1.00 98.14      A    C  
ATOM   3274  CG  PHE A 418     -18.422 -20.293  -1.391  1.00 98.03      A    C  
ATOM   3275  CD1 PHE A 418     -17.114 -19.817  -1.165  1.00 97.25      A    C  
ATOM   3276  CD2 PHE A 418     -18.854 -21.462  -0.728  1.00 97.33      A    C  
ATOM   3277  CE1 PHE A 418     -16.253 -20.493  -0.287  1.00 96.74      A    C  
ATOM   3278  CE2 PHE A 418     -17.989 -22.144   0.148  1.00 96.64      A    C  
ATOM   3279  CZ  PHE A 418     -16.690 -21.653   0.369  1.00 96.74      A    C  
ATOM   3280  N   PRO A 419     -18.673 -16.511  -1.357  1.00 98.37      A    N  
ATOM   3281  CA  PRO A 419     -17.961 -15.502  -0.583  1.00 98.28      A    C  
ATOM   3282  C   PRO A 419     -18.858 -14.699   0.356  1.00 98.24      A    C  
ATOM   3283  O   PRO A 419     -18.468 -14.413   1.487  1.00 97.68      A    O  
ATOM   3284  CB  PRO A 419     -17.282 -14.591  -1.610  1.00 97.80      A    C  
ATOM   3285  CG  PRO A 419     -17.117 -15.490  -2.827  1.00 96.17      A    C  
ATOM   3286  CD  PRO A 419     -18.377 -16.348  -2.771  1.00 98.02      A    C  
ATOM   3287  N   SER A 420     -20.077 -14.354  -0.065  1.00 98.42      A    N  
ATOM   3288  CA  SER A 420     -21.031 -13.648   0.784  1.00 98.49      A    C  
ATOM   3289  C   SER A 420     -21.390 -14.454   2.024  1.00 98.29      A    C  
ATOM   3290  O   SER A 420     -21.308 -13.939   3.142  1.00 97.65      A    O  
ATOM   3291  CB  SER A 420     -22.303 -13.313  -0.006  1.00 98.25      A    C  
ATOM   3292  OG  SER A 420     -23.218 -12.601   0.814  1.00 97.08      A    O  
ATOM   3293  N   ASN A 421     -21.727 -15.719   1.844  1.00 98.34      A    N  
ATOM   3294  CA  ASN A 421     -22.178 -16.584   2.938  1.00 98.03      A    C  
ATOM   3295  C   ASN A 421     -21.052 -16.928   3.918  1.00 97.80      A    C  
ATOM   3296  O   ASN A 421     -21.282 -16.957   5.121  1.00 96.81      A    O  
ATOM   3297  CB  ASN A 421     -22.810 -17.850   2.339  1.00 97.70      A    C  
ATOM   3298  CG  ASN A 421     -24.124 -17.572   1.619  1.00 95.60      A    C  
ATOM   3299  ND2 ASN A 421     -24.591 -18.517   0.835  1.00 87.55      A    N  
ATOM   3300  OD1 ASN A 421     -24.747 -16.537   1.751  1.00 89.04      A    O  
ATOM   3301  N   ILE A 422     -19.839 -17.161   3.423  1.00 97.96      A    N  
ATOM   3302  CA  ILE A 422     -18.710 -17.615   4.246  1.00 97.68      A    C  
ATOM   3303  C   ILE A 422     -17.967 -16.459   4.910  1.00 97.43      A    C  
ATOM   3304  O   ILE A 422     -17.590 -16.560   6.070  1.00 96.28      A    O  
ATOM   3305  CB  ILE A 422     -17.777 -18.500   3.399  1.00 96.85      A    C  
ATOM   3306  CG1 ILE A 422     -18.491 -19.776   2.888  1.00 93.71      A    C  
ATOM   3307  CG2 ILE A 422     -16.499 -18.884   4.153  1.00 94.13      A    C  
ATOM   3308  CD1 ILE A 422     -18.977 -20.766   3.974  1.00 86.11      A    C  
ATOM   3309  N   PHE A 423     -17.744 -15.344   4.191  1.00 97.94      A    N  
ATOM   3310  CA  PHE A 423     -16.877 -14.258   4.666  1.00 97.55      A    C  
ATOM   3311  C   PHE A 423     -17.637 -13.008   5.113  1.00 97.48      A    C  
ATOM   3312  O   PHE A 423     -17.087 -12.194   5.853  1.00 96.36      A    O  
ATOM   3313  CB  PHE A 423     -15.852 -13.912   3.581  1.00 97.11      A    C  
ATOM   3314  CG  PHE A 423     -15.060 -15.097   3.067  1.00 96.88      A    C  
ATOM   3315  CD1 PHE A 423     -14.198 -15.805   3.923  1.00 95.46      A    C  
ATOM   3316  CD2 PHE A 423     -15.187 -15.508   1.732  1.00 95.57      A    C  
ATOM   3317  CE1 PHE A 423     -13.475 -16.912   3.451  1.00 94.61      A    C  
ATOM   3318  CE2 PHE A 423     -14.462 -16.617   1.249  1.00 94.51      A    C  
ATOM   3319  CZ  PHE A 423     -13.611 -17.320   2.112  1.00 94.84      A    C  
ATOM   3320  N   TYR A 424     -18.880 -12.833   4.689  1.00 97.82      A    N  
ATOM   3321  CA  TYR A 424     -19.656 -11.617   4.917  1.00 97.82      A    C  
ATOM   3322  C   TYR A 424     -21.041 -11.894   5.521  1.00 97.56      A    C  
ATOM   3323  O   TYR A 424     -21.947 -11.064   5.390  1.00 95.76      A    O  
ATOM   3324  CB  TYR A 424     -19.728 -10.783   3.630  1.00 97.71      A    C  
ATOM   3325  CG  TYR A 424     -18.375 -10.434   3.050  1.00 98.05      A    C  
ATOM   3326  CD1 TYR A 424     -17.550  -9.467   3.673  1.00 97.58      A    C  
ATOM   3327  CD2 TYR A 424     -17.908 -11.080   1.888  1.00 97.69      A    C  
ATOM   3328  CE1 TYR A 424     -16.291  -9.161   3.154  1.00 97.60      A    C  
ATOM   3329  CE2 TYR A 424     -16.642 -10.767   1.361  1.00 97.65      A    C  
ATOM   3330  CZ  TYR A 424     -15.833  -9.808   1.995  1.00 98.00      A    C  
ATOM   3331  OH  TYR A 424     -14.597  -9.521   1.492  1.00 97.66      A    O  
ATOM   3332  N   GLU A 425     -21.206 -13.029   6.201  1.00 97.33      A    N  
ATOM   3333  CA  GLU A 425     -22.435 -13.381   6.940  1.00 97.11      A    C  
ATOM   3334  C   GLU A 425     -23.704 -13.353   6.057  1.00 97.37      A    C  
ATOM   3335  O   GLU A 425     -24.788 -12.967   6.505  1.00 95.48      A    O  
ATOM   3336  CB  GLU A 425     -22.580 -12.486   8.184  1.00 95.80      A    C  
ATOM   3337  CG  GLU A 425     -21.394 -12.501   9.166  1.00 91.83      A    C  
ATOM   3338  CD  GLU A 425     -21.134 -11.133   9.814  1.00 88.08      A    C  
ATOM   3339  OE1 GLU A 425     -20.057 -10.962  10.417  1.00 78.92      A    O  
ATOM   3340  OE2 GLU A 425     -21.906 -10.167   9.580  1.00 80.31      A    O1-
ATOM   3341  N   GLY A 426     -23.564 -13.680   4.773  1.00 97.66      A    N  
ATOM   3342  CA  GLY A 426     -24.664 -13.631   3.806  1.00 97.79      A    C  
ATOM   3343  C   GLY A 426     -25.203 -12.228   3.499  1.00 97.97      A    C  
ATOM   3344  O   GLY A 426     -26.262 -12.098   2.886  1.00 96.42      A    O  
ATOM   3345  N   SER A 427     -24.505 -11.176   3.921  1.00 97.64      A    N  
ATOM   3346  CA  SER A 427     -25.019  -9.798   3.854  1.00 97.38      A    C  
ATOM   3347  C   SER A 427     -24.844  -9.110   2.499  1.00 97.63      A    C  
ATOM   3348  O   SER A 427     -25.393  -8.027   2.306  1.00 96.52      A    O  
ATOM   3349  CB  SER A 427     -24.388  -8.949   4.958  1.00 95.98      A    C  
ATOM   3350  OG  SER A 427     -23.001  -8.745   4.747  1.00 92.98      A    O  
ATOM   3351  N   LEU A 428     -24.047  -9.671   1.573  1.00 97.90      A    N  
ATOM   3352  CA  LEU A 428     -23.798  -9.045   0.280  1.00 98.09      A    C  
ATOM   3353  C   LEU A 428     -25.030  -9.146  -0.621  1.00 98.22      A    C  
ATOM   3354  O   LEU A 428     -25.566 -10.226  -0.866  1.00 97.48      A    O  
ATOM   3355  CB  LEU A 428     -22.564  -9.621  -0.426  1.00 97.47      A    C  
ATOM   3356  CG  LEU A 428     -21.225  -9.404   0.301  1.00 95.50      A    C  
ATOM   3357  CD1 LEU A 428     -20.074  -9.860  -0.596  1.00 93.59      A    C  
ATOM   3358  CD2 LEU A 428     -20.977  -7.942   0.672  1.00 93.22      A    C  
ATOM   3359  N   GLN A 429     -25.420  -8.000  -1.159  1.00 98.22      A    N  
ATOM   3360  CA  GLN A 429     -26.463  -7.883  -2.162  1.00 98.07      A    C  
ATOM   3361  C   GLN A 429     -25.826  -7.721  -3.544  1.00 98.20      A    C  
ATOM   3362  O   GLN A 429     -24.738  -7.153  -3.685  1.00 97.35      A    O  
ATOM   3363  CB  GLN A 429     -27.385  -6.713  -1.826  1.00 97.28      A    C  
ATOM   3364  CG  GLN A 429     -28.072  -6.872  -0.462  1.00 93.40      A    C  
ATOM   3365  CD  GLN A 429     -28.935  -5.678  -0.070  1.00 90.01      A    C  
ATOM   3366  NE2 GLN A 429     -29.494  -5.675   1.118  1.00 78.33      A    N  
ATOM   3367  OE1 GLN A 429     -29.126  -4.722  -0.815  1.00 82.40      A    O  
ATOM   3368  N   ASN A 430     -26.521  -8.194  -4.578  1.00 98.15      A    N  
ATOM   3369  CA  ASN A 430     -26.067  -8.066  -5.955  1.00 98.18      A    C  
ATOM   3370  C   ASN A 430     -26.642  -6.789  -6.580  1.00 98.04      A    C  
ATOM   3371  O   ASN A 430     -27.853  -6.664  -6.747  1.00 96.96      A    O  
ATOM   3372  CB  ASN A 430     -26.436  -9.331  -6.733  1.00 97.96      A    C  
ATOM   3373  CG  ASN A 430     -25.730 -10.555  -6.161  1.00 98.02      A    C  
ATOM   3374  ND2 ASN A 430     -26.457 -11.586  -5.801  1.00 93.69      A    N  
ATOM   3375  OD1 ASN A 430     -24.521 -10.583  -6.014  1.00 94.16      A    O  
ATOM   3376  N   GLY A 431     -25.770  -5.860  -6.932  1.00 97.77      A    N  
ATOM   3377  CA  GLY A 431     -26.099  -4.657  -7.705  1.00 97.40      A    C  
ATOM   3378  C   GLY A 431     -26.057  -4.875  -9.218  1.00 97.42      A    C  
ATOM   3379  O   GLY A 431     -26.289  -3.936  -9.978  1.00 95.80      A    O  
ATOM   3380  N   VAL A 432     -25.754  -6.087  -9.652  1.00 97.68      A    N  
ATOM   3381  CA  VAL A 432     -25.783  -6.538 -11.044  1.00 97.70      A    C  
ATOM   3382  C   VAL A 432     -26.585  -7.830 -11.126  1.00 97.90      A    C  
ATOM   3383  O   VAL A 432     -26.534  -8.664 -10.214  1.00 97.09      A    O  
ATOM   3384  CB  VAL A 432     -24.382  -6.730 -11.635  1.00 96.56      A    C  
ATOM   3385  CG1 VAL A 432     -23.640  -5.391 -11.722  1.00 91.24      A    C  
ATOM   3386  CG2 VAL A 432     -23.508  -7.717 -10.840  1.00 91.69      A    C  
ATOM   3387  N   THR A 433     -27.319  -8.005 -12.213  1.00 97.52      A    N  
ATOM   3388  CA  THR A 433     -28.084  -9.223 -12.474  1.00 97.49      A    C  
ATOM   3389  C   THR A 433     -27.219 -10.292 -13.140  1.00 97.55      A    C  
ATOM   3390  O   THR A 433     -26.105 -10.025 -13.598  1.00 96.80      A    O  
ATOM   3391  CB  THR A 433     -29.329  -8.919 -13.325  1.00 97.00      A    C  
ATOM   3392  CG2 THR A 433     -30.218  -7.834 -12.725  1.00 92.31      A    C  
ATOM   3393  OG1 THR A 433     -28.947  -8.532 -14.617  1.00 93.56      A    O  
ATOM   3394  N   ALA A 434     -27.732 -11.520 -13.218  1.00 97.66      A    N  
ATOM   3395  CA  ALA A 434     -27.091 -12.569 -14.004  1.00 97.46      A    C  
ATOM   3396  C   ALA A 434     -26.959 -12.170 -15.488  1.00 97.22      A    C  
ATOM   3397  O   ALA A 434     -25.893 -12.340 -16.077  1.00 95.69      A    O  
ATOM   3398  CB  ALA A 434     -27.902 -13.859 -13.832  1.00 96.84      A    C  
ATOM   3399  N   ALA A 435     -27.987 -11.549 -16.057  1.00 97.29      A    N  
ATOM   3400  CA  ALA A 435     -27.978 -11.079 -17.441  1.00 96.78      A    C  
ATOM   3401  C   ALA A 435     -26.888 -10.017 -17.695  1.00 96.60      A    C  
ATOM   3402  O   ALA A 435     -26.200 -10.077 -18.713  1.00 95.08      A    O  
ATOM   3403  CB  ALA A 435     -29.370 -10.546 -17.779  1.00 96.03      A    C  
ATOM   3404  N   ASP A 436     -26.639  -9.102 -16.740  1.00 96.69      A    N  
ATOM   3405  CA  ASP A 436     -25.566  -8.097 -16.838  1.00 95.80      A    C  
ATOM   3406  C   ASP A 436     -24.158  -8.708 -16.838  1.00 95.93      A    C  
ATOM   3407  O   ASP A 436     -23.165  -8.034 -17.169  1.00 94.16      A    O  
ATOM   3408  CB  ASP A 436     -25.647  -7.119 -15.651  1.00 95.16      A    C  
ATOM   3409  CG  ASP A 436     -26.968  -6.374 -15.563  1.00 93.20      A    C  
ATOM   3410  OD1 ASP A 436     -27.441  -5.868 -16.601  1.00 89.06      A    O  
ATOM   3411  OD2 ASP A 436     -27.506  -6.322 -14.430  1.00 89.15      A    O1-
ATOM   3412  N   ARG A 437     -24.048  -9.956 -16.422  1.00 96.55      A    N  
ATOM   3413  CA  ARG A 437     -22.802 -10.715 -16.344  1.00 96.73      A    C  
ATOM   3414  C   ARG A 437     -22.744 -11.898 -17.312  1.00 96.11      A    C  
ATOM   3415  O   ARG A 437     -21.920 -12.791 -17.136  1.00 93.78      A    O  
ATOM   3416  CB  ARG A 437     -22.521 -11.083 -14.882  1.00 95.82      A    C  
ATOM   3417  CG  ARG A 437     -22.202  -9.851 -14.004  1.00 94.13      A    C  
ATOM   3418  CD  ARG A 437     -20.861  -9.229 -14.392  1.00 93.40      A    C  
ATOM   3419  NE  ARG A 437     -20.551  -8.019 -13.606  1.00 94.04      A    N  
ATOM   3420  CZ  ARG A 437     -20.662  -6.770 -14.009  1.00 95.32      A    C  
ATOM   3421  NH1 ARG A 437     -21.142  -6.450 -15.187  1.00 88.61      A    N1+
ATOM   3422  NH2 ARG A 437     -20.277  -5.789 -13.234  1.00 89.37      A    N  
ATOM   3423  N   VAL A 438     -23.556 -11.866 -18.366  1.00 95.47      A    N  
ATOM   3424  CA  VAL A 438     -23.359 -12.679 -19.562  1.00 94.04      A    C  
ATOM   3425  C   VAL A 438     -22.563 -11.851 -20.563  1.00 93.79      A    C  
ATOM   3426  O   VAL A 438     -23.016 -10.815 -21.050  1.00 90.42      A    O  
ATOM   3427  CB  VAL A 438     -24.690 -13.169 -20.150  1.00 91.24      A    C  
ATOM   3428  CG1 VAL A 438     -24.464 -14.001 -21.413  1.00 84.18      A    C  
ATOM   3429  CG2 VAL A 438     -25.442 -14.051 -19.135  1.00 85.77      A    C  
ATOM   3430  N   LYS A 439     -21.340 -12.281 -20.855  1.00 93.13      A    N  
ATOM   3431  CA  LYS A 439     -20.456 -11.547 -21.753  1.00 92.36      A    C  
ATOM   3432  C   LYS A 439     -20.891 -11.723 -23.207  1.00 92.05      A    C  
ATOM   3433  O   LYS A 439     -20.965 -12.838 -23.710  1.00 89.39      A    O  
ATOM   3434  CB  LYS A 439     -19.006 -11.970 -21.500  1.00 89.56      A    C  
ATOM   3435  CG  LYS A 439     -18.030 -11.061 -22.252  1.00 86.70      A    C  
ATOM   3436  CD  LYS A 439     -16.607 -11.293 -21.777  1.00 84.10      A    C  
ATOM   3437  CE  LYS A 439     -15.677 -10.320 -22.500  1.00 81.35      A    C  
ATOM   3438  NZ  LYS A 439     -14.329 -10.337 -21.916  1.00 74.58      A    N1+
ATOM   3439  N   LYS A 440     -21.123 -10.612 -23.900  1.00 90.71      A    N  
ATOM   3440  CA  LYS A 440     -21.466 -10.628 -25.326  1.00 89.37      A    C  
ATOM   3441  C   LYS A 440     -20.302 -11.182 -26.150  1.00 90.02      A    C  
ATOM   3442  O   LYS A 440     -19.161 -10.794 -25.939  1.00 84.05      A    O  
ATOM   3443  CB  LYS A 440     -21.859  -9.228 -25.821  1.00 85.45      A    C  
ATOM   3444  CG  LYS A 440     -23.177  -8.739 -25.197  1.00 76.18      A    C  
ATOM   3445  CD  LYS A 440     -23.600  -7.389 -25.793  1.00 68.68      A    C  
ATOM   3446  CE  LYS A 440     -24.923  -6.935 -25.166  1.00 59.42      A    C  
ATOM   3447  NZ  LYS A 440     -25.408  -5.650 -25.722  1.00 51.80      A    N1+
ATOM   3448  N   GLY A 441     -20.627 -12.045 -27.115  1.00 89.68      A    N  
ATOM   3449  CA  GLY A 441     -19.622 -12.664 -27.993  1.00 90.38      A    C  
ATOM   3450  C   GLY A 441     -18.749 -13.721 -27.311  1.00 92.48      A    C  
ATOM   3451  O   GLY A 441     -17.693 -14.048 -27.842  1.00 87.86      A    O  
ATOM   3452  N   PHE A 442     -19.170 -14.215 -26.163  1.00 92.42      A    N  
ATOM   3453  CA  PHE A 442     -18.486 -15.267 -25.440  1.00 93.70      A    C  
ATOM   3454  C   PHE A 442     -19.295 -16.569 -25.514  1.00 93.54      A    C  
ATOM   3455  O   PHE A 442     -20.320 -16.705 -24.830  1.00 90.71      A    O  
ATOM   3456  CB  PHE A 442     -18.242 -14.803 -23.998  1.00 93.41      A    C  
ATOM   3457  CG  PHE A 442     -17.484 -15.798 -23.156  1.00 94.85      A    C  
ATOM   3458  CD1 PHE A 442     -18.132 -16.531 -22.143  1.00 92.26      A    C  
ATOM   3459  CD2 PHE A 442     -16.109 -15.997 -23.382  1.00 91.95      A    C  
ATOM   3460  CE1 PHE A 442     -17.418 -17.439 -21.366  1.00 91.38      A    C  
ATOM   3461  CE2 PHE A 442     -15.392 -16.915 -22.603  1.00 91.89      A    C  
ATOM   3462  CZ  PHE A 442     -16.039 -17.634 -21.590  1.00 94.78      A    C  
ATOM   3463  N   ASP A 443     -18.842 -17.500 -26.334  1.00 94.69      A    N  
ATOM   3464  CA  ASP A 443     -19.505 -18.790 -26.550  1.00 94.42      A    C  
ATOM   3465  C   ASP A 443     -18.769 -19.902 -25.794  1.00 94.73      A    C  
ATOM   3466  O   ASP A 443     -17.918 -20.622 -26.333  1.00 90.79      A    O  
ATOM   3467  CB  ASP A 443     -19.651 -19.059 -28.054  1.00 91.05      A    C  
ATOM   3468  CG  ASP A 443     -20.522 -20.297 -28.330  1.00 84.81      A    C  
ATOM   3469  OD1 ASP A 443     -21.228 -20.747 -27.393  1.00 78.29      A    O  
ATOM   3470  OD2 ASP A 443     -20.488 -20.773 -29.483  1.00 77.48      A    O1-
ATOM   3471  N   PHE A 444     -19.059 -19.996 -24.502  1.00 94.92      A    N  
ATOM   3472  CA  PHE A 444     -18.478 -21.001 -23.629  1.00 95.47      A    C  
ATOM   3473  C   PHE A 444     -19.573 -21.812 -22.943  1.00 95.40      A    C  
ATOM   3474  O   PHE A 444     -20.422 -21.280 -22.221  1.00 93.86      A    O  
ATOM   3475  CB  PHE A 444     -17.552 -20.330 -22.613  1.00 95.14      A    C  
ATOM   3476  CG  PHE A 444     -16.765 -21.305 -21.764  1.00 96.26      A    C  
ATOM   3477  CD1 PHE A 444     -17.307 -21.809 -20.573  1.00 95.06      A    C  
ATOM   3478  CD2 PHE A 444     -15.473 -21.697 -22.158  1.00 94.87      A    C  
ATOM   3479  CE1 PHE A 444     -16.566 -22.704 -19.778  1.00 94.11      A    C  
ATOM   3480  CE2 PHE A 444     -14.723 -22.591 -21.372  1.00 94.21      A    C  
ATOM   3481  CZ  PHE A 444     -15.273 -23.090 -20.180  1.00 95.01      A    C  
ATOM   3482  N   GLN A 445     -19.530 -23.131 -23.125  1.00 95.37      A    N  
ATOM   3483  CA  GLN A 445     -20.447 -24.045 -22.461  1.00 95.03      A    C  
ATOM   3484  C   GLN A 445     -19.980 -24.322 -21.028  1.00 95.99      A    C  
ATOM   3485  O   GLN A 445     -19.034 -25.086 -20.807  1.00 94.26      A    O  
ATOM   3486  CB  GLN A 445     -20.611 -25.334 -23.266  1.00 92.82      A    C  
ATOM   3487  CG  GLN A 445     -21.377 -25.080 -24.576  1.00 81.99      A    C  
ATOM   3488  CD  GLN A 445     -21.665 -26.374 -25.362  1.00 72.50      A    C  
ATOM   3489  NE2 GLN A 445     -22.411 -26.290 -26.425  1.00 61.51      A    N  
ATOM   3490  OE1 GLN A 445     -21.208 -27.454 -25.029  1.00 63.88      A    O  
ATOM   3491  N   TRP A 446     -20.644 -23.679 -20.076  1.00 96.37      A    N  
ATOM   3492  CA  TRP A 446     -20.509 -23.996 -18.660  1.00 96.90      A    C  
ATOM   3493  C   TRP A 446     -21.207 -25.328 -18.338  1.00 96.91      A    C  
ATOM   3494  O   TRP A 446     -22.229 -25.632 -18.956  1.00 95.97      A    O  
ATOM   3495  CB  TRP A 446     -21.075 -22.848 -17.819  1.00 96.99      A    C  
ATOM   3496  CG  TRP A 446     -20.355 -21.545 -18.002  1.00 97.26      A    C  
ATOM   3497  CD1 TRP A 446     -20.752 -20.529 -18.804  1.00 96.51      A    C  
ATOM   3498  CD2 TRP A 446     -19.084 -21.125 -17.411  1.00 97.27      A    C  
ATOM   3499  CE2 TRP A 446     -18.775 -19.838 -17.910  1.00 97.20      A    C  
ATOM   3500  CE3 TRP A 446     -18.175 -21.719 -16.510  1.00 97.44      A    C  
ATOM   3501  NE1 TRP A 446     -19.821 -19.506 -18.758  1.00 96.68      A    N  
ATOM   3502  CZ2 TRP A 446     -17.593 -19.147 -17.546  1.00 97.15      A    C  
ATOM   3503  CZ3 TRP A 446     -16.992 -21.035 -16.135  1.00 96.90      A    C  
ATOM   3504  CH2 TRP A 446     -16.712 -19.775 -16.658  1.00 96.80      A    C  
ATOM   3505  N   PRO A 447     -20.735 -26.097 -17.344  1.00 97.15      A    N  
ATOM   3506  CA  PRO A 447     -21.406 -27.330 -16.922  1.00 96.95      A    C  
ATOM   3507  C   PRO A 447     -22.857 -27.110 -16.485  1.00 96.75      A    C  
ATOM   3508  O   PRO A 447     -23.726 -27.944 -16.734  1.00 95.16      A    O  
ATOM   3509  CB  PRO A 447     -20.571 -27.870 -15.760  1.00 96.34      A    C  
ATOM   3510  CG  PRO A 447     -19.188 -27.279 -15.999  1.00 94.47      A    C  
ATOM   3511  CD  PRO A 447     -19.480 -25.924 -16.632  1.00 96.95      A    C  
ATOM   3512  N   GLN A 448     -23.115 -25.968 -15.847  1.00 96.86      A    N  
ATOM   3513  CA  GLN A 448     -24.443 -25.451 -15.545  1.00 96.86      A    C  
ATOM   3514  C   GLN A 448     -24.565 -24.065 -16.190  1.00 96.96      A    C  
ATOM   3515  O   GLN A 448     -23.859 -23.148 -15.767  1.00 95.75      A    O  
ATOM   3516  CB  GLN A 448     -24.652 -25.385 -14.022  1.00 96.08      A    C  
ATOM   3517  CG  GLN A 448     -24.675 -26.772 -13.345  1.00 90.89      A    C  
ATOM   3518  CD  GLN A 448     -25.830 -27.656 -13.798  1.00 92.15      A    C  
ATOM   3519  NE2 GLN A 448     -25.693 -28.961 -13.682  1.00 80.72      A    N  
ATOM   3520  OE1 GLN A 448     -26.867 -27.210 -14.250  1.00 82.50      A    O  
ATOM   3521  N   PRO A 449     -25.413 -23.883 -17.224  1.00 95.63      A    N  
ATOM   3522  CA  PRO A 449     -25.431 -22.658 -18.028  1.00 94.82      A    C  
ATOM   3523  C   PRO A 449     -25.689 -21.363 -17.245  1.00 95.18      A    C  
ATOM   3524  O   PRO A 449     -25.208 -20.297 -17.621  1.00 93.58      A    O  
ATOM   3525  CB  PRO A 449     -26.522 -22.886 -19.075  1.00 93.09      A    C  
ATOM   3526  CG  PRO A 449     -26.546 -24.403 -19.247  1.00 89.62      A    C  
ATOM   3527  CD  PRO A 449     -26.246 -24.912 -17.840  1.00 93.72      A    C  
ATOM   3528  N   ASP A 450     -26.444 -21.458 -16.151  1.00 95.81      A    N  
ATOM   3529  CA  ASP A 450     -26.793 -20.353 -15.256  1.00 95.54      A    C  
ATOM   3530  C   ASP A 450     -25.722 -20.054 -14.190  1.00 96.48      A    C  
ATOM   3531  O   ASP A 450     -25.819 -19.063 -13.450  1.00 94.38      A    O  
ATOM   3532  CB  ASP A 450     -28.156 -20.667 -14.608  1.00 93.23      A    C  
ATOM   3533  CG  ASP A 450     -28.127 -21.903 -13.698  1.00 88.06      A    C  
ATOM   3534  OD1 ASP A 450     -27.561 -22.941 -14.116  1.00 78.46      A    O  
ATOM   3535  OD2 ASP A 450     -28.647 -21.818 -12.566  1.00 80.60      A    O1-
ATOM   3536  N   LYS A 451     -24.678 -20.872 -14.107  1.00 97.33      A    N  
ATOM   3537  CA  LYS A 451     -23.616 -20.795 -13.106  1.00 97.59      A    C  
ATOM   3538  C   LYS A 451     -22.245 -20.747 -13.793  1.00 97.98      A    C  
ATOM   3539  O   LYS A 451     -21.666 -21.797 -14.073  1.00 97.17      A    O  
ATOM   3540  CB  LYS A 451     -23.726 -21.981 -12.135  1.00 96.69      A    C  
ATOM   3541  CG  LYS A 451     -25.015 -21.913 -11.315  1.00 94.03      A    C  
ATOM   3542  CD  LYS A 451     -25.194 -23.163 -10.459  1.00 90.12      A    C  
ATOM   3543  CE  LYS A 451     -26.616 -23.172  -9.919  1.00 85.35      A    C  
ATOM   3544  NZ  LYS A 451     -26.966 -24.491  -9.368  1.00 77.02      A    N1+
ATOM   3545  N   PRO A 452     -21.697 -19.547 -14.040  1.00 98.13      A    N  
ATOM   3546  CA  PRO A 452     -20.407 -19.398 -14.710  1.00 98.12      A    C  
ATOM   3547  C   PRO A 452     -19.229 -19.705 -13.778  1.00 98.27      A    C  
ATOM   3548  O   PRO A 452     -18.343 -18.876 -13.536  1.00 97.68      A    O  
ATOM   3549  CB  PRO A 452     -20.426 -17.969 -15.262  1.00 97.85      A    C  
ATOM   3550  CG  PRO A 452     -21.217 -17.215 -14.202  1.00 96.82      A    C  
ATOM   3551  CD  PRO A 452     -22.276 -18.240 -13.778  1.00 97.89      A    C  
ATOM   3552  N   MET A 453     -19.245 -20.904 -13.205  1.00 98.33      A    N  
ATOM   3553  CA  MET A 453     -18.218 -21.393 -12.301  1.00 98.49      A    C  
ATOM   3554  C   MET A 453     -18.178 -22.918 -12.330  1.00 98.51      A    C  
ATOM   3555  O   MET A 453     -19.206 -23.571 -12.518  1.00 98.06      A    O  
ATOM   3556  CB  MET A 453     -18.456 -20.865 -10.874  1.00 97.91      A    C  
ATOM   3557  CG  MET A 453     -19.752 -21.350 -10.235  1.00 96.67      A    C  
ATOM   3558  SD  MET A 453     -20.125 -20.584  -8.636  1.00 95.75      A    S  
ATOM   3559  CE  MET A 453     -21.512 -21.589  -8.117  1.00 89.86      A    C  
ATOM   3560  N   PHE A 454     -16.996 -23.484 -12.127  1.00 98.30      A    N  
ATOM   3561  CA  PHE A 454     -16.841 -24.904 -11.850  1.00 98.44      A    C  
ATOM   3562  C   PHE A 454     -15.511 -25.210 -11.177  1.00 98.59      A    C  
ATOM   3563  O   PHE A 454     -14.526 -24.483 -11.345  1.00 98.27      A    O  
ATOM   3564  CB  PHE A 454     -17.041 -25.752 -13.117  1.00 98.26      A    C  
ATOM   3565  CG  PHE A 454     -16.035 -25.533 -14.229  1.00 98.42      A    C  
ATOM   3566  CD1 PHE A 454     -16.304 -24.616 -15.257  1.00 97.44      A    C  
ATOM   3567  CD2 PHE A 454     -14.865 -26.316 -14.291  1.00 97.30      A    C  
ATOM   3568  CE1 PHE A 454     -15.418 -24.472 -16.335  1.00 96.84      A    C  
ATOM   3569  CE2 PHE A 454     -13.971 -26.177 -15.364  1.00 96.76      A    C  
ATOM   3570  CZ  PHE A 454     -14.248 -25.257 -16.393  1.00 97.27      A    C  
ATOM   3571  N   PHE A 455     -15.475 -26.316 -10.444  1.00 98.51      A    N  
ATOM   3572  CA  PHE A 455     -14.251 -26.930  -9.960  1.00 98.42      A    C  
ATOM   3573  C   PHE A 455     -13.878 -28.085 -10.898  1.00 98.48      A    C  
ATOM   3574  O   PHE A 455     -14.631 -29.054 -11.009  1.00 98.13      A    O  
ATOM   3575  CB  PHE A 455     -14.441 -27.386  -8.507  1.00 98.09      A    C  
ATOM   3576  CG  PHE A 455     -13.153 -27.811  -7.829  1.00 97.88      A    C  
ATOM   3577  CD1 PHE A 455     -12.492 -28.994  -8.200  1.00 97.20      A    C  
ATOM   3578  CD2 PHE A 455     -12.591 -26.996  -6.825  1.00 97.09      A    C  
ATOM   3579  CE1 PHE A 455     -11.279 -29.356  -7.597  1.00 96.53      A    C  
ATOM   3580  CE2 PHE A 455     -11.385 -27.353  -6.211  1.00 96.32      A    C  
ATOM   3581  CZ  PHE A 455     -10.718 -28.529  -6.599  1.00 96.37      A    C  
ATOM   3582  N   TYR A 456     -12.730 -27.978 -11.559  1.00 98.39      A    N  
ATOM   3583  CA  TYR A 456     -12.218 -29.017 -12.437  1.00 98.37      A    C  
ATOM   3584  C   TYR A 456     -11.269 -29.938 -11.668  1.00 98.11      A    C  
ATOM   3585  O   TYR A 456     -10.147 -29.560 -11.329  1.00 97.54      A    O  
ATOM   3586  CB  TYR A 456     -11.546 -28.380 -13.663  1.00 98.22      A    C  
ATOM   3587  CG  TYR A 456     -11.151 -29.386 -14.719  1.00 98.21      A    C  
ATOM   3588  CD1 TYR A 456      -9.815 -29.508 -15.135  1.00 97.23      A    C  
ATOM   3589  CD2 TYR A 456     -12.134 -30.211 -15.305  1.00 97.33      A    C  
ATOM   3590  CE1 TYR A 456      -9.458 -30.440 -16.131  1.00 96.73      A    C  
ATOM   3591  CE2 TYR A 456     -11.785 -31.148 -16.291  1.00 96.73      A    C  
ATOM   3592  CZ  TYR A 456     -10.448 -31.251 -16.694  1.00 97.07      A    C  
ATOM   3593  OH  TYR A 456     -10.112 -32.181 -17.658  1.00 95.94      A    O  
ATOM   3594  N   VAL A 457     -11.735 -31.148 -11.394  1.00 97.95      A    N  
ATOM   3595  CA  VAL A 457     -10.986 -32.152 -10.650  1.00 97.63      A    C  
ATOM   3596  C   VAL A 457      -9.743 -32.556 -11.435  1.00 97.47      A    C  
ATOM   3597  O   VAL A 457      -9.836 -33.061 -12.555  1.00 96.45      A    O  
ATOM   3598  CB  VAL A 457     -11.850 -33.381 -10.336  1.00 97.03      A    C  
ATOM   3599  CG1 VAL A 457     -11.055 -34.469  -9.614  1.00 95.31      A    C  
ATOM   3600  CG2 VAL A 457     -13.039 -32.992  -9.450  1.00 95.56      A    C  
ATOM   3601  N   THR A 458      -8.578 -32.375 -10.829  1.00 96.90      A    N  
ATOM   3602  CA  THR A 458      -7.292 -32.770 -11.401  1.00 96.38      A    C  
ATOM   3603  C   THR A 458      -6.507 -33.559 -10.366  1.00 95.20      A    C  
ATOM   3604  O   THR A 458      -6.337 -33.116  -9.239  1.00 92.46      A    O  
ATOM   3605  CB  THR A 458      -6.516 -31.540 -11.895  1.00 95.32      A    C  
ATOM   3606  CG2 THR A 458      -5.213 -31.924 -12.577  1.00 84.81      A    C  
ATOM   3607  OG1 THR A 458      -7.292 -30.862 -12.863  1.00 85.65      A    O  
ATOM   3608  N   GLN A 459      -6.024 -34.745 -10.747  1.00 94.14      A    N  
ATOM   3609  CA  GLN A 459      -5.325 -35.675  -9.848  1.00 92.75      A    C  
ATOM   3610  C   GLN A 459      -3.820 -35.774 -10.146  1.00 92.50      A    C  
ATOM   3611  O   GLN A 459      -3.199 -36.797  -9.884  1.00 85.36      A    O  
ATOM   3612  CB  GLN A 459      -6.010 -37.051  -9.868  1.00 89.42      A    C  
ATOM   3613  CG  GLN A 459      -7.479 -37.011  -9.420  1.00 84.56      A    C  
ATOM   3614  CD  GLN A 459      -8.084 -38.417  -9.279  1.00 78.38      A    C  
ATOM   3615  NE2 GLN A 459      -9.375 -38.534  -9.104  1.00 67.17      A    N  
ATOM   3616  OE1 GLN A 459      -7.411 -39.427  -9.311  1.00 70.54      A    O  
ATOM   3617  N   GLY A 460      -3.234 -34.733 -10.735  1.00 92.63      A    N  
ATOM   3618  CA  GLY A 460      -1.796 -34.670 -10.960  1.00 92.71      A    C  
ATOM   3619  C   GLY A 460      -1.020 -34.597  -9.652  1.00 93.41      A    C  
ATOM   3620  O   GLY A 460      -1.526 -34.086  -8.660  1.00 90.39      A    O  
ATOM   3621  N   GLN A 461       0.215 -35.105  -9.658  1.00 92.99      A    N  
ATOM   3622  CA  GLN A 461       1.080 -34.987  -8.491  1.00 92.84      A    C  
ATOM   3623  C   GLN A 461       1.728 -33.609  -8.419  1.00 93.75      A    C  
ATOM   3624  O   GLN A 461       2.052 -33.000  -9.443  1.00 91.77      A    O  
ATOM   3625  CB  GLN A 461       2.114 -36.109  -8.447  1.00 90.06      A    C  
ATOM   3626  CG  GLN A 461       1.432 -37.465  -8.224  1.00 79.47      A    C  
ATOM   3627  CD  GLN A 461       2.378 -38.537  -7.678  1.00 70.48      A    C  
ATOM   3628  NE2 GLN A 461       1.853 -39.661  -7.261  1.00 58.52      A    N  
ATOM   3629  OE1 GLN A 461       3.577 -38.381  -7.601  1.00 62.01      A    O  
ATOM   3630  N   GLU A 462       1.916 -33.120  -7.201  1.00 92.83      A    N  
ATOM   3631  CA  GLU A 462       2.756 -31.960  -6.943  1.00 92.94      A    C  
ATOM   3632  C   GLU A 462       4.237 -32.360  -6.992  1.00 93.52      A    C  
ATOM   3633  O   GLU A 462       4.627 -33.452  -6.576  1.00 91.88      A    O  
ATOM   3634  CB  GLU A 462       2.363 -31.269  -5.626  1.00 89.53      A    C  
ATOM   3635  CG  GLU A 462       2.731 -32.041  -4.342  1.00 86.36      A    C  
ATOM   3636  CD  GLU A 462       2.139 -31.399  -3.066  1.00 88.40      A    C  
ATOM   3637  OE1 GLU A 462       2.844 -31.277  -2.046  1.00 83.19      A    O  
ATOM   3638  OE2 GLU A 462       0.952 -31.018  -3.067  1.00 84.69      A    O1-
ATOM   3639  N   GLU A 463       5.062 -31.455  -7.496  1.00 93.40      A    N  
ATOM   3640  CA  GLU A 463       6.518 -31.561  -7.510  1.00 93.54      A    C  
ATOM   3641  C   GLU A 463       7.103 -30.353  -6.787  1.00 93.95      A    C  
ATOM   3642  O   GLU A 463       6.539 -29.258  -6.824  1.00 91.56      A    O  
ATOM   3643  CB  GLU A 463       7.045 -31.632  -8.963  1.00 90.25      A    C  
ATOM   3644  CG  GLU A 463       6.607 -32.870  -9.748  1.00 81.23      A    C  
ATOM   3645  CD  GLU A 463       7.027 -32.809 -11.236  1.00 84.59      A    C  
ATOM   3646  OE1 GLU A 463       6.336 -33.408 -12.096  1.00 78.36      A    O  
ATOM   3647  OE2 GLU A 463       8.014 -32.130 -11.604  1.00 81.08      A    O1-
ATOM   3648  N   ILE A 464       8.266 -30.533  -6.166  1.00 92.26      A    N  
ATOM   3649  CA  ILE A 464       9.061 -29.399  -5.688  1.00 92.06      A    C  
ATOM   3650  C   ILE A 464       9.683 -28.721  -6.917  1.00 91.89      A    C  
ATOM   3651  O   ILE A 464      10.256 -29.385  -7.776  1.00 89.09      A    O  
ATOM   3652  CB  ILE A 464      10.092 -29.839  -4.635  1.00 89.98      A    C  
ATOM   3653  CG1 ILE A 464       9.370 -30.480  -3.426  1.00 85.39      A    C  
ATOM   3654  CG2 ILE A 464      10.936 -28.639  -4.176  1.00 84.40      A    C  
ATOM   3655  CD1 ILE A 464      10.313 -31.064  -2.353  1.00 75.16      A    C  
ATOM   3656  N   ALA A 465       9.542 -27.408  -7.020  1.00 89.29      A    N  
ATOM   3657  CA  ALA A 465      10.140 -26.637  -8.104  1.00 87.77      A    C  
ATOM   3658  C   ALA A 465      11.679 -26.678  -8.004  1.00 87.19      A    C  
ATOM   3659  O   ALA A 465      12.241 -26.931  -6.941  1.00 83.75      A    O  
ATOM   3660  CB  ALA A 465       9.592 -25.212  -8.064  1.00 85.45      A    C  
ATOM   3661  N   SER A 466      12.365 -26.379  -9.110  1.00 85.64      A    N  
ATOM   3662  CA  SER A 466      13.835 -26.383  -9.177  1.00 83.84      A    C  
ATOM   3663  C   SER A 466      14.517 -25.453  -8.166  1.00 84.06      A    C  
ATOM   3664  O   SER A 466      15.650 -25.691  -7.782  1.00 79.09      A    O  
ATOM   3665  CB  SER A 466      14.283 -25.967 -10.579  1.00 80.36      A    C  
ATOM   3666  OG  SER A 466      13.653 -24.763 -10.969  1.00 70.97      A    O  
ATOM   3667  N   SER A 467      13.807 -24.449  -7.737  1.00 80.26      A    N  
ATOM   3668  CA  SER A 467      14.143 -23.530  -6.656  1.00 78.34      A    C  
ATOM   3669  C   SER A 467      14.308 -24.209  -5.282  1.00 79.45      A    C  
ATOM   3670  O   SER A 467      15.032 -23.739  -4.420  1.00 74.64      A    O  
ATOM   3671  CB  SER A 467      12.993 -22.512  -6.626  1.00 74.70      A    C  
ATOM   3672  OG  SER A 467      11.827 -23.009  -6.023  1.00 68.40      A    O  
ATOM   3673  N   GLY A 468      13.624 -25.332  -5.071  1.00 84.22      A    N  
ATOM   3674  CA  GLY A 468      13.600 -26.044  -3.801  1.00 83.66      A    C  
ATOM   3675  C   GLY A 468      12.656 -25.457  -2.742  1.00 84.51      A    C  
ATOM   3676  O   GLY A 468      12.378 -26.125  -1.744  1.00 80.21      A    O  
ATOM   3677  N   THR A 469      12.116 -24.258  -2.966  1.00 84.13      A    N  
ATOM   3678  CA  THR A 469      11.291 -23.529  -1.989  1.00 83.01      A    C  
ATOM   3679  C   THR A 469       9.808 -23.446  -2.367  1.00 83.87      A    C  
ATOM   3680  O   THR A 469       8.976 -23.031  -1.559  1.00 78.89      A    O  
ATOM   3681  CB  THR A 469      11.829 -22.107  -1.793  1.00 78.58      A    C  
ATOM   3682  CG2 THR A 469      13.296 -22.090  -1.349  1.00 69.90      A    C  
ATOM   3683  OG1 THR A 469      11.700 -21.388  -2.996  1.00 71.76      A    O  
ATOM   3684  N   SER A 470       9.452 -23.845  -3.596  1.00 85.73      A    N  
ATOM   3685  CA  SER A 470       8.104 -23.727  -4.136  1.00 87.68      A    C  
ATOM   3686  C   SER A 470       7.593 -25.061  -4.691  1.00 88.91      A    C  
ATOM   3687  O   SER A 470       8.330 -26.041  -4.779  1.00 88.02      A    O  
ATOM   3688  CB  SER A 470       8.095 -22.625  -5.202  1.00 86.10      A    C  
ATOM   3689  OG  SER A 470       6.772 -22.219  -5.482  1.00 83.07      A    O  
ATOM   3690  N   TYR A 471       6.322 -25.087  -5.073  1.00 91.03      A    N  
ATOM   3691  CA  TYR A 471       5.680 -26.245  -5.666  1.00 92.11      A    C  
ATOM   3692  C   TYR A 471       5.184 -25.940  -7.079  1.00 93.14      A    C  
ATOM   3693  O   TYR A 471       4.821 -24.808  -7.411  1.00 92.44      A    O  
ATOM   3694  CB  TYR A 471       4.529 -26.724  -4.775  1.00 91.34      A    C  
ATOM   3695  CG  TYR A 471       4.974 -27.195  -3.402  1.00 90.77      A    C  
ATOM   3696  CD1 TYR A 471       5.405 -28.521  -3.210  1.00 87.64      A    C  
ATOM   3697  CD2 TYR A 471       4.980 -26.299  -2.313  1.00 87.64      A    C  
ATOM   3698  CE1 TYR A 471       5.832 -28.958  -1.949  1.00 85.99      A    C  
ATOM   3699  CE2 TYR A 471       5.409 -26.724  -1.048  1.00 85.90      A    C  
ATOM   3700  CZ  TYR A 471       5.838 -28.057  -0.865  1.00 86.94      A    C  
ATOM   3701  OH  TYR A 471       6.257 -28.477   0.370  1.00 84.86      A    O  
ATOM   3702  N   LEU A 472       5.121 -26.986  -7.916  1.00 93.26      A    N  
ATOM   3703  CA  LEU A 472       4.430 -26.971  -9.191  1.00 94.41      A    C  
ATOM   3704  C   LEU A 472       3.641 -28.270  -9.390  1.00 95.13      A    C  
ATOM   3705  O   LEU A 472       3.920 -29.284  -8.760  1.00 94.04      A    O  
ATOM   3706  CB  LEU A 472       5.436 -26.660 -10.325  1.00 92.52      A    C  
ATOM   3707  CG  LEU A 472       6.492 -27.757 -10.622  1.00 91.93      A    C  
ATOM   3708  CD1 LEU A 472       5.972 -28.819 -11.591  1.00 86.42      A    C  
ATOM   3709  CD2 LEU A 472       7.727 -27.132 -11.254  1.00 86.43      A    C  
ATOM   3710  N   ASN A 473       2.653 -28.228 -10.278  1.00 96.12      A    N  
ATOM   3711  CA  ASN A 473       1.886 -29.399 -10.685  1.00 96.89      A    C  
ATOM   3712  C   ASN A 473       1.700 -29.353 -12.204  1.00 97.24      A    C  
ATOM   3713  O   ASN A 473       0.917 -28.553 -12.730  1.00 96.80      A    O  
ATOM   3714  CB  ASN A 473       0.567 -29.421  -9.894  1.00 96.75      A    C  
ATOM   3715  CG  ASN A 473      -0.273 -30.649 -10.147  1.00 96.69      A    C  
ATOM   3716  ND2 ASN A 473      -0.970 -31.106  -9.123  1.00 93.58      A    N  
ATOM   3717  OD1 ASN A 473      -0.342 -31.201 -11.238  1.00 94.27      A    O  
ATOM   3718  N   ARG A 474       2.427 -30.211 -12.905  1.00 96.81      A    N  
ATOM   3719  CA  ARG A 474       2.454 -30.219 -14.380  1.00 97.15      A    C  
ATOM   3720  C   ARG A 474       1.108 -30.569 -14.989  1.00 97.45      A    C  
ATOM   3721  O   ARG A 474       0.715 -29.987 -15.995  1.00 97.03      A    O  
ATOM   3722  CB  ARG A 474       3.513 -31.207 -14.885  1.00 96.64      A    C  
ATOM   3723  CG  ARG A 474       4.938 -30.839 -14.465  1.00 94.93      A    C  
ATOM   3724  CD  ARG A 474       5.928 -31.886 -14.988  1.00 92.71      A    C  
ATOM   3725  NE  ARG A 474       7.252 -31.694 -14.423  1.00 87.59      A    N  
ATOM   3726  CZ  ARG A 474       8.309 -31.107 -14.969  1.00 83.38      A    C  
ATOM   3727  NH1 ARG A 474       8.310 -30.643 -16.196  1.00 74.93      A    N1+
ATOM   3728  NH2 ARG A 474       9.390 -30.980 -14.259  1.00 77.67      A    N  
ATOM   3729  N   THR A 475       0.393 -31.518 -14.389  1.00 97.35      A    N  
ATOM   3730  CA  THR A 475      -0.928 -31.941 -14.868  1.00 97.36      A    C  
ATOM   3731  C   THR A 475      -1.948 -30.817 -14.714  1.00 97.69      A    C  
ATOM   3732  O   THR A 475      -2.709 -30.550 -15.645  1.00 97.19      A    O  
ATOM   3733  CB  THR A 475      -1.409 -33.192 -14.127  1.00 96.60      A    C  
ATOM   3734  CG2 THR A 475      -2.675 -33.777 -14.750  1.00 90.29      A    C  
ATOM   3735  OG1 THR A 475      -0.423 -34.204 -14.174  1.00 90.82      A    O  
ATOM   3736  N   GLU A 476      -1.940 -30.111 -13.591  1.00 97.65      A    N  
ATOM   3737  CA  GLU A 476      -2.765 -28.909 -13.426  1.00 97.60      A    C  
ATOM   3738  C   GLU A 476      -2.390 -27.826 -14.429  1.00 98.01      A    C  
ATOM   3739  O   GLU A 476      -3.281 -27.279 -15.065  1.00 97.61      A    O  
ATOM   3740  CB  GLU A 476      -2.653 -28.330 -12.011  1.00 96.46      A    C  
ATOM   3741  CG  GLU A 476      -3.505 -29.088 -11.002  1.00 88.21      A    C  
ATOM   3742  CD  GLU A 476      -3.588 -28.373  -9.651  1.00 91.95      A    C  
ATOM   3743  OE1 GLU A 476      -4.001 -29.019  -8.670  1.00 86.74      A    O  
ATOM   3744  OE2 GLU A 476      -3.231 -27.174  -9.583  1.00 89.02      A    O1-
ATOM   3745  N   ALA A 477      -1.107 -27.557 -14.640  1.00 97.67      A    N  
ATOM   3746  CA  ALA A 477      -0.661 -26.557 -15.602  1.00 97.72      A    C  
ATOM   3747  C   ALA A 477      -1.145 -26.862 -17.023  1.00 97.83      A    C  
ATOM   3748  O   ALA A 477      -1.665 -25.977 -17.702  1.00 97.63      A    O  
ATOM   3749  CB  ALA A 477       0.862 -26.444 -15.523  1.00 97.39      A    C  
ATOM   3750  N   ALA A 478      -1.083 -28.127 -17.454  1.00 97.53      A    N  
ATOM   3751  CA  ALA A 478      -1.611 -28.551 -18.742  1.00 97.46      A    C  
ATOM   3752  C   ALA A 478      -3.135 -28.370 -18.847  1.00 97.69      A    C  
ATOM   3753  O   ALA A 478      -3.656 -27.996 -19.903  1.00 97.25      A    O  
ATOM   3754  CB  ALA A 478      -1.214 -30.019 -18.969  1.00 96.86      A    C  
ATOM   3755  N   ASN A 479      -3.872 -28.609 -17.770  1.00 97.61      A    N  
ATOM   3756  CA  ASN A 479      -5.311 -28.369 -17.729  1.00 97.86      A    C  
ATOM   3757  C   ASN A 479      -5.651 -26.874 -17.712  1.00 98.07      A    C  
ATOM   3758  O   ASN A 479      -6.572 -26.456 -18.408  1.00 97.75      A    O  
ATOM   3759  CB  ASN A 479      -5.902 -29.106 -16.519  1.00 97.69      A    C  
ATOM   3760  CG  ASN A 479      -6.016 -30.605 -16.745  1.00 97.09      A    C  
ATOM   3761  ND2 ASN A 479      -6.200 -31.356 -15.684  1.00 91.98      A    N  
ATOM   3762  OD1 ASN A 479      -6.002 -31.111 -17.852  1.00 92.24      A    O  
ATOM   3763  N   VAL A 480      -4.878 -26.057 -16.992  1.00 98.14      A    N  
ATOM   3764  CA  VAL A 480      -5.012 -24.603 -16.962  1.00 98.21      A    C  
ATOM   3765  C   VAL A 480      -4.759 -23.994 -18.344  1.00 98.10      A    C  
ATOM   3766  O   VAL A 480      -5.535 -23.150 -18.776  1.00 97.92      A    O  
ATOM   3767  CB  VAL A 480      -4.087 -23.994 -15.895  1.00 98.13      A    C  
ATOM   3768  CG1 VAL A 480      -4.000 -22.472 -15.983  1.00 97.34      A    C  
ATOM   3769  CG2 VAL A 480      -4.595 -24.333 -14.489  1.00 97.37      A    C  
ATOM   3770  N   GLU A 481      -3.744 -24.467 -19.076  1.00 97.65      A    N  
ATOM   3771  CA  GLU A 481      -3.497 -24.054 -20.464  1.00 97.40      A    C  
ATOM   3772  C   GLU A 481      -4.704 -24.393 -21.344  1.00 97.34      A    C  
ATOM   3773  O   GLU A 481      -5.242 -23.499 -22.011  1.00 97.10      A    O  
ATOM   3774  CB  GLU A 481      -2.205 -24.703 -20.984  1.00 97.04      A    C  
ATOM   3775  CG  GLU A 481      -1.842 -24.323 -22.442  1.00 94.69      A    C  
ATOM   3776  CD  GLU A 481      -2.633 -25.098 -23.511  1.00 93.48      A    C  
ATOM   3777  OE1 GLU A 481      -2.959 -24.495 -24.561  1.00 86.97      A    O  
ATOM   3778  OE2 GLU A 481      -2.940 -26.286 -23.286  1.00 88.95      A    O1-
ATOM   3779  N   LYS A 482      -5.211 -25.624 -21.298  1.00 97.59      A    N  
ATOM   3780  CA  LYS A 482      -6.377 -26.041 -22.091  1.00 97.40      A    C  
ATOM   3781  C   LYS A 482      -7.623 -25.214 -21.772  1.00 97.58      A    C  
ATOM   3782  O   LYS A 482      -8.369 -24.851 -22.685  1.00 97.14      A    O  
ATOM   3783  CB  LYS A 482      -6.672 -27.521 -21.854  1.00 96.95      A    C  
ATOM   3784  CG  LYS A 482      -5.631 -28.438 -22.509  1.00 92.86      A    C  
ATOM   3785  CD  LYS A 482      -5.846 -29.877 -22.042  1.00 88.59      A    C  
ATOM   3786  CE  LYS A 482      -4.712 -30.769 -22.560  1.00 80.31      A    C  
ATOM   3787  NZ  LYS A 482      -4.776 -32.121 -21.975  1.00 71.15      A    N1+
ATOM   3788  N   ILE A 483      -7.863 -24.911 -20.505  1.00 97.87      A    N  
ATOM   3789  CA  ILE A 483      -8.967 -24.046 -20.072  1.00 98.08      A    C  
ATOM   3790  C   ILE A 483      -8.770 -22.629 -20.616  1.00 98.08      A    C  
ATOM   3791  O   ILE A 483      -9.697 -22.072 -21.197  1.00 97.92      A    O  
ATOM   3792  CB  ILE A 483      -9.111 -24.066 -18.542  1.00 98.23      A    C  
ATOM   3793  CG1 ILE A 483      -9.638 -25.448 -18.065  1.00 97.65      A    C  
ATOM   3794  CG2 ILE A 483     -10.069 -22.964 -18.053  1.00 97.73      A    C  
ATOM   3795  CD1 ILE A 483      -9.436 -25.704 -16.568  1.00 95.68      A    C  
ATOM   3796  N   THR A 484      -7.566 -22.074 -20.481  1.00 97.99      A    N  
ATOM   3797  CA  THR A 484      -7.224 -20.741 -20.997  1.00 97.98      A    C  
ATOM   3798  C   THR A 484      -7.434 -20.665 -22.503  1.00 97.85      A    C  
ATOM   3799  O   THR A 484      -8.135 -19.782 -22.995  1.00 97.45      A    O  
ATOM   3800  CB  THR A 484      -5.773 -20.373 -20.644  1.00 97.74      A    C  
ATOM   3801  CG2 THR A 484      -5.421 -18.950 -21.062  1.00 95.70      A    C  
ATOM   3802  OG1 THR A 484      -5.599 -20.451 -19.252  1.00 95.45      A    O  
ATOM   3803  N   THR A 485      -6.929 -21.645 -23.247  1.00 97.56      A    N  
ATOM   3804  CA  THR A 485      -7.137 -21.770 -24.689  1.00 97.25      A    C  
ATOM   3805  C   THR A 485      -8.621 -21.849 -25.046  1.00 97.26      A    C  
ATOM   3806  O   THR A 485      -9.059 -21.218 -26.012  1.00 96.67      A    O  
ATOM   3807  CB  THR A 485      -6.393 -23.007 -25.208  1.00 96.71      A    C  
ATOM   3808  CG2 THR A 485      -6.645 -23.295 -26.679  1.00 94.05      A    C  
ATOM   3809  OG1 THR A 485      -5.013 -22.769 -25.087  1.00 94.13      A    O  
ATOM   3810  N   LYS A 486      -9.424 -22.570 -24.269  1.00 97.48      A    N  
ATOM   3811  CA  LYS A 486     -10.867 -22.675 -24.499  1.00 97.35      A    C  
ATOM   3812  C   LYS A 486     -11.580 -21.351 -24.239  1.00 97.54      A    C  
ATOM   3813  O   LYS A 486     -12.440 -20.971 -25.034  1.00 96.91      A    O  
ATOM   3814  CB  LYS A 486     -11.436 -23.847 -23.677  1.00 96.73      A    C  
ATOM   3815  CG  LYS A 486     -12.838 -24.238 -24.159  1.00 90.03      A    C  
ATOM   3816  CD  LYS A 486     -13.347 -25.507 -23.467  1.00 84.71      A    C  
ATOM   3817  CE  LYS A 486     -14.720 -25.876 -24.034  1.00 78.21      A    C  
ATOM   3818  NZ  LYS A 486     -15.287 -27.089 -23.411  1.00 69.66      A    N1+
ATOM   3819  N   LEU A 487     -11.208 -20.605 -23.182  1.00 97.42      A    N  
ATOM   3820  CA  LEU A 487     -11.726 -19.261 -22.906  1.00 97.53      A    C  
ATOM   3821  C   LEU A 487     -11.364 -18.275 -24.028  1.00 97.40      A    C  
ATOM   3822  O   LEU A 487     -12.241 -17.535 -24.493  1.00 96.98      A    O  
ATOM   3823  CB  LEU A 487     -11.190 -18.748 -21.554  1.00 97.75      A    C  
ATOM   3824  CG  LEU A 487     -11.713 -19.467 -20.295  1.00 97.34      A    C  
ATOM   3825  CD1 LEU A 487     -10.968 -18.940 -19.077  1.00 96.57      A    C  
ATOM   3826  CD2 LEU A 487     -13.199 -19.235 -20.074  1.00 96.21      A    C  
ATOM   3827  N   LEU A 488     -10.134 -18.301 -24.522  1.00 97.37      A    N  
ATOM   3828  CA  LEU A 488      -9.675 -17.461 -25.630  1.00 97.17      A    C  
ATOM   3829  C   LEU A 488     -10.439 -17.775 -26.922  1.00 96.94      A    C  
ATOM   3830  O   LEU A 488     -10.953 -16.862 -27.572  1.00 96.16      A    O  
ATOM   3831  CB  LEU A 488      -8.161 -17.654 -25.839  1.00 97.02      A    C  
ATOM   3832  CG  LEU A 488      -7.276 -17.057 -24.729  1.00 96.59      A    C  
ATOM   3833  CD1 LEU A 488      -5.822 -17.499 -24.931  1.00 95.59      A    C  
ATOM   3834  CD2 LEU A 488      -7.317 -15.532 -24.739  1.00 95.40      A    C  
ATOM   3835  N   LYS A 489     -10.601 -19.058 -27.269  1.00 96.74      A    N  
ATOM   3836  CA  LYS A 489     -11.389 -19.494 -28.431  1.00 96.59      A    C  
ATOM   3837  C   LYS A 489     -12.867 -19.117 -28.320  1.00 96.33      A    C  
ATOM   3838  O   LYS A 489     -13.483 -18.791 -29.328  1.00 95.04      A    O  
ATOM   3839  CB  LYS A 489     -11.253 -21.010 -28.637  1.00 96.31      A    C  
ATOM   3840  CG  LYS A 489      -9.889 -21.369 -29.243  1.00 94.47      A    C  
ATOM   3841  CD  LYS A 489      -9.734 -22.893 -29.393  1.00 91.46      A    C  
ATOM   3842  CE  LYS A 489      -8.377 -23.180 -30.037  1.00 85.13      A    C  
ATOM   3843  NZ  LYS A 489      -8.075 -24.632 -30.161  1.00 77.92      A    N1+
ATOM   3844  N   ALA A 490     -13.418 -19.103 -27.115  1.00 96.50      A    N  
ATOM   3845  CA  ALA A 490     -14.790 -18.693 -26.845  1.00 96.24      A    C  
ATOM   3846  C   ALA A 490     -15.006 -17.168 -26.936  1.00 96.01      A    C  
ATOM   3847  O   ALA A 490     -16.142 -16.711 -26.896  1.00 93.01      A    O  
ATOM   3848  CB  ALA A 490     -15.191 -19.253 -25.478  1.00 95.71      A    C  
ATOM   3849  N   GLY A 491     -13.938 -16.367 -27.063  1.00 95.79      A    N  
ATOM   3850  CA  GLY A 491     -14.014 -14.913 -27.223  1.00 95.54      A    C  
ATOM   3851  C   GLY A 491     -13.602 -14.090 -25.997  1.00 96.17      A    C  
ATOM   3852  O   GLY A 491     -13.832 -12.879 -25.970  1.00 93.63      A    O  
ATOM   3853  N   ALA A 492     -13.001 -14.704 -24.982  1.00 96.35      A    N  
ATOM   3854  CA  ALA A 492     -12.409 -13.960 -23.882  1.00 96.63      A    C  
ATOM   3855  C   ALA A 492     -11.177 -13.183 -24.360  1.00 96.89      A    C  
ATOM   3856  O   ALA A 492     -10.343 -13.705 -25.094  1.00 96.02      A    O  
ATOM   3857  CB  ALA A 492     -12.066 -14.901 -22.724  1.00 96.24      A    C  
ATOM   3858  N   LYS A 493     -11.049 -11.930 -23.918  1.00 97.16      A    N  
ATOM   3859  CA  LYS A 493      -9.846 -11.140 -24.183  1.00 97.04      A    C  
ATOM   3860  C   LYS A 493      -8.700 -11.627 -23.291  1.00 97.27      A    C  
ATOM   3861  O   LYS A 493      -8.945 -11.810 -22.098  1.00 96.79      A    O  
ATOM   3862  CB  LYS A 493     -10.111  -9.653 -23.947  1.00 96.31      A    C  
ATOM   3863  CG  LYS A 493     -11.122  -9.050 -24.931  1.00 90.55      A    C  
ATOM   3864  CD  LYS A 493     -11.181  -7.538 -24.710  1.00 81.42      A    C  
ATOM   3865  CE  LYS A 493     -12.082  -6.854 -25.725  1.00 72.34      A    C  
ATOM   3866  NZ  LYS A 493     -11.938  -5.383 -25.626  1.00 62.24      A    N1+
ATOM   3867  N   PRO A 494      -7.470 -11.781 -23.804  1.00 97.29      A    N  
ATOM   3868  CA  PRO A 494      -6.333 -12.265 -23.024  1.00 97.09      A    C  
ATOM   3869  C   PRO A 494      -6.052 -11.437 -21.767  1.00 96.99      A    C  
ATOM   3870  O   PRO A 494      -5.957 -11.978 -20.670  1.00 96.35      A    O  
ATOM   3871  CB  PRO A 494      -5.135 -12.254 -23.981  1.00 96.07      A    C  
ATOM   3872  CG  PRO A 494      -5.767 -12.329 -25.363  1.00 92.99      A    C  
ATOM   3873  CD  PRO A 494      -7.093 -11.604 -25.192  1.00 95.95      A    C  
ATOM   3874  N   ASP A 495      -6.052 -10.104 -21.895  1.00 96.52      A    N  
ATOM   3875  CA  ASP A 495      -5.834  -9.149 -20.799  1.00 96.10      A    C  
ATOM   3876  C   ASP A 495      -6.945  -9.169 -19.722  1.00 96.39      A    C  
ATOM   3877  O   ASP A 495      -6.805  -8.564 -18.656  1.00 95.41      A    O  
ATOM   3878  CB  ASP A 495      -5.707  -7.733 -21.394  1.00 95.35      A    C  
ATOM   3879  CG  ASP A 495      -7.043  -7.187 -21.908  1.00 93.70      A    C  
ATOM   3880  OD1 ASP A 495      -7.729  -7.899 -22.676  1.00 89.23      A    O  
ATOM   3881  OD2 ASP A 495      -7.458  -6.080 -21.490  1.00 89.03      A    O1-
ATOM   3882  N   GLN A 496      -8.047  -9.866 -19.986  1.00 97.34      A    N  
ATOM   3883  CA  GLN A 496      -9.178 -10.063 -19.076  1.00 97.52      A    C  
ATOM   3884  C   GLN A 496      -9.247 -11.488 -18.504  1.00 97.83      A    C  
ATOM   3885  O   GLN A 496     -10.233 -11.838 -17.850  1.00 97.61      A    O  
ATOM   3886  CB  GLN A 496     -10.487  -9.660 -19.773  1.00 97.19      A    C  
ATOM   3887  CG  GLN A 496     -10.533  -8.166 -20.151  1.00 95.77      A    C  
ATOM   3888  CD  GLN A 496     -10.372  -7.256 -18.932  1.00 95.75      A    C  
ATOM   3889  NE2 GLN A 496      -9.522  -6.271 -19.022  1.00 88.35      A    N  
ATOM   3890  OE1 GLN A 496     -11.009  -7.431 -17.898  1.00 89.19      A    O  
ATOM   3891  N   ILE A 497      -8.206 -12.287 -18.707  1.00 97.72      A    N  
ATOM   3892  CA  ILE A 497      -8.036 -13.578 -18.047  1.00 97.84      A    C  
ATOM   3893  C   ILE A 497      -6.926 -13.428 -17.006  1.00 97.66      A    C  
ATOM   3894  O   ILE A 497      -5.834 -12.972 -17.309  1.00 97.04      A    O  
ATOM   3895  CB  ILE A 497      -7.763 -14.710 -19.054  1.00 97.94      A    C  
ATOM   3896  CG1 ILE A 497      -8.907 -14.815 -20.094  1.00 97.22      A    C  
ATOM   3897  CG2 ILE A 497      -7.596 -16.045 -18.306  1.00 97.23      A    C  
ATOM   3898  CD1 ILE A 497      -8.613 -15.788 -21.244  1.00 96.17      A    C  
ATOM   3899  N   GLY A 498      -7.211 -13.821 -15.777  1.00 97.70      A    N  
ATOM   3900  CA  GLY A 498      -6.219 -13.923 -14.719  1.00 97.80      A    C  
ATOM   3901  C   GLY A 498      -6.080 -15.364 -14.251  1.00 98.11      A    C  
ATOM   3902  O   GLY A 498      -7.075 -16.031 -13.999  1.00 97.92      A    O  
ATOM   3903  N   ILE A 499      -4.856 -15.836 -14.114  1.00 97.62      A    N  
ATOM   3904  CA  ILE A 499      -4.558 -17.128 -13.513  1.00 97.64      A    C  
ATOM   3905  C   ILE A 499      -3.926 -16.875 -12.151  1.00 97.05      A    C  
ATOM   3906  O   ILE A 499      -2.869 -16.253 -12.049  1.00 96.11      A    O  
ATOM   3907  CB  ILE A 499      -3.676 -17.998 -14.424  1.00 97.87      A    C  
ATOM   3908  CG1 ILE A 499      -4.357 -18.199 -15.795  1.00 97.33      A    C  
ATOM   3909  CG2 ILE A 499      -3.412 -19.355 -13.741  1.00 97.41      A    C  
ATOM   3910  CD1 ILE A 499      -3.455 -18.868 -16.832  1.00 96.43      A    C  
ATOM   3911  N   ILE A 500      -4.580 -17.333 -11.101  1.00 96.93      A    N  
ATOM   3912  CA  ILE A 500      -4.116 -17.182  -9.729  1.00 96.78      A    C  
ATOM   3913  C   ILE A 500      -3.518 -18.506  -9.280  1.00 96.43      A    C  
ATOM   3914  O   ILE A 500      -4.166 -19.547  -9.341  1.00 95.96      A    O  
ATOM   3915  CB  ILE A 500      -5.240 -16.685  -8.805  1.00 96.58      A    C  
ATOM   3916  CG1 ILE A 500      -5.775 -15.316  -9.292  1.00 95.93      A    C  
ATOM   3917  CG2 ILE A 500      -4.710 -16.592  -7.362  1.00 95.88      A    C  
ATOM   3918  CD1 ILE A 500      -6.873 -14.693  -8.403  1.00 95.11      A    C  
ATOM   3919  N   THR A 501      -2.293 -18.455  -8.791  1.00 95.21      A    N  
ATOM   3920  CA  THR A 501      -1.649 -19.599  -8.149  1.00 94.80      A    C  
ATOM   3921  C   THR A 501      -0.930 -19.144  -6.880  1.00 93.71      A    C  
ATOM   3922  O   THR A 501      -0.312 -18.076  -6.882  1.00 92.09      A    O  
ATOM   3923  CB  THR A 501      -0.731 -20.344  -9.124  1.00 94.47      A    C  
ATOM   3924  CG2 THR A 501       0.415 -19.499  -9.679  1.00 90.01      A    C  
ATOM   3925  OG1 THR A 501      -0.171 -21.458  -8.462  1.00 89.50      A    O  
ATOM   3926  N   PRO A 502      -0.977 -19.911  -5.786  1.00 92.52      A    N  
ATOM   3927  CA  PRO A 502      -0.283 -19.550  -4.558  1.00 91.03      A    C  
ATOM   3928  C   PRO A 502       1.237 -19.773  -4.617  1.00 90.32      A    C  
ATOM   3929  O   PRO A 502       1.935 -19.319  -3.720  1.00 88.05      A    O  
ATOM   3930  CB  PRO A 502      -0.955 -20.390  -3.471  1.00 89.42      A    C  
ATOM   3931  CG  PRO A 502      -1.411 -21.645  -4.213  1.00 87.33      A    C  
ATOM   3932  CD  PRO A 502      -1.758 -21.125  -5.609  1.00 90.60      A    C  
ATOM   3933  N   TYR A 503       1.739 -20.468  -5.638  1.00 91.21      A    N  
ATOM   3934  CA  TYR A 503       3.129 -20.896  -5.717  1.00 91.33      A    C  
ATOM   3935  C   TYR A 503       3.852 -20.270  -6.912  1.00 91.57      A    C  
ATOM   3936  O   TYR A 503       3.404 -20.361  -8.053  1.00 90.75      A    O  
ATOM   3937  CB  TYR A 503       3.193 -22.425  -5.768  1.00 90.63      A    C  
ATOM   3938  CG  TYR A 503       2.595 -23.091  -4.544  1.00 90.36      A    C  
ATOM   3939  CD1 TYR A 503       3.270 -23.057  -3.315  1.00 88.35      A    C  
ATOM   3940  CD2 TYR A 503       1.333 -23.713  -4.625  1.00 88.58      A    C  
ATOM   3941  CE1 TYR A 503       2.692 -23.621  -2.165  1.00 87.36      A    C  
ATOM   3942  CE2 TYR A 503       0.744 -24.283  -3.482  1.00 87.06      A    C  
ATOM   3943  CZ  TYR A 503       1.426 -24.226  -2.250  1.00 87.75      A    C  
ATOM   3944  OH  TYR A 503       0.843 -24.749  -1.126  1.00 85.66      A    O  
ATOM   3945  N   GLU A 504       5.021 -19.688  -6.644  1.00 88.80      A    N  
ATOM   3946  CA  GLU A 504       5.878 -19.092  -7.669  1.00 88.03      A    C  
ATOM   3947  C   GLU A 504       6.389 -20.139  -8.674  1.00 89.15      A    C  
ATOM   3948  O   GLU A 504       6.419 -19.882  -9.879  1.00 89.06      A    O  
ATOM   3949  CB  GLU A 504       7.041 -18.364  -6.969  1.00 86.28      A    C  
ATOM   3950  CG  GLU A 504       8.027 -17.666  -7.921  1.00 80.88      A    C  
ATOM   3951  CD  GLU A 504       7.351 -16.713  -8.912  1.00 76.83      A    C  
ATOM   3952  OE1 GLU A 504       7.922 -16.508 -10.002  1.00 68.98      A    O  
ATOM   3953  OE2 GLU A 504       6.239 -16.202  -8.656  1.00 69.33      A    O1-
ATOM   3954  N   GLY A 505       6.692 -21.352  -8.205  1.00 90.40      A    N  
ATOM   3955  CA  GLY A 505       7.063 -22.466  -9.079  1.00 91.25      A    C  
ATOM   3956  C   GLY A 505       5.980 -22.783 -10.117  1.00 92.50      A    C  
ATOM   3957  O   GLY A 505       6.284 -22.951 -11.300  1.00 92.46      A    O  
ATOM   3958  N   GLN A 506       4.714 -22.781  -9.719  1.00 93.32      A    N  
ATOM   3959  CA  GLN A 506       3.592 -22.991 -10.642  1.00 94.34      A    C  
ATOM   3960  C   GLN A 506       3.420 -21.807 -11.596  1.00 94.31      A    C  
ATOM   3961  O   GLN A 506       3.173 -22.021 -12.778  1.00 94.03      A    O  
ATOM   3962  CB  GLN A 506       2.303 -23.253  -9.861  1.00 95.13      A    C  
ATOM   3963  CG  GLN A 506       1.096 -23.650 -10.733  1.00 95.35      A    C  
ATOM   3964  CD  GLN A 506       1.184 -25.045 -11.364  1.00 95.94      A    C  
ATOM   3965  NE2 GLN A 506       0.097 -25.572 -11.885  1.00 93.20      A    N  
ATOM   3966  OE1 GLN A 506       2.214 -25.690 -11.385  1.00 93.60      A    O  
ATOM   3967  N   ARG A 507       3.563 -20.571 -11.121  1.00 93.05      A    N  
ATOM   3968  CA  ARG A 507       3.498 -19.368 -11.965  1.00 92.40      A    C  
ATOM   3969  C   ARG A 507       4.551 -19.422 -13.056  1.00 92.47      A    C  
ATOM   3970  O   ARG A 507       4.223 -19.289 -14.230  1.00 91.90      A    O  
ATOM   3971  CB  ARG A 507       3.679 -18.112 -11.098  1.00 91.16      A    C  
ATOM   3972  CG  ARG A 507       3.408 -16.819 -11.886  1.00 88.39      A    C  
ATOM   3973  CD  ARG A 507       4.027 -15.589 -11.213  1.00 85.63      A    C  
ATOM   3974  NE  ARG A 507       5.487 -15.566 -11.328  1.00 80.56      A    N  
ATOM   3975  CZ  ARG A 507       6.218 -15.205 -12.376  1.00 77.16      A    C  
ATOM   3976  NH1 ARG A 507       5.673 -14.757 -13.471  1.00 68.22      A    N1+
ATOM   3977  NH2 ARG A 507       7.510 -15.300 -12.336  1.00 71.29      A    N  
ATOM   3978  N   SER A 508       5.793 -19.657 -12.682  1.00 91.67      A    N  
ATOM   3979  CA  SER A 508       6.918 -19.735 -13.611  1.00 90.85      A    C  
ATOM   3980  C   SER A 508       6.721 -20.862 -14.639  1.00 91.87      A    C  
ATOM   3981  O   SER A 508       6.867 -20.639 -15.837  1.00 91.30      A    O  
ATOM   3982  CB  SER A 508       8.217 -19.932 -12.831  1.00 88.59      A    C  
ATOM   3983  OG  SER A 508       9.333 -19.808 -13.700  1.00 80.46      A    O  
ATOM   3984  N   TYR A 509       6.305 -22.043 -14.180  1.00 93.54      A    N  
ATOM   3985  CA  TYR A 509       6.029 -23.173 -15.054  1.00 94.54      A    C  
ATOM   3986  C   TYR A 509       4.877 -22.889 -16.020  1.00 94.80      A    C  
ATOM   3987  O   TYR A 509       4.998 -23.189 -17.204  1.00 94.74      A    O  
ATOM   3988  CB  TYR A 509       5.752 -24.426 -14.213  1.00 95.16      A    C  
ATOM   3989  CG  TYR A 509       5.549 -25.668 -15.068  1.00 95.45      A    C  
ATOM   3990  CD1 TYR A 509       4.254 -26.157 -15.310  1.00 94.66      A    C  
ATOM   3991  CD2 TYR A 509       6.661 -26.308 -15.653  1.00 94.81      A    C  
ATOM   3992  CE1 TYR A 509       4.074 -27.273 -16.141  1.00 94.67      A    C  
ATOM   3993  CE2 TYR A 509       6.491 -27.421 -16.483  1.00 94.63      A    C  
ATOM   3994  CZ  TYR A 509       5.191 -27.902 -16.730  1.00 95.16      A    C  
ATOM   3995  OH  TYR A 509       5.010 -28.995 -17.549  1.00 94.55      A    O  
ATOM   3996  N   LEU A 510       3.783 -22.266 -15.564  1.00 95.25      A    N  
ATOM   3997  CA  LEU A 510       2.632 -21.907 -16.405  1.00 95.58      A    C  
ATOM   3998  C   LEU A 510       3.011 -20.926 -17.513  1.00 95.35      A    C  
ATOM   3999  O   LEU A 510       2.630 -21.135 -18.660  1.00 94.74      A    O  
ATOM   4000  CB  LEU A 510       1.520 -21.306 -15.536  1.00 95.96      A    C  
ATOM   4001  CG  LEU A 510       0.604 -22.352 -14.883  1.00 94.55      A    C  
ATOM   4002  CD1 LEU A 510      -0.253 -21.691 -13.808  1.00 92.83      A    C  
ATOM   4003  CD2 LEU A 510      -0.330 -22.970 -15.923  1.00 92.97      A    C  
ATOM   4004  N   VAL A 511       3.780 -19.882 -17.205  1.00 94.05      A    N  
ATOM   4005  CA  VAL A 511       4.257 -18.906 -18.207  1.00 92.79      A    C  
ATOM   4006  C   VAL A 511       5.059 -19.628 -19.294  1.00 92.68      A    C  
ATOM   4007  O   VAL A 511       4.796 -19.455 -20.487  1.00 91.81      A    O  
ATOM   4008  CB  VAL A 511       5.096 -17.792 -17.548  1.00 91.27      A    C  
ATOM   4009  CG1 VAL A 511       5.781 -16.887 -18.576  1.00 87.57      A    C  
ATOM   4010  CG2 VAL A 511       4.229 -16.896 -16.663  1.00 87.80      A    C  
ATOM   4011  N   GLN A 512       5.988 -20.481 -18.886  1.00 92.97      A    N  
ATOM   4012  CA  GLN A 512       6.838 -21.218 -19.815  1.00 92.30      A    C  
ATOM   4013  C   GLN A 512       6.022 -22.238 -20.626  1.00 93.34      A    C  
ATOM   4014  O   GLN A 512       6.136 -22.300 -21.847  1.00 92.49      A    O  
ATOM   4015  CB  GLN A 512       7.963 -21.883 -19.007  1.00 90.30      A    C  
ATOM   4016  CG  GLN A 512       9.246 -22.007 -19.831  1.00 79.51      A    C  
ATOM   4017  CD  GLN A 512      10.398 -22.647 -19.052  1.00 73.96      A    C  
ATOM   4018  NE2 GLN A 512      11.623 -22.505 -19.510  1.00 61.70      A    N  
ATOM   4019  OE1 GLN A 512      10.231 -23.300 -18.041  1.00 65.24      A    O  
ATOM   4020  N   TYR A 513       5.147 -22.993 -19.960  1.00 94.66      A    N  
ATOM   4021  CA  TYR A 513       4.316 -24.007 -20.603  1.00 95.50      A    C  
ATOM   4022  C   TYR A 513       3.422 -23.399 -21.684  1.00 95.62      A    C  
ATOM   4023  O   TYR A 513       3.411 -23.894 -22.810  1.00 94.93      A    O  
ATOM   4024  CB  TYR A 513       3.510 -24.755 -19.537  1.00 95.98      A    C  
ATOM   4025  CG  TYR A 513       2.752 -25.941 -20.086  1.00 96.46      A    C  
ATOM   4026  CD1 TYR A 513       1.412 -25.805 -20.503  1.00 95.42      A    C  
ATOM   4027  CD2 TYR A 513       3.379 -27.196 -20.200  1.00 95.53      A    C  
ATOM   4028  CE1 TYR A 513       0.714 -26.896 -21.047  1.00 95.12      A    C  
ATOM   4029  CE2 TYR A 513       2.700 -28.293 -20.744  1.00 95.23      A    C  
ATOM   4030  CZ  TYR A 513       1.368 -28.137 -21.175  1.00 95.72      A    C  
ATOM   4031  OH  TYR A 513       0.697 -29.199 -21.733  1.00 94.90      A    O  
ATOM   4032  N   MET A 514       2.741 -22.294 -21.404  1.00 94.80      A    N  
ATOM   4033  CA  MET A 514       1.871 -21.624 -22.377  1.00 94.66      A    C  
ATOM   4034  C   MET A 514       2.619 -21.097 -23.603  1.00 94.22      A    C  
ATOM   4035  O   MET A 514       2.071 -21.103 -24.704  1.00 92.28      A    O  
ATOM   4036  CB  MET A 514       1.122 -20.474 -21.702  1.00 94.22      A    C  
ATOM   4037  CG  MET A 514       0.043 -20.999 -20.764  1.00 91.23      A    C  
ATOM   4038  SD  MET A 514      -1.009 -19.701 -20.064  1.00 89.35      A    S  
ATOM   4039  CE  MET A 514      -2.103 -20.773 -19.123  1.00 81.54      A    C  
ATOM   4040  N   GLN A 515       3.857 -20.663 -23.453  1.00 93.74      A    N  
ATOM   4041  CA  GLN A 515       4.672 -20.219 -24.591  1.00 92.31      A    C  
ATOM   4042  C   GLN A 515       5.005 -21.353 -25.564  1.00 92.57      A    C  
ATOM   4043  O   GLN A 515       5.080 -21.113 -26.767  1.00 89.51      A    O  
ATOM   4044  CB  GLN A 515       5.964 -19.570 -24.098  1.00 89.20      A    C  
ATOM   4045  CG  GLN A 515       5.743 -18.137 -23.593  1.00 78.72      A    C  
ATOM   4046  CD  GLN A 515       7.048 -17.447 -23.206  1.00 73.46      A    C  
ATOM   4047  NE2 GLN A 515       7.026 -16.142 -23.010  1.00 63.23      A    N  
ATOM   4048  OE1 GLN A 515       8.100 -18.032 -23.090  1.00 65.77      A    O  
ATOM   4049  N   PHE A 516       5.189 -22.573 -25.072  1.00 93.28      A    N  
ATOM   4050  CA  PHE A 516       5.638 -23.701 -25.896  1.00 92.97      A    C  
ATOM   4051  C   PHE A 516       4.519 -24.642 -26.343  1.00 93.28      A    C  
ATOM   4052  O   PHE A 516       4.622 -25.254 -27.405  1.00 88.54      A    O  
ATOM   4053  CB  PHE A 516       6.722 -24.479 -25.145  1.00 90.02      A    C  
ATOM   4054  CG  PHE A 516       8.006 -23.711 -24.958  1.00 84.47      A    C  
ATOM   4055  CD1 PHE A 516       8.777 -23.331 -26.069  1.00 76.31      A    C  
ATOM   4056  CD2 PHE A 516       8.453 -23.361 -23.666  1.00 74.05      A    C  
ATOM   4057  CE1 PHE A 516       9.966 -22.590 -25.904  1.00 66.50      A    C  
ATOM   4058  CE2 PHE A 516       9.642 -22.624 -23.489  1.00 64.48      A    C  
ATOM   4059  CZ  PHE A 516      10.386 -22.235 -24.608  1.00 61.42      A    C  
ATOM   4060  N   SER A 517       3.458 -24.787 -25.560  1.00 92.18      A    N  
ATOM   4061  CA  SER A 517       2.412 -25.796 -25.784  1.00 91.83      A    C  
ATOM   4062  C   SER A 517       1.058 -25.224 -26.183  1.00 92.04      A    C  
ATOM   4063  O   SER A 517       0.166 -25.970 -26.589  1.00 86.60      A    O  
ATOM   4064  CB  SER A 517       2.263 -26.676 -24.544  1.00 89.52      A    C  
ATOM   4065  OG  SER A 517       1.908 -25.892 -23.437  1.00 79.87      A    O  
ATOM   4066  N   GLY A 518       0.882 -23.899 -26.087  1.00 89.91      A    N  
ATOM   4067  CA  GLY A 518      -0.348 -23.234 -26.480  1.00 89.18      A    C  
ATOM   4068  C   GLY A 518      -0.641 -23.389 -27.974  1.00 90.50      A    C  
ATOM   4069  O   GLY A 518       0.209 -23.127 -28.819  1.00 87.60      A    O  
ATOM   4070  N   SER A 519      -1.876 -23.775 -28.305  1.00 91.81      A    N  
ATOM   4071  CA  SER A 519      -2.305 -23.946 -29.702  1.00 92.39      A    C  
ATOM   4072  C   SER A 519      -2.611 -22.632 -30.432  1.00 93.41      A    C  
ATOM   4073  O   SER A 519      -2.819 -22.629 -31.640  1.00 89.41      A    O  
ATOM   4074  CB  SER A 519      -3.528 -24.875 -29.756  1.00 89.25      A    C  
ATOM   4075  OG  SER A 519      -4.634 -24.326 -29.075  1.00 83.98      A    O  
ATOM   4076  N   LEU A 520      -2.694 -21.523 -29.705  1.00 93.63      A    N  
ATOM   4077  CA  LEU A 520      -2.909 -20.183 -30.241  1.00 94.27      A    C  
ATOM   4078  C   LEU A 520      -1.576 -19.431 -30.358  1.00 94.49      A    C  
ATOM   4079  O   LEU A 520      -0.530 -19.900 -29.918  1.00 92.47      A    O  
ATOM   4080  CB  LEU A 520      -3.929 -19.421 -29.368  1.00 93.81      A    C  
ATOM   4081  CG  LEU A 520      -5.307 -20.089 -29.223  1.00 93.62      A    C  
ATOM   4082  CD1 LEU A 520      -6.189 -19.248 -28.305  1.00 90.78      A    C  
ATOM   4083  CD2 LEU A 520      -6.014 -20.229 -30.568  1.00 90.65      A    C  
ATOM   4084  N   HIS A 521      -1.619 -18.239 -30.943  1.00 94.44      A    N  
ATOM   4085  CA  HIS A 521      -0.430 -17.407 -31.065  1.00 94.61      A    C  
ATOM   4086  C   HIS A 521       0.142 -17.058 -29.679  1.00 94.72      A    C  
ATOM   4087  O   HIS A 521      -0.592 -16.601 -28.807  1.00 93.54      A    O  
ATOM   4088  CB  HIS A 521      -0.775 -16.150 -31.870  1.00 93.78      A    C  
ATOM   4089  CG  HIS A 521       0.443 -15.396 -32.323  1.00 90.99      A    C  
ATOM   4090  CD2 HIS A 521       0.991 -15.391 -33.581  1.00 78.46      A    C  
ATOM   4091  ND1 HIS A 521       1.263 -14.612 -31.545  1.00 79.32      A    N  
ATOM   4092  CE1 HIS A 521       2.276 -14.163 -32.304  1.00 79.66      A    C  
ATOM   4093  NE2 HIS A 521       2.133 -14.607 -33.555  1.00 80.81      A    N  
ATOM   4094  N   THR A 522       1.450 -17.204 -29.510  1.00 94.24      A    N  
ATOM   4095  CA  THR A 522       2.140 -17.051 -28.217  1.00 93.46      A    C  
ATOM   4096  C   THR A 522       1.854 -15.713 -27.530  1.00 93.82      A    C  
ATOM   4097  O   THR A 522       1.637 -15.697 -26.319  1.00 91.99      A    O  
ATOM   4098  CB  THR A 522       3.661 -17.192 -28.396  1.00 90.77      A    C  
ATOM   4099  CG2 THR A 522       4.062 -18.632 -28.706  1.00 75.86      A    C  
ATOM   4100  OG1 THR A 522       4.088 -16.398 -29.484  1.00 77.92      A    O  
ATOM   4101  N   LYS A 523       1.740 -14.615 -28.294  1.00 93.16      A    N  
ATOM   4102  CA  LYS A 523       1.385 -13.287 -27.754  1.00 92.88      A    C  
ATOM   4103  C   LYS A 523       0.062 -13.274 -26.983  1.00 93.63      A    C  
ATOM   4104  O   LYS A 523      -0.037 -12.551 -26.003  1.00 92.56      A    O  
ATOM   4105  CB  LYS A 523       1.309 -12.247 -28.873  1.00 91.23      A    C  
ATOM   4106  CG  LYS A 523       2.693 -11.847 -29.388  1.00 79.70      A    C  
ATOM   4107  CD  LYS A 523       2.568 -10.661 -30.350  1.00 71.30      A    C  
ATOM   4108  CE  LYS A 523       3.949 -10.188 -30.773  1.00 60.88      A    C  
ATOM   4109  NZ  LYS A 523       3.867  -8.977 -31.631  1.00 52.51      A    N1+
ATOM   4110  N   LEU A 524      -0.926 -14.070 -27.372  1.00 94.34      A    N  
ATOM   4111  CA  LEU A 524      -2.206 -14.121 -26.663  1.00 94.79      A    C  
ATOM   4112  C   LEU A 524      -2.030 -14.662 -25.243  1.00 95.13      A    C  
ATOM   4113  O   LEU A 524      -2.624 -14.135 -24.315  1.00 94.32      A    O  
ATOM   4114  CB  LEU A 524      -3.214 -14.985 -27.435  1.00 94.50      A    C  
ATOM   4115  CG  LEU A 524      -3.647 -14.422 -28.801  1.00 92.13      A    C  
ATOM   4116  CD1 LEU A 524      -4.513 -15.450 -29.528  1.00 87.86      A    C  
ATOM   4117  CD2 LEU A 524      -4.466 -13.139 -28.670  1.00 87.34      A    C  
ATOM   4118  N   TYR A 525      -1.196 -15.682 -25.075  1.00 95.03      A    N  
ATOM   4119  CA  TYR A 525      -0.915 -16.240 -23.749  1.00 95.01      A    C  
ATOM   4120  C   TYR A 525      -0.066 -15.298 -22.895  1.00 94.63      A    C  
ATOM   4121  O   TYR A 525      -0.259 -15.242 -21.692  1.00 93.38      A    O  
ATOM   4122  CB  TYR A 525      -0.230 -17.594 -23.887  1.00 94.89      A    C  
ATOM   4123  CG  TYR A 525      -1.062 -18.625 -24.604  1.00 95.92      A    C  
ATOM   4124  CD1 TYR A 525      -2.120 -19.283 -23.941  1.00 94.76      A    C  
ATOM   4125  CD2 TYR A 525      -0.788 -18.939 -25.945  1.00 95.05      A    C  
ATOM   4126  CE1 TYR A 525      -2.891 -20.242 -24.600  1.00 94.65      A    C  
ATOM   4127  CE2 TYR A 525      -1.553 -19.905 -26.620  1.00 94.74      A    C  
ATOM   4128  CZ  TYR A 525      -2.603 -20.555 -25.946  1.00 95.85      A    C  
ATOM   4129  OH  TYR A 525      -3.341 -21.501 -26.605  1.00 94.98      A    O  
ATOM   4130  N   GLN A 526       0.831 -14.525 -23.522  1.00 93.49      A    N  
ATOM   4131  CA  GLN A 526       1.656 -13.543 -22.808  1.00 91.93      A    C  
ATOM   4132  C   GLN A 526       0.804 -12.447 -22.158  1.00 91.99      A    C  
ATOM   4133  O   GLN A 526       1.095 -12.018 -21.044  1.00 90.67      A    O  
ATOM   4134  CB  GLN A 526       2.679 -12.949 -23.768  1.00 90.35      A    C  
ATOM   4135  CG  GLN A 526       3.786 -13.953 -24.137  1.00 85.36      A    C  
ATOM   4136  CD  GLN A 526       4.758 -13.435 -25.197  1.00 82.33      A    C  
ATOM   4137  NE2 GLN A 526       5.869 -14.100 -25.390  1.00 73.07      A    N  
ATOM   4138  OE1 GLN A 526       4.545 -12.448 -25.872  1.00 76.40      A    O  
ATOM   4139  N   GLU A 527      -0.290 -12.029 -22.793  1.00 93.33      A    N  
ATOM   4140  CA  GLU A 527      -1.228 -11.036 -22.245  1.00 93.39      A    C  
ATOM   4141  C   GLU A 527      -2.099 -11.581 -21.095  1.00 94.00      A    C  
ATOM   4142  O   GLU A 527      -2.735 -10.808 -20.372  1.00 93.28      A    O  
ATOM   4143  CB  GLU A 527      -2.111 -10.501 -23.384  1.00 92.84      A    C  
ATOM   4144  CG  GLU A 527      -1.349  -9.598 -24.357  1.00 88.51      A    C  
ATOM   4145  CD  GLU A 527      -2.206  -9.157 -25.567  1.00 83.60      A    C  
ATOM   4146  OE1 GLU A 527      -1.597  -8.725 -26.571  1.00 76.68      A    O  
ATOM   4147  OE2 GLU A 527      -3.452  -9.251 -25.498  1.00 76.46      A    O1-
ATOM   4148  N   VAL A 528      -2.138 -12.901 -20.892  1.00 95.28      A    N  
ATOM   4149  CA  VAL A 528      -2.809 -13.514 -19.749  1.00 95.54      A    C  
ATOM   4150  C   VAL A 528      -1.949 -13.320 -18.506  1.00 94.99      A    C  
ATOM   4151  O   VAL A 528      -0.818 -13.789 -18.414  1.00 94.05      A    O  
ATOM   4152  CB  VAL A 528      -3.118 -14.999 -19.978  1.00 96.13      A    C  
ATOM   4153  CG1 VAL A 528      -3.807 -15.624 -18.762  1.00 95.37      A    C  
ATOM   4154  CG2 VAL A 528      -4.055 -15.192 -21.177  1.00 95.39      A    C  
ATOM   4155  N   GLU A 529      -2.505 -12.650 -17.508  1.00 94.94      A    N  
ATOM   4156  CA  GLU A 529      -1.798 -12.402 -16.264  1.00 94.66      A    C  
ATOM   4157  C   GLU A 529      -1.788 -13.637 -15.364  1.00 95.02      A    C  
ATOM   4158  O   GLU A 529      -2.842 -14.144 -14.984  1.00 94.57      A    O  
ATOM   4159  CB  GLU A 529      -2.414 -11.185 -15.577  1.00 93.36      A    C  
ATOM   4160  CG  GLU A 529      -1.582 -10.747 -14.370  1.00 88.35      A    C  
ATOM   4161  CD  GLU A 529      -2.164  -9.503 -13.698  1.00 86.00      A    C  
ATOM   4162  OE1 GLU A 529      -1.687  -9.132 -12.610  1.00 80.20      A    O  
ATOM   4163  OE2 GLU A 529      -3.094  -8.851 -14.228  1.00 81.63      A    O1-
ATOM   4164  N   ILE A 530      -0.605 -14.074 -14.975  1.00 93.86      A    N  
ATOM   4165  CA  ILE A 530      -0.396 -15.211 -14.073  1.00 93.95      A    C  
ATOM   4166  C   ILE A 530       0.361 -14.716 -12.837  1.00 92.76      A    C  
ATOM   4167  O   ILE A 530       1.507 -14.298 -12.943  1.00 91.00      A    O  
ATOM   4168  CB  ILE A 530       0.359 -16.363 -14.766  1.00 94.53      A    C  
ATOM   4169  CG1 ILE A 530      -0.237 -16.679 -16.158  1.00 93.71      A    C  
ATOM   4170  CG2 ILE A 530       0.328 -17.598 -13.851  1.00 93.34      A    C  
ATOM   4171  CD1 ILE A 530       0.442 -17.845 -16.900  1.00 92.01      A    C  
ATOM   4172  N   ALA A 531      -0.276 -14.744 -11.671  1.00 92.78      A    N  
ATOM   4173  CA  ALA A 531       0.310 -14.207 -10.450  1.00 92.05      A    C  
ATOM   4174  C   ALA A 531      -0.254 -14.869  -9.179  1.00 92.98      A    C  
ATOM   4175  O   ALA A 531      -1.195 -15.669  -9.213  1.00 92.51      A    O  
ATOM   4176  CB  ALA A 531       0.095 -12.687 -10.446  1.00 90.14      A    C  
ATOM   4177  N   SER A 532       0.322 -14.496  -8.033  1.00 90.71      A    N  
ATOM   4178  CA  SER A 532      -0.243 -14.845  -6.738  1.00 90.21      A    C  
ATOM   4179  C   SER A 532      -1.518 -14.040  -6.444  1.00 91.23      A    C  
ATOM   4180  O   SER A 532      -1.764 -12.989  -7.039  1.00 90.54      A    O  
ATOM   4181  CB  SER A 532       0.797 -14.636  -5.621  1.00 87.61      A    C  
ATOM   4182  OG  SER A 532       1.058 -13.261  -5.430  1.00 80.55      A    O  
ATOM   4183  N   VAL A 533      -2.297 -14.498  -5.470  1.00 91.63      A    N  
ATOM   4184  CA  VAL A 533      -3.474 -13.766  -4.973  1.00 92.31      A    C  
ATOM   4185  C   VAL A 533      -3.126 -12.328  -4.575  1.00 92.42      A    C  
ATOM   4186  O   VAL A 533      -3.898 -11.407  -4.849  1.00 90.98      A    O  
ATOM   4187  CB  VAL A 533      -4.082 -14.498  -3.765  1.00 91.27      A    C  
ATOM   4188  CG1 VAL A 533      -5.274 -13.752  -3.179  1.00 82.39      A    C  
ATOM   4189  CG2 VAL A 533      -4.578 -15.893  -4.143  1.00 83.05      A    C  
ATOM   4190  N   ASP A 534      -1.953 -12.117  -3.987  1.00 90.74      A    N  
ATOM   4191  CA  ASP A 534      -1.479 -10.814  -3.523  1.00 89.31      A    C  
ATOM   4192  C   ASP A 534      -1.388  -9.785  -4.666  1.00 89.28      A    C  
ATOM   4193  O   ASP A 534      -1.781  -8.634  -4.497  1.00 87.24      A    O  
ATOM   4194  CB  ASP A 534      -0.111 -10.975  -2.831  1.00 87.48      A    C  
ATOM   4195  CG  ASP A 534      -0.120 -12.013  -1.698  1.00 84.03      A    C  
ATOM   4196  OD1 ASP A 534      -0.394 -11.650  -0.532  1.00 78.91      A    O  
ATOM   4197  OD2 ASP A 534       0.161 -13.202  -1.973  1.00 76.93      A    O1-
ATOM   4198  N   ALA A 535      -0.964 -10.214  -5.852  1.00 89.52      A    N  
ATOM   4199  CA  ALA A 535      -0.865  -9.348  -7.029  1.00 88.76      A    C  
ATOM   4200  C   ALA A 535      -2.239  -8.946  -7.606  1.00 89.79      A    C  
ATOM   4201  O   ALA A 535      -2.362  -7.914  -8.266  1.00 88.45      A    O  
ATOM   4202  CB  ALA A 535      -0.010 -10.052  -8.078  1.00 86.62      A    C  
ATOM   4203  N   PHE A 536      -3.278  -9.730  -7.327  1.00 91.39      A    N  
ATOM   4204  CA  PHE A 536      -4.650  -9.452  -7.767  1.00 92.74      A    C  
ATOM   4205  C   PHE A 536      -5.476  -8.661  -6.740  1.00 92.57      A    C  
ATOM   4206  O   PHE A 536      -6.629  -8.319  -7.013  1.00 90.40      A    O  
ATOM   4207  CB  PHE A 536      -5.345 -10.768  -8.142  1.00 93.28      A    C  
ATOM   4208  CG  PHE A 536      -4.879 -11.335  -9.462  1.00 93.77      A    C  
ATOM   4209  CD1 PHE A 536      -5.416 -10.849 -10.670  1.00 91.67      A    C  
ATOM   4210  CD2 PHE A 536      -3.901 -12.349  -9.502  1.00 91.94      A    C  
ATOM   4211  CE1 PHE A 536      -4.993 -11.374 -11.890  1.00 91.08      A    C  
ATOM   4212  CE2 PHE A 536      -3.466 -12.876 -10.723  1.00 91.32      A    C  
ATOM   4213  CZ  PHE A 536      -4.017 -12.388 -11.924  1.00 92.78      A    C  
ATOM   4214  N   GLN A 537      -4.926  -8.342  -5.580  1.00 90.34      A    N  
ATOM   4215  CA  GLN A 537      -5.652  -7.575  -4.575  1.00 89.66      A    C  
ATOM   4216  C   GLN A 537      -6.046  -6.193  -5.116  1.00 89.18      A    C  
ATOM   4217  O   GLN A 537      -5.259  -5.478  -5.715  1.00 85.00      A    O  
ATOM   4218  CB  GLN A 537      -4.849  -7.490  -3.276  1.00 87.05      A    C  
ATOM   4219  CG  GLN A 537      -5.695  -6.858  -2.154  1.00 82.83      A    C  
ATOM   4220  CD  GLN A 537      -5.144  -7.097  -0.760  1.00 79.13      A    C  
ATOM   4221  NE2 GLN A 537      -5.749  -6.540   0.262  1.00 68.27      A    N  
ATOM   4222  OE1 GLN A 537      -4.202  -7.819  -0.539  1.00 72.26      A    O  
ATOM   4223  N   GLY A 538      -7.313  -5.823  -4.913  1.00 88.98      A    N  
ATOM   4224  CA  GLY A 538      -7.870  -4.579  -5.451  1.00 89.21      A    C  
ATOM   4225  C   GLY A 538      -8.160  -4.595  -6.961  1.00 91.13      A    C  
ATOM   4226  O   GLY A 538      -8.875  -3.732  -7.456  1.00 87.71      A    O  
ATOM   4227  N   ARG A 539      -7.688  -5.607  -7.695  1.00 91.30      A    N  
ATOM   4228  CA  ARG A 539      -7.869  -5.745  -9.140  1.00 92.03      A    C  
ATOM   4229  C   ARG A 539      -9.045  -6.665  -9.485  1.00 94.25      A    C  
ATOM   4230  O   ARG A 539      -9.601  -7.353  -8.627  1.00 93.34      A    O  
ATOM   4231  CB  ARG A 539      -6.547  -6.184  -9.791  1.00 88.70      A    C  
ATOM   4232  CG  ARG A 539      -5.431  -5.153  -9.512  1.00 83.97      A    C  
ATOM   4233  CD  ARG A 539      -4.084  -5.567 -10.111  1.00 80.63      A    C  
ATOM   4234  NE  ARG A 539      -4.134  -5.594 -11.587  1.00 77.51      A    N  
ATOM   4235  CZ  ARG A 539      -3.364  -6.352 -12.348  1.00 74.89      A    C  
ATOM   4236  NH1 ARG A 539      -2.410  -7.061 -11.846  1.00 65.62      A    N1+
ATOM   4237  NH2 ARG A 539      -3.559  -6.424 -13.625  1.00 67.83      A    N  
ATOM   4238  N   GLU A 540      -9.433  -6.648 -10.752  1.00 95.07      A    N  
ATOM   4239  CA  GLU A 540     -10.479  -7.522 -11.274  1.00 96.13      A    C  
ATOM   4240  C   GLU A 540     -10.172  -7.920 -12.723  1.00 96.84      A    C  
ATOM   4241  O   GLU A 540      -9.478  -7.212 -13.453  1.00 95.72      A    O  
ATOM   4242  CB  GLU A 540     -11.860  -6.870 -11.139  1.00 93.96      A    C  
ATOM   4243  CG  GLU A 540     -12.017  -5.530 -11.876  1.00 88.15      A    C  
ATOM   4244  CD  GLU A 540     -13.446  -4.977 -11.744  1.00 91.47      A    C  
ATOM   4245  OE1 GLU A 540     -14.011  -4.593 -12.779  1.00 85.18      A    O  
ATOM   4246  OE2 GLU A 540     -14.006  -4.980 -10.624  1.00 87.29      A    O1-
ATOM   4247  N   LYS A 541     -10.711  -9.088 -13.120  1.00 97.34      A    N  
ATOM   4248  CA  LYS A 541     -10.642  -9.639 -14.475  1.00 97.75      A    C  
ATOM   4249  C   LYS A 541     -12.031 -10.129 -14.886  1.00 98.22      A    C  
ATOM   4250  O   LYS A 541     -12.923 -10.238 -14.037  1.00 97.75      A    O  
ATOM   4251  CB  LYS A 541      -9.597 -10.771 -14.535  1.00 97.03      A    C  
ATOM   4252  CG  LYS A 541      -8.144 -10.333 -14.277  1.00 95.11      A    C  
ATOM   4253  CD  LYS A 541      -7.544  -9.479 -15.405  1.00 92.97      A    C  
ATOM   4254  CE  LYS A 541      -6.046  -9.274 -15.164  1.00 90.96      A    C  
ATOM   4255  NZ  LYS A 541      -5.329  -8.750 -16.360  1.00 86.64      A    N1+
ATOM   4256  N   ASP A 542     -12.230 -10.398 -16.160  1.00 97.78      A    N  
ATOM   4257  CA  ASP A 542     -13.477 -11.032 -16.587  1.00 97.95      A    C  
ATOM   4258  C   ASP A 542     -13.550 -12.483 -16.097  1.00 98.13      A    C  
ATOM   4259  O   ASP A 542     -14.541 -12.875 -15.485  1.00 97.79      A    O  
ATOM   4260  CB  ASP A 542     -13.637 -10.951 -18.113  1.00 97.74      A    C  
ATOM   4261  CG  ASP A 542     -13.967  -9.548 -18.623  1.00 97.26      A    C  
ATOM   4262  OD1 ASP A 542     -14.297  -8.650 -17.815  1.00 95.55      A    O  
ATOM   4263  OD2 ASP A 542     -13.962  -9.358 -19.857  1.00 95.30      A    O1-
ATOM   4264  N   PHE A 543     -12.461 -13.212 -16.293  1.00 98.34      A    N  
ATOM   4265  CA  PHE A 543     -12.347 -14.617 -15.913  1.00 98.47      A    C  
ATOM   4266  C   PHE A 543     -11.132 -14.843 -15.022  1.00 98.48      A    C  
ATOM   4267  O   PHE A 543     -10.055 -14.297 -15.261  1.00 98.03      A    O  
ATOM   4268  CB  PHE A 543     -12.284 -15.480 -17.175  1.00 98.30      A    C  
ATOM   4269  CG  PHE A 543     -13.492 -15.305 -18.069  1.00 98.30      A    C  
ATOM   4270  CD1 PHE A 543     -14.697 -15.954 -17.755  1.00 97.57      A    C  
ATOM   4271  CD2 PHE A 543     -13.439 -14.440 -19.179  1.00 97.58      A    C  
ATOM   4272  CE1 PHE A 543     -15.843 -15.745 -18.538  1.00 97.19      A    C  
ATOM   4273  CE2 PHE A 543     -14.587 -14.224 -19.966  1.00 97.15      A    C  
ATOM   4274  CZ  PHE A 543     -15.794 -14.874 -19.641  1.00 97.40      A    C  
ATOM   4275  N   ILE A 544     -11.301 -15.674 -14.009  1.00 98.59      A    N  
ATOM   4276  CA  ILE A 544     -10.216 -16.134 -13.140  1.00 98.53      A    C  
ATOM   4277  C   ILE A 544     -10.133 -17.653 -13.200  1.00 98.63      A    C  
ATOM   4278  O   ILE A 544     -11.130 -18.349 -13.048  1.00 98.52      A    O  
ATOM   4279  CB  ILE A 544     -10.399 -15.626 -11.694  1.00 98.31      A    C  
ATOM   4280  CG1 ILE A 544     -10.249 -14.090 -11.582  1.00 97.17      A    C  
ATOM   4281  CG2 ILE A 544      -9.452 -16.327 -10.710  1.00 97.69      A    C  
ATOM   4282  CD1 ILE A 544      -8.839 -13.531 -11.859  1.00 95.60      A    C  
ATOM   4283  N   ILE A 545      -8.912 -18.155 -13.370  1.00 98.55      A    N  
ATOM   4284  CA  ILE A 545      -8.568 -19.563 -13.188  1.00 98.58      A    C  
ATOM   4285  C   ILE A 545      -7.710 -19.656 -11.932  1.00 98.30      A    C  
ATOM   4286  O   ILE A 545      -6.705 -18.959 -11.820  1.00 97.85      A    O  
ATOM   4287  CB  ILE A 545      -7.859 -20.139 -14.427  1.00 98.58      A    C  
ATOM   4288  CG1 ILE A 545      -8.669 -19.897 -15.727  1.00 98.02      A    C  
ATOM   4289  CG2 ILE A 545      -7.611 -21.644 -14.213  1.00 98.00      A    C  
ATOM   4290  CD1 ILE A 545      -7.891 -20.237 -17.004  1.00 96.65      A    C  
ATOM   4291  N   LEU A 546      -8.082 -20.500 -10.985  1.00 97.91      A    N  
ATOM   4292  CA  LEU A 546      -7.295 -20.770  -9.778  1.00 97.78      A    C  
ATOM   4293  C   LEU A 546      -6.622 -22.136  -9.924  1.00 97.84      A    C  
ATOM   4294  O   LEU A 546      -7.311 -23.139 -10.049  1.00 97.28      A    O  
ATOM   4295  CB  LEU A 546      -8.231 -20.677  -8.559  1.00 97.04      A    C  
ATOM   4296  CG  LEU A 546      -7.557 -20.956  -7.198  1.00 88.61      A    C  
ATOM   4297  CD1 LEU A 546      -6.457 -19.942  -6.873  1.00 80.96      A    C  
ATOM   4298  CD2 LEU A 546      -8.594 -20.878  -6.077  1.00 82.06      A    C  
ATOM   4299  N   SER A 547      -5.293 -22.183  -9.889  1.00 97.54      A    N  
ATOM   4300  CA  SER A 547      -4.510 -23.424  -9.859  1.00 97.24      A    C  
ATOM   4301  C   SER A 547      -4.015 -23.681  -8.434  1.00 96.68      A    C  
ATOM   4302  O   SER A 547      -3.161 -22.949  -7.938  1.00 95.41      A    O  
ATOM   4303  CB  SER A 547      -3.342 -23.349 -10.837  1.00 97.09      A    C  
ATOM   4304  OG  SER A 547      -2.638 -24.577 -10.889  1.00 95.20      A    O  
ATOM   4305  N   CYS A 548      -4.563 -24.694  -7.781  1.00 96.27      A    N  
ATOM   4306  CA  CYS A 548      -4.312 -24.979  -6.370  1.00 95.76      A    C  
ATOM   4307  C   CYS A 548      -2.987 -25.709  -6.124  1.00 94.80      A    C  
ATOM   4308  O   CYS A 548      -2.441 -25.609  -5.019  1.00 92.43      A    O  
ATOM   4309  CB  CYS A 548      -5.490 -25.783  -5.801  1.00 95.47      A    C  
ATOM   4310  SG  CYS A 548      -7.036 -24.839  -5.948  1.00 95.00      A    S  
ATOM   4311  N   VAL A 549      -2.465 -26.416  -7.114  1.00 95.31      A    N  
ATOM   4312  CA  VAL A 549      -1.159 -27.121  -7.122  1.00 95.13      A    C  
ATOM   4313  C   VAL A 549      -1.072 -28.318  -6.179  1.00 94.89      A    C  
ATOM   4314  O   VAL A 549      -0.648 -29.392  -6.613  1.00 92.61      A    O  
ATOM   4315  CB  VAL A 549       0.009 -26.159  -6.888  1.00 94.40      A    C  
ATOM   4316  CG1 VAL A 549       1.371 -26.830  -7.028  1.00 91.41      A    C  
ATOM   4317  CG2 VAL A 549      -0.043 -24.975  -7.869  1.00 92.28      A    C  
ATOM   4318  N   ARG A 550      -1.445 -28.149  -4.921  1.00 93.53      A    N  
ATOM   4319  CA  ARG A 550      -1.234 -29.152  -3.880  1.00 92.86      A    C  
ATOM   4320  C   ARG A 550      -2.105 -30.386  -4.098  1.00 92.94      A    C  
ATOM   4321  O   ARG A 550      -3.319 -30.293  -4.230  1.00 91.43      A    O  
ATOM   4322  CB  ARG A 550      -1.455 -28.560  -2.479  1.00 91.22      A    C  
ATOM   4323  CG  ARG A 550      -0.590 -27.320  -2.168  1.00 88.02      A    C  
ATOM   4324  CD  ARG A 550       0.929 -27.558  -2.353  1.00 84.86      A    C  
ATOM   4325  NE  ARG A 550       1.447 -28.597  -1.455  1.00 82.98      A    N  
ATOM   4326  CZ  ARG A 550       1.930 -28.453  -0.236  1.00 81.78      A    C  
ATOM   4327  NH1 ARG A 550       1.982 -27.297   0.354  1.00 73.35      A    N1+
ATOM   4328  NH2 ARG A 550       2.387 -29.490   0.392  1.00 74.06      A    N  
ATOM   4329  N   ALA A 551      -1.466 -31.530  -4.097  1.00 91.87      A    N  
ATOM   4330  CA  ALA A 551      -2.097 -32.827  -4.303  1.00 91.30      A    C  
ATOM   4331  C   ALA A 551      -1.699 -33.866  -3.245  1.00 90.32      A    C  
ATOM   4332  O   ALA A 551      -2.254 -34.960  -3.225  1.00 84.44      A    O  
ATOM   4333  CB  ALA A 551      -1.747 -33.295  -5.720  1.00 89.85      A    C  
ATOM   4334  N   ASN A 552      -0.752 -33.533  -2.375  1.00 88.26      A    N  
ATOM   4335  CA  ASN A 552      -0.275 -34.443  -1.346  1.00 85.55      A    C  
ATOM   4336  C   ASN A 552      -1.229 -34.465  -0.144  1.00 83.67      A    C  
ATOM   4337  O   ASN A 552      -1.441 -33.463   0.541  1.00 75.25      A    O  
ATOM   4338  CB  ASN A 552       1.165 -34.068  -0.973  1.00 80.29      A    C  
ATOM   4339  CG  ASN A 552       1.838 -35.126  -0.120  1.00 72.42      A    C  
ATOM   4340  ND2 ASN A 552       3.152 -35.187  -0.154  1.00 64.24      A    N  
ATOM   4341  OD1 ASN A 552       1.219 -35.896   0.578  1.00 63.95      A    O  
ATOM   4342  N   GLU A 553      -1.771 -35.638   0.128  1.00 77.97      A    N  
ATOM   4343  CA  GLU A 553      -2.706 -35.827   1.228  1.00 74.75      A    C  
ATOM   4344  C   GLU A 553      -2.041 -35.757   2.614  1.00 73.81      A    C  
ATOM   4345  O   GLU A 553      -2.742 -35.586   3.611  1.00 66.95      A    O  
ATOM   4346  CB  GLU A 553      -3.427 -37.172   1.063  1.00 69.22      A    C  
ATOM   4347  CG  GLU A 553      -4.294 -37.239  -0.203  1.00 62.14      A    C  
ATOM   4348  CD  GLU A 553      -5.173 -38.492  -0.260  1.00 58.05      A    C  
ATOM   4349  OE1 GLU A 553      -5.759 -38.730  -1.336  1.00 52.64      A    O  
ATOM   4350  OE2 GLU A 553      -5.290 -39.186   0.767  1.00 52.41      A    O1-
ATOM   4351  N   HIS A 554      -0.720 -35.899   2.713  1.00 67.91      A    N  
ATOM   4352  CA  HIS A 554      -0.028 -35.922   3.997  1.00 64.02      A    C  
ATOM   4353  C   HIS A 554       0.508 -34.564   4.435  1.00 64.41      A    C  
ATOM   4354  O   HIS A 554       0.748 -34.351   5.623  1.00 56.51      A    O  
ATOM   4355  CB  HIS A 554       1.079 -36.984   3.964  1.00 56.05      A    C  
ATOM   4356  CG  HIS A 554       0.533 -38.358   3.718  1.00 52.64      A    C  
ATOM   4357  CD2 HIS A 554       0.654 -39.105   2.576  1.00 46.04      A    C  
ATOM   4358  ND1 HIS A 554      -0.246 -39.092   4.585  1.00 46.16      A    N  
ATOM   4359  CE1 HIS A 554      -0.576 -40.244   3.985  1.00 41.67      A    C  
ATOM   4360  NE2 HIS A 554      -0.052 -40.288   2.760  1.00 41.91      A    N  
ATOM   4361  N   GLN A 555       0.670 -33.631   3.501  1.00 67.25      A    N  
ATOM   4362  CA  GLN A 555       1.188 -32.300   3.794  1.00 64.72      A    C  
ATOM   4363  C   GLN A 555       0.070 -31.260   3.860  1.00 66.52      A    C  
ATOM   4364  O   GLN A 555      -0.901 -31.313   3.101  1.00 59.03      A    O  
ATOM   4365  CB  GLN A 555       2.268 -31.918   2.780  1.00 57.20      A    C  
ATOM   4366  CG  GLN A 555       3.533 -32.777   2.932  1.00 51.37      A    C  
ATOM   4367  CD  GLN A 555       4.636 -32.376   1.953  1.00 47.51      A    C  
ATOM   4368  NE2 GLN A 555       5.803 -32.959   2.056  1.00 41.85      A    N  
ATOM   4369  OE1 GLN A 555       4.463 -31.536   1.088  1.00 43.57      A    O  
ATOM   4370  N   GLY A 556       0.232 -30.278   4.737  1.00 66.28      A    N  
ATOM   4371  CA  GLY A 556      -0.659 -29.121   4.770  1.00 63.51      A    C  
ATOM   4372  C   GLY A 556      -0.631 -28.353   3.448  1.00 67.27      A    C  
ATOM   4373  O   GLY A 556       0.402 -28.287   2.785  1.00 60.97      A    O  
ATOM   4374  N   ILE A 557      -1.736 -27.732   3.071  1.00 66.71      A    N  
ATOM   4375  CA  ILE A 557      -1.884 -27.004   1.804  1.00 62.34      A    C  
ATOM   4376  C   ILE A 557      -1.264 -25.587   1.823  1.00 65.25      A    C  
ATOM   4377  O   ILE A 557      -1.604 -24.750   0.992  1.00 58.21      A    O  
ATOM   4378  CB  ILE A 557      -3.351 -27.024   1.337  1.00 55.09      A    C  
ATOM   4379  CG1 ILE A 557      -4.284 -26.378   2.377  1.00 53.46      A    C  
ATOM   4380  CG2 ILE A 557      -3.779 -28.467   1.013  1.00 52.92      A    C  
ATOM   4381  CD1 ILE A 557      -5.704 -26.135   1.852  1.00 49.34      A    C  
ATOM   4382  N   GLY A 558      -0.363 -25.318   2.756  1.00 65.80      A    N  
ATOM   4383  CA  GLY A 558       0.411 -24.087   2.845  1.00 63.73      A    C  
ATOM   4384  C   GLY A 558      -0.446 -22.823   2.835  1.00 67.65      A    C  
ATOM   4385  O   GLY A 558      -1.341 -22.655   3.664  1.00 62.92      A    O  
ATOM   4386  N   PHE A 559      -0.187 -21.939   1.866  1.00 67.31      A    N  
ATOM   4387  CA  PHE A 559      -0.875 -20.653   1.725  1.00 63.97      A    C  
ATOM   4388  C   PHE A 559      -2.387 -20.752   1.453  1.00 68.43      A    C  
ATOM   4389  O   PHE A 559      -3.102 -19.781   1.686  1.00 63.93      A    O  
ATOM   4390  CB  PHE A 559      -0.207 -19.875   0.594  1.00 55.22      A    C  
ATOM   4391  CG  PHE A 559       1.253 -19.554   0.853  1.00 53.07      A    C  
ATOM   4392  CD1 PHE A 559       1.606 -18.707   1.918  1.00 47.37      A    C  
ATOM   4393  CD2 PHE A 559       2.253 -20.093   0.036  1.00 49.16      A    C  
ATOM   4394  CE1 PHE A 559       2.944 -18.389   2.172  1.00 44.64      A    C  
ATOM   4395  CE2 PHE A 559       3.602 -19.780   0.284  1.00 45.92      A    C  
ATOM   4396  CZ  PHE A 559       3.950 -18.930   1.350  1.00 45.77      A    C  
ATOM   4397  N   LEU A 560      -2.885 -21.909   1.009  1.00 78.86      A    N  
ATOM   4398  CA  LEU A 560      -4.309 -22.151   0.805  1.00 79.30      A    C  
ATOM   4399  C   LEU A 560      -5.083 -22.266   2.132  1.00 81.29      A    C  
ATOM   4400  O   LEU A 560      -6.310 -22.283   2.112  1.00 78.10      A    O  
ATOM   4401  CB  LEU A 560      -4.513 -23.407  -0.060  1.00 75.08      A    C  
ATOM   4402  CG  LEU A 560      -3.931 -23.323  -1.488  1.00 71.92      A    C  
ATOM   4403  CD1 LEU A 560      -3.967 -24.703  -2.149  1.00 67.34      A    C  
ATOM   4404  CD2 LEU A 560      -4.733 -22.358  -2.353  1.00 67.82      A    C  
ATOM   4405  N   ASN A 561      -4.400 -22.300   3.278  1.00 86.42      A    N  
ATOM   4406  CA  ASN A 561      -5.033 -22.262   4.594  1.00 86.25      A    C  
ATOM   4407  C   ASN A 561      -5.532 -20.869   4.996  1.00 87.68      A    C  
ATOM   4408  O   ASN A 561      -6.312 -20.768   5.946  1.00 84.91      A    O  
ATOM   4409  CB  ASN A 561      -4.050 -22.794   5.652  1.00 81.75      A    C  
ATOM   4410  CG  ASN A 561      -3.832 -24.288   5.540  1.00 75.26      A    C  
ATOM   4411  ND2 ASN A 561      -2.612 -24.749   5.704  1.00 66.24      A    N  
ATOM   4412  OD1 ASN A 561      -4.749 -25.060   5.339  1.00 66.67      A    O  
ATOM   4413  N   ASP A 562      -5.091 -19.808   4.326  1.00 89.94      A    N  
ATOM   4414  CA  ASP A 562      -5.529 -18.452   4.667  1.00 90.79      A    C  
ATOM   4415  C   ASP A 562      -6.915 -18.164   4.054  1.00 92.51      A    C  
ATOM   4416  O   ASP A 562      -7.040 -18.026   2.829  1.00 92.44      A    O  
ATOM   4417  CB  ASP A 562      -4.471 -17.415   4.246  1.00 88.73      A    C  
ATOM   4418  CG  ASP A 562      -4.790 -15.983   4.724  1.00 86.33      A    C  
ATOM   4419  OD1 ASP A 562      -5.929 -15.712   5.177  1.00 82.19      A    O  
ATOM   4420  OD2 ASP A 562      -3.891 -15.120   4.653  1.00 80.20      A    O1-
ATOM   4421  N   PRO A 563      -7.972 -18.011   4.878  1.00 92.86      A    N  
ATOM   4422  CA  PRO A 563      -9.307 -17.717   4.374  1.00 93.79      A    C  
ATOM   4423  C   PRO A 563      -9.377 -16.397   3.608  1.00 94.89      A    C  
ATOM   4424  O   PRO A 563     -10.136 -16.279   2.646  1.00 94.77      A    O  
ATOM   4425  CB  PRO A 563     -10.204 -17.696   5.619  1.00 92.49      A    C  
ATOM   4426  CG  PRO A 563      -9.251 -17.371   6.766  1.00 89.54      A    C  
ATOM   4427  CD  PRO A 563      -7.959 -18.049   6.328  1.00 92.16      A    C  
ATOM   4428  N   ARG A 564      -8.556 -15.411   3.960  1.00 94.52      A    N  
ATOM   4429  CA  ARG A 564      -8.524 -14.108   3.290  1.00 94.73      A    C  
ATOM   4430  C   ARG A 564      -7.996 -14.229   1.865  1.00 94.93      A    C  
ATOM   4431  O   ARG A 564      -8.530 -13.595   0.955  1.00 94.69      A    O  
ATOM   4432  CB  ARG A 564      -7.672 -13.122   4.104  1.00 94.36      A    C  
ATOM   4433  CG  ARG A 564      -8.247 -12.879   5.513  1.00 92.59      A    C  
ATOM   4434  CD  ARG A 564      -7.374 -11.917   6.316  1.00 90.18      A    C  
ATOM   4435  NE  ARG A 564      -6.075 -12.523   6.647  1.00 85.08      A    N  
ATOM   4436  CZ  ARG A 564      -5.091 -11.916   7.294  1.00 82.86      A    C  
ATOM   4437  NH1 ARG A 564      -5.211 -10.684   7.716  1.00 74.88      A    N1+
ATOM   4438  NH2 ARG A 564      -3.970 -12.545   7.520  1.00 73.73      A    N  
ATOM   4439  N   ARG A 565      -7.008 -15.101   1.642  1.00 94.37      A    N  
ATOM   4440  CA  ARG A 565      -6.493 -15.399   0.297  1.00 94.25      A    C  
ATOM   4441  C   ARG A 565      -7.552 -16.071  -0.574  1.00 94.83      A    C  
ATOM   4442  O   ARG A 565      -7.713 -15.678  -1.730  1.00 94.68      A    O  
ATOM   4443  CB  ARG A 565      -5.232 -16.265   0.367  1.00 92.78      A    C  
ATOM   4444  CG  ARG A 565      -4.016 -15.407   0.722  1.00 87.96      A    C  
ATOM   4445  CD  ARG A 565      -2.728 -16.207   0.581  1.00 85.24      A    C  
ATOM   4446  NE  ARG A 565      -1.563 -15.313   0.539  1.00 81.41      A    N  
ATOM   4447  CZ  ARG A 565      -0.423 -15.428   1.188  1.00 78.57      A    C  
ATOM   4448  NH1 ARG A 565      -0.181 -16.425   1.994  1.00 67.89      A    N1+
ATOM   4449  NH2 ARG A 565       0.481 -14.513   1.035  1.00 73.23      A    N  
ATOM   4450  N   LEU A 566      -8.284 -17.025  -0.033  1.00 94.54      A    N  
ATOM   4451  CA  LEU A 566      -9.362 -17.669  -0.771  1.00 95.16      A    C  
ATOM   4452  C   LEU A 566     -10.483 -16.674  -1.111  1.00 95.81      A    C  
ATOM   4453  O   LEU A 566     -10.922 -16.624  -2.256  1.00 95.97      A    O  
ATOM   4454  CB  LEU A 566      -9.884 -18.883   0.015  1.00 95.02      A    C  
ATOM   4455  CG  LEU A 566     -10.985 -19.663  -0.734  1.00 94.47      A    C  
ATOM   4456  CD1 LEU A 566     -10.511 -20.210  -2.082  1.00 93.35      A    C  
ATOM   4457  CD2 LEU A 566     -11.448 -20.848   0.110  1.00 92.92      A    C  
ATOM   4458  N   ASN A 567     -10.871 -15.820  -0.160  1.00 96.11      A    N  
ATOM   4459  CA  ASN A 567     -11.847 -14.762  -0.398  1.00 96.87      A    C  
ATOM   4460  C   ASN A 567     -11.415 -13.857  -1.560  1.00 97.01      A    C  
ATOM   4461  O   ASN A 567     -12.169 -13.660  -2.512  1.00 96.99      A    O  
ATOM   4462  CB  ASN A 567     -12.037 -13.964   0.900  1.00 97.15      A    C  
ATOM   4463  CG  ASN A 567     -13.057 -12.848   0.761  1.00 97.31      A    C  
ATOM   4464  ND2 ASN A 567     -12.961 -11.844   1.603  1.00 95.04      A    N  
ATOM   4465  OD1 ASN A 567     -13.942 -12.861  -0.082  1.00 95.25      A    O  
ATOM   4466  N   VAL A 568     -10.181 -13.363  -1.529  1.00 96.65      A    N  
ATOM   4467  CA  VAL A 568      -9.649 -12.523  -2.606  1.00 96.72      A    C  
ATOM   4468  C   VAL A 568      -9.660 -13.270  -3.939  1.00 97.04      A    C  
ATOM   4469  O   VAL A 568     -10.154 -12.715  -4.914  1.00 96.91      A    O  
ATOM   4470  CB  VAL A 568      -8.259 -11.961  -2.263  1.00 96.24      A    C  
ATOM   4471  CG1 VAL A 568      -7.629 -11.208  -3.439  1.00 94.86      A    C  
ATOM   4472  CG2 VAL A 568      -8.365 -10.966  -1.098  1.00 94.99      A    C  
ATOM   4473  N   ALA A 569      -9.190 -14.509  -3.987  1.00 96.71      A    N  
ATOM   4474  CA  ALA A 569      -9.148 -15.314  -5.212  1.00 96.67      A    C  
ATOM   4475  C   ALA A 569     -10.536 -15.492  -5.851  1.00 97.12      A    C  
ATOM   4476  O   ALA A 569     -10.706 -15.257  -7.047  1.00 96.99      A    O  
ATOM   4477  CB  ALA A 569      -8.502 -16.661  -4.891  1.00 96.01      A    C  
ATOM   4478  N   LEU A 570     -11.547 -15.817  -5.051  1.00 97.32      A    N  
ATOM   4479  CA  LEU A 570     -12.917 -16.064  -5.515  1.00 97.59      A    C  
ATOM   4480  C   LEU A 570     -13.679 -14.790  -5.914  1.00 97.72      A    C  
ATOM   4481  O   LEU A 570     -14.719 -14.865  -6.563  1.00 97.38      A    O  
ATOM   4482  CB  LEU A 570     -13.683 -16.822  -4.425  1.00 97.32      A    C  
ATOM   4483  CG  LEU A 570     -13.150 -18.235  -4.113  1.00 96.98      A    C  
ATOM   4484  CD1 LEU A 570     -13.947 -18.817  -2.948  1.00 96.31      A    C  
ATOM   4485  CD2 LEU A 570     -13.257 -19.177  -5.310  1.00 96.01      A    C  
ATOM   4486  N   THR A 571     -13.171 -13.611  -5.547  1.00 97.93      A    N  
ATOM   4487  CA  THR A 571     -13.868 -12.325  -5.717  1.00 98.05      A    C  
ATOM   4488  C   THR A 571     -13.201 -11.385  -6.731  1.00 97.93      A    C  
ATOM   4489  O   THR A 571     -13.495 -10.185  -6.765  1.00 97.22      A    O  
ATOM   4490  CB  THR A 571     -14.105 -11.636  -4.371  1.00 97.81      A    C  
ATOM   4491  CG2 THR A 571     -14.987 -12.461  -3.442  1.00 96.66      A    C  
ATOM   4492  OG1 THR A 571     -12.875 -11.379  -3.736  1.00 96.95      A    O  
ATOM   4493  N   ARG A 572     -12.300 -11.907  -7.583  1.00 98.09      A    N  
ATOM   4494  CA  ARG A 572     -11.644 -11.115  -8.645  1.00 97.80      A    C  
ATOM   4495  C   ARG A 572     -12.423 -11.104  -9.959  1.00 97.84      A    C  
ATOM   4496  O   ARG A 572     -12.337 -10.125 -10.697  1.00 96.64      A    O  
ATOM   4497  CB  ARG A 572     -10.221 -11.633  -8.919  1.00 97.21      A    C  
ATOM   4498  CG  ARG A 572      -9.225 -11.560  -7.760  1.00 95.89      A    C  
ATOM   4499  CD  ARG A 572      -9.150 -10.199  -7.054  1.00 94.18      A    C  
ATOM   4500  NE  ARG A 572     -10.156 -10.074  -5.984  1.00 92.12      A    N  
ATOM   4501  CZ  ARG A 572     -10.382  -8.994  -5.233  1.00 91.97      A    C  
ATOM   4502  NH1 ARG A 572      -9.757  -7.869  -5.449  1.00 82.43      A    N1+
ATOM   4503  NH2 ARG A 572     -11.217  -9.049  -4.249  1.00 85.21      A    N  
ATOM   4504  N   ALA A 573     -13.147 -12.185 -10.266  1.00 98.17      A    N  
ATOM   4505  CA  ALA A 573     -13.803 -12.360 -11.558  1.00 98.33      A    C  
ATOM   4506  C   ALA A 573     -15.156 -11.635 -11.641  1.00 98.31      A    C  
ATOM   4507  O   ALA A 573     -15.924 -11.607 -10.684  1.00 97.91      A    O  
ATOM   4508  CB  ALA A 573     -13.957 -13.846 -11.846  1.00 97.90      A    C  
ATOM   4509  N   ARG A 574     -15.452 -11.084 -12.826  1.00 98.29      A    N  
ATOM   4510  CA  ARG A 574     -16.762 -10.513 -13.153  1.00 98.23      A    C  
ATOM   4511  C   ARG A 574     -17.717 -11.559 -13.725  1.00 98.37      A    C  
ATOM   4512  O   ARG A 574     -18.876 -11.601 -13.327  1.00 97.94      A    O  
ATOM   4513  CB  ARG A 574     -16.583  -9.350 -14.136  1.00 97.84      A    C  
ATOM   4514  CG  ARG A 574     -15.871  -8.145 -13.482  1.00 95.84      A    C  
ATOM   4515  CD  ARG A 574     -15.819  -6.934 -14.421  1.00 93.90      A    C  
ATOM   4516  NE  ARG A 574     -14.880  -7.116 -15.542  1.00 85.05      A    N  
ATOM   4517  CZ  ARG A 574     -13.869  -6.337 -15.873  1.00 80.04      A    C  
ATOM   4518  NH1 ARG A 574     -13.582  -5.239 -15.229  1.00 68.87      A    N1+
ATOM   4519  NH2 ARG A 574     -13.109  -6.629 -16.887  1.00 69.97      A    N  
ATOM   4520  N   TYR A 575     -17.228 -12.373 -14.652  1.00 98.16      A    N  
ATOM   4521  CA  TYR A 575     -18.047 -13.237 -15.502  1.00 98.01      A    C  
ATOM   4522  C   TYR A 575     -17.880 -14.737 -15.252  1.00 97.95      A    C  
ATOM   4523  O   TYR A 575     -18.796 -15.482 -15.576  1.00 96.85      A    O  
ATOM   4524  CB  TYR A 575     -17.756 -12.924 -16.974  1.00 97.87      A    C  
ATOM   4525  CG  TYR A 575     -18.103 -11.520 -17.401  1.00 97.79      A    C  
ATOM   4526  CD1 TYR A 575     -19.422 -11.199 -17.766  1.00 96.44      A    C  
ATOM   4527  CD2 TYR A 575     -17.110 -10.520 -17.447  1.00 96.47      A    C  
ATOM   4528  CE1 TYR A 575     -19.753  -9.892 -18.180  1.00 95.79      A    C  
ATOM   4529  CE2 TYR A 575     -17.428  -9.213 -17.855  1.00 95.71      A    C  
ATOM   4530  CZ  TYR A 575     -18.751  -8.910 -18.219  1.00 96.34      A    C  
ATOM   4531  OH  TYR A 575     -19.065  -7.631 -18.624  1.00 95.04      A    O  
ATOM   4532  N   GLY A 576     -16.754 -15.203 -14.712  1.00 98.11      A    N  
ATOM   4533  CA  GLY A 576     -16.552 -16.627 -14.477  1.00 98.23      A    C  
ATOM   4534  C   GLY A 576     -15.330 -16.968 -13.634  1.00 98.49      A    C  
ATOM   4535  O   GLY A 576     -14.297 -16.310 -13.718  1.00 98.00      A    O  
ATOM   4536  N   VAL A 577     -15.451 -18.034 -12.845  1.00 98.30      A    N  
ATOM   4537  CA  VAL A 577     -14.371 -18.599 -12.026  1.00 98.31      A    C  
ATOM   4538  C   VAL A 577     -14.219 -20.081 -12.335  1.00 98.51      A    C  
ATOM   4539  O   VAL A 577     -15.193 -20.824 -12.318  1.00 98.00      A    O  
ATOM   4540  CB  VAL A 577     -14.611 -18.384 -10.517  1.00 97.18      A    C  
ATOM   4541  CG1 VAL A 577     -13.608 -19.146  -9.641  1.00 90.74      A    C  
ATOM   4542  CG2 VAL A 577     -14.484 -16.909 -10.152  1.00 91.57      A    C  
ATOM   4543  N   ILE A 578     -12.989 -20.525 -12.565  1.00 98.58      A    N  
ATOM   4544  CA  ILE A 578     -12.664 -21.932 -12.755  1.00 98.67      A    C  
ATOM   4545  C   ILE A 578     -11.577 -22.304 -11.749  1.00 98.53      A    C  
ATOM   4546  O   ILE A 578     -10.521 -21.687 -11.733  1.00 98.28      A    O  
ATOM   4547  CB  ILE A 578     -12.246 -22.226 -14.207  1.00 98.56      A    C  
ATOM   4548  CG1 ILE A 578     -13.370 -21.825 -15.198  1.00 97.84      A    C  
ATOM   4549  CG2 ILE A 578     -11.898 -23.717 -14.349  1.00 97.90      A    C  
ATOM   4550  CD1 ILE A 578     -12.952 -21.845 -16.670  1.00 95.81      A    C  
ATOM   4551  N   ILE A 579     -11.832 -23.288 -10.909  1.00 98.49      A    N  
ATOM   4552  CA  ILE A 579     -10.863 -23.781  -9.931  1.00 98.46      A    C  
ATOM   4553  C   ILE A 579     -10.317 -25.109 -10.445  1.00 98.38      A    C  
ATOM   4554  O   ILE A 579     -11.102 -25.976 -10.808  1.00 98.01      A    O  
ATOM   4555  CB  ILE A 579     -11.475 -23.897  -8.525  1.00 98.26      A    C  
ATOM   4556  CG1 ILE A 579     -12.200 -22.588  -8.109  1.00 97.56      A    C  
ATOM   4557  CG2 ILE A 579     -10.369 -24.260  -7.515  1.00 97.61      A    C  
ATOM   4558  CD1 ILE A 579     -12.885 -22.653  -6.744  1.00 96.57      A    C  
ATOM   4559  N   VAL A 580      -9.011 -25.262 -10.476  1.00 98.20      A    N  
ATOM   4560  CA  VAL A 580      -8.332 -26.501 -10.860  1.00 98.16      A    C  
ATOM   4561  C   VAL A 580      -7.556 -27.004  -9.655  1.00 97.63      A    C  
ATOM   4562  O   VAL A 580      -6.728 -26.281  -9.103  1.00 96.66      A    O  
ATOM   4563  CB  VAL A 580      -7.404 -26.295 -12.070  1.00 98.09      A    C  
ATOM   4564  CG1 VAL A 580      -6.875 -27.627 -12.591  1.00 97.02      A    C  
ATOM   4565  CG2 VAL A 580      -8.131 -25.598 -13.232  1.00 97.20      A    C  
ATOM   4566  N   GLY A 581      -7.833 -28.226  -9.218  1.00 97.06      A    N  
ATOM   4567  CA  GLY A 581      -7.185 -28.767  -8.029  1.00 96.71      A    C  
ATOM   4568  C   GLY A 581      -7.601 -30.195  -7.702  1.00 96.89      A    C  
ATOM   4569  O   GLY A 581      -8.440 -30.803  -8.374  1.00 95.96      A    O  
ATOM   4570  N   ASN A 582      -7.009 -30.732  -6.640  1.00 95.80      A    N  
ATOM   4571  CA  ASN A 582      -7.276 -32.067  -6.134  1.00 95.47      A    C  
ATOM   4572  C   ASN A 582      -8.213 -32.007  -4.912  1.00 95.36      A    C  
ATOM   4573  O   ASN A 582      -7.781 -31.588  -3.838  1.00 94.64      A    O  
ATOM   4574  CB  ASN A 582      -5.936 -32.757  -5.824  1.00 94.63      A    C  
ATOM   4575  CG  ASN A 582      -6.110 -34.213  -5.442  1.00 93.70      A    C  
ATOM   4576  ND2 ASN A 582      -5.169 -35.060  -5.802  1.00 87.78      A    N  
ATOM   4577  OD1 ASN A 582      -7.080 -34.624  -4.822  1.00 89.40      A    O  
ATOM   4578  N   PRO A 583      -9.470 -32.453  -5.027  1.00 95.48      A    N  
ATOM   4579  CA  PRO A 583     -10.413 -32.400  -3.917  1.00 95.21      A    C  
ATOM   4580  C   PRO A 583      -9.958 -33.169  -2.681  1.00 94.62      A    C  
ATOM   4581  O   PRO A 583     -10.188 -32.694  -1.576  1.00 93.55      A    O  
ATOM   4582  CB  PRO A 583     -11.726 -32.966  -4.463  1.00 95.23      A    C  
ATOM   4583  CG  PRO A 583     -11.630 -32.687  -5.953  1.00 94.43      A    C  
ATOM   4584  CD  PRO A 583     -10.143 -32.882  -6.237  1.00 95.78      A    C  
ATOM   4585  N   LYS A 584      -9.272 -34.320  -2.837  1.00 93.80      A    N  
ATOM   4586  CA  LYS A 584      -8.812 -35.113  -1.687  1.00 92.94      A    C  
ATOM   4587  C   LYS A 584      -7.790 -34.370  -0.833  1.00 92.49      A    C  
ATOM   4588  O   LYS A 584      -7.861 -34.426   0.389  1.00 90.24      A    O  
ATOM   4589  CB  LYS A 584      -8.194 -36.441  -2.153  1.00 92.04      A    C  
ATOM   4590  CG  LYS A 584      -9.213 -37.415  -2.746  1.00 85.57      A    C  
ATOM   4591  CD  LYS A 584      -8.513 -38.741  -3.028  1.00 77.19      A    C  
ATOM   4592  CE  LYS A 584      -9.490 -39.781  -3.566  1.00 68.43      A    C  
ATOM   4593  NZ  LYS A 584      -8.818 -41.081  -3.770  1.00 59.74      A    N1+
ATOM   4594  N   ALA A 585      -6.876 -33.663  -1.465  1.00 92.40      A    N  
ATOM   4595  CA  ALA A 585      -5.879 -32.873  -0.751  1.00 91.71      A    C  
ATOM   4596  C   ALA A 585      -6.515 -31.626  -0.097  1.00 91.53      A    C  
ATOM   4597  O   ALA A 585      -6.221 -31.301   1.057  1.00 90.05      A    O  
ATOM   4598  CB  ALA A 585      -4.774 -32.488  -1.729  1.00 90.91      A    C  
ATOM   4599  N   LEU A 586      -7.399 -30.947  -0.824  1.00 92.77      A    N  
ATOM   4600  CA  LEU A 586      -7.998 -29.691  -0.379  1.00 92.82      A    C  
ATOM   4601  C   LEU A 586      -9.076 -29.890   0.701  1.00 92.40      A    C  
ATOM   4602  O   LEU A 586      -9.151 -29.087   1.632  1.00 91.60      A    O  
ATOM   4603  CB  LEU A 586      -8.572 -28.948  -1.600  1.00 93.46      A    C  
ATOM   4604  CG  LEU A 586      -7.524 -28.503  -2.632  1.00 93.14      A    C  
ATOM   4605  CD1 LEU A 586      -8.233 -27.959  -3.879  1.00 92.12      A    C  
ATOM   4606  CD2 LEU A 586      -6.594 -27.410  -2.099  1.00 91.66      A    C  
ATOM   4607  N   SER A 587      -9.864 -30.968   0.634  1.00 92.71      A    N  
ATOM   4608  CA  SER A 587     -10.977 -31.230   1.554  1.00 92.53      A    C  
ATOM   4609  C   SER A 587     -10.557 -31.393   3.017  1.00 92.14      A    C  
ATOM   4610  O   SER A 587     -11.379 -31.216   3.907  1.00 91.10      A    O  
ATOM   4611  CB  SER A 587     -11.735 -32.482   1.128  1.00 92.28      A    C  
ATOM   4612  OG  SER A 587     -10.918 -33.633   1.236  1.00 88.47      A    O  
ATOM   4613  N   LYS A 588      -9.280 -31.656   3.281  1.00 90.57      A    N  
ATOM   4614  CA  LYS A 588      -8.720 -31.703   4.633  1.00 89.32      A    C  
ATOM   4615  C   LYS A 588      -8.781 -30.355   5.349  1.00 89.27      A    C  
ATOM   4616  O   LYS A 588      -8.799 -30.306   6.575  1.00 86.70      A    O  
ATOM   4617  CB  LYS A 588      -7.267 -32.191   4.582  1.00 88.00      A    C  
ATOM   4618  CG  LYS A 588      -7.193 -33.622   4.040  1.00 84.45      A    C  
ATOM   4619  CD  LYS A 588      -5.781 -34.185   4.180  1.00 76.01      A    C  
ATOM   4620  CE  LYS A 588      -5.818 -35.622   3.699  1.00 69.84      A    C  
ATOM   4621  NZ  LYS A 588      -4.595 -36.360   4.080  1.00 62.29      A    N1+
ATOM   4622  N   GLN A 589      -8.808 -29.270   4.587  1.00 90.22      A    N  
ATOM   4623  CA  GLN A 589      -8.966 -27.934   5.139  1.00 90.44      A    C  
ATOM   4624  C   GLN A 589     -10.464 -27.587   5.199  1.00 91.59      A    C  
ATOM   4625  O   GLN A 589     -11.133 -27.627   4.167  1.00 91.71      A    O  
ATOM   4626  CB  GLN A 589      -8.125 -26.951   4.310  1.00 89.71      A    C  
ATOM   4627  CG  GLN A 589      -7.785 -25.653   5.062  1.00 84.42      A    C  
ATOM   4628  CD  GLN A 589      -8.916 -24.640   5.138  1.00 81.18      A    C  
ATOM   4629  NE2 GLN A 589      -8.799 -23.629   5.979  1.00 69.98      A    N  
ATOM   4630  OE1 GLN A 589      -9.921 -24.705   4.460  1.00 72.53      A    O  
ATOM   4631  N   PRO A 590     -11.007 -27.214   6.368  1.00 91.51      A    N  
ATOM   4632  CA  PRO A 590     -12.455 -27.043   6.538  1.00 91.97      A    C  
ATOM   4633  C   PRO A 590     -13.107 -26.063   5.558  1.00 93.26      A    C  
ATOM   4634  O   PRO A 590     -14.202 -26.311   5.057  1.00 93.19      A    O  
ATOM   4635  CB  PRO A 590     -12.631 -26.574   7.986  1.00 90.62      A    C  
ATOM   4636  CG  PRO A 590     -11.431 -27.189   8.708  1.00 88.21      A    C  
ATOM   4637  CD  PRO A 590     -10.334 -27.132   7.650  1.00 90.68      A    C  
ATOM   4638  N   LEU A 591     -12.427 -24.955   5.239  1.00 93.12      A    N  
ATOM   4639  CA  LEU A 591     -12.955 -23.946   4.316  1.00 93.70      A    C  
ATOM   4640  C   LEU A 591     -13.043 -24.479   2.875  1.00 94.62      A    C  
ATOM   4641  O   LEU A 591     -14.026 -24.244   2.182  1.00 94.45      A    O  
ATOM   4642  CB  LEU A 591     -12.057 -22.717   4.415  1.00 93.01      A    C  
ATOM   4643  CG  LEU A 591     -12.488 -21.550   3.503  1.00 89.40      A    C  
ATOM   4644  CD1 LEU A 591     -13.877 -21.026   3.864  1.00 87.11      A    C  
ATOM   4645  CD2 LEU A 591     -11.474 -20.417   3.670  1.00 87.00      A    C  
ATOM   4646  N   TRP A 592     -12.030 -25.223   2.438  1.00 94.31      A    N  
ATOM   4647  CA  TRP A 592     -12.034 -25.905   1.147  1.00 94.87      A    C  
ATOM   4648  C   TRP A 592     -13.050 -27.041   1.111  1.00 95.35      A    C  
ATOM   4649  O   TRP A 592     -13.702 -27.225   0.083  1.00 95.08      A    O  
ATOM   4650  CB  TRP A 592     -10.634 -26.411   0.818  1.00 94.77      A    C  
ATOM   4651  CG  TRP A 592      -9.742 -25.346   0.271  1.00 94.41      A    C  
ATOM   4652  CD1 TRP A 592      -8.864 -24.601   0.973  1.00 93.27      A    C  
ATOM   4653  CD2 TRP A 592      -9.676 -24.877  -1.111  1.00 94.07      A    C  
ATOM   4654  CE2 TRP A 592      -8.711 -23.833  -1.169  1.00 93.58      A    C  
ATOM   4655  CE3 TRP A 592     -10.329 -25.232  -2.305  1.00 93.61      A    C  
ATOM   4656  NE1 TRP A 592      -8.240 -23.692   0.117  1.00 93.05      A    N  
ATOM   4657  CZ2 TRP A 592      -8.411 -23.160  -2.370  1.00 92.96      A    C  
ATOM   4658  CZ3 TRP A 592     -10.026 -24.565  -3.509  1.00 92.90      A    C  
ATOM   4659  CH2 TRP A 592      -9.081 -23.542  -3.533  1.00 92.69      A    C  
ATOM   4660  N   ASN A 593     -13.257 -27.744   2.220  1.00 94.54      A    N  
ATOM   4661  CA  ASN A 593     -14.315 -28.747   2.334  1.00 94.88      A    C  
ATOM   4662  C   ASN A 593     -15.700 -28.108   2.098  1.00 95.46      A    C  
ATOM   4663  O   ASN A 593     -16.463 -28.587   1.258  1.00 95.51      A    O  
ATOM   4664  CB  ASN A 593     -14.204 -29.438   3.696  1.00 94.51      A    C  
ATOM   4665  CG  ASN A 593     -15.127 -30.638   3.764  1.00 93.75      A    C  
ATOM   4666  ND2 ASN A 593     -14.585 -31.829   3.612  1.00 85.54      A    N  
ATOM   4667  OD1 ASN A 593     -16.330 -30.512   3.913  1.00 86.78      A    O  
ATOM   4668  N   HIS A 594     -15.986 -26.978   2.735  1.00 95.90      A    N  
ATOM   4669  CA  HIS A 594     -17.207 -26.220   2.478  1.00 96.22      A    C  
ATOM   4670  C   HIS A 594     -17.330 -25.758   1.021  1.00 96.79      A    C  
ATOM   4671  O   HIS A 594     -18.414 -25.858   0.433  1.00 96.55      A    O  
ATOM   4672  CB  HIS A 594     -17.283 -25.001   3.408  1.00 95.77      A    C  
ATOM   4673  CG  HIS A 594     -17.664 -25.344   4.820  1.00 90.82      A    C  
ATOM   4674  CD2 HIS A 594     -16.956 -25.086   5.963  1.00 75.85      A    C  
ATOM   4675  ND1 HIS A 594     -18.835 -25.967   5.206  1.00 75.58      A    N  
ATOM   4676  CE1 HIS A 594     -18.824 -26.080   6.543  1.00 78.77      A    C  
ATOM   4677  NE2 HIS A 594     -17.702 -25.558   7.039  1.00 81.41      A    N  
ATOM   4678  N   LEU A 595     -16.241 -25.293   0.406  1.00 96.75      A    N  
ATOM   4679  CA  LEU A 595     -16.248 -24.890  -0.999  1.00 97.12      A    C  
ATOM   4680  C   LEU A 595     -16.551 -26.075  -1.922  1.00 97.32      A    C  
ATOM   4681  O   LEU A 595     -17.416 -25.965  -2.796  1.00 97.13      A    O  
ATOM   4682  CB  LEU A 595     -14.912 -24.195  -1.333  1.00 96.87      A    C  
ATOM   4683  CG  LEU A 595     -14.841 -23.646  -2.771  1.00 95.38      A    C  
ATOM   4684  CD1 LEU A 595     -13.911 -22.439  -2.821  1.00 89.81      A    C  
ATOM   4685  CD2 LEU A 595     -14.276 -24.673  -3.770  1.00 89.63      A    C  
ATOM   4686  N   LEU A 596     -15.889 -27.207  -1.714  1.00 97.02      A    N  
ATOM   4687  CA  LEU A 596     -16.082 -28.411  -2.524  1.00 97.07      A    C  
ATOM   4688  C   LEU A 596     -17.506 -28.959  -2.392  1.00 97.19      A    C  
ATOM   4689  O   LEU A 596     -18.129 -29.262  -3.407  1.00 96.75      A    O  
ATOM   4690  CB  LEU A 596     -15.049 -29.469  -2.103  1.00 96.57      A    C  
ATOM   4691  CG  LEU A 596     -13.601 -29.144  -2.536  1.00 95.63      A    C  
ATOM   4692  CD1 LEU A 596     -12.644 -30.086  -1.816  1.00 94.36      A    C  
ATOM   4693  CD2 LEU A 596     -13.406 -29.320  -4.038  1.00 93.97      A    C  
ATOM   4694  N   ASN A 597     -18.044 -28.998  -1.182  1.00 96.91      A    N  
ATOM   4695  CA  ASN A 597     -19.432 -29.396  -0.949  1.00 96.78      A    C  
ATOM   4696  C   ASN A 597     -20.414 -28.437  -1.620  1.00 97.03      A    C  
ATOM   4697  O   ASN A 597     -21.311 -28.888  -2.321  1.00 96.55      A    O  
ATOM   4698  CB  ASN A 597     -19.686 -29.519   0.565  1.00 96.20      A    C  
ATOM   4699  CG  ASN A 597     -19.077 -30.793   1.139  1.00 94.28      A    C  
ATOM   4700  ND2 ASN A 597     -18.521 -30.724   2.319  1.00 86.66      A    N  
ATOM   4701  OD1 ASN A 597     -19.101 -31.847   0.530  1.00 87.88      A    O  
ATOM   4702  N   TYR A 598     -20.189 -27.125  -1.520  1.00 97.23      A    N  
ATOM   4703  CA  TYR A 598     -21.017 -26.141  -2.204  1.00 97.53      A    C  
ATOM   4704  C   TYR A 598     -20.985 -26.325  -3.722  1.00 97.67      A    C  
ATOM   4705  O   TYR A 598     -22.037 -26.355  -4.366  1.00 97.38      A    O  
ATOM   4706  CB  TYR A 598     -20.573 -24.728  -1.812  1.00 97.74      A    C  
ATOM   4707  CG  TYR A 598     -21.377 -23.642  -2.507  1.00 97.81      A    C  
ATOM   4708  CD1 TYR A 598     -20.835 -22.924  -3.590  1.00 96.76      A    C  
ATOM   4709  CD2 TYR A 598     -22.694 -23.383  -2.083  1.00 96.95      A    C  
ATOM   4710  CE1 TYR A 598     -21.606 -21.944  -4.249  1.00 96.40      A    C  
ATOM   4711  CE2 TYR A 598     -23.472 -22.409  -2.735  1.00 96.53      A    C  
ATOM   4712  CZ  TYR A 598     -22.924 -21.696  -3.815  1.00 96.95      A    C  
ATOM   4713  OH  TYR A 598     -23.689 -20.756  -4.462  1.00 95.98      A    O  
ATOM   4714  N   TYR A 599     -19.817 -26.508  -4.328  1.00 97.61      A    N  
ATOM   4715  CA  TYR A 599     -19.698 -26.743  -5.764  1.00 97.91      A    C  
ATOM   4716  C   TYR A 599     -20.363 -28.056  -6.196  1.00 97.79      A    C  
ATOM   4717  O   TYR A 599     -20.988 -28.110  -7.250  1.00 97.13      A    O  
ATOM   4718  CB  TYR A 599     -18.225 -26.688  -6.200  1.00 98.08      A    C  
ATOM   4719  CG  TYR A 599     -17.708 -25.293  -6.511  1.00 98.01      A    C  
ATOM   4720  CD1 TYR A 599     -17.191 -25.004  -7.792  1.00 96.66      A    C  
ATOM   4721  CD2 TYR A 599     -17.743 -24.270  -5.541  1.00 96.48      A    C  
ATOM   4722  CE1 TYR A 599     -16.707 -23.715  -8.094  1.00 95.82      A    C  
ATOM   4723  CE2 TYR A 599     -17.269 -22.980  -5.836  1.00 96.09      A    C  
ATOM   4724  CZ  TYR A 599     -16.749 -22.703  -7.109  1.00 96.90      A    C  
ATOM   4725  OH  TYR A 599     -16.289 -21.440  -7.398  1.00 95.82      A    O  
ATOM   4726  N   LYS A 600     -20.291 -29.099  -5.356  1.00 97.27      A    N  
ATOM   4727  CA  LYS A 600     -20.965 -30.379  -5.575  1.00 96.98      A    C  
ATOM   4728  C   LYS A 600     -22.482 -30.238  -5.517  1.00 96.96      A    C  
ATOM   4729  O   LYS A 600     -23.169 -30.698  -6.424  1.00 96.20      A    O  
ATOM   4730  CB  LYS A 600     -20.417 -31.400  -4.560  1.00 96.19      A    C  
ATOM   4731  CG  LYS A 600     -20.839 -32.836  -4.890  1.00 90.88      A    C  
ATOM   4732  CD  LYS A 600     -20.120 -33.813  -3.938  1.00 86.47      A    C  
ATOM   4733  CE  LYS A 600     -20.427 -35.272  -4.312  1.00 77.87      A    C  
ATOM   4734  NZ  LYS A 600     -19.613 -36.214  -3.519  1.00 70.23      A    N1+
ATOM   4735  N   GLU A 601     -23.013 -29.534  -4.518  1.00 96.82      A    N  
ATOM   4736  CA  GLU A 601     -24.444 -29.219  -4.403  1.00 96.57      A    C  
ATOM   4737  C   GLU A 601     -24.958 -28.400  -5.587  1.00 96.65      A    C  
ATOM   4738  O   GLU A 601     -26.064 -28.616  -6.081  1.00 95.76      A    O  
ATOM   4739  CB  GLU A 601     -24.694 -28.437  -3.113  1.00 95.51      A    C  
ATOM   4740  CG  GLU A 601     -24.635 -29.296  -1.852  1.00 83.78      A    C  
ATOM   4741  CD  GLU A 601     -24.763 -28.472  -0.564  1.00 79.15      A    C  
ATOM   4742  OE1 GLU A 601     -24.648 -29.091   0.519  1.00 72.53      A    O  
ATOM   4743  OE2 GLU A 601     -24.970 -27.238  -0.655  1.00 73.74      A    O1-
ATOM   4744  N   GLN A 602     -24.147 -27.467  -6.085  1.00 97.20      A    N  
ATOM   4745  CA  GLN A 602     -24.459 -26.672  -7.270  1.00 97.40      A    C  
ATOM   4746  C   GLN A 602     -24.262 -27.443  -8.589  1.00 97.51      A    C  
ATOM   4747  O   GLN A 602     -24.526 -26.876  -9.651  1.00 96.60      A    O  
ATOM   4748  CB  GLN A 602     -23.661 -25.361  -7.258  1.00 97.36      A    C  
ATOM   4749  CG  GLN A 602     -23.994 -24.424  -6.075  1.00 96.24      A    C  
ATOM   4750  CD  GLN A 602     -25.478 -24.115  -5.947  1.00 95.87      A    C  
ATOM   4751  NE2 GLN A 602     -26.054 -24.270  -4.777  1.00 86.08      A    N  
ATOM   4752  OE1 GLN A 602     -26.156 -23.740  -6.900  1.00 87.97      A    O  
ATOM   4753  N   LYS A 603     -23.827 -28.697  -8.550  1.00 97.15      A    N  
ATOM   4754  CA  LYS A 603     -23.529 -29.573  -9.699  1.00 97.21      A    C  
ATOM   4755  C   LYS A 603     -22.448 -29.011 -10.630  1.00 97.54      A    C  
ATOM   4756  O   LYS A 603     -22.499 -29.181 -11.853  1.00 96.62      A    O  
ATOM   4757  CB  LYS A 603     -24.806 -29.953 -10.452  1.00 96.88      A    C  
ATOM   4758  CG  LYS A 603     -25.871 -30.586  -9.550  1.00 95.02      A    C  
ATOM   4759  CD  LYS A 603     -27.039 -31.064 -10.408  1.00 88.95      A    C  
ATOM   4760  CE  LYS A 603     -28.051 -31.772  -9.523  1.00 82.31      A    C  
ATOM   4761  NZ  LYS A 603     -29.110 -32.399 -10.340  1.00 70.98      A    N1+
ATOM   4762  N   VAL A 604     -21.463 -28.326 -10.050  1.00 97.70      A    N  
ATOM   4763  CA  VAL A 604     -20.343 -27.707 -10.771  1.00 98.05      A    C  
ATOM   4764  C   VAL A 604     -18.983 -28.251 -10.318  1.00 98.23      A    C  
ATOM   4765  O   VAL A 604     -17.945 -27.702 -10.674  1.00 97.78      A    O  
ATOM   4766  CB  VAL A 604     -20.409 -26.165 -10.747  1.00 97.77      A    C  
ATOM   4767  CG1 VAL A 604     -21.673 -25.646 -11.458  1.00 96.46      A    C  
ATOM   4768  CG2 VAL A 604     -20.386 -25.599  -9.322  1.00 95.98      A    C  
ATOM   4769  N   LEU A 605     -18.954 -29.332  -9.542  1.00 98.04      A    N  
ATOM   4770  CA  LEU A 605     -17.753 -30.135  -9.333  1.00 98.02      A    C  
ATOM   4771  C   LEU A 605     -17.666 -31.156 -10.474  1.00 98.01      A    C  
ATOM   4772  O   LEU A 605     -18.477 -32.079 -10.529  1.00 97.31      A    O  
ATOM   4773  CB  LEU A 605     -17.815 -30.805  -7.950  1.00 97.63      A    C  
ATOM   4774  CG  LEU A 605     -16.552 -31.628  -7.611  1.00 96.36      A    C  
ATOM   4775  CD1 LEU A 605     -15.364 -30.730  -7.288  1.00 93.08      A    C  
ATOM   4776  CD2 LEU A 605     -16.805 -32.495  -6.381  1.00 92.53      A    C  
ATOM   4777  N   VAL A 606     -16.727 -30.952 -11.398  1.00 98.01      A    N  
ATOM   4778  CA  VAL A 606     -16.695 -31.669 -12.678  1.00 98.06      A    C  
ATOM   4779  C   VAL A 606     -15.330 -32.294 -12.979  1.00 98.01      A    C  
ATOM   4780  O   VAL A 606     -14.293 -31.852 -12.495  1.00 97.37      A    O  
ATOM   4781  CB  VAL A 606     -17.159 -30.791 -13.850  1.00 97.63      A    C  
ATOM   4782  CG1 VAL A 606     -18.609 -30.321 -13.676  1.00 95.55      A    C  
ATOM   4783  CG2 VAL A 606     -16.270 -29.561 -14.061  1.00 95.26      A    C  
ATOM   4784  N   GLU A 607     -15.352 -33.315 -13.834  1.00 97.69      A    N  
ATOM   4785  CA  GLU A 607     -14.173 -34.031 -14.293  1.00 97.21      A    C  
ATOM   4786  C   GLU A 607     -14.320 -34.491 -15.747  1.00 97.26      A    C  
ATOM   4787  O   GLU A 607     -15.352 -34.289 -16.401  1.00 95.31      A    O  
ATOM   4788  CB  GLU A 607     -13.886 -35.223 -13.354  1.00 94.42      A    C  
ATOM   4789  CG  GLU A 607     -15.017 -36.253 -13.324  1.00 89.61      A    C  
ATOM   4790  CD  GLU A 607     -14.655 -37.512 -12.507  1.00 91.51      A    C  
ATOM   4791  OE1 GLU A 607     -15.042 -38.614 -12.964  1.00 84.86      A    O  
ATOM   4792  OE2 GLU A 607     -14.005 -37.362 -11.451  1.00 86.90      A    O1-
ATOM   4793  N   GLY A 608     -13.279 -35.130 -16.269  1.00 96.27      A    N  
ATOM   4794  CA  GLY A 608     -13.237 -35.655 -17.624  1.00 95.95      A    C  
ATOM   4795  C   GLY A 608     -12.698 -34.648 -18.648  1.00 96.60      A    C  
ATOM   4796  O   GLY A 608     -12.116 -33.630 -18.273  1.00 94.90      A    O  
ATOM   4797  N   PRO A 609     -12.842 -34.918 -19.954  1.00 96.44      A    N  
ATOM   4798  CA  PRO A 609     -12.385 -34.003 -20.990  1.00 96.09      A    C  
ATOM   4799  C   PRO A 609     -13.162 -32.685 -20.956  1.00 96.18      A    C  
ATOM   4800  O   PRO A 609     -14.385 -32.693 -20.813  1.00 94.40      A    O  
ATOM   4801  CB  PRO A 609     -12.595 -34.740 -22.313  1.00 94.74      A    C  
ATOM   4802  CG  PRO A 609     -12.750 -36.208 -21.915  1.00 92.07      A    C  
ATOM   4803  CD  PRO A 609     -13.390 -36.124 -20.535  1.00 95.42      A    C  
ATOM   4804  N   LEU A 610     -12.493 -31.547 -21.210  1.00 95.09      A    N  
ATOM   4805  CA  LEU A 610     -13.154 -30.232 -21.235  1.00 94.86      A    C  
ATOM   4806  C   LEU A 610     -14.321 -30.130 -22.231  1.00 94.62      A    C  
ATOM   4807  O   LEU A 610     -15.230 -29.313 -22.046  1.00 92.56      A    O  
ATOM   4808  CB  LEU A 610     -12.113 -29.141 -21.579  1.00 94.11      A    C  
ATOM   4809  CG  LEU A 610     -11.058 -28.882 -20.491  1.00 93.13      A    C  
ATOM   4810  CD1 LEU A 610     -10.057 -27.845 -21.007  1.00 90.61      A    C  
ATOM   4811  CD2 LEU A 610     -11.682 -28.343 -19.199  1.00 89.95      A    C  
ATOM   4812  N   ASN A 611     -14.309 -30.950 -23.270  1.00 94.31      A    N  
ATOM   4813  CA  ASN A 611     -15.353 -30.997 -24.297  1.00 93.28      A    C  
ATOM   4814  C   ASN A 611     -16.558 -31.843 -23.864  1.00 93.99      A    C  
ATOM   4815  O   ASN A 611     -17.601 -31.764 -24.499  1.00 89.88      A    O  
ATOM   4816  CB  ASN A 611     -14.750 -31.555 -25.597  1.00 90.43      A    C  
ATOM   4817  CG  ASN A 611     -13.460 -30.876 -26.061  1.00 82.25      A    C  
ATOM   4818  ND2 ASN A 611     -12.854 -31.398 -27.113  1.00 70.92      A    N  
ATOM   4819  OD1 ASN A 611     -12.965 -29.924 -25.500  1.00 70.95      A    O  
ATOM   4820  N   ASN A 612     -16.404 -32.658 -22.837  1.00 93.70      A    N  
ATOM   4821  CA  ASN A 612     -17.428 -33.545 -22.310  1.00 94.09      A    C  
ATOM   4822  C   ASN A 612     -17.295 -33.647 -20.788  1.00 94.72      A    C  
ATOM   4823  O   ASN A 612     -16.979 -34.706 -20.232  1.00 92.00      A    O  
ATOM   4824  CB  ASN A 612     -17.329 -34.907 -23.030  1.00 91.91      A    C  
ATOM   4825  CG  ASN A 612     -18.538 -35.776 -22.747  1.00 87.52      A    C  
ATOM   4826  ND2 ASN A 612     -18.414 -37.072 -22.913  1.00 77.54      A    N  
ATOM   4827  OD1 ASN A 612     -19.605 -35.321 -22.414  1.00 79.26      A    O  
ATOM   4828  N   LEU A 613     -17.453 -32.496 -20.131  1.00 95.39      A    N  
ATOM   4829  CA  LEU A 613     -17.401 -32.414 -18.681  1.00 95.77      A    C  
ATOM   4830  C   LEU A 613     -18.592 -33.153 -18.074  1.00 95.73      A    C  
ATOM   4831  O   LEU A 613     -19.734 -32.945 -18.470  1.00 93.81      A    O  
ATOM   4832  CB  LEU A 613     -17.396 -30.943 -18.233  1.00 95.15      A    C  
ATOM   4833  CG  LEU A 613     -16.082 -30.190 -18.543  1.00 94.82      A    C  
ATOM   4834  CD1 LEU A 613     -16.247 -28.709 -18.216  1.00 92.89      A    C  
ATOM   4835  CD2 LEU A 613     -14.912 -30.734 -17.732  1.00 92.90      A    C  
ATOM   4836  N   ARG A 614     -18.314 -33.963 -17.072  1.00 96.46      A    N  
ATOM   4837  CA  ARG A 614     -19.314 -34.686 -16.291  1.00 96.26      A    C  
ATOM   4838  C   ARG A 614     -19.190 -34.322 -14.824  1.00 96.78      A    C  
ATOM   4839  O   ARG A 614     -18.113 -33.956 -14.362  1.00 95.51      A    O  
ATOM   4840  CB  ARG A 614     -19.195 -36.188 -16.556  1.00 94.20      A    C  
ATOM   4841  CG  ARG A 614     -17.840 -36.773 -16.098  1.00 86.56      A    C  
ATOM   4842  CD  ARG A 614     -17.714 -38.240 -16.466  1.00 84.77      A    C  
ATOM   4843  NE  ARG A 614     -16.496 -38.820 -15.882  1.00 73.99      A    N  
ATOM   4844  CZ  ARG A 614     -15.876 -39.933 -16.238  1.00 67.25      A    C  
ATOM   4845  NH1 ARG A 614     -16.298 -40.657 -17.240  1.00 60.04      A    N1+
ATOM   4846  NH2 ARG A 614     -14.829 -40.303 -15.578  1.00 58.61      A    N  
ATOM   4847  N   GLU A 615     -20.279 -34.455 -14.084  1.00 96.42      A    N  
ATOM   4848  CA  GLU A 615     -20.252 -34.287 -12.644  1.00 96.25      A    C  
ATOM   4849  C   GLU A 615     -19.330 -35.338 -12.003  1.00 96.08      A    C  
ATOM   4850  O   GLU A 615     -19.375 -36.520 -12.355  1.00 93.82      A    O  
ATOM   4851  CB  GLU A 615     -21.690 -34.336 -12.100  1.00 95.12      A    C  
ATOM   4852  CG  GLU A 615     -21.789 -33.880 -10.641  1.00 87.00      A    C  
ATOM   4853  CD  GLU A 615     -23.234 -33.774 -10.122  1.00 87.07      A    C  
ATOM   4854  OE1 GLU A 615     -23.397 -33.486  -8.911  1.00 79.53      A    O  
ATOM   4855  OE2 GLU A 615     -24.193 -33.945 -10.910  1.00 82.76      A    O1-
ATOM   4856  N   SER A 616     -18.468 -34.897 -11.111  1.00 95.29      A    N  
ATOM   4857  CA  SER A 616     -17.560 -35.796 -10.415  1.00 94.37      A    C  
ATOM   4858  C   SER A 616     -18.274 -36.478  -9.255  1.00 93.35      A    C  
ATOM   4859  O   SER A 616     -18.836 -35.836  -8.371  1.00 90.21      A    O  
ATOM   4860  CB  SER A 616     -16.317 -35.061  -9.915  1.00 93.17      A    C  
ATOM   4861  OG  SER A 616     -15.417 -36.003  -9.363  1.00 88.74      A    O  
ATOM   4862  N   LEU A 617     -18.178 -37.803  -9.228  1.00 91.95      A    N  
ATOM   4863  CA  LEU A 617     -18.646 -38.628  -8.123  1.00 90.48      A    C  
ATOM   4864  C   LEU A 617     -17.587 -38.798  -7.025  1.00 89.60      A    C  
ATOM   4865  O   LEU A 617     -17.759 -39.602  -6.112  1.00 83.70      A    O  
ATOM   4866  CB  LEU A 617     -19.129 -39.984  -8.675  1.00 87.68      A    C  
ATOM   4867  CG  LEU A 617     -20.299 -39.884  -9.674  1.00 83.90      A    C  
ATOM   4868  CD1 LEU A 617     -20.625 -41.288 -10.189  1.00 77.51      A    C  
ATOM   4869  CD2 LEU A 617     -21.557 -39.299  -9.036  1.00 78.05      A    C  
ATOM   4870  N   MET A 618     -16.479 -38.062  -7.118  1.00 88.14      A    N  
ATOM   4871  CA  MET A 618     -15.365 -38.163  -6.183  1.00 86.66      A    C  
ATOM   4872  C   MET A 618     -15.842 -37.919  -4.747  1.00 85.80      A    C  
ATOM   4873  O   MET A 618     -16.475 -36.898  -4.443  1.00 81.90      A    O  
ATOM   4874  CB  MET A 618     -14.262 -37.186  -6.597  1.00 82.51      A    C  
ATOM   4875  CG  MET A 618     -12.944 -37.464  -5.884  1.00 79.55      A    C  
ATOM   4876  SD  MET A 618     -11.620 -36.389  -6.509  1.00 78.28      A    S  
ATOM   4877  CE  MET A 618     -10.173 -37.184  -5.814  1.00 70.27      A    C  
ATOM   4878  N   GLN A 619     -15.540 -38.870  -3.889  1.00 86.82      A    N  
ATOM   4879  CA  GLN A 619     -15.746 -38.712  -2.460  1.00 85.54      A    C  
ATOM   4880  C   GLN A 619     -14.499 -38.087  -1.844  1.00 84.76      A    C  
ATOM   4881  O   GLN A 619     -13.364 -38.447  -2.184  1.00 77.97      A    O  
ATOM   4882  CB  GLN A 619     -16.117 -40.042  -1.801  1.00 81.18      A    C  
ATOM   4883  CG  GLN A 619     -17.482 -40.556  -2.288  1.00 73.57      A    C  
ATOM   4884  CD  GLN A 619     -17.978 -41.763  -1.489  1.00 66.84      A    C  
ATOM   4885  NE2 GLN A 619     -19.186 -42.221  -1.737  1.00 58.46      A    N  
ATOM   4886  OE1 GLN A 619     -17.312 -42.313  -0.636  1.00 60.42      A    O  
ATOM   4887  N   PHE A 620     -14.741 -37.140  -0.952  1.00 84.88      A    N  
ATOM   4888  CA  PHE A 620     -13.739 -36.497  -0.128  1.00 83.55      A    C  
ATOM   4889  C   PHE A 620     -14.309 -36.382   1.284  1.00 80.88      A    C  
ATOM   4890  O   PHE A 620     -15.532 -36.359   1.473  1.00 72.48      A    O  
ATOM   4891  CB  PHE A 620     -13.338 -35.145  -0.741  1.00 80.92      A    C  
ATOM   4892  CG  PHE A 620     -14.484 -34.264  -1.169  1.00 87.15      A    C  
ATOM   4893  CD1 PHE A 620     -14.917 -34.262  -2.516  1.00 82.37      A    C  
ATOM   4894  CD2 PHE A 620     -15.139 -33.445  -0.245  1.00 84.49      A    C  
ATOM   4895  CE1 PHE A 620     -15.985 -33.456  -2.918  1.00 82.97      A    C  
ATOM   4896  CE2 PHE A 620     -16.214 -32.640  -0.642  1.00 84.02      A    C  
ATOM   4897  CZ  PHE A 620     -16.645 -32.642  -1.980  1.00 87.58      A    C  
ATOM   4898  N   SER A 621     -13.405 -36.422   2.256  1.00 77.14      A    N  
ATOM   4899  CA  SER A 621     -13.727 -36.376   3.684  1.00 76.16      A    C  
ATOM   4900  C   SER A 621     -14.177 -35.002   4.147  1.00 71.78      A    C  
ATOM   4901  O   SER A 621     -13.631 -34.003   3.632  1.00 64.33      A    O  
ATOM   4902  CB  SER A 621     -12.524 -36.835   4.499  1.00 67.08      A    C  
ATOM   4903  OG  SER A 621     -11.369 -36.161   4.029  1.00 60.10      A    O  
ATOM   4904  OXT SER A 621     -15.054 -34.976   5.061  1.00 58.15      A    O1-
TER   
ATOM   4905  N   LYS B   1      47.680  15.163  31.065  1.00 13.98      B    N  
ATOM   4906  CA  LYS B   1      46.862  14.902  29.865  1.00 17.14      B    C  
ATOM   4907  C   LYS B   1      45.439  14.629  30.354  1.00 17.59      B    C  
ATOM   4908  O   LYS B   1      45.190  13.556  30.877  1.00 16.82      B    O  
ATOM   4909  CB  LYS B   1      47.419  13.713  29.062  1.00 16.78      B    C  
ATOM   4910  CG  LYS B   1      48.700  14.032  28.269  1.00 15.66      B    C  
ATOM   4911  CD  LYS B   1      49.214  12.798  27.524  1.00 15.92      B    C  
ATOM   4912  CE  LYS B   1      50.423  13.125  26.620  1.00 13.88      B    C  
ATOM   4913  NZ  LYS B   1      50.976  11.922  25.956  1.00 14.24      B    N1+
ATOM   4914  N   GLN B   2      44.571  15.656  30.331  1.00 18.17      B    N  
ATOM   4915  CA  GLN B   2      43.230  15.565  30.907  1.00 20.32      B    C  
ATOM   4916  C   GLN B   2      42.321  14.769  29.961  1.00 20.30      B    C  
ATOM   4917  O   GLN B   2      42.027  15.232  28.861  1.00 20.21      B    O  
ATOM   4918  CB  GLN B   2      42.667  16.972  31.158  1.00 20.12      B    C  
ATOM   4919  CG  GLN B   2      43.167  17.595  32.476  1.00 18.73      B    C  
ATOM   4920  CD  GLN B   2      42.664  19.034  32.686  1.00 17.87      B    C  
ATOM   4921  NE2 GLN B   2      42.630  19.517  33.910  1.00 18.59      B    N  
ATOM   4922  OE1 GLN B   2      42.328  19.746  31.761  1.00 16.30      B    O  
ATOM   4923  N   GLU B   3      41.912  13.568  30.368  1.00 17.77      B    N  
ATOM   4924  CA  GLU B   3      40.967  12.748  29.617  1.00 18.02      B    C  
ATOM   4925  C   GLU B   3      39.590  13.418  29.603  1.00 17.90      B    C  
ATOM   4926  O   GLU B   3      38.922  13.538  30.634  1.00 16.93      B    O  
ATOM   4927  CB  GLU B   3      40.894  11.337  30.206  1.00 17.37      B    C  
ATOM   4928  CG  GLU B   3      42.129  10.504  29.851  1.00 15.91      B    C  
ATOM   4929  CD  GLU B   3      42.061   9.072  30.404  1.00 15.15      B    C  
ATOM   4930  OE1 GLU B   3      42.604   8.178  29.721  1.00 12.84      B    O  
ATOM   4931  OE2 GLU B   3      41.482   8.910  31.505  1.00 16.14      B    O1-
ATOM   4932  N   LEU B   4      39.203  13.914  28.430  1.00 18.59      B    N  
ATOM   4933  CA  LEU B   4      37.893  14.511  28.202  1.00 19.25      B    C  
ATOM   4934  C   LEU B   4      36.814  13.428  28.368  1.00 18.90      B    C  
ATOM   4935  O   LEU B   4      36.595  12.609  27.479  1.00 17.53      B    O  
ATOM   4936  CB  LEU B   4      37.872  15.146  26.798  1.00 17.81      B    C  
ATOM   4937  CG  LEU B   4      38.455  16.571  26.787  1.00 16.37      B    C  
ATOM   4938  CD1 LEU B   4      38.932  16.950  25.379  1.00 16.20      B    C
[truncated: 57,198 more chars]
