# Supplementary material for: Structure of the Nmd4-Upf1 complex supports conservation of the nonsense-mediated mRNA decay pathway between yeast and humans
Source: PLoS Biol. 2024 Sep 27;22(9):e3002821. doi: 10.1371/journal.pbio.3002821 (PMC11463774; doi:10.1371/journal.pbio.3002821)
Supplement: S4 File — (PDB) [file pbio.3002821.s029.pdb]

ATOM      1  N   MET A   1      -6.715  -6.203  21.777  1.00 72.06      A    N  
ATOM      2  CA  MET A   1      -5.562  -5.908  22.663  1.00 80.91      A    C  
ATOM      3  C   MET A   1      -5.717  -4.477  23.168  1.00 86.03      A    C  
ATOM      4  O   MET A   1      -5.992  -3.595  22.366  1.00 83.06      A    O  
ATOM      5  CB  MET A   1      -4.259  -6.109  21.886  1.00 70.87      A    C  
ATOM      6  CG  MET A   1      -3.012  -6.171  22.774  1.00 62.26      A    C  
ATOM      7  SD  MET A   1      -1.563  -6.699  21.825  1.00 56.15      A    S  
ATOM      8  CE  MET A   1      -0.316  -6.791  23.125  1.00 47.81      A    C  
ATOM      9  N   ARG A   2      -5.617  -4.262  24.476  1.00 91.61      A    N  
ATOM     10  CA  ARG A   2      -5.745  -2.939  25.117  1.00 92.86      A    C  
ATOM     11  C   ARG A   2      -4.380  -2.489  25.633  1.00 92.62      A    C  
ATOM     12  O   ARG A   2      -3.552  -3.338  25.973  1.00 90.37      A    O  
ATOM     13  CB  ARG A   2      -6.793  -2.968  26.247  1.00 91.30      A    C  
ATOM     14  CG  ARG A   2      -8.229  -3.241  25.751  1.00 85.92      A    C  
ATOM     15  CD  ARG A   2      -9.250  -3.163  26.895  1.00 84.77      A    C  
ATOM     16  NE  ARG A   2     -10.638  -3.402  26.425  1.00 77.09      A    N  
ATOM     17  CZ  ARG A   2     -11.756  -3.249  27.141  1.00 71.00      A    C  
ATOM     18  NH1 ARG A   2     -11.735  -2.920  28.402  1.00 63.12      A    N1+
ATOM     19  NH2 ARG A   2     -12.918  -3.416  26.595  1.00 63.43      A    N  
ATOM     20  N   TYR A   3      -4.143  -1.192  25.674  1.00 93.89      A    N  
ATOM     21  CA  TYR A   3      -2.909  -0.574  26.140  1.00 94.03      A    C  
ATOM     22  C   TYR A   3      -3.230   0.402  27.263  1.00 93.38      A    C  
ATOM     23  O   TYR A   3      -4.267   1.062  27.246  1.00 90.81      A    O  
ATOM     24  CB  TYR A   3      -2.199   0.136  24.977  1.00 93.91      A    C  
ATOM     25  CG  TYR A   3      -1.903  -0.772  23.804  1.00 94.69      A    C  
ATOM     26  CD1 TYR A   3      -0.707  -1.513  23.760  1.00 92.43      A    C  
ATOM     27  CD2 TYR A   3      -2.839  -0.895  22.756  1.00 92.88      A    C  
ATOM     28  CE1 TYR A   3      -0.448  -2.378  22.691  1.00 92.11      A    C  
ATOM     29  CE2 TYR A   3      -2.586  -1.765  21.675  1.00 92.65      A    C  
ATOM     30  CZ  TYR A   3      -1.392  -2.507  21.649  1.00 93.39      A    C  
ATOM     31  OH  TYR A   3      -1.146  -3.359  20.603  1.00 92.52      A    O  
ATOM     32  N   GLU A   4      -2.346   0.483  28.243  1.00 91.97      A    N  
ATOM     33  CA  GLU A   4      -2.560   1.355  29.395  1.00 91.17      A    C  
ATOM     34  C   GLU A   4      -2.437   2.837  28.998  1.00 91.35      A    C  
ATOM     35  O   GLU A   4      -3.240   3.672  29.406  1.00 88.86      A    O  
ATOM     36  CB  GLU A   4      -1.539   0.951  30.471  1.00 88.79      A    C  
ATOM     37  CG  GLU A   4      -2.010   1.309  31.872  1.00 79.47      A    C  
ATOM     38  CD  GLU A   4      -0.920   1.020  32.924  1.00 71.49      A    C  
ATOM     39  OE1 GLU A   4      -1.295   0.747  34.077  1.00 64.16      A    O  
ATOM     40  OE2 GLU A   4       0.271   1.183  32.595  1.00 64.20      A    O1-
ATOM     41  N   ASP A   5      -1.440   3.140  28.156  1.00 91.66      A    N  
ATOM     42  CA  ASP A   5      -1.237   4.435  27.512  1.00 91.72      A    C  
ATOM     43  C   ASP A   5      -0.398   4.305  26.233  1.00 92.98      A    C  
ATOM     44  O   ASP A   5       0.003   3.222  25.816  1.00 92.50      A    O  
ATOM     45  CB  ASP A   5      -0.578   5.412  28.504  1.00 88.98      A    C  
ATOM     46  CG  ASP A   5       0.902   5.135  28.764  1.00 87.15      A    C  
ATOM     47  OD1 ASP A   5       1.418   4.064  28.403  1.00 83.03      A    O  
ATOM     48  OD2 ASP A   5       1.552   6.021  29.357  1.00 82.09      A    O1-
ATOM     49  N   ALA A   6      -0.097   5.450  25.609  1.00 92.99      A    N  
ATOM     50  CA  ALA A   6       0.717   5.523  24.402  1.00 93.76      A    C  
ATOM     51  C   ALA A   6       2.211   5.209  24.630  1.00 93.88      A    C  
ATOM     52  O   ALA A   6       2.913   4.876  23.676  1.00 93.12      A    O  
ATOM     53  CB  ALA A   6       0.516   6.900  23.767  1.00 93.58      A    C  
ATOM     54  N   TYR A   7       2.721   5.259  25.873  1.00 93.28      A    N  
ATOM     55  CA  TYR A   7       4.081   4.805  26.180  1.00 92.62      A    C  
ATOM     56  C   TYR A   7       4.156   3.282  26.159  1.00 92.97      A    C  
ATOM     57  O   TYR A   7       5.071   2.728  25.556  1.00 92.19      A    O  
ATOM     58  CB  TYR A   7       4.562   5.331  27.536  1.00 91.35      A    C  
ATOM     59  CG  TYR A   7       4.866   6.804  27.561  1.00 89.52      A    C  
ATOM     60  CD1 TYR A   7       6.187   7.248  27.315  1.00 86.30      A    C  
ATOM     61  CD2 TYR A   7       3.862   7.751  27.857  1.00 86.40      A    C  
ATOM     62  CE1 TYR A   7       6.501   8.613  27.373  1.00 84.78      A    C  
ATOM     63  CE2 TYR A   7       4.167   9.123  27.907  1.00 84.24      A    C  
ATOM     64  CZ  TYR A   7       5.489   9.541  27.670  1.00 85.96      A    C  
ATOM     65  OH  TYR A   7       5.796  10.883  27.728  1.00 83.20      A    O  
ATOM     66  N   GLN A   8       3.181   2.581  26.737  1.00 92.73      A    N  
ATOM     67  CA  GLN A   8       3.092   1.130  26.622  1.00 92.77      A    C  
ATOM     68  C   GLN A   8       2.920   0.714  25.152  1.00 93.24      A    C  
ATOM     69  O   GLN A   8       3.585  -0.216  24.696  1.00 93.16      A    O  
ATOM     70  CB  GLN A   8       1.940   0.603  27.481  1.00 91.99      A    C  
ATOM     71  CG  GLN A   8       1.978  -0.926  27.563  1.00 89.22      A    C  
ATOM     72  CD  GLN A   8       0.767  -1.505  28.306  1.00 87.76      A    C  
ATOM     73  NE2 GLN A   8       0.956  -2.461  29.176  1.00 81.10      A    N  
ATOM     74  OE1 GLN A   8      -0.362  -1.118  28.077  1.00 83.66      A    O  
ATOM     75  N   TYR A   9       2.092   1.431  24.395  1.00 94.24      A    N  
ATOM     76  CA  TYR A   9       1.893   1.221  22.965  1.00 95.59      A    C  
ATOM     77  C   TYR A   9       3.215   1.314  22.192  1.00 95.87      A    C  
ATOM     78  O   TYR A   9       3.569   0.390  21.465  1.00 95.53      A    O  
ATOM     79  CB  TYR A   9       0.860   2.239  22.481  1.00 96.01      A    C  
ATOM     80  CG  TYR A   9       0.461   2.081  21.036  1.00 96.65      A    C  
ATOM     81  CD1 TYR A   9       1.153   2.780  20.024  1.00 96.04      A    C  
ATOM     82  CD2 TYR A   9      -0.623   1.256  20.695  1.00 96.13      A    C  
ATOM     83  CE1 TYR A   9       0.773   2.652  18.685  1.00 96.16      A    C  
ATOM     84  CE2 TYR A   9      -1.018   1.129  19.355  1.00 96.15      A    C  
ATOM     85  CZ  TYR A   9      -0.319   1.826  18.357  1.00 96.78      A    C  
ATOM     86  OH  TYR A   9      -0.698   1.713  17.047  1.00 96.42      A    O  
ATOM     87  N   GLN A  10       4.007   2.374  22.412  1.00 95.44      A    N  
ATOM     88  CA  GLN A  10       5.323   2.549  21.797  1.00 95.36      A    C  
ATOM     89  C   GLN A  10       6.329   1.472  22.254  1.00 95.39      A    C  
ATOM     90  O   GLN A  10       7.085   0.962  21.430  1.00 94.93      A    O  
ATOM     91  CB  GLN A  10       5.818   3.975  22.086  1.00 94.61      A    C  
ATOM     92  CG  GLN A  10       7.127   4.339  21.352  1.00 92.78      A    C  
ATOM     93  CD  GLN A  10       8.408   3.908  22.055  1.00 92.39      A    C  
ATOM     94  NE2 GLN A  10       9.516   3.901  21.350  1.00 86.20      A    N  
ATOM     95  OE1 GLN A  10       8.455   3.605  23.235  1.00 88.24      A    O  
ATOM     96  N   ASN A  11       6.299   1.073  23.529  1.00 94.54      A    N  
ATOM     97  CA  ASN A  11       7.174   0.018  24.041  1.00 94.00      A    C  
ATOM     98  C   ASN A  11       6.881  -1.370  23.445  1.00 94.51      A    C  
ATOM     99  O   ASN A  11       7.764  -2.220  23.443  1.00 93.50      A    O  
ATOM    100  CB  ASN A  11       7.073  -0.030  25.576  1.00 92.53      A    C  
ATOM    101  CG  ASN A  11       7.964   0.996  26.251  1.00 88.09      A    C  
ATOM    102  ND2 ASN A  11       7.401   1.995  26.887  1.00 77.69      A    N  
ATOM    103  OD1 ASN A  11       9.170   0.896  26.240  1.00 80.74      A    O  
ATOM    104  N   ILE A  12       5.669  -1.600  22.954  1.00 94.26      A    N  
ATOM    105  CA  ILE A  12       5.287  -2.856  22.293  1.00 94.67      A    C  
ATOM    106  C   ILE A  12       5.598  -2.804  20.797  1.00 95.61      A    C  
ATOM    107  O   ILE A  12       6.242  -3.711  20.287  1.00 95.48      A    O  
ATOM    108  CB  ILE A  12       3.806  -3.188  22.598  1.00 94.03      A    C  
ATOM    109  CG1 ILE A  12       3.688  -3.590  24.083  1.00 91.68      A    C  
ATOM    110  CG2 ILE A  12       3.282  -4.310  21.682  1.00 91.47      A    C  
ATOM    111  CD1 ILE A  12       2.246  -3.714  24.603  1.00 84.08      A    C  
ATOM    112  N   PHE A  13       5.175  -1.748  20.091  1.00 96.28      A    N  
ATOM    113  CA  PHE A  13       5.352  -1.668  18.644  1.00 97.08      A    C  
ATOM    114  C   PHE A  13       6.760  -1.251  18.209  1.00 97.38      A    C  
ATOM    115  O   PHE A  13       7.232  -1.734  17.180  1.00 97.15      A    O  
ATOM    116  CB  PHE A  13       4.283  -0.754  18.037  1.00 97.07      A    C  
ATOM    117  CG  PHE A  13       2.933  -1.422  17.923  1.00 97.18      A    C  
ATOM    118  CD1 PHE A  13       2.726  -2.427  16.950  1.00 96.40      A    C  
ATOM    119  CD2 PHE A  13       1.876  -1.064  18.774  1.00 96.36      A    C  
ATOM    120  CE1 PHE A  13       1.484  -3.066  16.837  1.00 95.98      A    C  
ATOM    121  CE2 PHE A  13       0.625  -1.702  18.664  1.00 96.04      A    C  
ATOM    122  CZ  PHE A  13       0.433  -2.706  17.694  1.00 96.27      A    C  
ATOM    123  N   GLY A  14       7.466  -0.423  18.975  1.00 96.37      A    N  
ATOM    124  CA  GLY A  14       8.821   0.030  18.647  1.00 96.43      A    C  
ATOM    125  C   GLY A  14       9.799  -1.128  18.372  1.00 96.90      A    C  
ATOM    126  O   GLY A  14      10.387  -1.178  17.294  1.00 96.72      A    O  
ATOM    127  N   PRO A  15       9.926  -2.118  19.292  1.00 96.12      A    N  
ATOM    128  CA  PRO A  15      10.743  -3.309  19.055  1.00 96.05      A    C  
ATOM    129  C   PRO A  15      10.303  -4.133  17.840  1.00 96.78      A    C  
ATOM    130  O   PRO A  15      11.151  -4.713  17.160  1.00 96.69      A    O  
ATOM    131  CB  PRO A  15      10.640  -4.132  20.336  1.00 95.11      A    C  
ATOM    132  CG  PRO A  15      10.336  -3.094  21.415  1.00 93.35      A    C  
ATOM    133  CD  PRO A  15       9.463  -2.088  20.668  1.00 95.44      A    C  
ATOM    134  N   LEU A  16       9.002  -4.209  17.537  1.00 96.88      A    N  
ATOM    135  CA  LEU A  16       8.486  -4.956  16.386  1.00 97.29      A    C  
ATOM    136  C   LEU A  16       8.852  -4.278  15.063  1.00 97.55      A    C  
ATOM    137  O   LEU A  16       9.288  -4.965  14.142  1.00 97.09      A    O  
ATOM    138  CB  LEU A  16       6.961  -5.143  16.493  1.00 97.11      A    C  
ATOM    139  CG  LEU A  16       6.457  -5.893  17.743  1.00 96.34      A    C  
ATOM    140  CD1 LEU A  16       4.943  -6.110  17.638  1.00 95.33      A    C  
ATOM    141  CD2 LEU A  16       7.136  -7.252  17.937  1.00 94.91      A    C  
ATOM    142  N   VAL A  17       8.753  -2.949  14.991  1.00 97.68      A    N  
ATOM    143  CA  VAL A  17       9.193  -2.156  13.829  1.00 97.78      A    C  
ATOM    144  C   VAL A  17      10.693  -2.338  13.605  1.00 97.68      A    C  
ATOM    145  O   VAL A  17      11.112  -2.536  12.471  1.00 97.34      A    O  
ATOM    146  CB  VAL A  17       8.842  -0.670  14.003  1.00 97.62      A    C  
ATOM    147  CG1 VAL A  17       9.433   0.217  12.895  1.00 96.89      A    C  
ATOM    148  CG2 VAL A  17       7.318  -0.470  13.978  1.00 96.93      A    C  
ATOM    149  N   LYS A  18      11.518  -2.337  14.678  1.00 97.10      A    N  
ATOM    150  CA  LYS A  18      12.955  -2.585  14.557  1.00 96.81      A    C  
ATOM    151  C   LYS A  18      13.254  -3.995  14.046  1.00 96.85      A    C  
ATOM    152  O   LYS A  18      14.113  -4.151  13.190  1.00 96.56      A    O  
ATOM    153  CB  LYS A  18      13.659  -2.306  15.889  1.00 96.47      A    C  
ATOM    154  CG  LYS A  18      15.168  -2.532  15.721  1.00 94.22      A    C  
ATOM    155  CD  LYS A  18      15.986  -2.108  16.937  1.00 89.15      A    C  
ATOM    156  CE  LYS A  18      17.442  -2.404  16.584  1.00 83.98      A    C  
ATOM    157  NZ  LYS A  18      18.389  -1.843  17.555  1.00 75.41      A    N1+
ATOM    158  N   LEU A  19      12.553  -5.023  14.541  1.00 97.20      A    N  
ATOM    159  CA  LEU A  19      12.730  -6.396  14.063  1.00 96.96      A    C  
ATOM    160  C   LEU A  19      12.448  -6.515  12.563  1.00 97.02      A    C  
ATOM    161  O   LEU A  19      13.200  -7.194  11.867  1.00 96.46      A    O  
ATOM    162  CB  LEU A  19      11.811  -7.357  14.837  1.00 96.52      A    C  
ATOM    163  CG  LEU A  19      12.307  -7.750  16.237  1.00 93.04      A    C  
ATOM    164  CD1 LEU A  19      11.203  -8.529  16.962  1.00 90.97      A    C  
ATOM    165  CD2 LEU A  19      13.551  -8.648  16.175  1.00 90.89      A    C  
ATOM    166  N   GLU A  20      11.397  -5.858  12.076  1.00 97.28      A    N  
ATOM    167  CA  GLU A  20      11.069  -5.840  10.653  1.00 97.17      A    C  
ATOM    168  C   GLU A  20      12.115  -5.066   9.843  1.00 97.01      A    C  
ATOM    169  O   GLU A  20      12.591  -5.577   8.834  1.00 96.56      A    O  
ATOM    170  CB  GLU A  20       9.658  -5.270  10.454  1.00 96.82      A    C  
ATOM    171  CG  GLU A  20       9.126  -5.400   9.015  1.00 94.61      A    C  
ATOM    172  CD  GLU A  20       8.863  -6.843   8.553  1.00 95.16      A    C  
ATOM    173  OE1 GLU A  20       8.454  -7.026   7.391  1.00 90.94      A    O  
ATOM    174  OE2 GLU A  20       9.028  -7.790   9.357  1.00 92.26      A    O1-
ATOM    175  N   ALA A  21      12.555  -3.900  10.327  1.00 97.34      A    N  
ATOM    176  CA  ALA A  21      13.591  -3.093   9.677  1.00 97.17      A    C  
ATOM    177  C   ALA A  21      14.928  -3.840   9.558  1.00 96.92      A    C  
ATOM    178  O   ALA A  21      15.530  -3.882   8.490  1.00 96.38      A    O  
ATOM    179  CB  ALA A  21      13.766  -1.796  10.478  1.00 97.10      A    C  
ATOM    180  N   ASP A  22      15.378  -4.468  10.643  1.00 97.22      A    N  
ATOM    181  CA  ASP A  22      16.625  -5.228  10.668  1.00 96.90      A    C  
ATOM    182  C   ASP A  22      16.551  -6.472   9.762  1.00 96.78      A    C  
ATOM    183  O   ASP A  22      17.560  -6.871   9.170  1.00 96.04      A    O  
ATOM    184  CB  ASP A  22      16.951  -5.663  12.118  1.00 96.78      A    C  
ATOM    185  CG  ASP A  22      17.392  -4.544  13.075  1.00 95.72      A    C  
ATOM    186  OD1 ASP A  22      17.809  -3.460  12.614  1.00 93.22      A    O  
ATOM    187  OD2 ASP A  22      17.408  -4.796  14.312  1.00 92.93      A    O1-
ATOM    188  N   TYR A  23      15.374  -7.085   9.644  1.00 96.42      A    N  
ATOM    189  CA  TYR A  23      15.146  -8.218   8.747  1.00 95.89      A    C  
ATOM    190  C   TYR A  23      15.126  -7.779   7.277  1.00 95.42      A    C  
ATOM    191  O   TYR A  23      15.839  -8.371   6.471  1.00 94.91      A    O  
ATOM    192  CB  TYR A  23      13.865  -8.948   9.133  1.00 95.71      A    C  
ATOM    193  CG  TYR A  23      13.639 -10.218   8.343  1.00 95.12      A    C  
ATOM    194  CD1 TYR A  23      12.940 -10.185   7.112  1.00 93.45      A    C  
ATOM    195  CD2 TYR A  23      14.155 -11.448   8.807  1.00 93.67      A    C  
ATOM    196  CE1 TYR A  23      12.763 -11.359   6.363  1.00 92.78      A    C  
ATOM    197  CE2 TYR A  23      13.977 -12.632   8.059  1.00 92.65      A    C  
ATOM    198  CZ  TYR A  23      13.287 -12.568   6.843  1.00 92.71      A    C  
ATOM    199  OH  TYR A  23      13.111 -13.722   6.098  1.00 90.83      A    O  
ATOM    200  N   ASP A  24      14.378  -6.724   6.937  1.00 95.38      A    N  
ATOM    201  CA  ASP A  24      14.293  -6.180   5.575  1.00 94.47      A    C  
ATOM    202  C   ASP A  24      15.666  -5.712   5.079  1.00 94.18      A    C  
ATOM    203  O   ASP A  24      16.081  -6.049   3.970  1.00 93.20      A    O  
ATOM    204  CB  ASP A  24      13.268  -5.034   5.553  1.00 93.44      A    C  
ATOM    205  CG  ASP A  24      13.064  -4.482   4.139  1.00 91.52      A    C  
ATOM    206  OD1 ASP A  24      12.628  -5.257   3.265  1.00 87.04      A    O  
ATOM    207  OD2 ASP A  24      13.357  -3.285   3.925  1.00 85.48      A    O1-
ATOM    208  N   LYS A  25      16.447  -5.038   5.946  1.00 95.28      A    N  
ATOM    209  CA  LYS A  25      17.818  -4.641   5.646  1.00 95.37      A    C  
ATOM    210  C   LYS A  25      18.692  -5.840   5.293  1.00 94.79      A    C  
ATOM    211  O   LYS A  25      19.327  -5.845   4.236  1.00 94.01      A    O  
ATOM    212  CB  LYS A  25      18.385  -3.852   6.832  1.00 95.69      A    C  
ATOM    213  CG  LYS A  25      19.821  -3.405   6.531  1.00 94.67      A    C  
ATOM    214  CD  LYS A  25      20.381  -2.519   7.639  1.00 92.78      A    C  
ATOM    215  CE  LYS A  25      21.825  -2.225   7.236  1.00 88.00      A    C  
ATOM    216  NZ  LYS A  25      22.535  -1.366   8.202  1.00 81.21      A    N1+
ATOM    217  N   LYS A  26      18.717  -6.866   6.137  1.00 94.90      A    N  
ATOM    218  CA  LYS A  26      19.502  -8.084   5.880  1.00 94.32      A    C  
ATOM    219  C   LYS A  26      19.068  -8.786   4.598  1.00 93.61      A    C  
ATOM    220  O   LYS A  26      19.922  -9.284   3.871  1.00 92.20      A    O  
ATOM    221  CB  LYS A  26      19.381  -9.065   7.051  1.00 94.12      A    C  
ATOM    222  CG  LYS A  26      20.270  -8.645   8.219  1.00 82.20      A    C  
ATOM    223  CD  LYS A  26      20.079  -9.630   9.370  1.00 78.26      A    C  
ATOM    224  CE  LYS A  26      20.973  -9.207  10.528  1.00 66.96      A    C  
ATOM    225  NZ  LYS A  26      20.854 -10.140  11.677  1.00 59.60      A    N1+
ATOM    226  N   LEU A  27      17.759  -8.828   4.324  1.00 93.06      A    N  
ATOM    227  CA  LEU A  27      17.220  -9.428   3.114  1.00 91.50      A    C  
ATOM    228  C   LEU A  27      17.715  -8.669   1.886  1.00 90.97      A    C  
ATOM    229  O   LEU A  27      18.316  -9.292   1.018  1.00 89.35      A    O  
ATOM    230  CB  LEU A  27      15.692  -9.489   3.205  1.00 90.10      A    C  
ATOM    231  CG  LEU A  27      15.043 -10.244   2.029  1.00 84.92      A    C  
ATOM    232  CD1 LEU A  27      15.364 -11.745   2.053  1.00 80.33      A    C  
ATOM    233  CD2 LEU A  27      13.528 -10.084   2.107  1.00 79.61      A    C  
ATOM    234  N   LYS A  28      17.566  -7.341   1.818  1.00 91.50      A    N  
ATOM    235  CA  LYS A  28      18.043  -6.526   0.692  1.00 90.75      A    C  
ATOM    236  C   LYS A  28      19.561  -6.616   0.500  1.00 90.49      A    C  
ATOM    237  O   LYS A  28      20.013  -6.849  -0.609  1.00 88.71      A    O  
ATOM    238  CB  LYS A  28      17.595  -5.057   0.839  1.00 89.57      A    C  
ATOM    239  CG  LYS A  28      16.102  -4.876   0.536  1.00 84.04      A    C  
ATOM    240  CD  LYS A  28      15.746  -3.397   0.273  1.00 78.63      A    C  
ATOM    241  CE  LYS A  28      14.258  -3.252  -0.081  1.00 73.62      A    C  
ATOM    242  NZ  LYS A  28      13.922  -1.922  -0.622  1.00 67.17      A    N1+
ATOM    243  N   GLU A  29      20.349  -6.524   1.573  1.00 90.94      A    N  
ATOM    244  CA  GLU A  29      21.816  -6.640   1.503  1.00 90.41      A    C  
ATOM    245  C   GLU A  29      22.280  -8.026   1.023  1.00 90.11      A    C  
ATOM    246  O   GLU A  29      23.314  -8.133   0.373  1.00 87.74      A    O  
ATOM    247  CB  GLU A  29      22.438  -6.307   2.876  1.00 89.66      A    C  
ATOM    248  CG  GLU A  29      22.356  -4.811   3.228  1.00 87.88      A    C  
ATOM    249  CD  GLU A  29      22.858  -4.459   4.646  1.00 86.02      A    C  
ATOM    250  OE1 GLU A  29      23.044  -3.245   4.931  1.00 81.39      A    O  
ATOM    251  OE2 GLU A  29      23.025  -5.351   5.503  1.00 82.94      A    O1-
ATOM    252  N   SER A  30      21.503  -9.087   1.278  1.00 90.26      A    N  
ATOM    253  CA  SER A  30      21.810 -10.437   0.800  1.00 89.47      A    C  
ATOM    254  C   SER A  30      21.537 -10.655  -0.689  1.00 89.23      A    C  
ATOM    255  O   SER A  30      21.954 -11.670  -1.238  1.00 86.66      A    O  
ATOM    256  CB  SER A  30      21.076 -11.492   1.636  1.00 88.04      A    C  
ATOM    257  OG  SER A  30      19.697 -11.575   1.349  1.00 81.26      A    O  
ATOM    258  N   GLN A  31      20.852  -9.712  -1.353  1.00 89.05      A    N  
ATOM    259  CA  GLN A  31      20.504  -9.814  -2.771  1.00 87.77      A    C  
ATOM    260  C   GLN A  31      21.569  -9.252  -3.713  1.00 89.09      A    C  
ATOM    261  O   GLN A  31      21.334  -9.196  -4.917  1.00 87.38      A    O  
ATOM    262  CB  GLN A  31      19.150  -9.138  -3.047  1.00 85.23      A    C  
ATOM    263  CG  GLN A  31      17.975  -9.725  -2.261  1.00 79.90      A    C  
ATOM    264  CD  GLN A  31      17.931 -11.232  -2.350  1.00 75.25      A    C  
ATOM    265  NE2 GLN A  31      17.776 -11.920  -1.239  1.00 65.78      A    N  
ATOM    266  OE1 GLN A  31      18.065 -11.823  -3.408  1.00 68.77      A    O  
ATOM    267  N   THR A  32      22.722  -8.824  -3.194  1.00 90.30      A    N  
ATOM    268  CA  THR A  32      23.836  -8.362  -4.034  1.00 90.70      A    C  
ATOM    269  C   THR A  32      24.210  -9.435  -5.062  1.00 90.75      A    C  
ATOM    270  O   THR A  32      24.453 -10.582  -4.706  1.00 89.22      A    O  
ATOM    271  CB  THR A  32      25.051  -7.985  -3.182  1.00 89.70      A    C  
ATOM    272  CG2 THR A  32      26.266  -7.595  -4.013  1.00 80.51      A    C  
ATOM    273  OG1 THR A  32      24.722  -6.864  -2.374  1.00 82.23      A    O  
ATOM    274  N   GLN A  33      24.269  -9.033  -6.339  1.00 91.48      A    N  
ATOM    275  CA  GLN A  33      24.625  -9.899  -7.453  1.00 91.68      A    C  
ATOM    276  C   GLN A  33      25.882  -9.385  -8.146  1.00 93.26      A    C  
ATOM    277  O   GLN A  33      25.997  -8.193  -8.447  1.00 92.39      A    O  
ATOM    278  CB  GLN A  33      23.451  -9.993  -8.439  1.00 89.35      A    C  
ATOM    279  CG  GLN A  33      22.185 -10.639  -7.845  1.00 83.94      A    C  
ATOM    280  CD  GLN A  33      22.367 -12.093  -7.442  1.00 80.14      A    C  
ATOM    281  NE2 GLN A  33      21.691 -12.544  -6.413  1.00 68.83      A    N  
ATOM    282  OE1 GLN A  33      23.113 -12.846  -8.043  1.00 72.73      A    O  
ATOM    283  N   ASP A  34      26.807 -10.298  -8.436  1.00 93.06      A    N  
ATOM    284  CA  ASP A  34      28.021 -10.044  -9.209  1.00 92.73      A    C  
ATOM    285  C   ASP A  34      27.886 -10.575 -10.649  1.00 93.06      A    C  
ATOM    286  O   ASP A  34      27.010 -11.386 -10.950  1.00 89.56      A    O  
ATOM    287  CB  ASP A  34      29.238 -10.661  -8.489  1.00 90.45      A    C  
ATOM    288  CG  ASP A  34      29.671  -9.881  -7.251  1.00 86.49      A    C  
ATOM    289  OD1 ASP A  34      29.920  -8.656  -7.372  1.00 79.36      A    O  
ATOM    290  OD2 ASP A  34      29.866 -10.492  -6.180  1.00 78.71      A    O1-
ATOM    291  N   ASN A  35      28.782 -10.134 -11.543  1.00 93.35      A    N  
ATOM    292  CA  ASN A  35      28.853 -10.550 -12.951  1.00 93.48      A    C  
ATOM    293  C   ASN A  35      27.561 -10.317 -13.750  1.00 93.71      A    C  
ATOM    294  O   ASN A  35      27.170 -11.122 -14.597  1.00 90.94      A    O  
ATOM    295  CB  ASN A  35      29.394 -11.983 -13.066  1.00 91.46      A    C  
ATOM    296  CG  ASN A  35      30.879 -12.086 -12.780  1.00 83.34      A    C  
ATOM    297  ND2 ASN A  35      31.351 -13.275 -12.459  1.00 70.83      A    N  
ATOM    298  OD1 ASN A  35      31.641 -11.146 -12.882  1.00 74.60      A    O  
ATOM    299  N   ILE A  36      26.907  -9.175 -13.517  1.00 93.37      A    N  
ATOM    300  CA  ILE A  36      25.694  -8.789 -14.233  1.00 93.63      A    C  
ATOM    301  C   ILE A  36      26.048  -8.117 -15.559  1.00 94.20      A    C  
ATOM    302  O   ILE A  36      26.920  -7.251 -15.641  1.00 93.68      A    O  
ATOM    303  CB  ILE A  36      24.797  -7.921 -13.328  1.00 93.01      A    C  
ATOM    304  CG1 ILE A  36      24.395  -8.665 -12.028  1.00 90.36      A    C  
ATOM    305  CG2 ILE A  36      23.545  -7.447 -14.072  1.00 90.97      A    C  
ATOM    306  CD1 ILE A  36      23.673 -10.004 -12.231  1.00 86.10      A    C  
ATOM    307  N   THR A  37      25.335  -8.508 -16.620  1.00 94.66      A    N  
ATOM    308  CA  THR A  37      25.386  -7.858 -17.933  1.00 94.35      A    C  
ATOM    309  C   THR A  37      24.379  -6.715 -17.971  1.00 94.27      A    C  
ATOM    310  O   THR A  37      23.210  -6.916 -17.654  1.00 93.10      A    O  
ATOM    311  CB  THR A  37      25.129  -8.849 -19.064  1.00 93.23      A    C  
ATOM    312  CG2 THR A  37      25.280  -8.227 -20.446  1.00 85.17      A    C  
ATOM    313  OG1 THR A  37      26.067  -9.905 -18.988  1.00 86.69      A    O  
ATOM    314  N   VAL A  38      24.839  -5.521 -18.381  1.00 95.19      A    N  
ATOM    315  CA  VAL A  38      24.040  -4.298 -18.459  1.00 95.25      A    C  
ATOM    316  C   VAL A  38      23.906  -3.849 -19.907  1.00 95.19      A    C  
ATOM    317  O   VAL A  38      24.886  -3.789 -20.651  1.00 93.74      A    O  
ATOM    318  CB  VAL A  38      24.656  -3.197 -17.575  1.00 94.03      A    C  
ATOM    319  CG1 VAL A  38      23.924  -1.861 -17.709  1.00 88.55      A    C  
ATOM    320  CG2 VAL A  38      24.615  -3.600 -16.098  1.00 89.14      A    C  
ATOM    321  N   ARG A  39      22.686  -3.472 -20.311  1.00 94.74      A    N  
ATOM    322  CA  ARG A  39      22.401  -2.773 -21.563  1.00 93.93      A    C  
ATOM    323  C   ARG A  39      22.114  -1.316 -21.253  1.00 94.07      A    C  
ATOM    324  O   ARG A  39      21.262  -1.015 -20.429  1.00 92.62      A    O  
ATOM    325  CB  ARG A  39      21.228  -3.483 -22.266  1.00 91.37      A    C  
ATOM    326  CG  ARG A  39      20.788  -2.783 -23.558  1.00 84.02      A    C  
ATOM    327  CD  ARG A  39      19.665  -3.566 -24.256  1.00 83.32      A    C  
ATOM    328  NE  ARG A  39      18.412  -3.578 -23.484  1.00 78.57      A    N  
ATOM    329  CZ  ARG A  39      17.425  -2.680 -23.533  1.00 75.92      A    C  
ATOM    330  NH1 ARG A  39      17.499  -1.610 -24.272  1.00 65.90      A    N1+
ATOM    331  NH2 ARG A  39      16.339  -2.868 -22.842  1.00 68.56      A    N  
ATOM    332  N   TRP A  40      22.811  -0.399 -21.914  1.00 94.26      A    N  
ATOM    333  CA  TRP A  40      22.642   1.037 -21.691  1.00 94.06      A    C  
ATOM    334  C   TRP A  40      21.665   1.664 -22.690  1.00 93.44      A    C  
ATOM    335  O   TRP A  40      21.666   1.315 -23.863  1.00 90.75      A    O  
ATOM    336  CB  TRP A  40      24.002   1.725 -21.748  1.00 93.38      A    C  
ATOM    337  CG  TRP A  40      24.926   1.330 -20.642  1.00 93.60      A    C  
ATOM    338  CD1 TRP A  40      25.932   0.429 -20.729  1.00 91.77      A    C  
ATOM    339  CD2 TRP A  40      24.938   1.819 -19.262  1.00 93.82      A    C  
ATOM    340  CE2 TRP A  40      26.008   1.170 -18.579  1.00 93.28      A    C  
ATOM    341  CE3 TRP A  40      24.154   2.745 -18.541  1.00 93.04      A    C  
ATOM    342  NE1 TRP A  40      26.582   0.331 -19.510  1.00 92.24      A    N  
ATOM    343  CZ2 TRP A  40      26.300   1.457 -17.232  1.00 92.53      A    C  
ATOM    344  CZ3 TRP A  40      24.450   3.017 -17.195  1.00 92.23      A    C  
ATOM    345  CH2 TRP A  40      25.509   2.382 -16.551  1.00 92.24      A    C  
ATOM    346  N   ASP A  41      20.882   2.624 -22.219  1.00 92.97      A    N  
ATOM    347  CA  ASP A  41      20.007   3.450 -23.043  1.00 91.77      A    C  
ATOM    348  C   ASP A  41      20.006   4.905 -22.544  1.00 91.13      A    C  
ATOM    349  O   ASP A  41      20.587   5.237 -21.499  1.00 88.67      A    O  
ATOM    350  CB  ASP A  41      18.596   2.839 -23.069  1.00 88.96      A    C  
ATOM    351  CG  ASP A  41      17.824   3.118 -24.364  1.00 82.37      A    C  
ATOM    352  OD1 ASP A  41      18.230   4.037 -25.103  1.00 76.79      A    O  
ATOM    353  OD2 ASP A  41      16.842   2.373 -24.616  1.00 75.06      A    O1-
ATOM    354  N   LEU A  42      19.387   5.805 -23.311  1.00 87.32      A    N  
ATOM    355  CA  LEU A  42      19.226   7.205 -22.957  1.00 85.01      A    C  
ATOM    356  C   LEU A  42      17.736   7.502 -22.749  1.00 83.72      A    C  
ATOM    357  O   LEU A  42      16.937   7.388 -23.681  1.00 76.46      A    O  
ATOM    358  CB  LEU A  42      19.858   8.094 -24.049  1.00 80.71      A    C  
ATOM    359  CG  LEU A  42      20.217   9.492 -23.514  1.00 75.81      A    C  
ATOM    360  CD1 LEU A  42      21.630   9.507 -22.947  1.00 70.28      A    C  
ATOM    361  CD2 LEU A  42      20.150  10.546 -24.622  1.00 70.32      A    C  
ATOM    362  N   GLY A  43      17.367   7.913 -21.544  1.00 79.50      A    N  
ATOM    363  CA  GLY A  43      16.004   8.299 -21.221  1.00 74.96      A    C  
ATOM    364  C   GLY A  43      15.587   9.615 -21.877  1.00 75.98      A    C  
ATOM    365  O   GLY A  43      16.414  10.442 -22.272  1.00 73.10      A    O  
ATOM    366  N   LEU A  44      14.276   9.863 -21.927  1.00 71.40      A    N  
ATOM    367  CA  LEU A  44      13.671  11.087 -22.464  1.00 70.13      A    C  
ATOM    368  C   LEU A  44      14.187  12.362 -21.775  1.00 71.30      A    C  
ATOM    369  O   LEU A  44      14.324  13.409 -22.404  1.00 67.47      A    O  
ATOM    370  CB  LEU A  44      12.141  10.987 -22.301  1.00 66.47      A    C  
ATOM    371  CG  LEU A  44      11.467   9.930 -23.199  1.00 61.82      A    C  
ATOM    372  CD1 LEU A  44      10.014   9.739 -22.760  1.00 57.50      A    C  
ATOM    373  CD2 LEU A  44      11.464  10.349 -24.665  1.00 56.75      A    C  
ATOM    374  N   ASN A  45      14.525  12.253 -20.483  1.00 72.79      A    N  
ATOM    375  CA  ASN A  45      15.085  13.336 -19.666  1.00 71.42      A    C  
ATOM    376  C   ASN A  45      16.624  13.445 -19.758  1.00 72.53      A    C  
ATOM    377  O   ASN A  45      17.250  14.054 -18.886  1.00 69.74      A    O  
ATOM    378  CB  ASN A  45      14.578  13.164 -18.223  1.00 67.40      A    C  
ATOM    379  CG  ASN A  45      15.029  11.855 -17.584  1.00 63.29      A    C  
ATOM    380  ND2 ASN A  45      14.533  11.578 -16.393  1.00 58.07      A    N  
ATOM    381  OD1 ASN A  45      15.793  11.080 -18.132  1.00 57.88      A    O  
ATOM    382  N   LYS A  46      17.254  12.862 -20.784  1.00 76.16      A    N  
ATOM    383  CA  LYS A  46      18.705  12.795 -21.014  1.00 76.95      A    C  
ATOM    384  C   LYS A  46      19.502  12.069 -19.920  1.00 79.46      A    C  
ATOM    385  O   LYS A  46      20.737  12.085 -19.954  1.00 76.01      A    O  
ATOM    386  CB  LYS A  46      19.294  14.182 -21.311  1.00 72.59      A    C  
ATOM    387  CG  LYS A  46      18.627  14.927 -22.485  1.00 66.04      A    C  
ATOM    388  CD  LYS A  46      19.303  16.294 -22.664  1.00 60.22      A    C  
ATOM    389  CE  LYS A  46      18.663  17.088 -23.802  1.00 53.22      A    C  
ATOM    390  NZ  LYS A  46      19.205  18.476 -23.876  1.00 46.47      A    N1+
ATOM    391  N   LYS A  47      18.849  11.403 -18.960  1.00 83.30      A    N  
ATOM    392  CA  LYS A  47      19.539  10.549 -17.997  1.00 84.19      A    C  
ATOM    393  C   LYS A  47      19.788   9.165 -18.580  1.00 86.27      A    C  
ATOM    394  O   LYS A  47      19.014   8.673 -19.392  1.00 85.14      A    O  
ATOM    395  CB  LYS A  47      18.762  10.460 -16.687  1.00 81.68      A    C  
ATOM    396  CG  LYS A  47      18.637  11.817 -15.984  1.00 79.69      A    C  
ATOM    397  CD  LYS A  47      18.008  11.542 -14.627  1.00 74.56      A    C  
ATOM    398  CE  LYS A  47      17.549  12.757 -13.852  1.00 69.48      A    C  
ATOM    399  NZ  LYS A  47      16.673  12.271 -12.749  1.00 63.16      A    N1+
ATOM    400  N   ARG A  48      20.881   8.536 -18.150  1.00 89.63      A    N  
ATOM    401  CA  ARG A  48      21.198   7.168 -18.563  1.00 90.81      A    C  
ATOM    402  C   ARG A  48      20.283   6.171 -17.859  1.00 91.81      A    C  
ATOM    403  O   ARG A  48      20.081   6.260 -16.650  1.00 90.89      A    O  
ATOM    404  CB  ARG A  48      22.674   6.855 -18.312  1.00 89.75      A    C  
ATOM    405  CG  ARG A  48      23.606   7.525 -19.343  1.00 82.71      A    C  
ATOM    406  CD  ARG A  48      23.445   6.911 -20.742  1.00 81.79      A    C  
ATOM    407  NE  ARG A  48      24.407   7.470 -21.705  1.00 78.84      A    N  
ATOM    408  CZ  ARG A  48      24.553   7.084 -22.964  1.00 75.64      A    C  
ATOM    409  NH1 ARG A  48      23.805   6.151 -23.492  1.00 66.99      A    N1+
ATOM    410  NH2 ARG A  48      25.456   7.628 -23.715  1.00 68.85      A    N  
ATOM    411  N   ILE A  49      19.780   5.228 -18.628  1.00 92.22      A    N  
ATOM    412  CA  ILE A  49      19.037   4.077 -18.138  1.00 92.75      A    C  
ATOM    413  C   ILE A  49      19.921   2.852 -18.301  1.00 93.66      A    C  
ATOM    414  O   ILE A  49      20.533   2.656 -19.352  1.00 93.21      A    O  
ATOM    415  CB  ILE A  49      17.674   3.938 -18.852  1.00 91.17      A    C  
ATOM    416  CG1 ILE A  49      16.837   5.227 -18.669  1.00 87.99      A    C  
ATOM    417  CG2 ILE A  49      16.917   2.718 -18.299  1.00 87.12      A    C  
ATOM    418  CD1 ILE A  49      15.512   5.233 -19.434  1.00 79.34      A    C  
ATOM    419  N   ALA A  50      20.013   2.037 -17.255  1.00 94.20      A    N  
ATOM    420  CA  ALA A  50      20.670   0.740 -17.300  1.00 94.78      A    C  
ATOM    421  C   ALA A  50      19.624  -0.361 -17.190  1.00 94.77      A    C  
ATOM    422  O   ALA A  50      18.841  -0.378 -16.243  1.00 93.79      A    O  
ATOM    423  CB  ALA A  50      21.711   0.675 -16.182  1.00 94.64      A    C  
ATOM    424  N   TYR A  51      19.623  -1.268 -18.152  1.00 95.23      A    N  
ATOM    425  CA  TYR A  51      18.805  -2.470 -18.162  1.00 94.80      A    C  
ATOM    426  C   TYR A  51      19.667  -3.680 -17.840  1.00 94.83      A    C  
ATOM    427  O   TYR A  51      20.755  -3.837 -18.390  1.00 93.99      A    O  
ATOM    428  CB  TYR A  51      18.138  -2.661 -19.526  1.00 93.81      A    C  
ATOM    429  CG  TYR A  51      17.178  -1.563 -19.930  1.00 92.34      A    C  
ATOM    430  CD1 TYR A  51      15.801  -1.705 -19.686  1.00 88.87      A    C  
ATOM    431  CD2 TYR A  51      17.653  -0.410 -20.574  1.00 89.14      A    C  
ATOM    432  CE1 TYR A  51      14.901  -0.711 -20.084  1.00 87.58      A    C  
ATOM    433  CE2 TYR A  51      16.769   0.594 -20.973  1.00 86.93      A    C  
ATOM    434  CZ  TYR A  51      15.385   0.442 -20.723  1.00 88.33      A    C  
ATOM    435  OH  TYR A  51      14.515   1.429 -21.116  1.00 85.69      A    O  
ATOM    436  N   PHE A  52      19.180  -4.552 -16.969  1.00 94.10      A    N  
ATOM    437  CA  PHE A  52      19.862  -5.789 -16.617  1.00 93.61      A    C  
ATOM    438  C   PHE A  52      18.865  -6.845 -16.143  1.00 92.89      A    C  
ATOM    439  O   PHE A  52      17.784  -6.529 -15.660  1.00 90.86      A    O  
ATOM    440  CB  PHE A  52      20.932  -5.518 -15.550  1.00 93.47      A    C  
ATOM    441  CG  PHE A  52      20.418  -4.838 -14.293  1.00 94.29      A    C  
ATOM    442  CD1 PHE A  52      20.386  -3.438 -14.222  1.00 92.07      A    C  
ATOM    443  CD2 PHE A  52      19.959  -5.601 -13.212  1.00 91.83      A    C  
ATOM    444  CE1 PHE A  52      19.889  -2.802 -13.070  1.00 91.11      A    C  
ATOM    445  CE2 PHE A  52      19.460  -4.970 -12.062  1.00 91.04      A    C  
ATOM    446  CZ  PHE A  52      19.424  -3.573 -11.991  1.00 92.08      A    C  
ATOM    447  N   THR A  53      19.255  -8.103 -16.268  1.00 91.44      A    N  
ATOM    448  CA  THR A  53      18.521  -9.241 -15.725  1.00 89.30      A    C  
ATOM    449  C   THR A  53      19.312  -9.848 -14.577  1.00 88.90      A    C  
ATOM    450  O   THR A  53      20.521 -10.035 -14.681  1.00 86.93      A    O  
ATOM    451  CB  THR A  53      18.215 -10.295 -16.799  1.00 86.59      A    C  
ATOM    452  CG2 THR A  53      17.034  -9.878 -17.655  1.00 76.61      A    C  
ATOM    453  OG1 THR A  53      19.304 -10.465 -17.674  1.00 79.14      A    O  
ATOM    454  N   LEU A  54      18.617 -10.146 -13.482  1.00 86.62      A    N  
ATOM    455  CA  LEU A  54      19.218 -10.857 -12.362  1.00 84.13      A    C  
ATOM    456  C   LEU A  54      19.003 -12.364 -12.543  1.00 82.00      A    C  
ATOM    457  O   LEU A  54      17.948 -12.779 -13.025  1.00 77.11      A    O  
ATOM    458  CB  LEU A  54      18.643 -10.355 -11.035  1.00 82.63      A    C  
ATOM    459  CG  LEU A  54      18.971  -8.873 -10.752  1.00 82.36      A    C  
ATOM    460  CD1 LEU A  54      18.300  -8.465  -9.458  1.00 79.81      A    C  
ATOM    461  CD2 LEU A  54      20.470  -8.616 -10.610  1.00 79.88      A    C  
ATOM    462  N   PRO A  55      19.969 -13.194 -12.156  1.00 82.71      A    N  
ATOM    463  CA  PRO A  55      19.747 -14.627 -12.096  1.00 78.82      A    C  
ATOM    464  C   PRO A  55      18.588 -14.921 -11.142  1.00 75.91      A    C  
ATOM    465  O   PRO A  55      18.455 -14.295 -10.095  1.00 69.18      A    O  
ATOM    466  CB  PRO A  55      21.077 -15.233 -11.635  1.00 76.63      A    C  
ATOM    467  CG  PRO A  55      21.752 -14.095 -10.879  1.00 75.42      A    C  
ATOM    468  CD  PRO A  55      21.257 -12.839 -11.585  1.00 79.19      A    C  
ATOM    469  N   LYS A  56      17.725 -15.890 -11.511  1.00 69.14      A    N  
ATOM    470  CA  LYS A  56      16.622 -16.325 -10.665  1.00 65.09      A    C  
ATOM    471  C   LYS A  56      17.194 -16.946  -9.395  1.00 64.24      A    C  
ATOM    472  O   LYS A  56      17.656 -18.084  -9.407  1.00 58.96      A    O  
ATOM    473  CB  LYS A  56      15.689 -17.299 -11.403  1.00 58.98      A    C  
ATOM    474  CG  LYS A  56      14.886 -16.566 -12.485  1.00 52.08      A    C  
ATOM    475  CD  LYS A  56      13.866 -17.465 -13.182  1.00 49.65      A    C  
ATOM    476  CE  LYS A  56      13.161 -16.567 -14.201  1.00 43.12      A    C  
ATOM    477  NZ  LYS A  56      12.129 -17.228 -15.011  1.00 39.54      A    N1+
ATOM    478  N   THR A  57      17.185 -16.181  -8.315  1.00 61.24      A    N  
ATOM    479  CA  THR A  57      17.476 -16.663  -6.979  1.00 58.46      A    C  
ATOM    480  C   THR A  57      16.170 -17.011  -6.292  1.00 58.95      A    C  
ATOM    481  O   THR A  57      15.146 -16.357  -6.494  1.00 53.70      A    O  
ATOM    482  CB  THR A  57      18.294 -15.636  -6.175  1.00 52.27      A    C  
ATOM    483  CG2 THR A  57      19.704 -15.488  -6.737  1.00 46.55      A    C  
ATOM    484  OG1 THR A  57      17.705 -14.361  -6.203  1.00 48.32      A    O  
ATOM    485  N   ASP A  58      16.184 -18.060  -5.449  1.00 54.92      A    N  
ATOM    486  CA  ASP A  58      15.046 -18.481  -4.621  1.00 53.58      A    C  
ATOM    487  C   ASP A  58      14.684 -17.480  -3.509  1.00 55.84      A    C  
ATOM    488  O   ASP A  58      13.948 -17.794  -2.569  1.00 51.36      A    O  
ATOM    489  CB  ASP A  58      15.369 -19.843  -3.987  1.00 46.66      A    C  
ATOM    490  CG  ASP A  58      15.395 -20.993  -4.977  1.00 42.20      A    C  
ATOM    491  OD1 ASP A  58      14.690 -20.920  -6.001  1.00 39.26      A    O  
ATOM    492  OD2 ASP A  58      16.085 -21.985  -4.678  1.00 38.04      A    O1-
ATOM    493  N   SER A  59      15.255 -16.284  -3.580  1.00 56.63      A    N  
ATOM    494  CA  SER A  59      15.015 -15.255  -2.596  1.00 55.61      A    C  
ATOM    495  C   SER A  59      13.650 -14.613  -2.820  1.00 58.91      A    C  
ATOM    496  O   SER A  59      13.269 -14.295  -3.944  1.00 54.26      A    O  
ATOM    497  CB  SER A  59      16.128 -14.227  -2.634  1.00 48.76      A    C  
ATOM    498  OG  SER A  59      16.130 -13.532  -3.859  1.00 45.46      A    O  
ATOM    499  N   ASP A  60      12.959 -14.327  -1.719  1.00 59.24      A    N  
ATOM    500  CA  ASP A  60      11.791 -13.441  -1.676  1.00 58.47      A    C  
ATOM    501  C   ASP A  60      12.200 -11.977  -1.976  1.00 60.99      A    C  
ATOM    502  O   ASP A  60      11.919 -11.056  -1.204  1.00 56.63      A    O  
ATOM    503  CB  ASP A  60      11.107 -13.541  -0.298  1.00 52.12      A    C  
ATOM    504  CG  ASP A  60      10.350 -14.841  -0.019  1.00 47.52      A    C  
ATOM    505  OD1 ASP A  60       9.752 -15.402  -0.963  1.00 44.15      A    O  
ATOM    506  OD2 ASP A  60      10.288 -15.222   1.171  1.00 42.59      A    O1-
ATOM    507  N   MET A  61      12.941 -11.742  -3.073  1.00 62.23      A    N  
ATOM    508  CA  MET A  61      13.388 -10.411  -3.444  1.00 60.94      A    C  
ATOM    509  C   MET A  61      12.185  -9.541  -3.761  1.00 62.96      A    C  
ATOM    510  O   MET A  61      11.334  -9.854  -4.595  1.00 59.18      A    O  
ATOM    511  CB  MET A  61      14.386 -10.442  -4.605  1.00 55.74      A    C  
ATOM    512  CG  MET A  61      14.937  -9.029  -4.844  1.00 51.94      A    C  
ATOM    513  SD  MET A  61      16.196  -8.915  -6.140  1.00 47.07      A    S  
ATOM    514  CE  MET A  61      15.198  -9.227  -7.602  1.00 42.88      A    C  
ATOM    515  N   ARG A  62      12.175  -8.410  -3.081  1.00 68.25      A    N  
ATOM    516  CA  ARG A  62      11.056  -7.493  -3.090  1.00 68.01      A    C  
ATOM    517  C   ARG A  62      11.509  -6.189  -3.742  1.00 71.00      A    C  
ATOM    518  O   ARG A  62      11.907  -5.252  -3.065  1.00 68.92      A    O  
ATOM    519  CB  ARG A  62      10.527  -7.343  -1.654  1.00 61.79      A    C  
ATOM    520  CG  ARG A  62       9.891  -8.641  -1.159  1.00 54.19      A    C  
ATOM    521  CD  ARG A  62       8.972  -8.456   0.042  1.00 49.71      A    C  
ATOM    522  NE  ARG A  62       7.882  -9.463   0.088  1.00 43.40      A    N  
ATOM    523  CZ  ARG A  62       6.760  -9.349   0.753  1.00 38.24      A    C  
ATOM    524  NH1 ARG A  62       6.525  -8.351   1.567  1.00 36.53      A    N1+
ATOM    525  NH2 ARG A  62       5.824 -10.233   0.634  1.00 33.96      A    N  
ATOM    526  N   LEU A  63      11.465  -6.159  -5.079  1.00 77.04      A    N  
ATOM    527  CA  LEU A  63      11.806  -4.976  -5.864  1.00 79.23      A    C  
ATOM    528  C   LEU A  63      10.546  -4.157  -6.152  1.00 79.84      A    C  
ATOM    529  O   LEU A  63       9.507  -4.706  -6.520  1.00 78.36      A    O  
ATOM    530  CB  LEU A  63      12.528  -5.423  -7.137  1.00 79.24      A    C  
ATOM    531  CG  LEU A  63      13.291  -4.278  -7.817  1.00 78.73      A    C  
ATOM    532  CD1 LEU A  63      14.526  -3.881  -7.024  1.00 75.31      A    C  
ATOM    533  CD2 LEU A  63      13.741  -4.720  -9.207  1.00 75.49      A    C  
ATOM    534  N   MET A  64      10.661  -2.835  -5.996  1.00 82.63      A    N  
ATOM    535  CA  MET A  64       9.604  -1.877  -6.287  1.00 82.85      A    C  
ATOM    536  C   MET A  64      10.125  -0.744  -7.167  1.00 85.13      A    C  
ATOM    537  O   MET A  64      11.301  -0.380  -7.117  1.00 84.13      A    O  
ATOM    538  CB  MET A  64       9.043  -1.292  -4.983  1.00 79.49      A    C  
ATOM    539  CG  MET A  64       8.305  -2.339  -4.157  1.00 73.54      A    C  
ATOM    540  SD  MET A  64       7.501  -1.599  -2.714  1.00 66.78      A    S  
ATOM    541  CE  MET A  64       6.040  -2.626  -2.648  1.00 59.86      A    C  
ATOM    542  N   GLN A  65       9.234  -0.132  -7.952  1.00 83.44      A    N  
ATOM    543  CA  GLN A  65       9.551   1.123  -8.613  1.00 82.79      A    C  
ATOM    544  C   GLN A  65       9.894   2.201  -7.565  1.00 83.01      A    C  
ATOM    545  O   GLN A  65       9.202   2.351  -6.559  1.00 81.12      A    O  
ATOM    546  CB  GLN A  65       8.376   1.576  -9.466  1.00 80.93      A    C  
ATOM    547  CG  GLN A  65       8.145   0.705 -10.713  1.00 76.53      A    C  
ATOM    548  CD  GLN A  65       6.981   1.222 -11.558  1.00 74.86      A    C  
ATOM    549  NE2 GLN A  65       6.846   0.767 -12.779  1.00 66.71      A    N  
ATOM    550  OE1 GLN A  65       6.178   2.033 -11.127  1.00 68.80      A    O  
ATOM    551  N   GLY A  66      10.968   2.945  -7.811  1.00 85.56      A    N  
ATOM    552  CA  GLY A  66      11.511   3.935  -6.886  1.00 86.00      A    C  
ATOM    553  C   GLY A  66      12.552   3.391  -5.895  1.00 88.13      A    C  
ATOM    554  O   GLY A  66      13.236   4.205  -5.272  1.00 87.00      A    O  
ATOM    555  N   ASP A  67      12.734   2.074  -5.786  1.00 88.11      A    N  
ATOM    556  CA  ASP A  67      13.833   1.494  -5.008  1.00 89.23      A    C  
ATOM    557  C   ASP A  67      15.186   1.985  -5.526  1.00 90.87      A    C  
ATOM    558  O   ASP A  67      15.374   2.220  -6.719  1.00 90.51      A    O  
ATOM    559  CB  ASP A  67      13.790  -0.047  -5.007  1.00 88.03      A    C  
ATOM    560  CG  ASP A  67      12.868  -0.688  -3.961  1.00 86.69      A    C  
ATOM    561  OD1 ASP A  67      12.419   0.019  -3.033  1.00 83.30      A    O  
ATOM    562  OD2 ASP A  67      12.711  -1.930  -4.006  1.00 82.34      A    O1-
ATOM    563  N   GLU A  68      16.145   2.142  -4.621  1.00 91.46      A    N  
ATOM    564  CA  GLU A  68      17.501   2.541  -4.967  1.00 92.39      A    C  
ATOM    565  C   GLU A  68      18.364   1.309  -5.246  1.00 93.30      A    C  
ATOM    566  O   GLU A  68      18.448   0.390  -4.427  1.00 92.09      A    O  
ATOM    567  CB  GLU A  68      18.098   3.444  -3.888  1.00 90.58      A    C  
ATOM    568  CG  GLU A  68      18.430   4.843  -4.446  1.00 83.08      A    C  
ATOM    569  CD  GLU A  68      18.865   5.851  -3.380  1.00 83.36      A    C  
ATOM    570  OE1 GLU A  68      18.536   7.055  -3.549  1.00 77.63      A    O  
ATOM    571  OE2 GLU A  68      19.478   5.478  -2.374  1.00 78.04      A    O1-
ATOM    572  N   ILE A  69      19.050   1.313  -6.391  1.00 93.62      A    N  
ATOM    573  CA  ILE A  69      20.048   0.318  -6.753  1.00 94.21      A    C  
ATOM    574  C   ILE A  69      21.392   1.017  -6.926  1.00 94.70      A    C  
ATOM    575  O   ILE A  69      21.498   2.057  -7.569  1.00 94.03      A    O  
ATOM    576  CB  ILE A  69      19.599  -0.486  -7.989  1.00 93.12      A    C  
ATOM    577  CG1 ILE A  69      18.427  -1.412  -7.579  1.00 90.10      A    C  
ATOM    578  CG2 ILE A  69      20.761  -1.300  -8.577  1.00 90.25      A    C  
ATOM    579  CD1 ILE A  69      17.906  -2.331  -8.678  1.00 83.77      A    C  
ATOM    580  N   CYS A  70      22.438   0.434  -6.351  1.00 95.36      A    N  
ATOM    581  CA  CYS A  70      23.810   0.833  -6.598  1.00 95.50      A    C  
ATOM    582  C   CYS A  70      24.428  -0.101  -7.639  1.00 95.60      A    C  
ATOM    583  O   CYS A  70      24.670  -1.273  -7.371  1.00 95.06      A    O  
ATOM    584  CB  CYS A  70      24.571   0.832  -5.263  1.00 94.86      A    C  
ATOM    585  SG  CYS A  70      26.277   1.363  -5.505  1.00 91.22      A    S  
ATOM    586  N   LEU A  71      24.732   0.442  -8.819  1.00 95.19      A    N  
ATOM    587  CA  LEU A  71      25.481  -0.249  -9.857  1.00 95.19      A    C  
ATOM    588  C   LEU A  71      26.977   0.043  -9.675  1.00 95.36      A    C  
ATOM    589  O   LEU A  71      27.363   1.199  -9.502  1.00 94.19      A    O  
ATOM    590  CB  LEU A  71      24.964   0.191 -11.238  1.00 93.88      A    C  
ATOM    591  CG  LEU A  71      24.924  -0.965 -12.248  1.00 90.48      A    C  
ATOM    592  CD1 LEU A  71      23.629  -1.749 -12.115  1.00 88.14      A    C  
ATOM    593  CD2 LEU A  71      24.991  -0.422 -13.680  1.00 87.49      A    C  
ATOM    594  N   ARG A  72      27.828  -0.982  -9.724  1.00 95.56      A    N  
ATOM    595  CA  ARG A  72      29.292  -0.821  -9.719  1.00 95.23      A    C  
ATOM    596  C   ARG A  72      29.894  -1.546 -10.909  1.00 95.42      A    C  
ATOM    597  O   ARG A  72      29.551  -2.689 -11.152  1.00 94.51      A    O  
ATOM    598  CB  ARG A  72      29.917  -1.335  -8.417  1.00 93.67      A    C  
ATOM    599  CG  ARG A  72      29.317  -0.698  -7.164  1.00 88.48      A    C  
ATOM    600  CD  ARG A  72      30.061  -1.193  -5.931  1.00 87.33      A    C  
ATOM    601  NE  ARG A  72      29.273  -0.972  -4.719  1.00 82.12      A    N  
ATOM    602  CZ  ARG A  72      29.705  -0.796  -3.490  1.00 78.99      A    C  
ATOM    603  NH1 ARG A  72      30.964  -0.653  -3.213  1.00 68.23      A    N1+
ATOM    604  NH2 ARG A  72      28.835  -0.799  -2.525  1.00 71.13      A    N  
ATOM    605  N   TYR A  73      30.833  -0.900 -11.604  1.00 94.77      A    N  
ATOM    606  CA  TYR A  73      31.659  -1.576 -12.597  1.00 94.58      A    C  
ATOM    607  C   TYR A  73      32.937  -2.085 -11.939  1.00 93.91      A    C  
ATOM    608  O   TYR A  73      33.637  -1.316 -11.278  1.00 92.60      A    O  
ATOM    609  CB  TYR A  73      31.953  -0.637 -13.761  1.00 94.22      A    C  
ATOM    610  CG  TYR A  73      32.774  -1.305 -14.837  1.00 94.75      A    C  
ATOM    611  CD1 TYR A  73      34.121  -0.959 -15.025  1.00 92.79      A    C  
ATOM    612  CD2 TYR A  73      32.202  -2.316 -15.633  1.00 93.32      A    C  
ATOM    613  CE1 TYR A  73      34.886  -1.604 -16.007  1.00 92.88      A    C  
ATOM    614  CE2 TYR A  73      32.961  -2.968 -16.610  1.00 92.69      A    C  
ATOM    615  CZ  TYR A  73      34.301  -2.612 -16.796  1.00 93.70      A    C  
ATOM    616  OH  TYR A  73      35.044  -3.246 -17.759  1.00 92.38      A    O  
ATOM    617  N   LYS A  74      33.206  -3.375 -12.082  1.00 92.81      A    N  
ATOM    618  CA  LYS A  74      34.369  -4.072 -11.504  1.00 90.41      A    C  
ATOM    619  C   LYS A  74      35.289  -4.695 -12.562  1.00 88.33      A    C  
ATOM    620  O   LYS A  74      36.232  -5.393 -12.203  1.00 76.75      A    O  
ATOM    621  CB  LYS A  74      33.894  -5.152 -10.530  1.00 87.14      A    C  
ATOM    622  CG  LYS A  74      33.283  -4.618  -9.224  1.00 84.85      A    C  
ATOM    623  CD  LYS A  74      32.996  -5.811  -8.308  1.00 79.30      A    C  
ATOM    624  CE  LYS A  74      32.556  -5.409  -6.913  1.00 73.43      A    C  
ATOM    625  NZ  LYS A  74      32.215  -6.609  -6.103  1.00 65.22      A    N1+
ATOM    626  N   GLY A  75      35.007  -4.473 -13.849  1.00 88.25      A    N  
ATOM    627  CA  GLY A  75      35.838  -4.990 -14.932  1.00 86.77      A    C  
ATOM    628  C   GLY A  75      37.073  -4.124 -15.204  1.00 88.20      A    C  
ATOM    629  O   GLY A  75      37.262  -3.067 -14.606  1.00 84.96      A    O  
ATOM    630  N   ASP A  76      37.884  -4.576 -16.166  1.00 90.21      A    N  
ATOM    631  CA  ASP A  76      39.180  -3.975 -16.495  1.00 89.99      A    C  
ATOM    632  C   ASP A  76      39.133  -3.104 -17.762  1.00 91.15      A    C  
ATOM    633  O   ASP A  76      40.120  -2.468 -18.123  1.00 85.75      A    O  
ATOM    634  CB  ASP A  76      40.234  -5.086 -16.631  1.00 85.48      A    C  
ATOM    635  CG  ASP A  76      40.356  -5.962 -15.375  1.00 77.56      A    C  
ATOM    636  OD1 ASP A  76      40.207  -5.421 -14.258  1.00 69.14      A    O  
ATOM    637  OD2 ASP A  76      40.590  -7.171 -15.552  1.00 69.02      A    O1-
ATOM    638  N   LEU A  77      37.979  -3.052 -18.456  1.00 90.65      A    N  
ATOM    639  CA  LEU A  77      37.829  -2.319 -19.722  1.00 90.90      A    C  
ATOM    640  C   LEU A  77      37.540  -0.818 -19.538  1.00 91.29      A    C  
ATOM    641  O   LEU A  77      37.610  -0.057 -20.494  1.00 86.81      A    O  
ATOM    642  CB  LEU A  77      36.726  -2.981 -20.564  1.00 89.23      A    C  
ATOM    643  CG  LEU A  77      37.013  -4.430 -21.003  1.00 87.83      A    C  
ATOM    644  CD1 LEU A  77      35.783  -4.990 -21.714  1.00 82.04      A    C  
ATOM    645  CD2 LEU A  77      38.197  -4.519 -21.959  1.00 81.84      A    C  
ATOM    646  N   ALA A  78      37.194  -0.397 -18.316  1.00 90.43      A    N  
ATOM    647  CA  ALA A  78      36.947   0.990 -17.955  1.00 89.83      A    C  
ATOM    648  C   ALA A  78      37.388   1.233 -16.503  1.00 90.56      A    C  
ATOM    649  O   ALA A  78      37.506   0.285 -15.726  1.00 88.37      A    O  
ATOM    650  CB  ALA A  78      35.457   1.302 -18.162  1.00 87.19      A    C  
ATOM    651  N   PRO A  79      37.612   2.508 -16.096  1.00 91.56      A    N  
ATOM    652  CA  PRO A  79      37.890   2.822 -14.698  1.00 91.18      A    C  
ATOM    653  C   PRO A  79      36.793   2.296 -13.768  1.00 91.66      A    C  
ATOM    654  O   PRO A  79      35.617   2.284 -14.130  1.00 89.94      A    O  
ATOM    655  CB  PRO A  79      38.005   4.348 -14.632  1.00 88.82      A    C  
ATOM    656  CG  PRO A  79      38.363   4.744 -16.062  1.00 86.96      A    C  
ATOM    657  CD  PRO A  79      37.628   3.707 -16.906  1.00 89.33      A    C  
ATOM    658  N   LEU A  80      37.169   1.942 -12.529  1.00 91.83      A    N  
ATOM    659  CA  LEU A  80      36.206   1.589 -11.483  1.00 91.21      A    C  
ATOM    660  C   LEU A  80      35.158   2.694 -11.344  1.00 91.64      A    C  
ATOM    661  O   LEU A  80      35.485   3.870 -11.172  1.00 89.78      A    O  
ATOM    662  CB  LEU A  80      36.928   1.377 -10.143  1.00 88.97      A    C  
ATOM    663  CG  LEU A  80      37.782   0.099 -10.067  1.00 83.10      A    C  
ATOM    664  CD1 LEU A  80      38.590   0.113  -8.768  1.00 77.48      A    C  
ATOM    665  CD2 LEU A  80      36.938  -1.170 -10.090  1.00 77.09      A    C  
ATOM    666  N   TRP A  81      33.887   2.296 -11.385  1.00 92.35      A    N  
ATOM    667  CA  TRP A  81      32.775   3.232 -11.353  1.00 93.11      A    C  
ATOM    668  C   TRP A  81      31.691   2.747 -10.398  1.00 93.51      A    C  
ATOM    669  O   TRP A  81      31.449   1.553 -10.239  1.00 92.55      A    O  
ATOM    670  CB  TRP A  81      32.242   3.446 -12.767  1.00 92.49      A    C  
ATOM    671  CG  TRP A  81      31.001   4.272 -12.849  1.00 92.62      A    C  
ATOM    672  CD1 TRP A  81      30.933   5.617 -12.941  1.00 91.27      A    C  
ATOM    673  CD2 TRP A  81      29.613   3.796 -12.856  1.00 92.83      A    C  
ATOM    674  CE2 TRP A  81      28.770   4.928 -12.987  1.00 92.28      A    C  
ATOM    675  CE3 TRP A  81      29.014   2.518 -12.790  1.00 91.52      A    C  
ATOM    676  NE1 TRP A  81      29.608   6.017 -13.023  1.00 91.14      A    N  
ATOM    677  CZ2 TRP A  81      27.364   4.797 -13.072  1.00 91.25      A    C  
ATOM    678  CZ3 TRP A  81      27.612   2.389 -12.866  1.00 90.78      A    C  
ATOM    679  CH2 TRP A  81      26.805   3.516 -13.012  1.00 90.56      A    C  
ATOM    680  N   LYS A  82      31.033   3.725  -9.754  1.00 94.38      A    N  
ATOM    681  CA  LYS A  82      29.870   3.504  -8.901  1.00 94.01      A    C  
ATOM    682  C   LYS A  82      28.811   4.542  -9.243  1.00 94.06      A    C  
ATOM    683  O   LYS A  82      29.091   5.739  -9.185  1.00 92.53      A    O  
ATOM    684  CB  LYS A  82      30.300   3.564  -7.431  1.00 92.28      A    C  
ATOM    685  CG  LYS A  82      29.112   3.433  -6.471  1.00 86.96      A    C  
ATOM    686  CD  LYS A  82      29.546   3.518  -5.003  1.00 85.33      A    C  
ATOM    687  CE  LYS A  82      28.283   3.441  -4.124  1.00 74.80      A    C  
ATOM    688  NZ  LYS A  82      28.569   3.562  -2.675  1.00 68.31      A    N1+
ATOM    689  N   GLY A  83      27.594   4.093  -9.534  1.00 94.49      A    N  
ATOM    690  CA  GLY A  83      26.441   4.951  -9.784  1.00 94.24      A    C  
ATOM    691  C   GLY A  83      25.228   4.478  -8.995  1.00 95.07      A    C  
ATOM    692  O   GLY A  83      25.044   3.289  -8.785  1.00 94.02      A    O  
ATOM    693  N   ILE A  84      24.418   5.438  -8.552  1.00 94.14      A    N  
ATOM    694  CA  ILE A  84      23.144   5.146  -7.892  1.00 93.72      A    C  
ATOM    695  C   ILE A  84      22.024   5.480  -8.874  1.00 93.78      A    C  
ATOM    696  O   ILE A  84      22.045   6.533  -9.512  1.00 92.33      A    O  
ATOM    697  CB  ILE A  84      23.011   5.893  -6.553  1.00 92.18      A    C  
ATOM    698  CG1 ILE A  84      24.139   5.455  -5.586  1.00 87.95      A    C  
ATOM    699  CG2 ILE A  84      21.631   5.640  -5.930  1.00 87.07      A    C  
ATOM    700  CD1 ILE A  84      24.178   6.207  -4.249  1.00 77.27      A    C  
ATOM    701  N   GLY A  85      21.040   4.589  -8.982  1.00 93.55      A    N  
ATOM    702  CA  GLY A  85      19.850   4.771  -9.803  1.00 93.43      A    C  
ATOM    703  C   GLY A  85      18.584   4.359  -9.071  1.00 93.61      A    C  
ATOM    704  O   GLY A  85      18.640   3.655  -8.066  1.00 92.42      A    O  
ATOM    705  N   HIS A  86      17.446   4.807  -9.588  1.00 92.11      A    N  
ATOM    706  CA  HIS A  86      16.125   4.421  -9.114  1.00 91.28      A    C  
ATOM    707  C   HIS A  86      15.496   3.427 -10.078  1.00 91.72      A    C  
ATOM    708  O   HIS A  86      15.562   3.620 -11.285  1.00 90.46      A    O  
ATOM    709  CB  HIS A  86      15.238   5.656  -8.958  1.00 89.03      A    C  
ATOM    710  CG  HIS A  86      15.726   6.559  -7.869  1.00 83.62      A    C  
ATOM    711  CD2 HIS A  86      16.397   7.757  -8.003  1.00 71.56      A    C  
ATOM    712  ND1 HIS A  86      15.602   6.333  -6.511  1.00 71.90      A    N  
ATOM    713  CE1 HIS A  86      16.166   7.361  -5.861  1.00 71.69      A    C  
ATOM    714  NE2 HIS A  86      16.663   8.247  -6.728  1.00 72.26      A    N  
ATOM    715  N   VAL A  87      14.854   2.390  -9.553  1.00 91.92      A    N  
ATOM    716  CA  VAL A  87      14.122   1.419 -10.367  1.00 91.65      A    C  
ATOM    717  C   VAL A  87      12.945   2.108 -11.041  1.00 90.62      A    C  
ATOM    718  O   VAL A  87      12.083   2.675 -10.376  1.00 89.22      A    O  
ATOM    719  CB  VAL A  87      13.653   0.225  -9.522  1.00 91.46      A    C  
ATOM    720  CG1 VAL A  87      12.856  -0.773 -10.364  1.00 89.35      A    C  
ATOM    721  CG2 VAL A  87      14.844  -0.514  -8.916  1.00 89.53      A    C  
ATOM    722  N   ILE A  88      12.883   2.045 -12.378  1.00 89.43      A    N  
ATOM    723  CA  ILE A  88      11.787   2.565 -13.195  1.00 88.18      A    C  
ATOM    724  C   ILE A  88      10.962   1.441 -13.835  1.00 87.28      A    C  
ATOM    725  O   ILE A  88       9.792   1.634 -14.130  1.00 85.08      A    O  
ATOM    726  CB  ILE A  88      12.298   3.567 -14.249  1.00 87.35      A    C  
ATOM    727  CG1 ILE A  88      13.366   2.953 -15.185  1.00 84.31      A    C  
ATOM    728  CG2 ILE A  88      12.833   4.830 -13.547  1.00 83.05      A    C  
ATOM    729  CD1 ILE A  88      13.663   3.804 -16.416  1.00 80.31      A    C  
ATOM    730  N   LYS A  89      11.554   0.261 -14.015  1.00 87.88      A    N  
ATOM    731  CA  LYS A  89      10.894  -0.947 -14.505  1.00 87.99      A    C  
ATOM    732  C   LYS A  89      11.255  -2.130 -13.614  1.00 88.60      A    C  
ATOM    733  O   LYS A  89      12.426  -2.345 -13.319  1.00 87.83      A    O  
ATOM    734  CB  LYS A  89      11.265  -1.185 -15.976  1.00 86.42      A    C  
ATOM    735  CG  LYS A  89      10.480  -2.358 -16.572  1.00 80.75      A    C  
ATOM    736  CD  LYS A  89      10.938  -2.783 -17.976  1.00 76.62      A    C  
ATOM    737  CE  LYS A  89      10.153  -4.052 -18.324  1.00 69.31      A    C  
ATOM    738  NZ  LYS A  89      10.680  -4.785 -19.488  1.00 61.52      A    N1+
ATOM    739  N   VAL A  90      10.242  -2.889 -13.207  1.00 86.04      A    N  
ATOM    740  CA  VAL A  90      10.365  -4.136 -12.457  1.00 84.09      A    C  
ATOM    741  C   VAL A  90      10.162  -5.305 -13.433  1.00 82.94      A    C  
ATOM    742  O   VAL A  90       9.518  -5.110 -14.464  1.00 79.32      A    O  
ATOM    743  CB  VAL A  90       9.366  -4.202 -11.277  1.00 82.24      A    C  
ATOM    744  CG1 VAL A  90      10.015  -4.814 -10.045  1.00 74.57      A    C  
ATOM    745  CG2 VAL A  90       8.795  -2.848 -10.850  1.00 74.99      A    C  
ATOM    746  N   PRO A  91      10.690  -6.506 -13.146  1.00 82.31      A    N  
ATOM    747  CA  PRO A  91      10.409  -7.695 -13.941  1.00 78.89      A    C  
ATOM    748  C   PRO A  91       8.904  -7.952 -14.049  1.00 76.83      A    C  
ATOM    749  O   PRO A  91       8.178  -7.901 -13.051  1.00 71.03      A    O  
ATOM    750  CB  PRO A  91      11.127  -8.851 -13.244  1.00 76.11      A    C  
ATOM    751  CG  PRO A  91      12.238  -8.167 -12.469  1.00 74.87      A    C  
ATOM    752  CD  PRO A  91      11.614  -6.834 -12.072  1.00 78.22      A    C  
ATOM    753  N   ASP A  92       8.434  -8.251 -15.270  1.00 72.46      A    N  
ATOM    754  CA  ASP A  92       7.069  -8.691 -15.523  1.00 69.67      A    C  
ATOM    755  C   ASP A  92       6.996 -10.223 -15.651  1.00 69.49      A    C  
ATOM    756  O   ASP A  92       7.956 -10.940 -15.367  1.00 64.33      A    O  
ATOM    757  CB  ASP A  92       6.497  -7.903 -16.729  1.00 65.07      A    C  
ATOM    758  CG  ASP A  92       7.247  -8.123 -18.042  1.00 61.24      A    C  
ATOM    759  OD1 ASP A  92       7.579  -9.296 -18.345  1.00 57.01      A    O  
ATOM    760  OD2 ASP A  92       7.464  -7.132 -18.765  1.00 56.56      A    O1-
ATOM    761  N   ASN A  93       5.836 -10.759 -16.044  1.00 67.95      A    N  
ATOM    762  CA  ASN A  93       5.637 -12.206 -16.162  1.00 65.27      A    C  
ATOM    763  C   ASN A  93       6.620 -12.901 -17.127  1.00 65.10      A    C  
ATOM    764  O   ASN A  93       6.898 -14.078 -16.948  1.00 60.82      A    O  
ATOM    765  CB  ASN A  93       4.195 -12.475 -16.611  1.00 60.28      A    C  
ATOM    766  CG  ASN A  93       3.185 -12.496 -15.479  1.00 56.81      A    C  
ATOM    767  ND2 ASN A  93       1.923 -12.286 -15.806  1.00 50.61      A    N  
ATOM    768  OD1 ASN A  93       3.468 -12.750 -14.325  1.00 52.01      A    O  
ATOM    769  N   TYR A  94       7.088 -12.195 -18.180  1.00 64.45      A    N  
ATOM    770  CA  TYR A  94       7.903 -12.777 -19.247  1.00 62.76      A    C  
ATOM    771  C   TYR A  94       9.294 -12.164 -19.357  1.00 63.95      A    C  
ATOM    772  O   TYR A  94      10.232 -12.841 -19.792  1.00 58.46      A    O  
ATOM    773  CB  TYR A  94       7.149 -12.656 -20.576  1.00 57.45      A    C  
ATOM    774  CG  TYR A  94       6.011 -13.642 -20.655  1.00 54.13      A    C  
ATOM    775  CD1 TYR A  94       6.235 -14.936 -21.179  1.00 48.67      A    C  
ATOM    776  CD2 TYR A  94       4.737 -13.304 -20.166  1.00 48.04      A    C  
ATOM    777  CE1 TYR A  94       5.201 -15.882 -21.200  1.00 41.78      A    C  
ATOM    778  CE2 TYR A  94       3.695 -14.246 -20.178  1.00 42.29      A    C  
ATOM    779  CZ  TYR A  94       3.932 -15.539 -20.691  1.00 42.07      A    C  
ATOM    780  OH  TYR A  94       2.929 -16.465 -20.690  1.00 36.87      A    O  
ATOM    781  N   GLY A  95       9.426 -10.885 -18.977  1.00 67.33      A    N  
ATOM    782  CA  GLY A  95      10.673 -10.156 -18.945  1.00 67.34      A    C  
ATOM    783  C   GLY A  95      11.232 -10.122 -17.529  1.00 70.35      A    C  
ATOM    784  O   GLY A  95      10.681  -9.462 -16.658  1.00 67.12      A    O  
ATOM    785  N   ASP A  96      12.390 -10.757 -17.324  1.00 74.71      A    N  
ATOM    786  CA  ASP A  96      13.144 -10.620 -16.085  1.00 75.63      A    C  
ATOM    787  C   ASP A  96      13.990  -9.327 -16.060  1.00 80.56      A    C  
ATOM    788  O   ASP A  96      14.860  -9.150 -15.211  1.00 78.58      A    O  
ATOM    789  CB  ASP A  96      13.979 -11.897 -15.855  1.00 68.51      A    C  
ATOM    790  CG  ASP A  96      13.145 -13.157 -15.581  1.00 61.60      A    C  
ATOM    791  OD1 ASP A  96      12.153 -13.087 -14.823  1.00 56.23      A    O  
ATOM    792  OD2 ASP A  96      13.514 -14.252 -16.058  1.00 53.94      A    O1-
ATOM    793  N   GLU A  97      13.777  -8.410 -17.031  1.00 84.39      A    N  
ATOM    794  CA  GLU A  97      14.586  -7.200 -17.192  1.00 86.97      A    C  
ATOM    795  C   GLU A  97      14.166  -6.109 -16.194  1.00 87.90      A    C  
ATOM    796  O   GLU A  97      13.022  -5.642 -16.185  1.00 86.50      A    O  
ATOM    797  CB  GLU A  97      14.566  -6.708 -18.657  1.00 84.89      A    C  
ATOM    798  CG  GLU A  97      15.735  -5.759 -18.978  1.00 77.91      A    C  
ATOM    799  CD  GLU A  97      15.758  -5.231 -20.437  1.00 79.40      A    C  
ATOM    800  OE1 GLU A  97      16.825  -5.253 -21.082  1.00 72.77      A    O  
ATOM    801  OE2 GLU A  97      14.739  -4.703 -20.923  1.00 76.04      A    O1-
ATOM    802  N   ILE A  98      15.135  -5.671 -15.389  1.00 90.49      A    N  
ATOM    803  CA  ILE A  98      15.039  -4.515 -14.501  1.00 91.29      A    C  
ATOM    804  C   ILE A  98      15.616  -3.312 -15.237  1.00 92.25      A    C  
ATOM    805  O   ILE A  98      16.661  -3.418 -15.879  1.00 91.83      A    O  
ATOM    806  CB  ILE A  98      15.784  -4.798 -13.179  1.00 90.01      A    C  
ATOM    807  CG1 ILE A  98      15.131  -5.984 -12.427  1.00 86.30      A    C  
ATOM    808  CG2 ILE A  98      15.816  -3.550 -12.280  1.00 86.11      A    C  
ATOM    809  CD1 ILE A  98      16.027  -6.595 -11.346  1.00 81.43      A    C  
ATOM    810  N   ALA A  99      14.971  -2.139 -15.120  1.00 91.31      A    N  
ATOM    811  CA  ALA A  99      15.519  -0.876 -15.585  1.00 91.20      A    C  
ATOM    812  C   ALA A  99      15.702   0.090 -14.421  1.00 91.96      A    C  
ATOM    813  O   ALA A  99      14.806   0.277 -13.607  1.00 91.52      A    O  
ATOM    814  CB  ALA A  99      14.632  -0.299 -16.695  1.00 89.73      A    C  
ATOM    815  N   ILE A 100      16.871   0.743 -14.371  1.00 92.48      A    N  
ATOM    816  CA  ILE A 100      17.160   1.821 -13.426  1.00 92.71      A    C  
ATOM    817  C   ILE A 100      17.530   3.105 -14.161  1.00 93.06      A    C  
ATOM    818  O   ILE A 100      18.300   3.081 -15.125  1.00 92.52      A    O  
ATOM    819  CB  ILE A 100      18.224   1.428 -12.382  1.00 92.06      A    C  
ATOM    820  CG1 ILE A 100      19.625   1.208 -12.981  1.00 86.01      A    C  
ATOM    821  CG2 ILE A 100      17.758   0.180 -11.612  1.00 83.90      A    C  
ATOM    822  CD1 ILE A 100      20.732   0.989 -11.937  1.00 83.83      A    C  
ATOM    823  N   GLU A 101      17.026   4.251 -13.696  1.00 91.97      A    N  
ATOM    824  CA  GLU A 101      17.462   5.571 -14.115  1.00 90.72      A    C  
ATOM    825  C   GLU A 101      18.557   6.070 -13.167  1.00 90.17      A    C  
ATOM    826  O   GLU A 101      18.333   6.185 -11.962  1.00 89.61      A    O  
ATOM    827  CB  GLU A 101      16.268   6.541 -14.168  1.00 89.03      A    C  
ATOM    828  CG  GLU A 101      16.684   7.896 -14.741  1.00 85.78      A    C  
ATOM    829  CD  GLU A 101      15.562   8.936 -14.687  1.00 83.79      A    C  
ATOM    830  OE1 GLU A 101      15.593   9.802 -13.785  1.00 76.71      A    O  
ATOM    831  OE2 GLU A 101      14.718   8.966 -15.591  1.00 77.67      A    O1-
ATOM    832  N   LEU A 102      19.752   6.382 -13.694  1.00 90.78      A    N  
ATOM    833  CA  LEU A 102      20.843   6.905 -12.880  1.00 89.88      A    C  
ATOM    834  C   LEU A 102      20.542   8.332 -12.404  1.00 88.80      A    C  
ATOM    835  O   LEU A 102      20.151   9.193 -13.181  1.00 86.79      A    O  
ATOM    836  CB  LEU A 102      22.176   6.854 -13.654  1.00 89.49      A    C  
ATOM    837  CG  LEU A 102      22.685   5.447 -14.011  1.00 88.64      A    C  
ATOM    838  CD1 LEU A 102      24.038   5.579 -14.709  1.00 85.65      A    C  
ATOM    839  CD2 LEU A 102      22.887   4.564 -12.780  1.00 84.96      A    C  
ATOM    840  N   ARG A 103      20.834   8.616 -11.117  1.00 87.69      A    N  
ATOM    841  CA  ARG A 103      20.745   9.984 -10.560  1.00 84.57      A    C  
ATOM    842  C   ARG A 103      21.673  10.962 -11.290  1.00 83.05      A    C  
ATOM    843  O   ARG A 103      21.248  12.064 -11.623  1.00 78.32      A    O  
ATOM    844  CB  ARG A 103      21.092   9.976  -9.060  1.00 81.57      A    C  
ATOM    845  CG  ARG A 103      19.859   9.803  -8.171  1.00 73.74      A    C  
ATOM    846  CD  ARG A 103      20.256   9.952  -6.696  1.00 72.35      A    C  
ATOM    847  NE  ARG A 103      19.080   9.979  -5.804  1.00 64.99      A    N  
ATOM    848  CZ  ARG A 103      19.091  10.007  -4.479  1.00 60.76      A    C  
ATOM    849  NH1 ARG A 103      20.193  10.061  -3.787  1.00 56.37      A    N1+
ATOM    850  NH2 ARG A 103      17.983   9.971  -3.809  1.00 51.53      A    N  
ATOM    851  N   SER A 104      22.898  10.540 -11.519  1.00 82.07      A    N  
ATOM    852  CA  SER A 104      23.893  11.251 -12.316  1.00 80.57      A    C  
ATOM    853  C   SER A 104      24.445  10.308 -13.377  1.00 81.14      A    C  
ATOM    854  O   SER A 104      24.853   9.196 -13.067  1.00 76.31      A    O  
ATOM    855  CB  SER A 104      25.018  11.781 -11.422  1.00 75.38      A    C  
ATOM    856  OG  SER A 104      26.007  12.396 -12.232  1.00 66.84      A    O  
ATOM    857  N   SER A 105      24.471  10.770 -14.637  1.00 77.82      A    N  
ATOM    858  CA  SER A 105      25.035  10.014 -15.753  1.00 75.90      A    C  
ATOM    859  C   SER A 105      26.528  10.294 -15.959  1.00 77.80      A    C  
ATOM    860  O   SER A 105      27.137   9.718 -16.851  1.00 73.17      A    O  
ATOM    861  CB  SER A 105      24.252  10.322 -17.033  1.00 70.11      A    C  
ATOM    862  OG  SER A 105      22.877  10.098 -16.820  1.00 64.47      A    O  
ATOM    863  N   VAL A 106      27.116  11.174 -15.146  1.00 78.31      A    N  
ATOM    864  CA  VAL A 106      28.514  11.581 -15.266  1.00 76.98      A    C  
ATOM    865  C   VAL A 106      29.426  10.388 -14.997  1.00 78.38      A    C  
ATOM    866  O   VAL A 106      29.327   9.728 -13.961  1.00 73.93      A    O  
ATOM    867  CB  VAL A 106      28.850  12.754 -14.333  1.00 71.75      A    C  
ATOM    868  CG1 VAL A 106      30.315  13.177 -14.465  1.00 65.61      A    C  
ATOM    869  CG2 VAL A 106      27.987  13.982 -14.668  1.00 65.06      A    C  
ATOM    870  N   GLY A 107      30.317  10.113 -15.953  1.00 79.53      A    N  
ATOM    871  CA  GLY A 107      31.299   9.038 -15.852  1.00 81.20      A    C  
ATOM    872  C   GLY A 107      30.732   7.622 -15.960  1.00 85.25      A    C  
ATOM    873  O   GLY A 107      31.486   6.669 -15.769  1.00 82.29      A    O  
ATOM    874  N   ALA A 108      29.446   7.467 -16.282  1.00 87.34      A    N  
ATOM    875  CA  ALA A 108      28.862   6.141 -16.472  1.00 89.37      A    C  
ATOM    876  C   ALA A 108      29.574   5.397 -17.622  1.00 90.67      A    C  
ATOM    877  O   ALA A 108      29.681   5.946 -18.724  1.00 89.02      A    O  
ATOM    878  CB  ALA A 108      27.354   6.272 -16.733  1.00 87.90      A    C  
ATOM    879  N   PRO A 109      30.038   4.155 -17.400  1.00 91.30      A    N  
ATOM    880  CA  PRO A 109      30.821   3.408 -18.380  1.00 92.05      A    C  
ATOM    881  C   PRO A 109      29.905   2.761 -19.432  1.00 92.55      A    C  
ATOM    882  O   PRO A 109      29.744   1.544 -19.489  1.00 89.93      A    O  
ATOM    883  CB  PRO A 109      31.619   2.410 -17.528  1.00 90.73      A    C  
ATOM    884  CG  PRO A 109      30.659   2.088 -16.392  1.00 89.66      A    C  
ATOM    885  CD  PRO A 109      29.959   3.428 -16.143  1.00 91.43      A    C  
ATOM    886  N   VAL A 110      29.288   3.591 -20.288  1.00 91.69      A    N  
ATOM    887  CA  VAL A 110      28.275   3.164 -21.263  1.00 91.04      A    C  
ATOM    888  C   VAL A 110      28.837   2.351 -22.437  1.00 91.35      A    C  
ATOM    889  O   VAL A 110      28.073   1.777 -23.203  1.00 88.98      A    O  
ATOM    890  CB  VAL A 110      27.472   4.368 -21.795  1.00 89.08      A    C  
ATOM    891  CG1 VAL A 110      26.765   5.084 -20.636  1.00 82.17      A    C  
ATOM    892  CG2 VAL A 110      28.348   5.380 -22.540  1.00 82.90      A    C  
ATOM    893  N   GLU A 111      30.152   2.303 -22.556  1.00 92.45      A    N  
ATOM    894  CA  GLU A 111      30.898   1.534 -23.565  1.00 91.93      A    C  
ATOM    895  C   GLU A 111      31.001   0.042 -23.188  1.00 92.81      A    C  
ATOM    896  O   GLU A 111      31.263  -0.811 -24.027  1.00 90.76      A    O  
ATOM    897  CB  GLU A 111      32.317   2.119 -23.674  1.00 89.72      A    C  
ATOM    898  CG  GLU A 111      32.395   3.623 -23.987  1.00 80.73      A    C  
ATOM    899  CD  GLU A 111      32.259   4.017 -25.463  1.00 68.72      A    C  
ATOM    900  OE1 GLU A 111      32.071   5.239 -25.697  1.00 59.99      A    O  
ATOM    901  OE2 GLU A 111      32.339   3.129 -26.336  1.00 61.00      A    O1-
ATOM    902  N   VAL A 112      30.823  -0.274 -21.887  1.00 92.71      A    N  
ATOM    903  CA  VAL A 112      30.986  -1.633 -21.367  1.00 93.15      A    C  
ATOM    904  C   VAL A 112      29.656  -2.204 -20.897  1.00 93.48      A    C  
ATOM    905  O   VAL A 112      28.785  -1.489 -20.402  1.00 91.85      A    O  
ATOM    906  CB  VAL A 112      32.067  -1.730 -20.266  1.00 91.57      A    C  
ATOM    907  CG1 VAL A 112      33.446  -1.391 -20.831  1.00 83.47      A    C  
ATOM    908  CG2 VAL A 112      31.794  -0.826 -19.071  1.00 84.62      A    C  
ATOM    909  N   THR A 113      29.489  -3.513 -21.039  1.00 93.65      A    N  
ATOM    910  CA  THR A 113      28.233  -4.219 -20.771  1.00 93.41      A    C  
ATOM    911  C   THR A 113      28.370  -5.352 -19.750  1.00 93.89      A    C  
ATOM    912  O   THR A 113      27.370  -5.812 -19.235  1.00 91.41      A    O  
ATOM    913  CB  THR A 113      27.640  -4.784 -22.067  1.00 91.10      A    C  
ATOM    914  CG2 THR A 113      27.240  -3.684 -23.050  1.00 83.51      A    C  
ATOM    915  OG1 THR A 113      28.587  -5.600 -22.724  1.00 85.22      A    O  
ATOM    916  N   HIS A 114      29.580  -5.794 -19.428  1.00 93.48      A    N  
ATOM    917  CA  HIS A 114      29.827  -6.953 -18.569  1.00 93.16      A    C  
ATOM    918  C   HIS A 114      30.519  -6.555 -17.259  1.00 93.42      A    C  
ATOM    919  O   HIS A 114      31.015  -5.434 -17.135  1.00 91.12      A    O  
ATOM    920  CB  HIS A 114      30.617  -8.016 -19.351  1.00 91.44      A    C  
ATOM    921  CG  HIS A 114      29.905  -8.516 -20.575  1.00 89.13      A    C  
ATOM    922  CD2 HIS A 114      29.167  -9.665 -20.704  1.00 76.90      A    C  
ATOM    923  ND1 HIS A 114      29.854  -7.884 -21.795  1.00 76.73      A    N  
ATOM    924  CE1 HIS A 114      29.107  -8.625 -22.630  1.00 77.32      A    C  
ATOM    925  NE2 HIS A 114      28.671  -9.721 -22.004  1.00 78.55      A    N  
ATOM    926  N   ASN A 115      30.569  -7.473 -16.292  1.00 94.20      A    N  
ATOM    927  CA  ASN A 115      31.271  -7.314 -15.004  1.00 94.40      A    C  
ATOM    928  C   ASN A 115      30.740  -6.169 -14.127  1.00 94.93      A    C  
ATOM    929  O   ASN A 115      31.500  -5.484 -13.432  1.00 92.91      A    O  
ATOM    930  CB  ASN A 115      32.791  -7.260 -15.230  1.00 92.79      A    C  
ATOM    931  CG  ASN A 115      33.352  -8.530 -15.851  1.00 88.91      A    C  
ATOM    932  ND2 ASN A 115      34.515  -8.446 -16.453  1.00 76.47      A    N  
ATOM    933  OD1 ASN A 115      32.776  -9.597 -15.793  1.00 78.76      A    O  
ATOM    934  N   PHE A 116      29.416  -5.974 -14.117  1.00 95.30      A    N  
ATOM    935  CA  PHE A 116      28.750  -5.108 -13.160  1.00 95.65      A    C  
ATOM    936  C   PHE A 116      28.345  -5.867 -11.899  1.00 95.42      A    C  
ATOM    937  O   PHE A 116      28.003  -7.050 -11.938  1.00 93.83      A    O  
ATOM    938  CB  PHE A 116      27.570  -4.395 -13.815  1.00 95.58      A    C  
ATOM    939  CG  PHE A 116      27.983  -3.333 -14.804  1.00 95.96      A    C  
ATOM    940  CD1 PHE A 116      28.158  -1.995 -14.383  1.00 93.80      A    C  
ATOM    941  CD2 PHE A 116      28.212  -3.655 -16.158  1.00 93.78      A    C  
ATOM    942  CE1 PHE A 116      28.549  -1.002 -15.295  1.00 93.29      A    C  
ATOM    943  CE2 PHE A 116      28.615  -2.665 -17.073  1.00 93.42      A    C  
ATOM    944  CZ  PHE A 116      28.774  -1.343 -16.638  1.00 94.67      A    C  
ATOM    945  N   GLN A 117      28.366  -5.168 -10.769  1.00 96.19      A    N  
ATOM    946  CA  GLN A 117      27.759  -5.592  -9.515  1.00 95.97      A    C  
ATOM    947  C   GLN A 117      26.503  -4.762  -9.264  1.00 95.84      A    C  
ATOM    948  O   GLN A 117      26.514  -3.543  -9.446  1.00 95.00      A    O  
ATOM    949  CB  GLN A 117      28.777  -5.459  -8.378  1.00 94.89      A    C  
ATOM    950  CG  GLN A 117      28.208  -5.873  -7.013  1.00 90.76      A    C  
ATOM    951  CD  GLN A 117      29.246  -5.762  -5.906  1.00 89.64      A    C  
ATOM    952  NE2 GLN A 117      29.583  -6.856  -5.255  1.00 78.95      A    N  
ATOM    953  OE1 GLN A 117      29.793  -4.711  -5.600  1.00 81.97      A    O  
ATOM    954  N   VAL A 118      25.449  -5.424  -8.820  1.00 95.18      A    N  
ATOM    955  CA  VAL A 118      24.171  -4.813  -8.447  1.00 94.63      A    C  
ATOM    956  C   VAL A 118      23.978  -4.974  -6.945  1.00 94.10      A    C  
ATOM    957  O   VAL A 118      23.817  -6.090  -6.458  1.00 93.01      A    O  
ATOM    958  CB  VAL A 118      23.015  -5.448  -9.239  1.00 93.81      A    C  
ATOM    959  CG1 VAL A 118      21.673  -4.845  -8.846  1.00 90.18      A    C  
ATOM    960  CG2 VAL A 118      23.195  -5.246 -10.746  1.00 90.68      A    C  
ATOM    961  N   ASP A 119      23.963  -3.850  -6.214  1.00 95.32      A    N  
ATOM    962  CA  ASP A 119      23.618  -3.787  -4.797  1.00 94.77      A    C  
ATOM    963  C   ASP A 119      22.231  -3.159  -4.624  1.00 95.06      A    C  
ATOM    964  O   ASP A 119      21.984  -2.054  -5.116  1.00 93.56      A    O  
ATOM    965  CB  ASP A 119      24.637  -2.944  -4.006  1.00 92.57      A    C  
ATOM    966  CG  ASP A 119      26.051  -3.502  -3.882  1.00 85.59      A    C  
ATOM    967  OD1 ASP A 119      26.213  -4.711  -3.649  1.00 80.10      A    O  
ATOM    968  OD2 ASP A 119      27.010  -2.679  -3.875  1.00 78.68      A    O1-
ATOM    969  N   PHE A 120      21.340  -3.791  -3.857  1.00 93.97      A    N  
ATOM    970  CA  PHE A 120      20.070  -3.208  -3.450  1.00 93.08      A    C  
ATOM    971  C   PHE A 120      20.284  -2.305  -2.241  1.00 93.25      A    C  
ATOM    972  O   PHE A 120      20.664  -2.764  -1.161  1.00 91.49      A    O  
ATOM    973  CB  PHE A 120      19.044  -4.311  -3.172  1.00 91.03      A    C  
ATOM    974  CG  PHE A 120      18.714  -5.107  -4.413  1.00 88.68      A    C  
ATOM    975  CD1 PHE A 120      17.654  -4.700  -5.253  1.00 84.26      A    C  
ATOM    976  CD2 PHE A 120      19.521  -6.198  -4.781  1.00 84.02      A    C  
ATOM    977  CE1 PHE A 120      17.411  -5.369  -6.459  1.00 82.38      A    C  
ATOM    978  CE2 PHE A 120      19.288  -6.862  -5.989  1.00 81.22      A    C  
ATOM    979  CZ  PHE A 120      18.244  -6.440  -6.832  1.00 82.08      A    C  
ATOM    980  N   VAL A 121      20.050  -0.999  -2.407  1.00 93.72      A    N  
ATOM    981  CA  VAL A 121      20.232  -0.024  -1.337  1.00 93.68      A    C  
ATOM    982  C   VAL A 121      19.015  -0.079  -0.423  1.00 93.54      A    C  
ATOM    983  O   VAL A 121      17.904   0.296  -0.802  1.00 92.17      A    O  
ATOM    984  CB  VAL A 121      20.484   1.393  -1.875  1.00 92.63      A    C  
ATOM    985  CG1 VAL A 121      20.706   2.381  -0.728  1.00 89.44      A    C  
ATOM    986  CG2 VAL A 121      21.723   1.425  -2.775  1.00 90.35      A    C  
ATOM    987  N   TRP A 122      19.228  -0.522   0.815  1.00 93.72      A    N  
ATOM    988  CA  TRP A 122      18.204  -0.433   1.846  1.00 93.98      A    C  
ATOM    989  C   TRP A 122      18.085   0.999   2.375  1.00 93.49      A    C  
ATOM    990  O   TRP A 122      19.085   1.671   2.634  1.00 91.93      A    O  
ATOM    991  CB  TRP A 122      18.506  -1.422   2.959  1.00 93.81      A    C  
ATOM    992  CG  TRP A 122      17.488  -1.408   4.059  1.00 94.07      A    C  
ATOM    993  CD1 TRP A 122      16.304  -2.043   4.034  1.00 92.23      A    C  
ATOM    994  CD2 TRP A 122      17.556  -0.703   5.335  1.00 93.97      A    C  
ATOM    995  CE2 TRP A 122      16.368  -0.997   6.052  1.00 93.97      A    C  
ATOM    996  CE3 TRP A 122      18.520   0.123   5.948  1.00 93.38      A    C  
ATOM    997  NE1 TRP A 122      15.621  -1.803   5.230  1.00 92.54      A    N  
ATOM    998  CZ2 TRP A 122      16.141  -0.501   7.369  1.00 93.21      A    C  
ATOM    999  CZ3 TRP A 122      18.291   0.624   7.252  1.00 91.31      A    C  
ATOM   1000  CH2 TRP A 122      17.118   0.309   7.952  1.00 91.74      A    C  
ATOM   1001  N   LYS A 123      16.851   1.476   2.556  1.00 93.58      A    N  
ATOM   1002  CA  LYS A 123      16.537   2.774   3.166  1.00 93.27      A    C  
ATOM   1003  C   LYS A 123      15.752   2.568   4.458  1.00 94.26      A    C  
ATOM   1004  O   LYS A 123      14.785   1.816   4.497  1.00 93.11      A    O  
ATOM   1005  CB  LYS A 123      15.757   3.655   2.188  1.00 91.06      A    C  
ATOM   1006  CG  LYS A 123      16.618   4.103   1.010  1.00 86.11      A    C  
ATOM   1007  CD  LYS A 123      15.825   5.092   0.136  1.00 78.03      A    C  
ATOM   1008  CE  LYS A 123      16.712   5.574  -0.990  1.00 71.10      A    C  
ATOM   1009  NZ  LYS A 123      16.012   6.527  -1.870  1.00 62.70      A    N1+
ATOM   1010  N   SER A 124      16.161   3.283   5.510  1.00 94.08      A    N  
ATOM   1011  CA  SER A 124      15.485   3.241   6.806  1.00 94.96      A    C  
ATOM   1012  C   SER A 124      14.240   4.124   6.882  1.00 95.77      A    C  
ATOM   1013  O   SER A 124      13.452   3.970   7.807  1.00 95.27      A    O  
ATOM   1014  CB  SER A 124      16.464   3.623   7.913  1.00 93.94      A    C  
ATOM   1015  OG  SER A 124      16.907   4.954   7.763  1.00 90.29      A    O  
ATOM   1016  N   THR A 125      14.029   5.027   5.904  1.00 94.92      A    N  
ATOM   1017  CA  THR A 125      13.050   6.124   5.948  1.00 94.70      A    C  
ATOM   1018  C   THR A 125      11.662   5.699   6.424  1.00 95.50      A    C  
ATOM   1019  O   THR A 125      11.105   6.320   7.332  1.00 95.34      A    O  
ATOM   1020  CB  THR A 125      12.914   6.772   4.561  1.00 93.49      A    C  
ATOM   1021  CG2 THR A 125      12.119   8.075   4.595  1.00 87.53      A    C  
ATOM   1022  OG1 THR A 125      14.187   7.066   4.035  1.00 88.22      A    O  
ATOM   1023  N   SER A 126      11.096   4.627   5.867  1.00 95.20      A    N  
ATOM   1024  CA  SER A 126       9.770   4.132   6.248  1.00 95.40      A    C  
ATOM   1025  C   SER A 126       9.704   3.701   7.720  1.00 96.68      A    C  
ATOM   1026  O   SER A 126       8.784   4.074   8.445  1.00 96.56      A    O  
ATOM   1027  CB  SER A 126       9.382   2.951   5.342  1.00 93.61      A    C  
ATOM   1028  OG  SER A 126       9.374   3.388   3.994  1.00 84.01      A    O  
ATOM   1029  N   PHE A 127      10.718   2.981   8.180  1.00 96.77      A    N  
ATOM   1030  CA  PHE A 127      10.808   2.509   9.566  1.00 97.08      A    C  
ATOM   1031  C   PHE A 127      11.072   3.659  10.538  1.00 97.33      A    C  
ATOM   1032  O   PHE A 127      10.451   3.721  11.597  1.00 97.11      A    O  
ATOM   1033  CB  PHE A 127      11.891   1.437   9.660  1.00 96.68      A    C  
ATOM   1034  CG  PHE A 127      11.644   0.236   8.763  1.00 96.41      A    C  
ATOM   1035  CD1 PHE A 127      10.617  -0.673   9.075  1.00 95.20      A    C  
ATOM   1036  CD2 PHE A 127      12.426   0.032   7.618  1.00 95.32      A    C  
ATOM   1037  CE1 PHE A 127      10.381  -1.795   8.255  1.00 94.53      A    C  
ATOM   1038  CE2 PHE A 127      12.198  -1.088   6.790  1.00 94.38      A    C  
ATOM   1039  CZ  PHE A 127      11.180  -2.009   7.113  1.00 94.31      A    C  
ATOM   1040  N   ASP A 128      11.908   4.631  10.158  1.00 97.19      A    N  
ATOM   1041  CA  ASP A 128      12.183   5.818  10.968  1.00 96.93      A    C  
ATOM   1042  C   ASP A 128      10.925   6.680  11.143  1.00 97.23      A    C  
ATOM   1043  O   ASP A 128      10.643   7.167  12.244  1.00 97.02      A    O  
ATOM   1044  CB  ASP A 128      13.308   6.643  10.317  1.00 96.32      A    C  
ATOM   1045  CG  ASP A 128      14.671   5.939  10.316  1.00 94.68      A    C  
ATOM   1046  OD1 ASP A 128      14.929   5.130  11.235  1.00 92.71      A    O  
ATOM   1047  OD2 ASP A 128      15.474   6.239   9.404  1.00 91.84      A    O1-
ATOM   1048  N   ARG A 129      10.105   6.823  10.096  1.00 97.30      A    N  
ATOM   1049  CA  ARG A 129       8.818   7.529  10.162  1.00 97.51      A    C  
ATOM   1050  C   ARG A 129       7.810   6.799  11.055  1.00 97.75      A    C  
ATOM   1051  O   ARG A 129       7.140   7.456  11.849  1.00 97.59      A    O  
ATOM   1052  CB  ARG A 129       8.250   7.735   8.749  1.00 97.36      A    C  
ATOM   1053  CG  ARG A 129       9.041   8.796   7.962  1.00 96.88      A    C  
ATOM   1054  CD  ARG A 129       8.498   8.894   6.530  1.00 96.14      A    C  
ATOM   1055  NE  ARG A 129       9.272   9.837   5.711  1.00 95.39      A    N  
ATOM   1056  CZ  ARG A 129       8.978  10.227   4.478  1.00 94.76      A    C  
ATOM   1057  NH1 ARG A 129       7.914   9.804   3.856  1.00 92.94      A    N1+
ATOM   1058  NH2 ARG A 129       9.770  11.039   3.846  1.00 93.20      A    N  
ATOM   1059  N   MET A 130       7.759   5.470  11.012  1.00 97.88      A    N  
ATOM   1060  CA  MET A 130       6.939   4.675  11.931  1.00 97.92      A    C  
ATOM   1061  C   MET A 130       7.392   4.853  13.395  1.00 97.76      A    C  
ATOM   1062  O   MET A 130       6.557   5.126  14.260  1.00 97.52      A    O  
ATOM   1063  CB  MET A 130       6.966   3.189  11.536  1.00 98.02      A    C  
ATOM   1064  CG  MET A 130       6.146   2.901  10.269  1.00 97.47      A    C  
ATOM   1065  SD  MET A 130       5.974   1.130   9.895  1.00 96.60      A    S  
ATOM   1066  CE  MET A 130       7.530   0.808   9.034  1.00 90.64      A    C  
ATOM   1067  N   GLN A 131       8.691   4.786  13.673  1.00 97.54      A    N  
ATOM   1068  CA  GLN A 131       9.238   5.028  15.016  1.00 97.16      A    C  
ATOM   1069  C   GLN A 131       8.939   6.451  15.513  1.00 96.90      A    C  
ATOM   1070  O   GLN A 131       8.548   6.657  16.661  1.00 96.59      A    O  
ATOM   1071  CB  GLN A 131      10.755   4.782  15.029  1.00 96.71      A    C  
ATOM   1072  CG  GLN A 131      11.172   3.309  14.843  1.00 95.55      A    C  
ATOM   1073  CD  GLN A 131      10.799   2.370  15.987  1.00 95.94      A    C  
ATOM   1074  NE2 GLN A 131      11.174   1.120  15.877  1.00 90.63      A    N  
ATOM   1075  OE1 GLN A 131      10.180   2.725  16.978  1.00 91.11      A    O  
ATOM   1076  N   SER A 132       9.086   7.441  14.627  1.00 96.97      A    N  
ATOM   1077  CA  SER A 132       8.753   8.832  14.926  1.00 96.75      A    C  
ATOM   1078  C   SER A 132       7.272   9.001  15.280  1.00 96.81      A    C  
ATOM   1079  O   SER A 132       6.958   9.657  16.271  1.00 96.38      A    O  
ATOM   1080  CB  SER A 132       9.137   9.735  13.743  1.00 96.16      A    C  
ATOM   1081  OG  SER A 132       8.957  11.096  14.113  1.00 87.24      A    O  
ATOM   1082  N   ALA A 133       6.362   8.351  14.529  1.00 97.47      A    N  
ATOM   1083  CA  ALA A 133       4.926   8.391  14.813  1.00 97.72      A    C  
ATOM   1084  C   ALA A 133       4.579   7.767  16.167  1.00 97.56      A    C  
ATOM   1085  O   ALA A 133       3.837   8.358  16.950  1.00 97.20      A    O  
ATOM   1086  CB  ALA A 133       4.181   7.711  13.665  1.00 98.01      A    C  
ATOM   1087  N   LEU A 134       5.169   6.613  16.501  1.00 97.44      A    N  
ATOM   1088  CA  LEU A 134       4.989   5.967  17.807  1.00 96.97      A    C  
ATOM   1089  C   LEU A 134       5.464   6.869  18.958  1.00 96.29      A    C  
ATOM   1090  O   LEU A 134       4.787   6.985  19.981  1.00 95.51      A    O  
ATOM   1091  CB  LEU A 134       5.767   4.639  17.837  1.00 97.10      A    C  
ATOM   1092  CG  LEU A 134       5.232   3.540  16.894  1.00 96.90      A    C  
ATOM   1093  CD1 LEU A 134       6.195   2.345  16.917  1.00 96.43      A    C  
ATOM   1094  CD2 LEU A 134       3.841   3.051  17.308  1.00 96.21      A    C  
ATOM   1095  N   LYS A 135       6.608   7.552  18.776  1.00 96.25      A    N  
ATOM   1096  CA  LYS A 135       7.121   8.526  19.738  1.00 95.45      A    C  
ATOM   1097  C   LYS A 135       6.196   9.725  19.878  1.00 95.08      A    C  
ATOM   1098  O   LYS A 135       5.827  10.075  20.993  1.00 93.94      A    O  
ATOM   1099  CB  LYS A 135       8.551   8.922  19.338  1.00 94.49      A    C  
ATOM   1100  CG  LYS A 135       9.170   9.905  20.340  1.00 82.89      A    C  
ATOM   1101  CD  LYS A 135      10.604  10.263  19.918  1.00 80.02      A    C  
ATOM   1102  CE  LYS A 135      11.201  11.283  20.890  1.00 68.27      A    C  
ATOM   1103  NZ  LYS A 135      12.565  11.686  20.484  1.00 63.46      A    N1+
ATOM   1104  N   THR A 136       5.773  10.324  18.762  1.00 95.83      A    N  
ATOM   1105  CA  THR A 136       4.864  11.476  18.738  1.00 95.98      A    C  
ATOM   1106  C   THR A 136       3.537  11.143  19.420  1.00 95.73      A    C  
ATOM   1107  O   THR A 136       3.079  11.913  20.257  1.00 94.82      A    O  
ATOM   1108  CB  THR A 136       4.627  11.947  17.299  1.00 95.93      A    C  
ATOM   1109  CG2 THR A 136       3.688  13.148  17.202  1.00 93.54      A    C  
ATOM   1110  OG1 THR A 136       5.848  12.357  16.739  1.00 93.57      A    O  
ATOM   1111  N   PHE A 137       2.973   9.963  19.170  1.00 96.13      A    N  
ATOM   1112  CA  PHE A 137       1.748   9.509  19.826  1.00 95.84      A    C  
ATOM   1113  C   PHE A 137       1.883   9.430  21.359  1.00 95.24      A    C  
ATOM   1114  O   PHE A 137       0.936   9.750  22.082  1.00 94.00      A    O  
ATOM   1115  CB  PHE A 137       1.347   8.151  19.243  1.00 95.97      A    C  
ATOM   1116  CG  PHE A 137       0.018   7.613  19.767  1.00 96.45      A    C  
ATOM   1117  CD1 PHE A 137      -0.070   6.302  20.289  1.00 95.46      A    C  
ATOM   1118  CD2 PHE A 137      -1.133   8.409  19.727  1.00 95.57      A    C  
ATOM   1119  CE1 PHE A 137      -1.290   5.807  20.757  1.00 95.42      A    C  
ATOM   1120  CE2 PHE A 137      -2.356   7.917  20.200  1.00 95.54      A    C  
ATOM   1121  CZ  PHE A 137      -2.441   6.615  20.714  1.00 96.02      A    C  
ATOM   1122  N   ALA A 138       3.070   9.067  21.857  1.00 95.24      A    N  
ATOM   1123  CA  ALA A 138       3.332   8.991  23.290  1.00 94.03      A    C  
ATOM   1124  C   ALA A 138       3.572  10.366  23.929  1.00 93.01      A    C  
ATOM   1125  O   ALA A 138       3.017  10.644  24.992  1.00 90.87      A    O  
ATOM   1126  CB  ALA A 138       4.505   8.043  23.520  1.00 93.19      A    C  
ATOM   1127  N   VAL A 139       4.402  11.223  23.307  1.00 93.97      A    N  
ATOM   1128  CA  VAL A 139       4.910  12.455  23.947  1.00 92.85      A    C  
ATOM   1129  C   VAL A 139       4.118  13.713  23.615  1.00 92.18      A    C  
ATOM   1130  O   VAL A 139       4.083  14.623  24.436  1.00 89.59      A    O  
ATOM   1131  CB  VAL A 139       6.406  12.694  23.665  1.00 90.95      A    C  
ATOM   1132  CG1 VAL A 139       7.246  11.470  24.048  1.00 83.75      A    C  
ATOM   1133  CG2 VAL A 139       6.717  13.079  22.216  1.00 83.25      A    C  
ATOM   1134  N   ASP A 140       3.479  13.792  22.455  1.00 93.13      A    N  
ATOM   1135  CA  ASP A 140       2.746  14.970  21.998  1.00 93.94      A    C  
ATOM   1136  C   ASP A 140       1.240  14.789  22.224  1.00 94.38      A    C  
ATOM   1137  O   ASP A 140       0.551  14.062  21.514  1.00 93.41      A    O  
ATOM   1138  CB  ASP A 140       3.096  15.275  20.535  1.00 93.57      A    C  
ATOM   1139  CG  ASP A 140       2.422  16.544  20.000  1.00 92.59      A    C  
ATOM   1140  OD1 ASP A 140       1.618  17.164  20.735  1.00 89.10      A    O  
ATOM   1141  OD2 ASP A 140       2.690  16.890  18.827  1.00 87.73      A    O1-
ATOM   1142  N   GLU A 141       0.719  15.491  23.238  1.00 91.73      A    N  
ATOM   1143  CA  GLU A 141      -0.703  15.454  23.576  1.00 91.90      A    C  
ATOM   1144  C   GLU A 141      -1.606  16.034  22.478  1.00 92.60      A    C  
ATOM   1145  O   GLU A 141      -2.796  15.729  22.433  1.00 89.78      A    O  
ATOM   1146  CB  GLU A 141      -0.970  16.181  24.906  1.00 88.42      A    C  
ATOM   1147  CG  GLU A 141      -0.242  15.536  26.089  1.00 75.86      A    C  
ATOM   1148  CD  GLU A 141      -0.804  15.945  27.453  1.00 68.50      A    C  
ATOM   1149  OE1 GLU A 141      -0.587  15.171  28.411  1.00 61.64      A    O  
ATOM   1150  OE2 GLU A 141      -1.488  16.989  27.528  1.00 62.02      A    O1-
ATOM   1151  N   THR A 142      -1.048  16.839  21.563  1.00 92.65      A    N  
ATOM   1152  CA  THR A 142      -1.787  17.459  20.465  1.00 92.90      A    C  
ATOM   1153  C   THR A 142      -1.842  16.593  19.203  1.00 94.10      A    C  
ATOM   1154  O   THR A 142      -2.614  16.898  18.300  1.00 92.65      A    O  
ATOM   1155  CB  THR A 142      -1.252  18.859  20.130  1.00 91.64      A    C  
ATOM   1156  CG2 THR A 142      -1.093  19.746  21.371  1.00 84.52      A    C  
ATOM   1157  OG1 THR A 142      -0.027  18.833  19.449  1.00 86.96      A    O  
ATOM   1158  N   SER A 143      -1.078  15.489  19.176  1.00 95.31      A    N  
ATOM   1159  CA  SER A 143      -0.990  14.582  18.032  1.00 95.94      A    C  
ATOM   1160  C   SER A 143      -2.329  13.966  17.621  1.00 96.67      A    C  
ATOM   1161  O   SER A 143      -2.582  13.757  16.439  1.00 95.76      A    O  
ATOM   1162  CB  SER A 143       0.009  13.460  18.319  1.00 94.95      A    C  
ATOM   1163  OG  SER A 143      -0.379  12.681  19.442  1.00 92.82      A    O  
ATOM   1164  N   VAL A 144      -3.207  13.690  18.594  1.00 96.67      A    N  
ATOM   1165  CA  VAL A 144      -4.576  13.219  18.373  1.00 96.72      A    C  
ATOM   1166  C   VAL A 144      -5.516  13.809  19.431  1.00 96.30      A    C  
ATOM   1167  O   VAL A 144      -5.100  14.120  20.551  1.00 95.02      A    O  
ATOM   1168  CB  VAL A 144      -4.691  11.674  18.370  1.00 95.74      A    C  
ATOM   1169  CG1 VAL A 144      -3.832  11.019  17.288  1.00 91.60      A    C  
ATOM   1170  CG2 VAL A 144      -4.319  11.044  19.712  1.00 91.86      A    C  
ATOM   1171  N   SER A 145      -6.803  13.901  19.117  1.00 96.13      A    N  
ATOM   1172  CA  SER A 145      -7.813  14.274  20.110  1.00 95.81      A    C  
ATOM   1173  C   SER A 145      -7.870  13.266  21.273  1.00 95.77      A    C  
ATOM   1174  O   SER A 145      -7.647  12.072  21.078  1.00 95.15      A    O  
ATOM   1175  CB  SER A 145      -9.195  14.416  19.463  1.00 95.06      A    C  
ATOM   1176  OG  SER A 145      -9.740  13.152  19.122  1.00 93.12      A    O  
ATOM   1177  N   GLY A 146      -8.261  13.726  22.457  1.00 94.51      A    N  
ATOM   1178  CA  GLY A 146      -8.414  12.844  23.628  1.00 94.57      A    C  
ATOM   1179  C   GLY A 146      -9.357  11.658  23.381  1.00 95.07      A    C  
ATOM   1180  O   GLY A 146      -9.037  10.530  23.741  1.00 93.89      A    O  
ATOM   1181  N   TYR A 147     -10.473  11.873  22.676  1.00 94.92      A    N  
ATOM   1182  CA  TYR A 147     -11.382  10.787  22.297  1.00 95.55      A    C  
ATOM   1183  C   TYR A 147     -10.692   9.713  21.449  1.00 95.83      A    C  
ATOM   1184  O   TYR A 147     -10.790   8.522  21.754  1.00 95.07      A    O  
ATOM   1185  CB  TYR A 147     -12.588  11.364  21.550  1.00 94.99      A    C  
ATOM   1186  CG  TYR A 147     -13.578  10.300  21.112  1.00 95.19      A    C  
ATOM   1187  CD1 TYR A 147     -13.455   9.660  19.856  1.00 93.64      A    C  
ATOM   1188  CD2 TYR A 147     -14.624   9.911  21.974  1.00 93.46      A    C  
ATOM   1189  CE1 TYR A 147     -14.356   8.651  19.474  1.00 92.68      A    C  
ATOM   1190  CE2 TYR A 147     -15.529   8.911  21.593  1.00 92.31      A    C  
ATOM   1191  CZ  TYR A 147     -15.391   8.287  20.346  1.00 93.51      A    C  
ATOM   1192  OH  TYR A 147     -16.277   7.301  19.977  1.00 92.22      A    O  
ATOM   1193  N   ILE A 148      -9.971  10.123  20.392  1.00 96.21      A    N  
ATOM   1194  CA  ILE A 148      -9.258   9.200  19.506  1.00 96.52      A    C  
ATOM   1195  C   ILE A 148      -8.147   8.484  20.274  1.00 96.61      A    C  
ATOM   1196  O   ILE A 148      -8.045   7.265  20.169  1.00 96.17      A    O  
ATOM   1197  CB  ILE A 148      -8.745   9.918  18.237  1.00 96.62      A    C  
ATOM   1198  CG1 ILE A 148      -9.953  10.327  17.359  1.00 95.59      A    C  
ATOM   1199  CG2 ILE A 148      -7.777   9.023  17.431  1.00 96.09      A    C  
ATOM   1200  CD1 ILE A 148      -9.597  11.152  16.123  1.00 93.99      A    C  
ATOM   1201  N   TYR A 149      -7.393   9.192  21.121  1.00 96.39      A    N  
ATOM   1202  CA  TYR A 149      -6.361   8.605  21.979  1.00 96.11      A    C  
ATOM   1203  C   TYR A 149      -6.906   7.425  22.799  1.00 96.16      A    C  
ATOM   1204  O   TYR A 149      -6.397   6.309  22.697  1.00 95.64      A    O  
ATOM   1205  CB  TYR A 149      -5.788   9.706  22.889  1.00 95.34      A    C  
ATOM   1206  CG  TYR A 149      -4.769   9.208  23.889  1.00 95.03      A    C  
ATOM   1207  CD1 TYR A 149      -5.157   8.834  25.191  1.00 93.52      A    C  
ATOM   1208  CD2 TYR A 149      -3.412   9.132  23.525  1.00 93.43      A    C  
ATOM   1209  CE1 TYR A 149      -4.205   8.377  26.120  1.00 92.74      A    C  
ATOM   1210  CE2 TYR A 149      -2.447   8.682  24.447  1.00 92.18      A    C  
ATOM   1211  CZ  TYR A 149      -2.848   8.303  25.738  1.00 92.93      A    C  
ATOM   1212  OH  TYR A 149      -1.913   7.858  26.642  1.00 91.40      A    O  
ATOM   1213  N   HIS A 150      -7.985   7.645  23.543  1.00 95.10      A    N  
ATOM   1214  CA  HIS A 150      -8.571   6.600  24.379  1.00 94.89      A    C  
ATOM   1215  C   HIS A 150      -9.175   5.451  23.563  1.00 95.15      A    C  
ATOM   1216  O   HIS A 150      -8.954   4.283  23.902  1.00 94.55      A    O  
ATOM   1217  CB  HIS A 150      -9.588   7.237  25.329  1.00 94.26      A    C  
ATOM   1218  CG  HIS A 150      -8.953   8.045  26.431  1.00 93.46      A    C  
ATOM   1219  CD2 HIS A 150      -9.124   9.378  26.691  1.00 87.54      A    C  
ATOM   1220  ND1 HIS A 150      -8.069   7.577  27.376  1.00 87.60      A    N  
ATOM   1221  CE1 HIS A 150      -7.714   8.588  28.172  1.00 88.08      A    C  
ATOM   1222  NE2 HIS A 150      -8.332   9.710  27.789  1.00 88.68      A    N  
ATOM   1223  N   LYS A 151      -9.878   5.734  22.460  1.00 95.93      A    N  
ATOM   1224  CA  LYS A 151     -10.443   4.687  21.585  1.00 96.19      A    C  
ATOM   1225  C   LYS A 151      -9.353   3.828  20.929  1.00 96.49      A    C  
ATOM   1226  O   LYS A 151      -9.491   2.607  20.913  1.00 95.79      A    O  
ATOM   1227  CB  LYS A 151     -11.363   5.312  20.517  1.00 95.89      A    C  
ATOM   1228  CG  LYS A 151     -12.758   5.736  21.026  1.00 93.26      A    C  
ATOM   1229  CD  LYS A 151     -13.699   4.556  21.351  1.00 90.04      A    C  
ATOM   1230  CE  LYS A 151     -15.126   5.080  21.578  1.00 85.88      A    C  
ATOM   1231  NZ  LYS A 151     -16.137   4.037  21.919  1.00 79.51      A    N1+
ATOM   1232  N   LEU A 152      -8.252   4.427  20.451  1.00 96.82      A    N  
ATOM   1233  CA  LEU A 152      -7.131   3.697  19.847  1.00 97.14      A    C  
ATOM   1234  C   LEU A 152      -6.422   2.789  20.861  1.00 96.91      A    C  
ATOM   1235  O   LEU A 152      -6.006   1.689  20.507  1.00 96.03      A    O  
ATOM   1236  CB  LEU A 152      -6.127   4.682  19.232  1.00 97.23      A    C  
ATOM   1237  CG  LEU A 152      -6.597   5.396  17.948  1.00 96.52      A    C  
ATOM   1238  CD1 LEU A 152      -5.500   6.349  17.465  1.00 95.26      A    C  
ATOM   1239  CD2 LEU A 152      -6.932   4.441  16.811  1.00 94.88      A    C  
ATOM   1240  N   LEU A 153      -6.344   3.194  22.128  1.00 96.31      A    N  
ATOM   1241  CA  LEU A 153      -5.757   2.370  23.195  1.00 96.04      A    C  
ATOM   1242  C   LEU A 153      -6.723   1.300  23.744  1.00 95.64      A    C  
ATOM   1243  O   LEU A 153      -6.322   0.451  24.537  1.00 93.86      A    O  
ATOM   1244  CB  LEU A 153      -5.226   3.291  24.292  1.00 95.52      A    C  
ATOM   1245  CG  LEU A 153      -4.076   4.215  23.843  1.00 94.94      A    C  
ATOM   1246  CD1 LEU A 153      -3.711   5.139  24.995  1.00 93.22      A    C  
ATOM   1247  CD2 LEU A 153      -2.814   3.451  23.428  1.00 92.68      A    C  
ATOM   1248  N   GLY A 154      -7.982   1.297  23.305  1.00 95.46      A    N  
ATOM   1249  CA  GLY A 154      -9.000   0.354  23.763  1.00 95.24      A    C  
ATOM   1250  C   GLY A 154      -9.608   0.699  25.121  1.00 95.35      A    C  
ATOM   1251  O   GLY A 154     -10.119  -0.193  25.803  1.00 92.99      A    O  
ATOM   1252  N   HIS A 155      -9.544   1.959  25.545  1.00 95.07      A    N  
ATOM   1253  CA  HIS A 155     -10.210   2.436  26.754  1.00 94.53      A    C  
ATOM   1254  C   HIS A 155     -11.717   2.578  26.524  1.00 93.85      A    C  
ATOM   1255  O   HIS A 155     -12.175   2.850  25.409  1.00 90.96      A    O  
ATOM   1256  CB  HIS A 155      -9.595   3.763  27.224  1.00 93.89      A    C  
ATOM   1257  CG  HIS A 155      -8.114   3.734  27.495  1.00 94.03      A    C  
ATOM   1258  CD2 HIS A 155      -7.287   2.647  27.585  1.00 88.14      A    C  
ATOM   1259  ND1 HIS A 155      -7.324   4.848  27.707  1.00 87.50      A    N  
ATOM   1260  CE1 HIS A 155      -6.068   4.441  27.915  1.00 88.92      A    C  
ATOM   1261  NE2 HIS A 155      -6.004   3.108  27.843  1.00 90.07      A    N  
ATOM   1262  N   GLU A 156     -12.491   2.411  27.584  1.00 92.52      A    N  
ATOM   1263  CA  GLU A 156     -13.922   2.674  27.542  1.00 92.18      A    C  
ATOM   1264  C   GLU A 156     -14.174   4.178  27.562  1.00 92.17      A    C  
ATOM   1265  O   GLU A 156     -13.775   4.891  28.487  1.00 88.88      A    O  
ATOM   1266  CB  GLU A 156     -14.661   1.935  28.658  1.00 89.66      A    C  
ATOM   1267  CG  GLU A 156     -14.685   0.432  28.321  1.00 78.77      A    C  
ATOM   1268  CD  GLU A 156     -15.372  -0.455  29.359  1.00 69.79      A    C  
ATOM   1269  OE1 GLU A 156     -15.198  -1.685  29.196  1.00 62.83      A    O  
ATOM   1270  OE2 GLU A 156     -16.023   0.085  30.280  1.00 63.71      A    O1-
ATOM   1271  N   VAL A 157     -14.804   4.678  26.513  1.00 92.65      A    N  
ATOM   1272  CA  VAL A 157     -15.149   6.086  26.323  1.00 92.34      A    C  
ATOM   1273  C   VAL A 157     -16.571   6.145  25.796  1.00 92.59      A    C  
ATOM   1274  O   VAL A 157     -16.911   5.408  24.866  1.00 89.39      A    O  
ATOM   1275  CB  VAL A 157     -14.193   6.790  25.340  1.00 89.24      A    C  
ATOM   1276  CG1 VAL A 157     -14.402   8.303  25.354  1.00 79.31      A    C  
ATOM   1277  CG2 VAL A 157     -12.716   6.537  25.659  1.00 80.75      A    C  
ATOM   1278  N   GLU A 158     -17.383   7.021  26.366  1.00 92.00      A    N  
ATOM   1279  CA  GLU A 158     -18.730   7.267  25.862  1.00 92.19      A    C  
ATOM   1280  C   GLU A 158     -18.701   7.723  24.404  1.00 91.96      A    C  
ATOM   1281  O   GLU A 158     -17.814   8.470  23.978  1.00 89.30      A    O  
ATOM   1282  CB  GLU A 158     -19.457   8.306  26.724  1.00 90.09      A    C  
ATOM   1283  CG  GLU A 158     -19.777   7.764  28.121  1.00 78.04      A    C  
ATOM   1284  CD  GLU A 158     -20.628   8.736  28.962  1.00 69.74      A    C  
ATOM   1285  OE1 GLU A 158     -21.130   8.298  30.012  1.00 62.20      A    O  
ATOM   1286  OE2 GLU A 158     -20.764   9.913  28.558  1.00 64.81      A    O1-
ATOM   1287  N   ASP A 159     -19.669   7.259  23.624  1.00 91.54      A    N  
ATOM   1288  CA  ASP A 159     -19.743   7.619  22.216  1.00 91.28      A    C  
ATOM   1289  C   ASP A 159     -20.103   9.101  22.057  1.00 92.53      A    C  
ATOM   1290  O   ASP A 159     -21.133   9.583  22.533  1.00 89.08      A    O  
ATOM   1291  CB  ASP A 159     -20.704   6.702  21.453  1.00 86.80      A    C  
ATOM   1292  CG  ASP A 159     -20.124   5.305  21.180  1.00 81.15      A    C  
ATOM   1293  OD1 ASP A 159     -18.869   5.158  21.119  1.00 75.79      A    O  
ATOM   1294  OD2 ASP A 159     -20.934   4.391  20.942  1.00 74.86      A    O1-
ATOM   1295  N   VAL A 160     -19.236   9.818  21.347  1.00 92.89      A    N  
ATOM   1296  CA  VAL A 160     -19.417  11.234  21.040  1.00 93.37      A    C  
ATOM   1297  C   VAL A 160     -19.976  11.382  19.632  1.00 94.31      A    C  
ATOM   1298  O   VAL A 160     -19.523  10.716  18.694  1.00 92.27      A    O  
ATOM   1299  CB  VAL A 160     -18.108  12.021  21.242  1.00 90.15      A    C  
ATOM   1300  CG1 VAL A 160     -18.281  13.512  20.937  1.00 81.55      A    C  
ATOM   1301  CG2 VAL A 160     -17.617  11.904  22.694  1.00 82.62      A    C  
ATOM   1302  N   ILE A 161     -20.937  12.286  19.465  1.00 93.07      A    N  
ATOM   1303  CA  ILE A 161     -21.465  12.693  18.167  1.00 93.19      A    C  
ATOM   1304  C   ILE A 161     -20.885  14.059  17.805  1.00 93.04      A    C  
ATOM   1305  O   ILE A 161     -20.938  15.008  18.595  1.00 90.01      A    O  
ATOM   1306  CB  ILE A 161     -23.012  12.668  18.149  1.00 90.13      A    C  
ATOM   1307  CG1 ILE A 161     -23.529  11.237  18.452  1.00 81.11      A    C  
ATOM   1308  CG2 ILE A 161     -23.542  13.159  16.792  1.00 78.36      A    C  
ATOM   1309  CD1 ILE A 161     -25.054  11.116  18.533  1.00 70.35      A    C  
ATOM   1310  N   ILE A 162     -20.347  14.176  16.600  1.00 92.68      A    N  
ATOM   1311  CA  ILE A 162     -19.901  15.449  16.039  1.00 91.92      A    C  
ATOM   1312  C   ILE A 162     -21.130  16.239  15.602  1.00 91.39      A    C  
ATOM   1313  O   ILE A 162     -21.905  15.801  14.745  1.00 87.90      A    O  
ATOM   1314  CB  ILE A 162     -18.890  15.246  14.886  1.00 90.16      A    C  
ATOM   1315  CG1 ILE A 162     -17.634  14.503  15.404  1.00 87.10      A    C  
ATOM   1316  CG2 ILE A 162     -18.502  16.598  14.264  1.00 86.84      A    C  
ATOM   1317  CD1 ILE A 162     -16.602  14.196  14.316  1.00 84.39      A    C  
ATOM   1318  N   LYS A 163     -21.290  17.440  16.147  1.00 88.82      A    N  
ATOM   1319  CA  LYS A 163     -22.273  18.400  15.643  1.00 87.88      A    C  
ATOM   1320  C   LYS A 163     -21.754  18.968  14.326  1.00 87.87      A    C  
ATOM   1321  O   LYS A 163     -20.950  19.892  14.321  1.00 82.88      A    O  
ATOM   1322  CB  LYS A 163     -22.553  19.498  16.678  1.00 84.30      A    C  
ATOM   1323  CG  LYS A 163     -23.295  18.962  17.910  1.00 73.98      A    C  
ATOM   1324  CD  LYS A 163     -23.652  20.108  18.869  1.00 65.96      A    C  
ATOM   1325  CE  LYS A 163     -24.393  19.566  20.091  1.00 56.20      A    C  
ATOM   1326  NZ  LYS A 163     -24.757  20.648  21.047  1.00 47.83      A    N1+
ATOM   1327  N   CYS A 164     -22.224  18.405  13.211  1.00 87.24      A    N  
ATOM   1328  CA  CYS A 164     -21.957  18.914  11.878  1.00 86.71      A    C  
ATOM   1329  C   CYS A 164     -23.274  19.139  11.129  1.00 88.12      A    C  
ATOM   1330  O   CYS A 164     -24.296  18.502  11.403  1.00 85.37      A    O  
ATOM   1331  CB  CYS A 164     -20.993  17.973  11.136  1.00 81.95      A    C  
ATOM   1332  SG  CYS A 164     -21.799  16.405  10.694  1.00 80.03      A    S  
ATOM   1333  N   GLN A 165     -23.248  20.059  10.167  1.00 86.10      A    N  
ATOM   1334  CA  GLN A 165     -24.381  20.272   9.281  1.00 86.90      A    C  
ATOM   1335  C   GLN A 165     -24.335  19.215   8.174  1.00 89.17      A    C  
ATOM   1336  O   GLN A 165     -23.431  19.211   7.355  1.00 86.05      A    O  
ATOM   1337  CB  GLN A 165     -24.357  21.720   8.776  1.00 82.28      A    C  
ATOM   1338  CG  GLN A 165     -25.754  22.191   8.346  1.00 70.63      A    C  
ATOM   1339  CD  GLN A 165     -25.783  23.680   7.997  1.00 63.44      A    C  
ATOM   1340  NE2 GLN A 165     -26.945  24.277   7.895  1.00 54.46      A    N  
ATOM   1341  OE1 GLN A 165     -24.778  24.331   7.817  1.00 56.59      A    O  
ATOM   1342  N   LEU A 166     -25.302  18.295   8.182  1.00 90.77      A    N  
ATOM   1343  CA  LEU A 166     -25.375  17.265   7.149  1.00 92.35      A    C  
ATOM   1344  C   LEU A 166     -25.798  17.888   5.811  1.00 93.13      A    C  
ATOM   1345  O   LEU A 166     -26.689  18.742   5.783  1.00 90.71      A    O  
ATOM   1346  CB  LEU A 166     -26.335  16.139   7.559  1.00 90.37      A    C  
ATOM   1347  CG  LEU A 166     -25.852  15.287   8.745  1.00 89.69      A    C  
ATOM   1348  CD1 LEU A 166     -26.950  14.281   9.113  1.00 86.65      A    C  
ATOM   1349  CD2 LEU A 166     -24.573  14.509   8.423  1.00 86.70      A    C  
ATOM   1350  N   PRO A 167     -25.205  17.455   4.680  1.00 93.42      A    N  
ATOM   1351  CA  PRO A 167     -25.607  17.921   3.364  1.00 93.51      A    C  
ATOM   1352  C   PRO A 167     -27.040  17.463   3.041  1.00 94.10      A    C  
ATOM   1353  O   PRO A 167     -27.484  16.397   3.465  1.00 92.34      A    O  
ATOM   1354  CB  PRO A 167     -24.567  17.347   2.399  1.00 91.69      A    C  
ATOM   1355  CG  PRO A 167     -24.104  16.071   3.103  1.00 90.63      A    C  
ATOM   1356  CD  PRO A 167     -24.163  16.443   4.577  1.00 93.04      A    C  
ATOM   1357  N   LYS A 168     -27.765  18.266   2.237  1.00 92.91      A    N  
ATOM   1358  CA  LYS A 168     -29.107  17.895   1.746  1.00 92.74      A    C  
ATOM   1359  C   LYS A 168     -29.059  16.683   0.803  1.00 93.25      A    C  
ATOM   1360  O   LYS A 168     -29.953  15.850   0.827  1.00 90.14      A    O  
ATOM   1361  CB  LYS A 168     -29.771  19.078   1.027  1.00 91.37      A    C  
ATOM   1362  CG  LYS A 168     -30.155  20.223   1.975  1.00 82.42      A    C  
ATOM   1363  CD  LYS A 168     -30.924  21.315   1.209  1.00 72.25      A    C  
ATOM   1364  CE  LYS A 168     -31.341  22.448   2.149  1.00 61.90      A    C  
ATOM   1365  NZ  LYS A 168     -32.107  23.517   1.438  1.00 50.59      A    N1+
ATOM   1366  N   ARG A 169     -28.007  16.612  -0.032  1.00 93.47      A    N  
ATOM   1367  CA  ARG A 169     -27.719  15.499  -0.943  1.00 94.01      A    C  
ATOM   1368  C   ARG A 169     -26.346  14.950  -0.592  1.00 94.90      A    C  
ATOM   1369  O   ARG A 169     -25.392  15.714  -0.523  1.00 92.38      A    O  
ATOM   1370  CB  ARG A 169     -27.816  15.978  -2.406  1.00 91.29      A    C  
ATOM   1371  CG  ARG A 169     -27.708  14.832  -3.423  1.00 80.82      A    C  
ATOM   1372  CD  ARG A 169     -27.873  15.345  -4.873  1.00 75.39      A    C  
ATOM   1373  NE  ARG A 169     -27.752  14.275  -5.873  1.00 63.94      A    N  
ATOM   1374  CZ  ARG A 169     -27.854  14.408  -7.191  1.00 56.47      A    C  
ATOM   1375  NH1 ARG A 169     -28.082  15.555  -7.757  1.00 51.17      A    N1+
ATOM   1376  NH2 ARG A 169     -27.718  13.377  -7.974  1.00 47.65      A    N  
ATOM   1377  N   PHE A 170     -26.256  13.647  -0.344  1.00 94.67      A    N  
ATOM   1378  CA  PHE A 170     -24.997  12.999   0.015  1.00 95.11      A    C  
ATOM   1379  C   PHE A 170     -24.090  12.730  -1.192  1.00 95.69      A    C  
ATOM   1380  O   PHE A 170     -22.874  12.760  -1.036  1.00 92.71      A    O  
ATOM   1381  CB  PHE A 170     -25.263  11.719   0.809  1.00 93.87      A    C  
ATOM   1382  CG  PHE A 170     -25.744  11.989   2.214  1.00 94.77      A    C  
ATOM   1383  CD1 PHE A 170     -24.813  12.301   3.226  1.00 92.55      A    C  
ATOM   1384  CD2 PHE A 170     -27.116  11.985   2.517  1.00 92.89      A    C  
ATOM   1385  CE1 PHE A 170     -25.243  12.611   4.521  1.00 91.39      A    C  
ATOM   1386  CE2 PHE A 170     -27.556  12.299   3.814  1.00 91.57      A    C  
ATOM   1387  CZ  PHE A 170     -26.625  12.620   4.820  1.00 92.48      A    C  
ATOM   1388  N   THR A 171     -24.649  12.521  -2.379  1.00 95.44      A    N  
ATOM   1389  CA  THR A 171     -23.884  12.410  -3.630  1.00 95.17      A    C  
ATOM   1390  C   THR A 171     -23.054  13.670  -3.853  1.00 95.46      A    C  
ATOM   1391  O   THR A 171     -23.587  14.786  -3.819  1.00 94.23      A    O  
ATOM   1392  CB  THR A 171     -24.826  12.183  -4.823  1.00 93.35      A    C  
ATOM   1393  CG2 THR A 171     -24.056  11.996  -6.127  1.00 86.13      A    C  
ATOM   1394  OG1 THR A 171     -25.605  11.025  -4.602  1.00 86.66      A    O  
ATOM   1395  N   ALA A 172     -21.757  13.497  -4.070  1.00 95.79      A    N  
ATOM   1396  CA  ALA A 172     -20.849  14.585  -4.398  1.00 95.69      A    C  
ATOM   1397  C   ALA A 172     -20.996  15.004  -5.867  1.00 95.86      A    C  
ATOM   1398  O   ALA A 172     -21.367  14.206  -6.727  1.00 94.10      A    O  
ATOM   1399  CB  ALA A 172     -19.419  14.166  -4.058  1.00 94.32      A    C  
ATOM   1400  N   GLN A 173     -20.662  16.255  -6.159  1.00 95.00      A    N  
ATOM   1401  CA  GLN A 173     -20.573  16.733  -7.533  1.00 94.34      A    C  
ATOM   1402  C   GLN A 173     -19.511  15.924  -8.301  1.00 95.47      A    C  
ATOM   1403  O   GLN A 173     -18.482  15.587  -7.732  1.00 92.35      A    O  
ATOM   1404  CB  GLN A 173     -20.249  18.233  -7.509  1.00 90.40      A    C  
ATOM   1405  CG  GLN A 173     -20.165  18.844  -8.913  1.00 82.99      A    C  
ATOM   1406  CD  GLN A 173     -19.905  20.353  -8.894  1.00 79.80      A    C  
ATOM   1407  NE2 GLN A 173     -19.605  20.941 -10.023  1.00 68.95      A    N  
ATOM   1408  OE1 GLN A 173     -19.983  21.018  -7.871  1.00 72.52      A    O  
ATOM   1409  N   GLY A 174     -19.765  15.609  -9.577  1.00 95.10      A    N  
ATOM   1410  CA  GLY A 174     -18.821  14.877 -10.427  1.00 95.53      A    C  
ATOM   1411  C   GLY A 174     -18.705  13.376 -10.156  1.00 96.60      A    C  
ATOM   1412  O   GLY A 174     -18.027  12.671 -10.902  1.00 94.05      A    O  
ATOM   1413  N   LEU A 175     -19.374  12.858  -9.110  1.00 96.42      A    N  
ATOM   1414  CA  LEU A 175     -19.395  11.429  -8.779  1.00 96.68      A    C  
ATOM   1415  C   LEU A 175     -20.777  10.808  -9.050  1.00 96.23      A    C  
ATOM   1416  O   LEU A 175     -21.796  11.502  -8.981  1.00 94.22      A    O  
ATOM   1417  CB  LEU A 175     -18.942  11.209  -7.323  1.00 96.35      A    C  
ATOM   1418  CG  LEU A 175     -17.500  11.656  -7.013  1.00 96.09      A    C  
ATOM   1419  CD1 LEU A 175     -17.151  11.249  -5.576  1.00 94.60      A    C  
ATOM   1420  CD2 LEU A 175     -16.458  11.011  -7.933  1.00 94.38      A    C  
ATOM   1421  N   PRO A 176     -20.834   9.483  -9.325  1.00 95.97      A    N  
ATOM   1422  CA  PRO A 176     -22.095   8.781  -9.504  1.00 94.76      A    C  
ATOM   1423  C   PRO A 176     -22.932   8.768  -8.220  1.00 95.57      A    C  
ATOM   1424  O   PRO A 176     -22.421   8.922  -7.105  1.00 94.63      A    O  
ATOM   1425  CB  PRO A 176     -21.710   7.364  -9.950  1.00 92.85      A    C  
ATOM   1426  CG  PRO A 176     -20.326   7.168  -9.332  1.00 90.91      A    C  
ATOM   1427  CD  PRO A 176     -19.713   8.562  -9.422  1.00 94.35      A    C  
ATOM   1428  N   ASP A 177     -24.241   8.555  -8.378  1.00 96.30      A    N  
ATOM   1429  CA  ASP A 177     -25.167   8.457  -7.249  1.00 96.22      A    C  
ATOM   1430  C   ASP A 177     -24.813   7.274  -6.335  1.00 96.88      A    C  
ATOM   1431  O   ASP A 177     -24.525   6.160  -6.771  1.00 95.61      A    O  
ATOM   1432  CB  ASP A 177     -26.624   8.374  -7.734  1.00 94.47      A    C  
ATOM   1433  CG  ASP A 177     -27.212   9.742  -8.094  1.00 89.10      A    C  
ATOM   1434  OD1 ASP A 177     -26.833  10.757  -7.456  1.00 83.52      A    O  
ATOM   1435  OD2 ASP A 177     -28.130   9.802  -8.947  1.00 83.24      A    O1-
ATOM   1436  N   LEU A 178     -24.874   7.537  -5.033  1.00 97.27      A    N  
ATOM   1437  CA  LEU A 178     -24.607   6.542  -4.008  1.00 97.45      A    C  
ATOM   1438  C   LEU A 178     -25.823   5.635  -3.788  1.00 97.47      A    C  
ATOM   1439  O   LEU A 178     -26.966   6.098  -3.726  1.00 96.30      A    O  
ATOM   1440  CB  LEU A 178     -24.215   7.230  -2.700  1.00 97.16      A    C  
ATOM   1441  CG  LEU A 178     -22.947   8.103  -2.755  1.00 96.20      A    C  
ATOM   1442  CD1 LEU A 178     -22.679   8.616  -1.333  1.00 94.39      A    C  
ATOM   1443  CD2 LEU A 178     -21.713   7.341  -3.228  1.00 93.81      A    C  
ATOM   1444  N   ASN A 179     -25.580   4.347  -3.559  1.00 97.38      A    N  
ATOM   1445  CA  ASN A 179     -26.611   3.423  -3.095  1.00 97.23      A    C  
ATOM   1446  C   ASN A 179     -26.942   3.640  -1.606  1.00 97.49      A    C  
ATOM   1447  O   ASN A 179     -26.253   4.354  -0.876  1.00 97.08      A    O  
ATOM   1448  CB  ASN A 179     -26.208   1.980  -3.447  1.00 96.88      A    C  
ATOM   1449  CG  ASN A 179     -25.056   1.453  -2.606  1.00 97.28      A    C  
ATOM   1450  ND2 ASN A 179     -24.053   0.887  -3.227  1.00 93.65      A    N  
ATOM   1451  OD1 ASN A 179     -25.053   1.519  -1.391  1.00 94.45      A    O  
ATOM   1452  N   HIS A 180     -27.993   2.980  -1.118  1.00 96.85      A    N  
ATOM   1453  CA  HIS A 180     -28.483   3.150   0.248  1.00 96.49      A    C  
ATOM   1454  C   HIS A 180     -27.432   2.854   1.338  1.00 96.89      A    C  
ATOM   1455  O   HIS A 180     -27.379   3.549   2.351  1.00 96.36      A    O  
ATOM   1456  CB  HIS A 180     -29.730   2.267   0.450  1.00 95.30      A    C  
ATOM   1457  CG  HIS A 180     -29.435   0.782   0.437  1.00 84.89      A    C  
ATOM   1458  CD2 HIS A 180     -29.236  -0.006   1.549  1.00 72.73      A    C  
ATOM   1459  ND1 HIS A 180     -29.247  -0.027  -0.664  1.00 72.86      A    N  
ATOM   1460  CE1 HIS A 180     -28.939  -1.257  -0.238  1.00 68.52      A    C  
ATOM   1461  NE2 HIS A 180     -28.924  -1.296   1.098  1.00 69.25      A    N  
ATOM   1462  N   SER A 181     -26.579   1.847   1.136  1.00 97.40      A    N  
ATOM   1463  CA  SER A 181     -25.549   1.469   2.104  1.00 97.38      A    C  
ATOM   1464  C   SER A 181     -24.398   2.473   2.137  1.00 97.86      A    C  
ATOM   1465  O   SER A 181     -23.915   2.835   3.214  1.00 97.15      A    O  
ATOM   1466  CB  SER A 181     -25.045   0.042   1.833  1.00 95.56      A    C  
ATOM   1467  OG  SER A 181     -24.232  -0.046   0.679  1.00 87.99      A    O  
ATOM   1468  N   GLN A 182     -24.027   3.009   0.974  1.00 97.79      A    N  
ATOM   1469  CA  GLN A 182     -23.024   4.056   0.833  1.00 97.97      A    C  
ATOM   1470  C   GLN A 182     -23.516   5.375   1.452  1.00 97.93      A    C  
ATOM   1471  O   GLN A 182     -22.792   5.993   2.227  1.00 97.68      A    O  
ATOM   1472  CB  GLN A 182     -22.697   4.243  -0.654  1.00 97.92      A    C  
ATOM   1473  CG  GLN A 182     -21.945   3.049  -1.280  1.00 97.51      A    C  
ATOM   1474  CD  GLN A 182     -21.875   3.145  -2.805  1.00 97.79      A    C  
ATOM   1475  NE2 GLN A 182     -20.921   2.490  -3.431  1.00 93.93      A    N  
ATOM   1476  OE1 GLN A 182     -22.681   3.781  -3.453  1.00 95.00      A    O  
ATOM   1477  N   VAL A 183     -24.760   5.773   1.202  1.00 97.84      A    N  
ATOM   1478  CA  VAL A 183     -25.370   6.956   1.838  1.00 97.61      A    C  
ATOM   1479  C   VAL A 183     -25.377   6.818   3.362  1.00 97.62      A    C  
ATOM   1480  O   VAL A 183     -25.025   7.765   4.066  1.00 97.31      A    O  
ATOM   1481  CB  VAL A 183     -26.803   7.201   1.322  1.00 97.14      A    C  
ATOM   1482  CG1 VAL A 183     -27.540   8.304   2.104  1.00 94.93      A    C  
ATOM   1483  CG2 VAL A 183     -26.786   7.632  -0.149  1.00 95.07      A    C  
ATOM   1484  N   TYR A 184     -25.749   5.650   3.882  1.00 97.64      A    N  
ATOM   1485  CA  TYR A 184     -25.724   5.385   5.316  1.00 97.40      A    C  
ATOM   1486  C   TYR A 184     -24.308   5.499   5.898  1.00 97.48      A    C  
ATOM   1487  O   TYR A 184     -24.126   6.120   6.946  1.00 97.15      A    O  
ATOM   1488  CB  TYR A 184     -26.329   4.010   5.604  1.00 97.12      A    C  
ATOM   1489  CG  TYR A 184     -26.279   3.642   7.076  1.00 96.37      A    C  
ATOM   1490  CD1 TYR A 184     -25.257   2.812   7.568  1.00 94.33      A    C  
ATOM   1491  CD2 TYR A 184     -27.239   4.172   7.961  1.00 94.25      A    C  
ATOM   1492  CE1 TYR A 184     -25.202   2.493   8.937  1.00 93.37      A    C  
ATOM   1493  CE2 TYR A 184     -27.192   3.853   9.332  1.00 92.94      A    C  
ATOM   1494  CZ  TYR A 184     -26.177   3.013   9.814  1.00 93.64      A    C  
ATOM   1495  OH  TYR A 184     -26.122   2.687  11.149  1.00 91.93      A    O  
ATOM   1496  N   ALA A 185     -23.302   4.961   5.201  1.00 97.82      A    N  
ATOM   1497  CA  ALA A 185     -21.904   5.075   5.600  1.00 97.92      A    C  
ATOM   1498  C   ALA A 185     -21.469   6.550   5.660  1.00 97.92      A    C  
ATOM   1499  O   ALA A 185     -21.077   7.012   6.727  1.00 97.72      A    O  
ATOM   1500  CB  ALA A 185     -21.030   4.241   4.653  1.00 98.04      A    C  
ATOM   1501  N   VAL A 186     -21.653   7.311   4.579  1.00 97.80      A    N  
ATOM   1502  CA  VAL A 186     -21.303   8.745   4.510  1.00 97.77      A    C  
ATOM   1503  C   VAL A 186     -21.990   9.528   5.636  1.00 97.57      A    C  
ATOM   1504  O   VAL A 186     -21.328  10.223   6.408  1.00 97.10      A    O  
ATOM   1505  CB  VAL A 186     -21.655   9.345   3.131  1.00 97.64      A    C  
ATOM   1506  CG1 VAL A 186     -21.380  10.855   3.077  1.00 96.89      A    C  
ATOM   1507  CG2 VAL A 186     -20.843   8.701   2.006  1.00 96.87      A    C  
ATOM   1508  N   LYS A 187     -23.312   9.367   5.797  1.00 97.36      A    N  
ATOM   1509  CA  LYS A 187     -24.079  10.055   6.840  1.00 96.92      A    C  
ATOM   1510  C   LYS A 187     -23.555   9.751   8.245  1.00 96.80      A    C  
ATOM   1511  O   LYS A 187     -23.521  10.636   9.100  1.00 96.04      A    O  
ATOM   1512  CB  LYS A 187     -25.561   9.662   6.711  1.00 96.10      A    C  
ATOM   1513  CG  LYS A 187     -26.449  10.354   7.758  1.00 91.32      A    C  
ATOM   1514  CD  LYS A 187     -27.921   9.971   7.582  1.00 88.84      A    C  
ATOM   1515  CE  LYS A 187     -28.747  10.657   8.668  1.00 78.58      A    C  
ATOM   1516  NZ  LYS A 187     -30.183  10.286   8.596  1.00 72.77      A    N1+
ATOM   1517  N   THR A 188     -23.197   8.498   8.503  1.00 97.17      A    N  
ATOM   1518  CA  THR A 188     -22.780   8.049   9.829  1.00 96.99      A    C  
ATOM   1519  C   THR A 188     -21.371   8.527  10.169  1.00 97.09      A    C  
ATOM   1520  O   THR A 188     -21.169   9.060  11.252  1.00 96.39      A    O  
ATOM   1521  CB  THR A 188     -22.884   6.518   9.952  1.00 96.34      A    C  
ATOM   1522  CG2 THR A 188     -22.624   6.044  11.382  1.00 92.03      A    C  
ATOM   1523  OG1 THR A 188     -24.190   6.096   9.638  1.00 92.90      A    O  
ATOM   1524  N   VAL A 189     -20.417   8.403   9.244  1.00 97.42      A    N  
ATOM   1525  CA  VAL A 189     -19.008   8.767   9.495  1.00 97.45      A    C  
ATOM   1526  C   VAL A 189     -18.810  10.271   9.673  1.00 97.38      A    C  
ATOM   1527  O   VAL A 189     -18.014  10.670  10.511  1.00 96.36      A    O  
ATOM   1528  CB  VAL A 189     -18.038   8.222   8.433  1.00 96.70      A    C  
ATOM   1529  CG1 VAL A 189     -18.149   6.696   8.308  1.00 90.95      A    C  
ATOM   1530  CG2 VAL A 189     -18.230   8.862   7.059  1.00 91.16      A    C  
ATOM   1531  N   LEU A 190     -19.567  11.104   8.965  1.00 97.22      A    N  
ATOM   1532  CA  LEU A 190     -19.513  12.559   9.131  1.00 96.84      A    C  
ATOM   1533  C   LEU A 190     -19.887  13.011  10.552  1.00 96.38      A    C  
ATOM   1534  O   LEU A 190     -19.442  14.060  11.001  1.00 95.22      A    O  
ATOM   1535  CB  LEU A 190     -20.440  13.229   8.096  1.00 96.79      A    C  
ATOM   1536  CG  LEU A 190     -19.952  13.169   6.635  1.00 96.41      A    C  
ATOM   1537  CD1 LEU A 190     -21.022  13.775   5.723  1.00 95.66      A    C  
ATOM   1538  CD2 LEU A 190     -18.654  13.937   6.410  1.00 95.20      A    C  
ATOM   1539  N   GLN A 191     -20.661  12.206  11.281  1.00 96.64      A    N  
ATOM   1540  CA  GLN A 191     -21.150  12.503  12.634  1.00 96.32      A    C  
ATOM   1541  C   GLN A 191     -20.339  11.824  13.745  1.00 96.29      A    C  
ATOM   1542  O   GLN A 191     -20.709  11.932  14.917  1.00 94.67      A    O  
ATOM   1543  CB  GLN A 191     -22.627  12.120  12.717  1.00 95.44      A    C  
ATOM   1544  CG  GLN A 191     -23.504  13.002  11.830  1.00 93.73      A    C  
ATOM   1545  CD  GLN A 191     -24.948  12.510  11.862  1.00 92.53      A    C  
ATOM   1546  NE2 GLN A 191     -25.282  11.579  10.992  1.00 81.95      A    N  
ATOM   1547  OE1 GLN A 191     -25.765  12.917  12.656  1.00 84.57      A    O  
ATOM   1548  N   ARG A 192     -19.240  11.106  13.416  1.00 96.68      A    N  
ATOM   1549  CA  ARG A 192     -18.439  10.370  14.391  1.00 96.51      A    C  
ATOM   1550  C   ARG A 192     -16.962  10.775  14.328  1.00 97.13      A    C  
ATOM   1551  O   ARG A 192     -16.428  10.925  13.234  1.00 96.47      A    O  
ATOM   1552  CB  ARG A 192     -18.598   8.853  14.178  1.00 95.20      A    C  
ATOM   1553  CG  ARG A 192     -20.008   8.364  14.541  1.00 89.71      A    C  
ATOM   1554  CD  ARG A 192     -20.101   6.837  14.392  1.00 84.65      A    C  
ATOM   1555  NE  ARG A 192     -21.425   6.328  14.746  1.00 76.60      A    N  
ATOM   1556  CZ  ARG A 192     -21.803   5.055  14.724  1.00 69.37      A    C  
ATOM   1557  NH1 ARG A 192     -20.976   4.099  14.365  1.00 63.57      A    N1+
ATOM   1558  NH2 ARG A 192     -23.012   4.726  15.066  1.00 61.69      A    N  
ATOM   1559  N   PRO A 193     -16.275  10.892  15.479  1.00 96.61      A    N  
ATOM   1560  CA  PRO A 193     -14.845  11.206  15.497  1.00 96.73      A    C  
ATOM   1561  C   PRO A 193     -13.963  10.018  15.099  1.00 97.36      A    C  
ATOM   1562  O   PRO A 193     -12.845  10.220  14.648  1.00 97.03      A    O  
ATOM   1563  CB  PRO A 193     -14.567  11.684  16.922  1.00 95.54      A    C  
ATOM   1564  CG  PRO A 193     -15.641  10.999  17.759  1.00 92.63      A    C  
ATOM   1565  CD  PRO A 193     -16.830  10.866  16.815  1.00 95.30      A    C  
ATOM   1566  N   LEU A 194     -14.459   8.786  15.246  1.00 97.30      A    N  
ATOM   1567  CA  LEU A 194     -13.775   7.588  14.771  1.00 97.73      A    C  
ATOM   1568  C   LEU A 194     -14.795   6.655  14.101  1.00 97.89      A    C  
ATOM   1569  O   LEU A 194     -15.819   6.327  14.701  1.00 97.25      A    O  
ATOM   1570  CB  LEU A 194     -13.068   6.905  15.959  1.00 97.55      A    C  
ATOM   1571  CG  LEU A 194     -12.351   5.580  15.606  1.00 97.23      A    C  
ATOM   1572  CD1 LEU A 194     -11.219   5.763  14.602  1.00 95.87      A    C  
ATOM   1573  CD2 LEU A 194     -11.754   4.987  16.890  1.00 95.28      A    C  
ATOM   1574  N   SER A 195     -14.494   6.219  12.878  1.00 98.08      A    N  
ATOM   1575  CA  SER A 195     -15.343   5.286  12.135  1.00 98.29      A    C  
ATOM   1576  C   SER A 195     -14.514   4.282  11.345  1.00 98.55      A    C  
ATOM   1577  O   SER A 195     -13.460   4.624  10.810  1.00 98.39      A    O  
ATOM   1578  CB  SER A 195     -16.265   6.038  11.169  1.00 97.49      A    C  
ATOM   1579  OG  SER A 195     -17.107   6.918  11.883  1.00 94.14      A    O  
ATOM   1580  N   LEU A 196     -15.041   3.066  11.235  1.00 98.54      A    N  
ATOM   1581  CA  LEU A 196     -14.535   2.021  10.360  1.00 98.54      A    C  
ATOM   1582  C   LEU A 196     -15.567   1.768   9.257  1.00 98.66      A    C  
ATOM   1583  O   LEU A 196     -16.749   1.590   9.551  1.00 98.21      A    O  
ATOM   1584  CB  LEU A 196     -14.260   0.731  11.156  1.00 98.33      A    C  
ATOM   1585  CG  LEU A 196     -13.403   0.875  12.423  1.00 96.97      A    C  
ATOM   1586  CD1 LEU A 196     -13.196  -0.490  13.075  1.00 95.40      A    C  
ATOM   1587  CD2 LEU A 196     -12.026   1.469  12.139  1.00 94.84      A    C  
ATOM   1588  N   ILE A 197     -15.126   1.737   7.995  1.00 98.71      A    N  
ATOM   1589  CA  ILE A 197     -15.950   1.324   6.854  1.00 98.71      A    C  
ATOM   1590  C   ILE A 197     -15.363   0.038   6.287  1.00 98.76      A    C  
ATOM   1591  O   ILE A 197     -14.236   0.034   5.801  1.00 98.47      A    O  
ATOM   1592  CB  ILE A 197     -16.061   2.428   5.786  1.00 98.67      A    C  
ATOM   1593  CG1 ILE A 197     -16.744   3.677   6.372  1.00 98.08      A    C  
ATOM   1594  CG2 ILE A 197     -16.844   1.908   4.553  1.00 98.32      A    C  
ATOM   1595  CD1 ILE A 197     -16.831   4.860   5.392  1.00 96.61      A    C  
ATOM   1596  N   GLN A 198     -16.144  -1.039   6.312  1.00 98.51      A    N  
ATOM   1597  CA  GLN A 198     -15.805  -2.263   5.601  1.00 98.51      A    C  
ATOM   1598  C   GLN A 198     -16.361  -2.196   4.178  1.00 98.59      A    C  
ATOM   1599  O   GLN A 198     -17.569  -2.076   3.982  1.00 98.25      A    O  
ATOM   1600  CB  GLN A 198     -16.323  -3.486   6.356  1.00 98.23      A    C  
ATOM   1601  CG  GLN A 198     -15.760  -4.782   5.754  1.00 97.65      A    C  
ATOM   1602  CD  GLN A 198     -16.393  -6.042   6.336  1.00 97.44      A    C  
ATOM   1603  NE2 GLN A 198     -15.784  -7.184   6.147  1.00 92.69      A    N  
ATOM   1604  OE1 GLN A 198     -17.460  -6.014   6.940  1.00 93.82      A    O  
ATOM   1605  N   GLY A 199     -15.471  -2.300   3.180  1.00 98.39      A    N  
ATOM   1606  CA  GLY A 199     -15.818  -2.329   1.770  1.00 98.25      A    C  
ATOM   1607  C   GLY A 199     -15.501  -3.684   1.148  1.00 98.21      A    C  
ATOM   1608  O   GLY A 199     -14.372  -3.848   0.676  1.00 97.57      A    O  
ATOM   1609  N   PRO A 200     -16.448  -4.642   1.111  1.00 98.37      A    N  
ATOM   1610  CA  PRO A 200     -16.253  -5.900   0.410  1.00 98.49      A    C  
ATOM   1611  C   PRO A 200     -15.904  -5.705  -1.075  1.00 98.33      A    C  
ATOM   1612  O   PRO A 200     -16.079  -4.607  -1.622  1.00 97.75      A    O  
ATOM   1613  CB  PRO A 200     -17.562  -6.682   0.595  1.00 98.24      A    C  
ATOM   1614  CG  PRO A 200     -18.157  -6.092   1.875  1.00 97.78      A    C  
ATOM   1615  CD  PRO A 200     -17.734  -4.632   1.791  1.00 98.38      A    C  
ATOM   1616  N   PRO A 201     -15.416  -6.743  -1.783  1.00 98.28      A    N  
ATOM   1617  CA  PRO A 201     -15.039  -6.634  -3.185  1.00 98.09      A    C  
ATOM   1618  C   PRO A 201     -16.151  -6.059  -4.076  1.00 98.07      A    C  
ATOM   1619  O   PRO A 201     -17.286  -6.523  -4.074  1.00 97.00      A    O  
ATOM   1620  CB  PRO A 201     -14.649  -8.053  -3.612  1.00 97.59      A    C  
ATOM   1621  CG  PRO A 201     -14.169  -8.679  -2.306  1.00 96.49      A    C  
ATOM   1622  CD  PRO A 201     -15.089  -8.062  -1.269  1.00 97.82      A    C  
ATOM   1623  N   GLY A 202     -15.815  -5.020  -4.865  1.00 97.68      A    N  
ATOM   1624  CA  GLY A 202     -16.740  -4.410  -5.813  1.00 97.51      A    C  
ATOM   1625  C   GLY A 202     -17.841  -3.518  -5.215  1.00 97.75      A    C  
ATOM   1626  O   GLY A 202     -18.744  -3.128  -5.948  1.00 96.56      A    O  
ATOM   1627  N   THR A 203     -17.779  -3.164  -3.923  1.00 98.18      A    N  
ATOM   1628  CA  THR A 203     -18.844  -2.384  -3.249  1.00 98.15      A    C  
ATOM   1629  C   THR A 203     -18.697  -0.857  -3.348  1.00 98.04      A    C  
ATOM   1630  O   THR A 203     -19.491  -0.118  -2.751  1.00 97.04      A    O  
ATOM   1631  CB  THR A 203     -19.009  -2.802  -1.790  1.00 98.01      A    C  
ATOM   1632  CG2 THR A 203     -19.450  -4.259  -1.667  1.00 96.77      A    C  
ATOM   1633  OG1 THR A 203     -17.791  -2.633  -1.101  1.00 96.74      A    O  
ATOM   1634  N   GLY A 204     -17.705  -0.349  -4.088  1.00 97.53      A    N  
ATOM   1635  CA  GLY A 204     -17.517   1.080  -4.317  1.00 97.57      A    C  
ATOM   1636  C   GLY A 204     -16.859   1.844  -3.160  1.00 97.91      A    C  
ATOM   1637  O   GLY A 204     -17.271   2.960  -2.849  1.00 97.07      A    O  
ATOM   1638  N   LYS A 205     -15.817   1.261  -2.531  1.00 97.51      A    N  
ATOM   1639  CA  LYS A 205     -15.000   1.914  -1.489  1.00 97.51      A    C  
ATOM   1640  C   LYS A 205     -14.510   3.291  -1.933  1.00 97.91      A    C  
ATOM   1641  O   LYS A 205     -14.834   4.272  -1.283  1.00 97.44      A    O  
ATOM   1642  CB  LYS A 205     -13.791   1.061  -1.091  1.00 95.94      A    C  
ATOM   1643  CG  LYS A 205     -14.176  -0.194  -0.294  1.00 88.75      A    C  
ATOM   1644  CD  LYS A 205     -12.972  -0.879   0.377  1.00 85.98      A    C  
ATOM   1645  CE  LYS A 205     -11.898  -1.291  -0.645  1.00 78.60      A    C  
ATOM   1646  NZ  LYS A 205     -11.495  -2.697  -0.551  1.00 73.66      A    N1+
ATOM   1647  N   THR A 206     -13.830   3.366  -3.078  1.00 97.57      A    N  
ATOM   1648  CA  THR A 206     -13.205   4.593  -3.576  1.00 97.38      A    C  
ATOM   1649  C   THR A 206     -14.202   5.734  -3.782  1.00 97.89      A    C  
ATOM   1650  O   THR A 206     -13.970   6.850  -3.342  1.00 97.52      A    O  
ATOM   1651  CB  THR A 206     -12.472   4.311  -4.900  1.00 96.20      A    C  
ATOM   1652  CG2 THR A 206     -11.454   5.373  -5.251  1.00 89.89      A    C  
ATOM   1653  OG1 THR A 206     -11.809   3.067  -4.820  1.00 91.03      A    O  
ATOM   1654  N   VAL A 207     -15.361   5.468  -4.391  1.00 97.81      A    N  
ATOM   1655  CA  VAL A 207     -16.419   6.479  -4.584  1.00 97.83      A    C  
ATOM   1656  C   VAL A 207     -16.995   6.935  -3.237  1.00 98.21      A    C  
ATOM   1657  O   VAL A 207     -17.250   8.119  -3.036  1.00 97.85      A    O  
ATOM   1658  CB  VAL A 207     -17.541   5.939  -5.496  1.00 96.76      A    C  
ATOM   1659  CG1 VAL A 207     -18.707   6.927  -5.634  1.00 87.39      A    C  
ATOM   1660  CG2 VAL A 207     -17.010   5.656  -6.906  1.00 87.44      A    C  
ATOM   1661  N   THR A 208     -17.178   6.012  -2.297  1.00 98.11      A    N  
ATOM   1662  CA  THR A 208     -17.682   6.313  -0.955  1.00 98.39      A    C  
ATOM   1663  C   THR A 208     -16.674   7.173  -0.187  1.00 98.46      A    C  
ATOM   1664  O   THR A 208     -17.054   8.214   0.352  1.00 98.35      A    O  
ATOM   1665  CB  THR A 208     -17.996   5.019  -0.182  1.00 98.27      A    C  
ATOM   1666  CG2 THR A 208     -18.703   5.297   1.141  1.00 97.05      A    C  
ATOM   1667  OG1 THR A 208     -18.862   4.204  -0.942  1.00 96.92      A    O  
ATOM   1668  N   SER A 209     -15.392   6.798  -0.198  1.00 98.68      A    N  
ATOM   1669  CA  SER A 209     -14.287   7.546   0.407  1.00 98.64      A    C  
ATOM   1670  C   SER A 209     -14.159   8.942  -0.198  1.00 98.69      A    C  
ATOM   1671  O   SER A 209     -14.161   9.932   0.545  1.00 98.54      A    O  
ATOM   1672  CB  SER A 209     -12.974   6.768   0.233  1.00 98.53      A    C  
ATOM   1673  OG  SER A 209     -13.054   5.530   0.906  1.00 97.81      A    O  
ATOM   1674  N   ALA A 210     -14.160   9.073  -1.528  1.00 98.57      A    N  
ATOM   1675  CA  ALA A 210     -14.101  10.363  -2.208  1.00 98.50      A    C  
ATOM   1676  C   ALA A 210     -15.289  11.268  -1.846  1.00 98.40      A    C  
ATOM   1677  O   ALA A 210     -15.119  12.466  -1.599  1.00 98.24      A    O  
ATOM   1678  CB  ALA A 210     -14.034  10.120  -3.723  1.00 98.41      A    C  
ATOM   1679  N   THR A 211     -16.489  10.704  -1.727  1.00 98.41      A    N  
ATOM   1680  CA  THR A 211     -17.689  11.441  -1.308  1.00 98.36      A    C  
ATOM   1681  C   THR A 211     -17.572  11.934   0.136  1.00 98.34      A    C  
ATOM   1682  O   THR A 211     -17.935  13.071   0.440  1.00 98.01      A    O  
ATOM   1683  CB  THR A 211     -18.953  10.581  -1.461  1.00 98.12      A    C  
ATOM   1684  CG2 THR A 211     -20.222  11.379  -1.135  1.00 96.63      A    C  
ATOM   1685  OG1 THR A 211     -19.092  10.130  -2.786  1.00 96.47      A    O  
ATOM   1686  N   ILE A 212     -17.035  11.113   1.047  1.00 98.34      A    N  
ATOM   1687  CA  ILE A 212     -16.778  11.524   2.431  1.00 98.32      A    C  
ATOM   1688  C   ILE A 212     -15.775  12.679   2.465  1.00 98.23      A    C  
ATOM   1689  O   ILE A 212     -16.057  13.703   3.097  1.00 98.08      A    O  
ATOM   1690  CB  ILE A 212     -16.289  10.326   3.276  1.00 98.40      A    C  
ATOM   1691  CG1 ILE A 212     -17.434   9.309   3.489  1.00 98.11      A    C  
ATOM   1692  CG2 ILE A 212     -15.742  10.789   4.641  1.00 98.10      A    C  
ATOM   1693  CD1 ILE A 212     -16.930   7.910   3.861  1.00 97.54      A    C  
ATOM   1694  N   VAL A 213     -14.655  12.551   1.752  1.00 98.42      A    N  
ATOM   1695  CA  VAL A 213     -13.609  13.581   1.673  1.00 98.47      A    C  
ATOM   1696  C   VAL A 213     -14.167  14.887   1.111  1.00 98.24      A    C  
ATOM   1697  O   VAL A 213     -13.921  15.941   1.702  1.00 97.94      A    O  
ATOM   1698  CB  VAL A 213     -12.427  13.073   0.842  1.00 98.50      A    C  
ATOM   1699  CG1 VAL A 213     -11.393  14.170   0.573  1.00 97.98      A    C  
ATOM   1700  CG2 VAL A 213     -11.712  11.935   1.578  1.00 98.03      A    C  
ATOM   1701  N   TYR A 214     -14.998  14.837   0.070  1.00 98.29      A    N  
ATOM   1702  CA  TYR A 214     -15.673  16.004  -0.482  1.00 98.08      A    C  
ATOM   1703  C   TYR A 214     -16.487  16.760   0.574  1.00 97.84      A    C  
ATOM   1704  O   TYR A 214     -16.382  17.979   0.704  1.00 97.43      A    O  
ATOM   1705  CB  TYR A 214     -16.582  15.561  -1.636  1.00 97.90      A    C  
ATOM   1706  CG  TYR A 214     -17.456  16.671  -2.188  1.00 97.63      A    C  
ATOM   1707  CD1 TYR A 214     -18.819  16.758  -1.835  1.00 96.55      A    C  
ATOM   1708  CD2 TYR A 214     -16.898  17.618  -3.065  1.00 96.76      A    C  
ATOM   1709  CE1 TYR A 214     -19.621  17.769  -2.377  1.00 96.09      A    C  
ATOM   1710  CE2 TYR A 214     -17.704  18.636  -3.618  1.00 95.98      A    C  
ATOM   1711  CZ  TYR A 214     -19.066  18.698  -3.280  1.00 96.22      A    C  
ATOM   1712  OH  TYR A 214     -19.860  19.670  -3.849  1.00 94.57      A    O  
ATOM   1713  N   HIS A 215     -17.280  16.059   1.386  1.00 97.81      A    N  
ATOM   1714  CA  HIS A 215     -18.066  16.691   2.438  1.00 97.54      A    C  
ATOM   1715  C   HIS A 215     -17.211  17.206   3.601  1.00 97.15      A    C  
ATOM   1716  O   HIS A 215     -17.544  18.250   4.163  1.00 96.27      A    O  
ATOM   1717  CB  HIS A 215     -19.146  15.723   2.927  1.00 97.53      A    C  
ATOM   1718  CG  HIS A 215     -20.238  15.496   1.916  1.00 97.44      A    C  
ATOM   1719  CD2 HIS A 215     -20.680  14.287   1.450  1.00 91.43      A    C  
ATOM   1720  ND1 HIS A 215     -20.966  16.481   1.263  1.00 90.84      A    N  
ATOM   1721  CE1 HIS A 215     -21.808  15.875   0.422  1.00 92.36      A    C  
ATOM   1722  NE2 HIS A 215     -21.674  14.544   0.511  1.00 93.53      A    N  
ATOM   1723  N   LEU A 216     -16.113  16.520   3.957  1.00 97.57      A    N  
ATOM   1724  CA  LEU A 216     -15.172  16.971   4.980  1.00 97.23      A    C  
ATOM   1725  C   LEU A 216     -14.446  18.258   4.548  1.00 96.80      A    C  
ATOM   1726  O   LEU A 216     -14.404  19.210   5.326  1.00 95.88      A    O  
ATOM   1727  CB  LEU A 216     -14.150  15.869   5.288  1.00 97.25      A    C  
ATOM   1728  CG  LEU A 216     -14.725  14.652   6.035  1.00 97.00      A    C  
ATOM   1729  CD1 LEU A 216     -13.647  13.572   6.137  1.00 96.19      A    C  
ATOM   1730  CD2 LEU A 216     -15.189  15.006   7.452  1.00 95.88      A    C  
ATOM   1731  N   ALA A 217     -13.952  18.328   3.313  1.00 97.50      A    N  
ATOM   1732  CA  ALA A 217     -13.276  19.498   2.761  1.00 97.39      A    C  
ATOM   1733  C   ALA A 217     -14.195  20.731   2.756  1.00 96.54      A    C  
ATOM   1734  O   ALA A 217     -13.805  21.818   3.182  1.00 94.93      A    O  
ATOM   1735  CB  ALA A 217     -12.783  19.148   1.354  1.00 97.29      A    C  
ATOM   1736  N   ARG A 218     -15.473  20.547   2.400  1.00 96.48      A    N  
ATOM   1737  CA  ARG A 218     -16.474  21.629   2.401  1.00 95.69      A    C  
ATOM   1738  C   ARG A 218     -16.870  22.143   3.793  1.00 94.96      A    C  
ATOM   1739  O   ARG A 218     -17.564  23.158   3.871  1.00 91.87      A    O  
ATOM   1740  CB  ARG A 218     -17.715  21.193   1.614  1.00 94.47      A    C  
ATOM   1741  CG  ARG A 218     -17.402  21.089   0.113  1.00 88.54      A    C  
ATOM   1742  CD  ARG A 218     -18.697  20.936  -0.702  1.00 82.27      A    C  
ATOM   1743  NE  ARG A 218     -19.451  22.209  -0.713  1.00 75.67      A    N  
ATOM   1744  CZ  ARG A 218     -20.640  22.404  -1.279  1.00 69.77      A    C  
ATOM   1745  NH1 ARG A 218     -21.291  21.429  -1.847  1.00 61.27      A    N1+
ATOM   1746  NH2 ARG A 218     -21.177  23.589  -1.287  1.00 61.32      A    N  
ATOM   1747  N   GLN A 219     -16.460  21.501   4.891  1.00 94.67      A    N  
ATOM   1748  CA  GLN A 219     -16.650  22.041   6.243  1.00 92.88      A    C  
ATOM   1749  C   GLN A 219     -15.676  23.187   6.564  1.00 91.23      A    C  
ATOM   1750  O   GLN A 219     -15.859  23.862   7.583  1.00 83.64      A    O  
ATOM   1751  CB  GLN A 219     -16.540  20.928   7.298  1.00 90.73      A    C  
ATOM   1752  CG  GLN A 219     -17.675  19.899   7.190  1.00 87.92      A    C  
ATOM   1753  CD  GLN A 219     -17.550  18.752   8.196  1.00 84.27      A    C  
ATOM   1754  NE2 GLN A 219     -18.419  17.765   8.108  1.00 74.72      A    N  
ATOM   1755  OE1 GLN A 219     -16.705  18.726   9.082  1.00 77.34      A    O  
ATOM   1756  N   GLY A 220     -14.639  23.425   5.739  1.00 87.07      A    N  
ATOM   1757  CA  GLY A 220     -13.724  24.564   5.861  1.00 86.47      A    C  
ATOM   1758  C   GLY A 220     -12.758  24.497   7.046  1.00 88.47      A    C  
ATOM   1759  O   GLY A 220     -12.284  25.525   7.520  1.00 80.82      A    O  
ATOM   1760  N   ASN A 221     -12.454  23.307   7.558  1.00 88.73      A    N  
ATOM   1761  CA  ASN A 221     -11.546  23.116   8.700  1.00 89.24      A    C  
ATOM   1762  C   ASN A 221     -10.073  22.902   8.285  1.00 91.25      A    C  
ATOM   1763  O   ASN A 221      -9.339  22.217   9.000  1.00 84.96      A    O  
ATOM   1764  CB  ASN A 221     -12.074  21.986   9.597  1.00 84.50      A    C  
ATOM   1765  CG  ASN A 221     -13.408  22.320  10.233  1.00 81.78      A    C  
ATOM   1766  ND2 ASN A 221     -14.418  21.527   9.966  1.00 72.96      A    N  
ATOM   1767  OD1 ASN A 221     -13.548  23.240  11.025  1.00 74.02      A    O  
ATOM   1768  N   GLY A 222      -9.652  23.470   7.151  1.00 93.62      A    N  
ATOM   1769  CA  GLY A 222      -8.350  23.243   6.537  1.00 95.63      A    C  
ATOM   1770  C   GLY A 222      -8.305  21.986   5.660  1.00 97.21      A    C  
ATOM   1771  O   GLY A 222      -9.328  21.303   5.519  1.00 96.34      A    O  
ATOM   1772  N   PRO A 223      -7.128  21.656   5.091  1.00 97.79      A    N  
ATOM   1773  CA  PRO A 223      -6.965  20.508   4.208  1.00 98.10      A    C  
ATOM   1774  C   PRO A 223      -7.340  19.183   4.884  1.00 98.43      A    C  
ATOM   1775  O   PRO A 223      -6.994  18.938   6.043  1.00 98.06      A    O  
ATOM   1776  CB  PRO A 223      -5.495  20.509   3.764  1.00 97.08      A    C  
ATOM   1777  CG  PRO A 223      -5.057  21.964   3.961  1.00 93.41      A    C  
ATOM   1778  CD  PRO A 223      -5.893  22.414   5.163  1.00 96.80      A    C  
ATOM   1779  N   VAL A 224      -8.024  18.316   4.141  1.00 98.57      A    N  
ATOM   1780  CA  VAL A 224      -8.265  16.927   4.537  1.00 98.67      A    C  
ATOM   1781  C   VAL A 224      -7.065  16.088   4.116  1.00 98.82      A    C  
ATOM   1782  O   VAL A 224      -6.644  16.165   2.966  1.00 98.66      A    O  
ATOM   1783  CB  VAL A 224      -9.569  16.374   3.926  1.00 98.45      A    C  
ATOM   1784  CG1 VAL A 224      -9.856  14.940   4.396  1.00 97.47      A    C  
ATOM   1785  CG2 VAL A 224     -10.774  17.241   4.316  1.00 97.53      A    C  
ATOM   1786  N   LEU A 225      -6.516  15.281   5.027  1.00 98.82      A    N  
ATOM   1787  CA  LEU A 225      -5.465  14.326   4.698  1.00 98.80      A    C  
ATOM   1788  C   LEU A 225      -6.089  12.995   4.268  1.00 98.84      A    C  
ATOM   1789  O   LEU A 225      -6.881  12.408   5.008  1.00 98.79      A    O  
ATOM   1790  CB  LEU A 225      -4.499  14.181   5.880  1.00 98.79      A    C  
ATOM   1791  CG  LEU A 225      -3.303  13.243   5.605  1.00 98.58      A    C  
ATOM   1792  CD1 LEU A 225      -2.396  13.766   4.491  1.00 98.24      A    C  
ATOM   1793  CD2 LEU A 225      -2.466  13.121   6.876  1.00 98.18      A    C  
ATOM   1794  N   VAL A 226      -5.696  12.519   3.096  1.00 98.80      A    N  
ATOM   1795  CA  VAL A 226      -6.144  11.248   2.533  1.00 98.80      A    C  
ATOM   1796  C   VAL A 226      -4.934  10.369   2.273  1.00 98.89      A    C  
ATOM   1797  O   VAL A 226      -4.030  10.760   1.540  1.00 98.59      A    O  
ATOM   1798  CB  VAL A 226      -6.946  11.473   1.244  1.00 98.74      A    C  
ATOM   1799  CG1 VAL A 226      -7.365  10.146   0.622  1.00 97.80      A    C  
ATOM   1800  CG2 VAL A 226      -8.218  12.276   1.539  1.00 97.99      A    C  
ATOM   1801  N   CYS A 227      -4.921   9.190   2.881  1.00 98.81      A    N  
ATOM   1802  CA  CYS A 227      -3.827   8.242   2.755  1.00 98.72      A    C  
ATOM   1803  C   CYS A 227      -4.318   6.855   2.341  1.00 98.60      A    C  
ATOM   1804  O   CYS A 227      -5.478   6.494   2.540  1.00 98.29      A    O  
ATOM   1805  CB  CYS A 227      -3.035   8.190   4.070  1.00 98.69      A    C  
ATOM   1806  SG  CYS A 227      -2.289   9.799   4.452  1.00 98.51      A    S  
ATOM   1807  N   ALA A 228      -3.399   6.060   1.802  1.00 98.34      A    N  
ATOM   1808  CA  ALA A 228      -3.497   4.617   1.641  1.00 97.90      A    C  
ATOM   1809  C   ALA A 228      -2.082   4.014   1.759  1.00 97.51      A    C  
ATOM   1810  O   ALA A 228      -1.111   4.762   1.613  1.00 96.88      A    O  
ATOM   1811  CB  ALA A 228      -4.156   4.306   0.295  1.00 97.48      A    C  
ATOM   1812  N   PRO A 229      -1.922   2.708   2.027  1.00 97.25      A    N  
ATOM   1813  CA  PRO A 229      -0.586   2.117   2.105  1.00 96.43      A    C  
ATOM   1814  C   PRO A 229       0.153   2.112   0.766  1.00 95.01      A    C  
ATOM   1815  O   PRO A 229       1.357   2.376   0.747  1.00 93.65      A    O  
ATOM   1816  CB  PRO A 229      -0.816   0.702   2.663  1.00 96.17      A    C  
ATOM   1817  CG  PRO A 229      -2.268   0.395   2.302  1.00 95.46      A    C  
ATOM   1818  CD  PRO A 229      -2.946   1.761   2.379  1.00 97.02      A    C  
ATOM   1819  N   SER A 230      -0.541   1.880  -0.357  1.00 94.73      A    N  
ATOM   1820  CA  SER A 230       0.055   1.796  -1.696  1.00 93.59      A    C  
ATOM   1821  C   SER A 230      -0.182   3.050  -2.543  1.00 94.16      A    C  
ATOM   1822  O   SER A 230      -1.197   3.729  -2.396  1.00 93.75      A    O  
ATOM   1823  CB  SER A 230      -0.449   0.548  -2.429  1.00 91.21      A    C  
ATOM   1824  OG  SER A 230      -1.816   0.653  -2.761  1.00 85.73      A    O  
ATOM   1825  N   ASN A 231       0.732   3.347  -3.477  1.00 91.61      A    N  
ATOM   1826  CA  ASN A 231       0.592   4.472  -4.409  1.00 91.92      A    C  
ATOM   1827  C   ASN A 231      -0.605   4.294  -5.351  1.00 92.92      A    C  
ATOM   1828  O   ASN A 231      -1.344   5.254  -5.551  1.00 92.72      A    O  
ATOM   1829  CB  ASN A 231       1.887   4.694  -5.206  1.00 91.05      A    C  
ATOM   1830  CG  ASN A 231       2.972   5.269  -4.323  1.00 89.41      A    C  
ATOM   1831  ND2 ASN A 231       3.896   4.447  -3.882  1.00 83.47      A    N  
ATOM   1832  OD1 ASN A 231       3.003   6.448  -4.005  1.00 84.85      A    O  
ATOM   1833  N   ILE A 232      -0.873   3.075  -5.834  1.00 91.60      A    N  
ATOM   1834  CA  ILE A 232      -2.038   2.795  -6.691  1.00 91.43      A    C  
ATOM   1835  C   ILE A 232      -3.342   3.159  -5.985  1.00 93.33      A    C  
ATOM   1836  O   ILE A 232      -4.209   3.811  -6.568  1.00 93.45      A    O  
ATOM   1837  CB  ILE A 232      -2.065   1.313  -7.127  1.00 89.08      A    C  
ATOM   1838  CG1 ILE A 232      -0.936   1.054  -8.147  1.00 81.88      A    C  
ATOM   1839  CG2 ILE A 232      -3.426   0.906  -7.733  1.00 79.36      A    C  
ATOM   1840  CD1 ILE A 232      -0.720  -0.421  -8.464  1.00 71.68      A    C  
ATOM   1841  N   ALA A 233      -3.498   2.763  -4.713  1.00 94.13      A    N  
ATOM   1842  CA  ALA A 233      -4.696   3.079  -3.956  1.00 95.60      A    C  
ATOM   1843  C   ALA A 233      -4.833   4.601  -3.723  1.00 96.82      A    C  
ATOM   1844  O   ALA A 233      -5.941   5.146  -3.822  1.00 97.08      A    O  
ATOM   1845  CB  ALA A 233      -4.677   2.291  -2.645  1.00 95.69      A    C  
ATOM   1846  N   VAL A 234      -3.718   5.301  -3.474  1.00 96.16      A    N  
ATOM   1847  CA  VAL A 234      -3.700   6.768  -3.360  1.00 97.28      A    C  
ATOM   1848  C   VAL A 234      -4.076   7.414  -4.685  1.00 97.79      A    C  
ATOM   1849  O   VAL A 234      -4.917   8.309  -4.691  1.00 97.84      A    O  
ATOM   1850  CB  VAL A 234      -2.342   7.308  -2.871  1.00 97.39      A    C  
ATOM   1851  CG1 VAL A 234      -2.334   8.836  -2.780  1.00 96.81      A    C  
ATOM   1852  CG2 VAL A 234      -2.000   6.800  -1.465  1.00 96.96      A    C  
ATOM   1853  N   ASP A 235      -3.512   6.963  -5.801  1.00 96.29      A    N  
ATOM   1854  CA  ASP A 235      -3.735   7.542  -7.129  1.00 96.64      A    C  
ATOM   1855  C   ASP A 235      -5.194   7.383  -7.569  1.00 97.51      A    C  
ATOM   1856  O   ASP A 235      -5.832   8.363  -7.972  1.00 97.62      A    O  
ATOM   1857  CB  ASP A 235      -2.753   6.924  -8.143  1.00 95.84      A    C  
ATOM   1858  CG  ASP A 235      -1.297   7.345  -7.924  1.00 94.63      A    C  
ATOM   1859  OD1 ASP A 235      -1.044   8.349  -7.211  1.00 92.43      A    O  
ATOM   1860  OD2 ASP A 235      -0.401   6.691  -8.500  1.00 91.50      A    O1-
ATOM   1861  N   GLN A 236      -5.793   6.200  -7.372  1.00 97.15      A    N  
ATOM   1862  CA  GLN A 236      -7.206   5.956  -7.654  1.00 97.27      A    C  
ATOM   1863  C   GLN A 236      -8.133   6.866  -6.833  1.00 97.83      A    C  
ATOM   1864  O   GLN A 236      -9.137   7.378  -7.337  1.00 97.68      A    O  
ATOM   1865  CB  GLN A 236      -7.553   4.495  -7.340  1.00 96.41      A    C  
ATOM   1866  CG  GLN A 236      -6.978   3.501  -8.362  1.00 90.43      A    C  
ATOM   1867  CD  GLN A 236      -7.311   2.047  -8.015  1.00 83.22      A    C  
ATOM   1868  NE2 GLN A 236      -6.851   1.101  -8.800  1.00 70.58      A    N  
ATOM   1869  OE1 GLN A 236      -8.009   1.742  -7.056  1.00 74.44      A    O  
ATOM   1870  N   LEU A 237      -7.811   7.067  -5.552  1.00 97.59      A    N  
ATOM   1871  CA  LEU A 237      -8.613   7.924  -4.687  1.00 98.00      A    C  
ATOM   1872  C   LEU A 237      -8.418   9.404  -5.028  1.00 98.47      A    C  
ATOM   1873  O   LEU A 237      -9.392  10.156  -5.053  1.00 98.32      A    O  
ATOM   1874  CB  LEU A 237      -8.284   7.561  -3.226  1.00 97.35      A    C  
ATOM   1875  CG  LEU A 237      -9.173   8.258  -2.175  1.00 93.94      A    C  
ATOM   1876  CD1 LEU A 237     -10.662   8.101  -2.428  1.00 92.81      A    C  
ATOM   1877  CD2 LEU A 237      -8.878   7.621  -0.814  1.00 92.73      A    C  
ATOM   1878  N   THR A 238      -7.186   9.808  -5.366  1.00 98.59      A    N  
ATOM   1879  CA  THR A 238      -6.836  11.154  -5.835  1.00 98.67      A    C  
ATOM   1880  C   THR A 238      -7.625  11.530  -7.084  1.00 98.74      A    C  
ATOM   1881  O   THR A 238      -8.248  12.589  -7.112  1.00 98.56      A    O  
ATOM   1882  CB  THR A 238      -5.325  11.247  -6.125  1.00 98.47      A    C  
ATOM   1883  CG2 THR A 238      -4.873  12.637  -6.567  1.00 97.28      A    C  
ATOM   1884  OG1 THR A 238      -4.589  10.963  -4.960  1.00 96.87      A    O  
ATOM   1885  N   GLU A 239      -7.692  10.637  -8.069  1.00 98.59      A    N  
ATOM   1886  CA  GLU A 239      -8.467  10.842  -9.293  1.00 98.34      A    C  
ATOM   1887  C   GLU A 239      -9.960  11.053  -8.995  1.00 98.42      A    C  
ATOM   1888  O   GLU A 239     -10.579  11.996  -9.478  1.00 98.05      A    O  
ATOM   1889  CB  GLU A 239      -8.267   9.626 -10.224  1.00 97.61      A    C  
ATOM   1890  CG  GLU A 239      -8.839   9.881 -11.619  1.00 91.98      A    C  
ATOM   1891  CD  GLU A 239      -8.906   8.630 -12.515  1.00 88.72      A    C  
ATOM   1892  OE1 GLU A 239      -9.265   8.811 -13.698  1.00 81.90      A    O  
ATOM   1893  OE2 GLU A 239      -8.715   7.509 -12.000  1.00 82.57      A    O1-
ATOM   1894  N   LYS A 240     -10.543  10.217  -8.132  1.00 98.29      A    N  
ATOM   1895  CA  LYS A 240     -11.959  10.335  -7.754  1.00 98.10      A    C  
ATOM   1896  C   LYS A 240     -12.259  11.615  -6.986  1.00 98.46      A    C  
ATOM   1897  O   LYS A 240     -13.298  12.224  -7.220  1.00 98.09      A    O  
ATOM   1898  CB  LYS A 240     -12.413   9.097  -6.955  1.00 97.35      A    C  
ATOM   1899  CG  LYS A 240     -12.571   7.831  -7.815  1.00 91.84      A    C  
ATOM   1900  CD  LYS A 240     -13.733   7.946  -8.806  1.00 87.07      A    C  
ATOM   1901  CE  LYS A 240     -13.675   6.826  -9.834  1.00 84.40      A    C  
ATOM   1902  NZ  LYS A 240     -14.313   7.258 -11.107  1.00 77.06      A    N1+
ATOM   1903  N   ILE A 241     -11.377  12.044  -6.093  1.00 98.44      A    N  
ATOM   1904  CA  ILE A 241     -11.542  13.303  -5.359  1.00 98.59      A    C  
ATOM   1905  C   ILE A 241     -11.436  14.495  -6.318  1.00 98.54      A    C  
ATOM   1906  O   ILE A 241     -12.255  15.405  -6.235  1.00 98.38      A    O  
ATOM   1907  CB  ILE A 241     -10.540  13.392  -4.195  1.00 98.62      A    C  
ATOM   1908  CG1 ILE A 241     -10.823  12.298  -3.136  1.00 98.23      A    C  
ATOM   1909  CG2 ILE A 241     -10.640  14.775  -3.512  1.00 98.34      A    C  
ATOM   1910  CD1 ILE A 241      -9.641  12.063  -2.193  1.00 97.60      A    C  
ATOM   1911  N   HIS A 242     -10.492  14.456  -7.282  1.00 98.61      A    N  
ATOM   1912  CA  HIS A 242     -10.343  15.507  -8.284  1.00 98.51      A    C  
ATOM   1913  C   HIS A 242     -11.600  15.684  -9.139  1.00 98.40      A    C  
ATOM   1914  O   HIS A 242     -12.006  16.821  -9.401  1.00 98.09      A    O  
ATOM   1915  CB  HIS A 242      -9.114  15.211  -9.147  1.00 98.45      A    C  
ATOM   1916  CG  HIS A 242      -8.896  16.271 -10.197  1.00 98.13      A    C  
ATOM   1917  CD2 HIS A 242      -9.068  16.137 -11.557  1.00 90.12      A    C  
ATOM   1918  ND1 HIS A 242      -8.558  17.588  -9.969  1.00 88.22      A    N  
ATOM   1919  CE1 HIS A 242      -8.521  18.219 -11.157  1.00 91.60      A    C  
ATOM   1920  NE2 HIS A 242      -8.822  17.377 -12.148  1.00 93.72      A    N  
ATOM   1921  N   GLN A 243     -12.305  14.598  -9.486  1.00 98.30      A    N  
ATOM   1922  CA  GLN A 243     -13.584  14.646 -10.221  1.00 98.06      A    C  
ATOM   1923  C   GLN A 243     -14.683  15.450  -9.502  1.00 97.90      A    C  
ATOM   1924  O   GLN A 243     -15.656  15.874 -10.130  1.00 96.90      A    O  
ATOM   1925  CB  GLN A 243     -14.080  13.214 -10.503  1.00 97.44      A    C  
ATOM   1926  CG  GLN A 243     -13.242  12.492 -11.571  1.00 94.90      A    C  
ATOM   1927  CD  GLN A 243     -13.522  10.989 -11.699  1.00 93.23      A    C  
ATOM   1928  NE2 GLN A 243     -12.681  10.274 -12.416  1.00 82.95      A    N  
ATOM   1929  OE1 GLN A 243     -14.469  10.409 -11.169  1.00 86.32      A    O  
ATOM   1930  N   THR A 244     -14.551  15.718  -8.196  1.00 98.07      A    N  
ATOM   1931  CA  THR A 244     -15.501  16.553  -7.446  1.00 97.90      A    C  
ATOM   1932  C   THR A 244     -15.274  18.061  -7.616  1.00 97.71      A    C  
ATOM   1933  O   THR A 244     -16.108  18.858  -7.182  1.00 96.52      A    O  
ATOM   1934  CB  THR A 244     -15.526  16.206  -5.947  1.00 97.64      A    C  
ATOM   1935  CG2 THR A 244     -15.695  14.709  -5.677  1.00 95.48      A    C  
ATOM   1936  OG1 THR A 244     -14.365  16.650  -5.284  1.00 95.70      A    O  
ATOM   1937  N   GLY A 245     -14.145  18.473  -8.234  1.00 97.96      A    N  
ATOM   1938  CA  GLY A 245     -13.755  19.867  -8.429  1.00 97.75      A    C  
ATOM   1939  C   GLY A 245     -12.983  20.491  -7.265  1.00 97.95      A    C  
ATOM   1940  O   GLY A 245     -12.733  21.693  -7.284  1.00 96.59      A    O  
ATOM   1941  N   LEU A 246     -12.592  19.718  -6.247  1.00 98.15      A    N  
ATOM   1942  CA  LEU A 246     -11.744  20.187  -5.157  1.00 98.10      A    C  
ATOM   1943  C   LEU A 246     -10.294  20.399  -5.618  1.00 98.20      A    C  
ATOM   1944  O   LEU A 246      -9.812  19.720  -6.522  1.00 97.79      A    O  
ATOM   1945  CB  LEU A 246     -11.790  19.186  -3.985  1.00 97.89      A    C  
ATOM   1946  CG  LEU A 246     -13.149  19.076  -3.271  1.00 97.29      A    C  
ATOM   1947  CD1 LEU A 246     -13.053  17.991  -2.201  1.00 96.30      A    C  
ATOM   1948  CD2 LEU A 246     -13.568  20.374  -2.593  1.00 96.00      A    C  
ATOM   1949  N   LYS A 247      -9.570  21.304  -4.940  1.00 98.30      A    N  
ATOM   1950  CA  LYS A 247      -8.123  21.481  -5.119  1.00 98.28      A    C  
ATOM   1951  C   LYS A 247      -7.377  20.351  -4.424  1.00 98.54      A    C  
ATOM   1952  O   LYS A 247      -7.242  20.343  -3.200  1.00 98.13      A    O  
ATOM   1953  CB  LYS A 247      -7.670  22.839  -4.582  1.00 97.25      A    C  
ATOM   1954  CG  LYS A 247      -8.227  24.014  -5.396  1.00 90.43      A    C  
ATOM   1955  CD  LYS A 247      -7.710  25.307  -4.779  1.00 85.39      A    C  
ATOM   1956  CE  LYS A 247      -8.249  26.522  -5.533  1.00 73.75      A    C  
ATOM   1957  NZ  LYS A 247      -7.735  27.757  -4.905  1.00 66.28      A    N1+
ATOM   1958  N   VAL A 248      -6.865  19.407  -5.207  1.00 98.53      A    N  
ATOM   1959  CA  VAL A 248      -6.148  18.236  -4.713  1.00 98.73      A    C  
ATOM   1960  C   VAL A 248      -4.653  18.379  -4.987  1.00 98.72      A    C  
ATOM   1961  O   VAL A 248      -4.256  18.749  -6.092  1.00 98.37      A    O  
ATOM   1962  CB  VAL A 248      -6.702  16.928  -5.313  1.00 98.52      A    C  
ATOM   1963  CG1 VAL A 248      -6.089  15.711  -4.621  1.00 97.27      A    C  
ATOM   1964  CG2 VAL A 248      -8.224  16.839  -5.152  1.00 97.26      A    C  
ATOM   1965  N   VAL A 249      -3.819  18.088  -3.996  1.00 98.65      A    N  
ATOM   1966  CA  VAL A 249      -2.363  17.962  -4.154  1.00 98.76      A    C  
ATOM   1967  C   VAL A 249      -1.956  16.525  -3.839  1.00 98.76      A    C  
ATOM   1968  O   VAL A 249      -2.133  16.053  -2.720  1.00 98.55      A    O  
ATOM   1969  CB  VAL A 249      -1.600  18.982  -3.277  1.00 98.46      A    C  
ATOM   1970  CG1 VAL A 249      -0.090  18.794  -3.388  1.00 97.30      A    C  
ATOM   1971  CG2 VAL A 249      -1.921  20.416  -3.705  1.00 97.50      A    C  
ATOM   1972  N   ARG A 250      -1.373  15.838  -4.817  1.00 98.68      A    N  
ATOM   1973  CA  ARG A 250      -0.725  14.535  -4.647  1.00 98.46      A    C  
ATOM   1974  C   ARG A 250       0.716  14.743  -4.209  1.00 98.31      A    C  
ATOM   1975  O   ARG A 250       1.538  15.241  -4.981  1.00 97.79      A    O  
ATOM   1976  CB  ARG A 250      -0.862  13.729  -5.944  1.00 97.99      A    C  
ATOM   1977  CG  ARG A 250      -0.203  12.338  -5.899  1.00 96.86      A    C  
ATOM   1978  CD  ARG A 250      -0.852  11.396  -4.887  1.00 95.46      A    C  
ATOM   1979  NE  ARG A 250      -0.324  10.026  -5.043  1.00 94.69      A    N  
ATOM   1980  CZ  ARG A 250       0.658   9.452  -4.365  1.00 94.69      A    C  
ATOM   1981  NH1 ARG A 250       1.241  10.013  -3.360  1.00 90.24      A    N1+
ATOM   1982  NH2 ARG A 250       1.079   8.287  -4.714  1.00 91.23      A    N  
ATOM   1983  N   LEU A 251       1.040  14.388  -2.984  1.00 98.06      A    N  
ATOM   1984  CA  LEU A 251       2.409  14.431  -2.480  1.00 97.76      A    C  
ATOM   1985  C   LEU A 251       3.103  13.111  -2.806  1.00 97.13      A    C  
ATOM   1986  O   LEU A 251       2.690  12.071  -2.308  1.00 95.51      A    O  
ATOM   1987  CB  LEU A 251       2.373  14.728  -0.976  1.00 97.31      A    C  
ATOM   1988  CG  LEU A 251       3.770  14.919  -0.363  1.00 95.55      A    C  
ATOM   1989  CD1 LEU A 251       4.387  16.244  -0.812  1.00 91.67      A    C  
ATOM   1990  CD2 LEU A 251       3.670  14.952   1.158  1.00 91.15      A    C  
ATOM   1991  N   CYS A 252       4.159  13.177  -3.629  1.00 95.19      A    N  
ATOM   1992  CA  CYS A 252       4.978  12.037  -4.016  1.00 93.45      A    C  
ATOM   1993  C   CYS A 252       6.382  12.137  -3.417  1.00 93.14      A    C  
ATOM   1994  O   CYS A 252       6.894  13.230  -3.169  1.00 90.62      A    O  
ATOM   1995  CB  CYS A 252       5.030  11.918  -5.550  1.00 89.19      A    C  
ATOM   1996  SG  CYS A 252       3.367  11.633  -6.232  1.00 79.36      A    S  
ATOM   1997  N   ALA A 253       7.003  10.978  -3.202  1.00 92.08      A    N  
ATOM   1998  CA  ALA A 253       8.419  10.856  -2.917  1.00 90.39      A    C  
ATOM   1999  C   ALA A 253       9.261  11.351  -4.093  1.00 89.67      A    C  
ATOM   2000  O   ALA A 253       8.897  11.130  -5.247  1.00 86.99      A    O  
ATOM   2001  CB  ALA A 253       8.731   9.393  -2.644  1.00 87.90      A    C  
ATOM   2002  N   LYS A 254      10.435  11.946  -3.823  1.00 86.64      A    N  
ATOM   2003  CA  LYS A 254      11.358  12.386  -4.881  1.00 85.42      A    C  
ATOM   2004  C   LYS A 254      11.812  11.233  -5.774  1.00 86.28      A    C  
ATOM   2005  O   LYS A 254      11.933  11.410  -6.976  1.00 82.88      A    O  
ATOM   2006  CB  LYS A 254      12.589  13.060  -4.285  1.00 82.57      A    C  
ATOM   2007  CG  LYS A 254      12.289  14.389  -3.607  1.00 74.47      A    C  
ATOM   2008  CD  LYS A 254      13.594  14.916  -2.987  1.00 67.38      A    C  
ATOM   2009  CE  LYS A 254      13.373  16.170  -2.158  1.00 59.91      A    C  
ATOM   2010  NZ  LYS A 254      14.552  16.420  -1.309  1.00 52.66      A    N1+
ATOM   2011  N   SER A 255      12.005  10.053  -5.197  1.00 85.53      A    N  
ATOM   2012  CA  SER A 255      12.351   8.829  -5.940  1.00 84.45      A    C  
ATOM   2013  C   SER A 255      11.284   8.376  -6.937  1.00 84.58      A    C  
ATOM   2014  O   SER A 255      11.585   7.619  -7.850  1.00 82.29      A    O  
ATOM   2015  CB  SER A 255      12.619   7.688  -4.960  1.00 82.93      A    C  
ATOM   2016  OG  SER A 255      11.529   7.515  -4.082  1.00 77.87      A    O  
ATOM   2017  N   ARG A 256      10.040   8.852  -6.783  1.00 86.30      A    N  
ATOM   2018  CA  ARG A 256       8.907   8.528  -7.650  1.00 86.54      A    C  
ATOM   2019  C   ARG A 256       8.493   9.678  -8.571  1.00 86.71      A    C  
ATOM   2020  O   ARG A 256       7.574   9.500  -9.359  1.00 84.50      A    O  
ATOM   2021  CB  ARG A 256       7.713   8.045  -6.821  1.00 85.42      A    C  
ATOM   2022  CG  ARG A 256       8.007   6.749  -6.041  1.00 79.36      A    C  
ATOM   2023  CD  ARG A 256       6.745   6.228  -5.352  1.00 77.16      A    C  
ATOM   2024  NE  ARG A 256       5.746   5.734  -6.313  1.00 70.71      A    N  
ATOM   2025  CZ  ARG A 256       5.566   4.477  -6.716  1.00 65.94      A    C  
ATOM   2026  NH1 ARG A 256       6.300   3.493  -6.262  1.00 59.05      A    N1+
ATOM   2027  NH2 ARG A 256       4.646   4.189  -7.577  1.00 58.54      A    N  
ATOM   2028  N   GLU A 257       9.157  10.846  -8.518  1.00 86.62      A    N  
ATOM   2029  CA  GLU A 257       8.818  12.006  -9.370  1.00 86.65      A    C  
ATOM   2030  C   GLU A 257       8.923  11.693 -10.877  1.00 85.76      A    C  
ATOM   2031  O   GLU A 257       8.228  12.315 -11.674  1.00 83.11      A    O  
ATOM   2032  CB  GLU A 257       9.694  13.223  -9.012  1.00 86.40      A    C  
ATOM   2033  CG  GLU A 257       9.359  13.865  -7.650  1.00 85.96      A    C  
ATOM   2034  CD  GLU A 257      10.148  15.157  -7.313  1.00 85.53      A    C  
ATOM   2035  OE1 GLU A 257       9.969  15.719  -6.204  1.00 80.27      A    O  
ATOM   2036  OE2 GLU A 257      10.941  15.655  -8.148  1.00 83.10      A    O1-
ATOM   2037  N   ALA A 258       9.765  10.730 -11.269  1.00 84.02      A    N  
ATOM   2038  CA  ALA A 258       9.931  10.276 -12.652  1.00 82.20      A    C  
ATOM   2039  C   ALA A 258       8.904   9.207 -13.093  1.00 82.69      A    C  
ATOM   2040  O   ALA A 258       8.911   8.811 -14.251  1.00 79.82      A    O  
ATOM   2041  CB  ALA A 258      11.369   9.761 -12.807  1.00 79.09      A    C  
ATOM   2042  N   ILE A 259       8.057   8.714 -12.181  1.00 84.82      A    N  
ATOM   2043  CA  ILE A 259       7.085   7.654 -12.465  1.00 85.28      A    C  
ATOM   2044  C   ILE A 259       5.766   8.305 -12.879  1.00 86.34      A    C  
ATOM   2045  O   ILE A 259       5.154   9.031 -12.096  1.00 84.86      A    O  
ATOM   2046  CB  ILE A 259       6.911   6.697 -11.268  1.00 83.34      A    C  
ATOM   2047  CG1 ILE A 259       8.279   6.074 -10.882  1.00 80.42      A    C  
ATOM   2048  CG2 ILE A 259       5.896   5.586 -11.610  1.00 78.55      A    C  
ATOM   2049  CD1 ILE A 259       8.239   5.237  -9.604  1.00 71.97      A    C  
ATOM   2050  N   ASP A 260       5.312   8.005 -14.096  1.00 86.15      A    N  
ATOM   2051  CA  ASP A 260       4.028   8.469 -14.587  1.00 86.17      A    C  
ATOM   2052  C   ASP A 260       2.857   7.736 -13.920  1.00 87.56      A    C  
ATOM   2053  O   ASP A 260       2.880   6.537 -13.659  1.00 85.60      A    O  
ATOM   2054  CB  ASP A 260       3.961   8.361 -16.121  1.00 82.72      A    C  
ATOM   2055  CG  ASP A 260       4.648   9.530 -16.834  1.00 75.54      A    C  
ATOM   2056  OD1 ASP A 260       4.591  10.665 -16.296  1.00 68.66      A    O  
ATOM   2057  OD2 ASP A 260       5.159   9.309 -17.950  1.00 67.61      A    O1-
ATOM   2058  N   SER A 261       1.790   8.505 -13.653  1.00 90.14      A    N  
ATOM   2059  CA  SER A 261       0.503   7.993 -13.194  1.00 91.70      A    C  
ATOM   2060  C   SER A 261      -0.636   8.805 -13.816  1.00 93.85      A    C  
ATOM   2061  O   SER A 261      -0.419   9.940 -14.265  1.00 93.65      A    O  
ATOM   2062  CB  SER A 261       0.443   8.005 -11.662  1.00 90.21      A    C  
ATOM   2063  OG  SER A 261       0.019   9.261 -11.159  1.00 86.70      A    O  
ATOM   2064  N   PRO A 262      -1.887   8.315 -13.795  1.00 94.45      A    N  
ATOM   2065  CA  PRO A 262      -3.043   9.077 -14.276  1.00 95.36      A    C  
ATOM   2066  C   PRO A 262      -3.269  10.417 -13.556  1.00 96.88      A    C  
ATOM   2067  O   PRO A 262      -3.986  11.280 -14.060  1.00 95.77      A    O  
ATOM   2068  CB  PRO A 262      -4.239   8.143 -14.069  1.00 93.68      A    C  
ATOM   2069  CG  PRO A 262      -3.619   6.749 -14.083  1.00 89.10      A    C  
ATOM   2070  CD  PRO A 262      -2.269   6.974 -13.420  1.00 92.24      A    C  
ATOM   2071  N   VAL A 263      -2.648  10.609 -12.391  1.00 96.75      A    N  
ATOM   2072  CA  VAL A 263      -2.764  11.816 -11.561  1.00 97.22      A    C  
ATOM   2073  C   VAL A 263      -1.446  12.593 -11.456  1.00 97.56      A    C  
ATOM   2074  O   VAL A 263      -1.323  13.461 -10.592  1.00 96.74      A    O  
ATOM   2075  CB  VAL A 263      -3.384  11.509 -10.187  1.00 96.68      A    C  
ATOM   2076  CG1 VAL A 263      -4.793  10.920 -10.342  1.00 94.02      A    C  
ATOM   2077  CG2 VAL A 263      -2.540  10.543  -9.363  1.00 94.11      A    C  
ATOM   2078  N   SER A 264      -0.470  12.349 -12.348  1.00 96.81      A    N  
ATOM   2079  CA  SER A 264       0.818  13.063 -12.364  1.00 96.22      A    C  
ATOM   2080  C   SER A 264       0.661  14.579 -12.431  1.00 96.70      A    C  
ATOM   2081  O   SER A 264       1.431  15.312 -11.823  1.00 95.95      A    O  
ATOM   2082  CB  SER A 264       1.676  12.587 -13.543  1.00 94.22      A    C  
ATOM   2083  OG  SER A 264       2.097  11.263 -13.325  1.00 85.40      A    O  
ATOM   2084  N   PHE A 265      -0.389  15.095 -13.107  1.00 97.18      A    N  
ATOM   2085  CA  PHE A 265      -0.690  16.531 -13.177  1.00 97.26      A    C  
ATOM   2086  C   PHE A 265      -1.105  17.142 -11.829  1.00 97.44      A    C  
ATOM   2087  O   PHE A 265      -1.003  18.352 -11.647  1.00 97.25      A    O  
ATOM   2088  CB  PHE A 265      -1.764  16.764 -14.248  1.00 97.28      A    C  
ATOM   2089  CG  PHE A 265      -3.157  16.302 -13.855  1.00 97.50      A    C  
ATOM   2090  CD1 PHE A 265      -3.547  14.962 -14.044  1.00 97.02      A    C  
ATOM   2091  CD2 PHE A 265      -4.066  17.220 -13.303  1.00 97.09      A    C  
ATOM   2092  CE1 PHE A 265      -4.839  14.541 -13.676  1.00 96.53      A    C  
ATOM   2093  CE2 PHE A 265      -5.352  16.801 -12.941  1.00 96.56      A    C  
ATOM   2094  CZ  PHE A 265      -5.740  15.462 -13.128  1.00 96.74      A    C  
ATOM   2095  N   LEU A 266      -1.542  16.332 -10.856  1.00 97.82      A    N  
ATOM   2096  CA  LEU A 266      -1.864  16.758  -9.492  1.00 98.20      A    C  
ATOM   2097  C   LEU A 266      -0.668  16.645  -8.540  1.00 98.27      A    C  
ATOM   2098  O   LEU A 266      -0.751  17.118  -7.403  1.00 97.93      A    O  
ATOM   2099  CB  LEU A 266      -3.059  15.946  -8.949  1.00 98.35      A    C  
ATOM   2100  CG  LEU A 266      -4.362  16.115  -9.742  1.00 98.01      A    C  
ATOM   2101  CD1 LEU A 266      -5.421  15.155  -9.203  1.00 97.41      A    C  
ATOM   2102  CD2 LEU A 266      -4.902  17.544  -9.628  1.00 96.96      A    C  
ATOM   2103  N   ALA A 267       0.435  16.033  -8.972  1.00 97.82      A    N  
ATOM   2104  CA  ALA A 267       1.618  15.874  -8.151  1.00 97.63      A    C  
ATOM   2105  C   ALA A 267       2.213  17.241  -7.785  1.00 97.56      A    C  
ATOM   2106  O   ALA A 267       2.338  18.129  -8.639  1.00 97.04      A    O  
ATOM   2107  CB  ALA A 267       2.629  14.977  -8.864  1.00 96.98      A    C  
ATOM   2108  N   LEU A 268       2.623  17.406  -6.525  1.00 97.76      A    N  
ATOM   2109  CA  LEU A 268       3.152  18.665  -6.005  1.00 97.46      A    C  
ATOM   2110  C   LEU A 268       4.288  19.213  -6.874  1.00 96.99      A    C  
ATOM   2111  O   LEU A 268       4.293  20.401  -7.196  1.00 96.09      A    O  
ATOM   2112  CB  LEU A 268       3.604  18.439  -4.554  1.00 97.42      A    C  
ATOM   2113  CG  LEU A 268       4.229  19.678  -3.876  1.00 97.02      A    C  
ATOM   2114  CD1 LEU A 268       3.248  20.835  -3.757  1.00 96.00      A    C  
ATOM   2115  CD2 LEU A 268       4.694  19.318  -2.466  1.00 95.77      A    C  
ATOM   2116  N   HIS A 269       5.232  18.368  -7.299  1.00 95.94      A    N  
ATOM   2117  CA  HIS A 269       6.369  18.777  -8.123  1.00 94.55      A    C  
ATOM   2118  C   HIS A 269       5.950  19.274  -9.517  1.00 93.99      A    C  
ATOM   2119  O   HIS A 269       6.540  20.229 -10.015  1.00 92.85      A    O  
ATOM   2120  CB  HIS A 269       7.381  17.626  -8.216  1.00 93.17      A    C  
ATOM   2121  CG  HIS A 269       6.881  16.421  -8.969  1.00 90.84      A    C  
ATOM   2122  CD2 HIS A 269       7.086  16.160 -10.300  1.00 83.84      A    C  
ATOM   2123  ND1 HIS A 269       6.148  15.366  -8.465  1.00 84.92      A    N  
ATOM   2124  CE1 HIS A 269       5.924  14.491  -9.464  1.00 84.41      A    C  
ATOM   2125  NE2 HIS A 269       6.475  14.944 -10.583  1.00 84.82      A    N  
ATOM   2126  N   ASN A 270       4.885  18.723 -10.102  1.00 95.42      A    N  
ATOM   2127  CA  ASN A 270       4.346  19.165 -11.383  1.00 95.21      A    C  
ATOM   2128  C   ASN A 270       3.516  20.449 -11.237  1.00 95.35      A    C  
ATOM   2129  O   ASN A 270       3.637  21.348 -12.060  1.00 94.32      A    O  
ATOM   2130  CB  ASN A 270       3.535  18.029 -12.028  1.00 94.67      A    C  
ATOM   2131  CG  ASN A 270       4.416  16.888 -12.518  1.00 93.48      A    C  
ATOM   2132  ND2 ASN A 270       3.879  15.693 -12.597  1.00 87.42      A    N  
ATOM   2133  OD1 ASN A 270       5.577  17.063 -12.840  1.00 88.31      A    O  
ATOM   2134  N   GLN A 271       2.740  20.592 -10.153  1.00 96.36      A    N  
ATOM   2135  CA  GLN A 271       2.025  21.843  -9.874  1.00 96.58      A    C  
ATOM   2136  C   GLN A 271       2.999  23.018  -9.668  1.00 96.11      A    C  
ATOM   2137  O   GLN A 271       2.733  24.112 -10.148  1.00 94.96      A    O  
ATOM   2138  CB  GLN A 271       1.094  21.694  -8.666  1.00 97.02      A    C  
ATOM   2139  CG  GLN A 271      -0.068  20.724  -8.939  1.00 96.62      A    C  
ATOM   2140  CD  GLN A 271      -1.169  20.799  -7.876  1.00 96.74      A    C  
ATOM   2141  NE2 GLN A 271      -1.861  19.717  -7.615  1.00 89.62      A    N  
ATOM   2142  OE1 GLN A 271      -1.445  21.830  -7.284  1.00 90.18      A    O  
ATOM   2143  N   ILE A 272       4.146  22.788  -9.013  1.00 96.49      A    N  
ATOM   2144  CA  ILE A 272       5.189  23.812  -8.841  1.00 95.79      A    C  
ATOM   2145  C   ILE A 272       5.737  24.293 -10.191  1.00 94.84      A    C  
ATOM   2146  O   ILE A 272       5.931  25.492 -10.360  1.00 93.22      A    O  
ATOM   2147  CB  ILE A 272       6.326  23.278  -7.943  1.00 95.11      A    C  
ATOM   2148  CG1 ILE A 272       5.828  23.150  -6.491  1.00 91.84      A    C  
ATOM   2149  CG2 ILE A 272       7.561  24.194  -7.969  1.00 91.25      A    C  
ATOM   2150  CD1 ILE A 272       6.739  22.270  -5.620  1.00 87.01      A    C  
ATOM   2151  N   ARG A 273       5.942  23.393 -11.160  1.00 94.32      A    N  
ATOM   2152  CA  ARG A 273       6.413  23.753 -12.515  1.00 92.54      A    C  
ATOM   2153  C   ARG A 273       5.443  24.691 -13.244  1.00 92.03      A    C  
ATOM   2154  O   ARG A 273       5.889  25.506 -14.039  1.00 88.60      A    O  
ATOM   2155  CB  ARG A 273       6.652  22.487 -13.347  1.00 90.09      A    C  
ATOM   2156  CG  ARG A 273       7.935  21.751 -12.928  1.00 83.24      A    C  
ATOM   2157  CD  ARG A 273       8.140  20.493 -13.773  1.00 79.77      A    C  
ATOM   2158  NE  ARG A 273       9.502  19.942 -13.597  1.00 74.71      A    N  
ATOM   2159  CZ  ARG A 273      10.216  19.304 -14.514  1.00 69.34      A    C  
ATOM   2160  NH1 ARG A 273       9.693  18.909 -15.635  1.00 61.63      A    N1+
ATOM   2161  NH2 ARG A 273      11.478  19.094 -14.329  1.00 62.52      A    N  
ATOM   2162  N   ASN A 274       4.155  24.607 -12.929  1.00 91.96      A    N  
ATOM   2163  CA  ASN A 274       3.090  25.380 -13.561  1.00 90.90      A    C  
ATOM   2164  C   ASN A 274       2.664  26.611 -12.729  1.00 91.49      A    C  
ATOM   2165  O   ASN A 274       1.614  27.184 -12.977  1.00 88.09      A    O  
ATOM   2166  CB  ASN A 274       1.916  24.432 -13.862  1.00 88.64      A    C  
ATOM   2167  CG  ASN A 274       2.282  23.305 -14.826  1.00 84.20      A    C  
ATOM   2168  ND2 ASN A 274       1.551  22.212 -14.775  1.00 74.08      A    N  
ATOM   2169  OD1 ASN A 274       3.195  23.370 -15.623  1.00 75.90      A    O  
ATOM   2170  N   MET A 275       3.437  27.011 -11.702  1.00 91.74      A    N  
ATOM   2171  CA  MET A 275       3.120  28.189 -10.885  1.00 92.24      A    C  
ATOM   2172  C   MET A 275       3.560  29.487 -11.564  1.00 92.00      A    C  
ATOM   2173  O   MET A 275       4.673  29.975 -11.347  1.00 87.95      A    O  
ATOM   2174  CB  MET A 275       3.746  28.077  -9.483  1.00 90.23      A    C  
ATOM   2175  CG  MET A 275       2.933  27.169  -8.563  1.00 86.80      A    C  
ATOM   2176  SD  MET A 275       3.578  27.082  -6.866  1.00 87.76      A    S  
ATOM   2177  CE  MET A 275       3.052  28.698  -6.236  1.00 80.32      A    C  
ATOM   2178  N   ASP A 276       2.642  30.128 -12.273  1.00 92.41      A    N  
ATOM   2179  CA  ASP A 276       2.860  31.437 -12.896  1.00 91.43      A    C  
ATOM   2180  C   ASP A 276       3.146  32.554 -11.881  1.00 92.39      A    C  
ATOM   2181  O   ASP A 276       3.752  33.574 -12.213  1.00 88.38      A    O  
ATOM   2182  CB  ASP A 276       1.639  31.809 -13.746  1.00 87.85      A    C  
ATOM   2183  CG  ASP A 276       1.372  30.823 -14.885  1.00 80.62      A    C  
ATOM   2184  OD1 ASP A 276       2.349  30.216 -15.378  1.00 72.28      A    O  
ATOM   2185  OD2 ASP A 276       0.180  30.696 -15.246  1.00 74.19      A    O1-
ATOM   2186  N   SER A 277       2.773  32.372 -10.605  1.00 92.38      A    N  
ATOM   2187  CA  SER A 277       3.056  33.302  -9.505  1.00 92.22      A    C  
ATOM   2188  C   SER A 277       4.534  33.361  -9.108  1.00 93.39      A    C  
ATOM   2189  O   SER A 277       4.937  34.269  -8.376  1.00 90.78      A    O  
ATOM   2190  CB  SER A 277       2.197  32.953  -8.281  1.00 89.81      A    C  
ATOM   2191  OG  SER A 277       2.458  31.644  -7.828  1.00 83.54      A    O  
ATOM   2192  N   MET A 278       5.370  32.414  -9.569  1.00 93.87      A    N  
ATOM   2193  CA  MET A 278       6.795  32.332  -9.240  1.00 94.69      A    C  
ATOM   2194  C   MET A 278       7.689  32.243 -10.497  1.00 95.46      A    C  
ATOM   2195  O   MET A 278       8.385  31.244 -10.699  1.00 93.97      A    O  
ATOM   2196  CB  MET A 278       7.048  31.174  -8.267  1.00 92.98      A    C  
ATOM   2197  CG  MET A 278       6.371  31.387  -6.914  1.00 89.67      A    C  
ATOM   2198  SD  MET A 278       7.044  30.297  -5.615  1.00 88.09      A    S  
ATOM   2199  CE  MET A 278       7.686  31.542  -4.483  1.00 79.70      A    C  
ATOM   2200  N   PRO A 279       7.756  33.312 -11.322  1.00 95.17      A    N  
ATOM   2201  CA  PRO A 279       8.509  33.286 -12.586  1.00 94.84      A    C  
ATOM   2202  C   PRO A 279      10.013  33.068 -12.403  1.00 95.24      A    C  
ATOM   2203  O   PRO A 279      10.672  32.496 -13.270  1.00 94.07      A    O  
ATOM   2204  CB  PRO A 279       8.211  34.641 -13.245  1.00 93.51      A    C  
ATOM   2205  CG  PRO A 279       7.843  35.554 -12.077  1.00 90.17      A    C  
ATOM   2206  CD  PRO A 279       7.130  34.600 -11.127  1.00 93.52      A    C  
ATOM   2207  N   GLU A 280      10.593  33.478 -11.263  1.00 95.10      A    N  
ATOM   2208  CA  GLU A 280      11.998  33.207 -10.931  1.00 95.23      A    C  
ATOM   2209  C   GLU A 280      12.243  31.702 -10.741  1.00 95.53      A    C  
ATOM   2210  O   GLU A 280      13.237  31.173 -11.230  1.00 94.67      A    O  
ATOM   2211  CB  GLU A 280      12.386  33.990  -9.658  1.00 94.43      A    C  
ATOM   2212  CG  GLU A 280      13.901  33.978  -9.381  1.00 89.26      A    C  
ATOM   2213  CD  GLU A 280      14.285  34.600  -8.022  1.00 88.77      A    C  
ATOM   2214  OE1 GLU A 280      15.464  34.494  -7.628  1.00 82.30      A    O  
ATOM   2215  OE2 GLU A 280      13.425  35.132  -7.282  1.00 85.18      A    O1-
ATOM   2216  N   LEU A 281      11.325  31.017 -10.088  1.00 95.51      A    N  
ATOM   2217  CA  LEU A 281      11.407  29.565  -9.903  1.00 95.61      A    C  
ATOM   2218  C   LEU A 281      11.279  28.826 -11.242  1.00 95.30      A    C  
ATOM   2219  O   LEU A 281      12.045  27.896 -11.470  1.00 94.41      A    O  
ATOM   2220  CB  LEU A 281      10.345  29.116  -8.896  1.00 95.25      A    C  
ATOM   2221  CG  LEU A 281      10.345  27.598  -8.602  1.00 94.78      A    C  
ATOM   2222  CD1 LEU A 281      11.666  27.112  -8.024  1.00 92.18      A    C  
ATOM   2223  CD2 LEU A 281       9.243  27.289  -7.594  1.00 91.65      A    C  
ATOM   2224  N   GLN A 282      10.363  29.258 -12.117  1.00 95.49      A    N  
ATOM   2225  CA  GLN A 282      10.220  28.687 -13.464  1.00 94.26      A    C  
ATOM   2226  C   GLN A 282      11.509  28.845 -14.281  1.00 94.19      A    C  
ATOM   2227  O   GLN A 282      11.977  27.867 -14.859  1.00 92.65      A    O  
ATOM   2228  CB  GLN A 282       9.047  29.334 -14.202  1.00 92.80      A    C  
ATOM   2229  CG  GLN A 282       7.671  28.838 -13.712  1.00 84.68      A    C  
ATOM   2230  CD  GLN A 282       6.529  29.457 -14.522  1.00 77.92      A    C  
ATOM   2231  NE2 GLN A 282       5.338  28.905 -14.466  1.00 65.92      A    N  
ATOM   2232  OE1 GLN A 282       6.699  30.449 -15.213  1.00 69.28      A    O  
ATOM   2233  N   LYS A 283      12.146  30.040 -14.260  1.00 94.80      A    N  
ATOM   2234  CA  LYS A 283      13.430  30.264 -14.940  1.00 94.42      A    C  
ATOM   2235  C   LYS A 283      14.537  29.357 -14.408  1.00 94.50      A    C  
ATOM   2236  O   LYS A 283      15.272  28.771 -15.200  1.00 93.64      A    O  
ATOM   2237  CB  LYS A 283      13.867  31.732 -14.818  1.00 93.86      A    C  
ATOM   2238  CG  LYS A 283      13.363  32.558 -15.995  1.00 82.04      A    C  
ATOM   2239  CD  LYS A 283      13.920  33.983 -15.906  1.00 76.46      A    C  
ATOM   2240  CE  LYS A 283      13.543  34.770 -17.169  1.00 65.44      A    C  
ATOM   2241  NZ  LYS A 283      14.063  36.143 -17.121  1.00 57.20      A    N1+
ATOM   2242  N   LEU A 284      14.678  29.238 -13.081  1.00 94.60      A    N  
ATOM   2243  CA  LEU A 284      15.687  28.366 -12.477  1.00 94.35      A    C  
ATOM   2244  C   LEU A 284      15.413  26.884 -12.771  1.00 93.75      A    C  
ATOM   2245  O   LEU A 284      16.358  26.127 -12.967  1.00 92.74      A    O  
ATOM   2246  CB  LEU A 284      15.749  28.616 -10.963  1.00 94.68      A    C  
ATOM   2247  CG  LEU A 284      16.388  29.957 -10.563  1.00 93.77      A    C  
ATOM   2248  CD1 LEU A 284      16.220  30.172  -9.060  1.00 91.33      A    C  
ATOM   2249  CD2 LEU A 284      17.881  29.996 -10.871  1.00 90.91      A    C  
ATOM   2250  N   GLN A 285      14.144  26.473 -12.830  1.00 93.89      A    N  
ATOM   2251  CA  GLN A 285      13.762  25.113 -13.212  1.00 92.56      A    C  
ATOM   2252  C   GLN A 285      14.129  24.830 -14.665  1.00 92.00      A    C  
ATOM   2253  O   GLN A 285      14.729  23.799 -14.941  1.00 90.89      A    O  
ATOM   2254  CB  GLN A 285      12.256  24.901 -12.959  1.00 91.50      A    C  
ATOM   2255  CG  GLN A 285      11.804  23.450 -13.217  1.00 87.70      A    C  
ATOM   2256  CD  GLN A 285      12.487  22.453 -12.281  1.00 85.33      A    C  
ATOM   2257  NE2 GLN A 285      13.235  21.518 -12.807  1.00 75.72      A    N  
ATOM   2258  OE1 GLN A 285      12.351  22.516 -11.071  1.00 78.26      A    O  
ATOM   2259  N   GLN A 286      13.829  25.768 -15.583  1.00 92.93      A    N  
ATOM   2260  CA  GLN A 286      14.179  25.638 -16.994  1.00 91.97      A    C  
ATOM   2261  C   GLN A 286      15.696  25.567 -17.186  1.00 91.59      A    C  
ATOM   2262  O   GLN A 286      16.187  24.667 -17.873  1.00 90.19      A    O  
ATOM   2263  CB  GLN A 286      13.553  26.816 -17.750  1.00 91.15      A    C  
ATOM   2264  CG  GLN A 286      13.656  26.613 -19.271  1.00 82.19      A    C  
ATOM   2265  CD  GLN A 286      12.943  27.714 -20.063  1.00 76.77      A    C  
ATOM   2266  NE2 GLN A 286      12.868  27.554 -21.366  1.00 67.23      A    N  
ATOM   2267  OE1 GLN A 286      12.451  28.710 -19.548  1.00 70.12      A    O  
ATOM   2268  N   LEU A 287      16.452  26.427 -16.487  1.00 92.45      A    N  
ATOM   2269  CA  LEU A 287      17.918  26.389 -16.510  1.00 92.03      A    C  
ATOM   2270  C   LEU A 287      18.445  25.033 -16.021  1.00 91.13      A    C  
ATOM   2271  O   LEU A 287      19.330  24.454 -16.652  1.00 89.44      A    O  
ATOM   2272  CB  LEU A 287      18.458  27.548 -15.654  1.00 92.29      A    C  
ATOM   2273  CG  LEU A 287      19.945  27.858 -15.941  1.00 86.10      A    C  
ATOM   2274  CD1 LEU A 287      20.098  28.688 -17.212  1.00 81.32      A    C  
ATOM   2275  CD2 LEU A 287      20.551  28.655 -14.786  1.00 81.84      A    C  
ATOM   2276  N   LYS A 288      17.887  24.506 -14.936  1.00 90.76      A    N  
ATOM   2277  CA  LYS A 288      18.257  23.197 -14.384  1.00 89.14      A    C  
ATOM   2278  C   LYS A 288      17.947  22.041 -15.331  1.00 87.86      A    C  
ATOM   2279  O   LYS A 288      18.745  21.116 -15.434  1.00 85.38      A    O  
ATOM   2280  CB  LYS A 288      17.566  23.018 -13.029  1.00 88.06      A    C  
ATOM   2281  CG  LYS A 288      18.034  21.747 -12.315  1.00 84.85      A    C  
ATOM   2282  CD  LYS A 288      17.585  21.743 -10.852  1.00 83.02      A    C  
ATOM   2283  CE  LYS A 288      18.252  20.575 -10.134  1.00 78.14      A    C  
ATOM   2284  NZ  LYS A 288      18.333  20.814  -8.675  1.00 73.11      A    N1+
ATOM   2285  N   ASP A 289      16.813  22.102 -16.024  1.00 87.24      A    N  
ATOM   2286  CA  ASP A 289      16.411  21.075 -16.987  1.00 85.19      A    C  
ATOM   2287  C   ASP A 289      17.297  21.104 -18.251  1.00 84.04      A    C  
ATOM   2288  O   ASP A 289      17.589  20.058 -18.832  1.00 81.25      A    O  
ATOM   2289  CB  ASP A 289      14.913  21.237 -17.323  1.00 84.02      A    C  
ATOM   2290  CG  ASP A 289      13.937  20.894 -16.177  1.00 81.98      A    C  
ATOM   2291  OD1 ASP A 289      14.307  20.214 -15.194  1.00 79.91      A    O  
ATOM   2292  OD2 ASP A 289      12.733  21.244 -16.267  1.00 79.83      A    O1-
ATOM   2293  N   GLU A 290      17.779  22.289 -18.664  1.00 85.30      A    N  
ATOM   2294  CA  GLU A 290      18.649  22.463 -19.836  1.00 84.50      A    C  
ATOM   2295  C   GLU A 290      20.119  22.118 -19.553  1.00 83.21      A    C  
ATOM   2296  O   GLU A 290      20.764  21.449 -20.359  1.00 79.81      A    O  
ATOM   2297  CB  GLU A 290      18.549  23.905 -20.352  1.00 84.16      A    C  
ATOM   2298  CG  GLU A 290      17.225  24.190 -21.087  1.00 79.06      A    C  
ATOM   2299  CD  GLU A 290      17.061  25.651 -21.529  1.00 76.19      A    C  
ATOM   2300  OE1 GLU A 290      15.949  25.990 -21.997  1.00 70.63      A    O  
ATOM   2301  OE2 GLU A 290      18.034  26.435 -21.417  1.00 73.26      A    O1-
ATOM   2302  N   THR A 291      20.662  22.571 -18.411  1.00 85.65      A    N  
ATOM   2303  CA  THR A 291      22.091  22.427 -18.084  1.00 83.60      A    C  
ATOM   2304  C   THR A 291      22.406  21.216 -17.207  1.00 81.72      A    C  
ATOM   2305  O   THR A 291      23.567  20.834 -17.098  1.00 75.94      A    O  
ATOM   2306  CB  THR A 291      22.661  23.698 -17.438  1.00 82.80      A    C  
ATOM   2307  CG2 THR A 291      22.457  24.939 -18.307  1.00 75.54      A    C  
ATOM   2308  OG1 THR A 291      22.058  23.941 -16.197  1.00 77.52      A    O  
ATOM   2309  N   GLY A 292      21.399  20.615 -16.572  1.00 82.04      A    N  
ATOM   2310  CA  GLY A 292      21.536  19.507 -15.627  1.00 79.29      A    C  
ATOM   2311  C   GLY A 292      21.944  19.924 -14.210  1.00 79.55      A    C  
ATOM   2312  O   GLY A 292      21.423  19.376 -13.238  1.00 75.22      A    O  
ATOM   2313  N   GLU A 293      22.825  20.943 -14.080  1.00 82.50      A    N  
ATOM   2314  CA  GLU A 293      23.287  21.453 -12.791  1.00 83.22      A    C  
ATOM   2315  C   GLU A 293      23.168  22.978 -12.721  1.00 86.10      A    C  
ATOM   2316  O   GLU A 293      23.418  23.693 -13.696  1.00 83.67      A    O  
ATOM   2317  CB  GLU A 293      24.716  20.992 -12.489  1.00 77.34      A    C  
ATOM   2318  CG  GLU A 293      24.815  19.472 -12.252  1.00 67.07      A    C  
ATOM   2319  CD  GLU A 293      26.174  19.010 -11.704  1.00 64.15      A    C  
ATOM   2320  OE1 GLU A 293      26.245  17.835 -11.263  1.00 57.60      A    O  
ATOM   2321  OE2 GLU A 293      27.127  19.807 -11.691  1.00 56.65      A    O1-
ATOM   2322  N   LEU A 294      22.790  23.489 -11.546  1.00 87.05      A    N  
ATOM   2323  CA  LEU A 294      22.799  24.918 -11.244  1.00 89.64      A    C  
ATOM   2324  C   LEU A 294      24.090  25.292 -10.515  1.00 90.99      A    C  
ATOM   2325  O   LEU A 294      24.685  24.482  -9.799  1.00 88.86      A    O  
ATOM   2326  CB  LEU A 294      21.560  25.286 -10.400  1.00 88.46      A    C  
ATOM   2327  CG  LEU A 294      20.212  25.139 -11.128  1.00 88.51      A    C  
ATOM   2328  CD1 LEU A 294      19.075  25.459 -10.147  1.00 85.73      A    C  
ATOM   2329  CD2 LEU A 294      20.084  26.108 -12.302  1.00 85.38      A    C  
ATOM   2330  N   SER A 295      24.481  26.578 -10.607  1.00 92.55      A    N  
ATOM   2331  CA  SER A 295      25.521  27.119  -9.740  1.00 92.88      A    C  
ATOM   2332  C   SER A 295      25.142  26.949  -8.261  1.00 93.80      A    C  
ATOM   2333  O   SER A 295      23.963  26.860  -7.906  1.00 92.83      A    O  
ATOM   2334  CB  SER A 295      25.796  28.586 -10.083  1.00 91.75      A    C  
ATOM   2335  OG  SER A 295      24.857  29.446  -9.474  1.00 86.60      A    O  
ATOM   2336  N   SER A 296      26.115  26.925  -7.348  1.00 93.99      A    N  
ATOM   2337  CA  SER A 296      25.844  26.794  -5.905  1.00 94.53      A    C  
ATOM   2338  C   SER A 296      24.901  27.887  -5.371  1.00 95.24      A    C  
ATOM   2339  O   SER A 296      24.066  27.626  -4.490  1.00 94.32      A    O  
ATOM   2340  CB  SER A 296      27.172  26.826  -5.144  1.00 93.28      A    C  
ATOM   2341  OG  SER A 296      26.966  26.645  -3.755  1.00 79.77      A    O  
ATOM   2342  N   ALA A 297      25.011  29.122  -5.905  1.00 95.45      A    N  
ATOM   2343  CA  ALA A 297      24.132  30.224  -5.546  1.00 95.48      A    C  
ATOM   2344  C   ALA A 297      22.704  30.001  -6.064  1.00 95.96      A    C  
ATOM   2345  O   ALA A 297      21.740  30.106  -5.288  1.00 94.92      A    O  
ATOM   2346  CB  ALA A 297      24.746  31.524  -6.088  1.00 94.62      A    C  
ATOM   2347  N   ASP A 298      22.571  29.610  -7.335  1.00 95.33      A    N  
ATOM   2348  CA  ASP A 298      21.288  29.357  -7.974  1.00 95.17      A    C  
ATOM   2349  C   ASP A 298      20.595  28.125  -7.388  1.00 95.38      A    C  
ATOM   2350  O   ASP A 298      19.396  28.169  -7.126  1.00 94.62      A    O  
ATOM   2351  CB  ASP A 298      21.461  29.187  -9.490  1.00 94.07      A    C  
ATOM   2352  CG  ASP A 298      21.965  30.452 -10.163  1.00 91.64      A    C  
ATOM   2353  OD1 ASP A 298      21.498  31.551  -9.780  1.00 87.31      A    O  
ATOM   2354  OD2 ASP A 298      22.876  30.315 -11.011  1.00 87.36      A    O1-
ATOM   2355  N   GLU A 299      21.332  27.068  -7.063  1.00 95.08      A    N  
ATOM   2356  CA  GLU A 299      20.785  25.869  -6.410  1.00 94.35      A    C  
ATOM   2357  C   GLU A 299      20.225  26.198  -5.017  1.00 94.67      A    C  
ATOM   2358  O   GLU A 299      19.160  25.728  -4.632  1.00 94.19      A    O  
ATOM   2359  CB  GLU A 299      21.873  24.784  -6.339  1.00 92.63      A    C  
ATOM   2360  CG  GLU A 299      21.426  23.449  -5.710  1.00 87.19      A    C  
ATOM   2361  CD  GLU A 299      20.317  22.681  -6.468  1.00 85.64      A    C  
ATOM   2362  OE1 GLU A 299      19.625  21.852  -5.825  1.00 77.98      A    O  
ATOM   2363  OE2 GLU A 299      20.134  22.865  -7.693  1.00 78.48      A    O1-
ATOM   2364  N   LYS A 300      20.917  27.080  -4.245  1.00 95.96      A    N  
ATOM   2365  CA  LYS A 300      20.432  27.540  -2.941  1.00 96.19      A    C  
ATOM   2366  C   LYS A 300      19.163  28.378  -3.080  1.00 96.12      A    C  
ATOM   2367  O   LYS A 300      18.215  28.195  -2.305  1.00 95.20      A    O  
ATOM   2368  CB  LYS A 300      21.566  28.292  -2.235  1.00 95.73      A    C  
ATOM   2369  CG  LYS A 300      21.365  28.379  -0.716  1.00 84.45      A    C  
ATOM   2370  CD  LYS A 300      22.573  29.084  -0.090  1.00 81.47      A    C  
ATOM   2371  CE  LYS A 300      22.512  29.082   1.446  1.00 70.46      A    C  
ATOM   2372  NZ  LYS A 300      23.694  29.756   2.028  1.00 61.78      A    N1+
ATOM   2373  N   ARG A 301      19.104  29.269  -4.085  1.00 95.96      A    N  
ATOM   2374  CA  ARG A 301      17.931  30.088  -4.415  1.00 95.93      A    C  
ATOM   2375  C   ARG A 301      16.767  29.219  -4.893  1.00 96.01      A    C  
ATOM   2376  O   ARG A 301      15.674  29.347  -4.355  1.00 95.02      A    O  
ATOM   2377  CB  ARG A 301      18.345  31.146  -5.453  1.00 95.23      A    C  
ATOM   2378  CG  ARG A 301      17.237  32.154  -5.800  1.00 86.28      A    C  
ATOM   2379  CD  ARG A 301      16.806  32.979  -4.579  1.00 82.74      A    C  
ATOM   2380  NE  ARG A 301      15.818  34.000  -4.972  1.00 75.91      A    N  
ATOM   2381  CZ  ARG A 301      15.148  34.812  -4.192  1.00 69.64      A    C  
ATOM   2382  NH1 ARG A 301      15.313  34.836  -2.886  1.00 61.74      A    N1+
ATOM   2383  NH2 ARG A 301      14.285  35.619  -4.717  1.00 62.43      A    N  
ATOM   2384  N   TYR A 302      17.033  28.282  -5.801  1.00 95.69      A    N  
ATOM   2385  CA  TYR A 302      16.067  27.312  -6.306  1.00 95.04      A    C  
ATOM   2386  C   TYR A 302      15.424  26.509  -5.167  1.00 95.09      A    C  
ATOM   2387  O   TYR A 302      14.201  26.458  -5.062  1.00 94.59      A    O  
ATOM   2388  CB  TYR A 302      16.763  26.380  -7.301  1.00 94.10      A    C  
ATOM   2389  CG  TYR A 302      15.900  25.218  -7.768  1.00 93.65      A    C  
ATOM   2390  CD1 TYR A 302      16.085  23.934  -7.228  1.00 91.27      A    C  
ATOM   2391  CD2 TYR A 302      14.894  25.436  -8.728  1.00 91.11      A    C  
ATOM   2392  CE1 TYR A 302      15.275  22.871  -7.644  1.00 90.72      A    C  
ATOM   2393  CE2 TYR A 302      14.076  24.377  -9.151  1.00 90.01      A    C  
ATOM   2394  CZ  TYR A 302      14.267  23.087  -8.610  1.00 90.81      A    C  
ATOM   2395  OH  TYR A 302      13.469  22.054  -9.007  1.00 88.86      A    O  
ATOM   2396  N   ARG A 303      16.219  25.959  -4.242  1.00 95.33      A    N  
ATOM   2397  CA  ARG A 303      15.701  25.208  -3.087  1.00 94.71      A    C  
ATOM   2398  C   ARG A 303      14.842  26.078  -2.165  1.00 95.34      A    C  
ATOM   2399  O   ARG A 303      13.853  25.578  -1.624  1.00 94.73      A    O  
ATOM   2400  CB  ARG A 303      16.844  24.583  -2.287  1.00 93.63      A    C  
ATOM   2401  CG  ARG A 303      17.495  23.401  -3.023  1.00 87.96      A    C  
ATOM   2402  CD  ARG A 303      18.638  22.844  -2.172  1.00 80.83      A    C  
ATOM   2403  NE  ARG A 303      19.422  21.864  -2.939  1.00 72.38      A    N  
ATOM   2404  CZ  ARG A 303      20.256  20.948  -2.480  1.00 64.86      A    C  
ATOM   2405  NH1 ARG A 303      20.474  20.764  -1.201  1.00 57.82      A    N1+
ATOM   2406  NH2 ARG A 303      20.902  20.222  -3.337  1.00 57.49      A    N  
ATOM   2407  N   ALA A 304      15.206  27.350  -1.940  1.00 95.73      A    N  
ATOM   2408  CA  ALA A 304      14.423  28.263  -1.116  1.00 96.28      A    C  
ATOM   2409  C   ALA A 304      13.061  28.584  -1.759  1.00 96.41      A    C  
ATOM   2410  O   ALA A 304      12.030  28.464  -1.094  1.00 95.68      A    O  
ATOM   2411  CB  ALA A 304      15.251  29.530  -0.843  1.00 95.94      A    C  
ATOM   2412  N   LEU A 305      13.043  28.892  -3.057  1.00 96.14      A    N  
ATOM   2413  CA  LEU A 305      11.819  29.161  -3.812  1.00 96.17      A    C  
ATOM   2414  C   LEU A 305      10.928  27.918  -3.900  1.00 96.08      A    C  
ATOM   2415  O   LEU A 305       9.728  28.024  -3.658  1.00 95.51      A    O  
ATOM   2416  CB  LEU A 305      12.184  29.678  -5.209  1.00 95.93      A    C  
ATOM   2417  CG  LEU A 305      12.815  31.090  -5.235  1.00 94.55      A    C  
ATOM   2418  CD1 LEU A 305      13.310  31.380  -6.651  1.00 92.24      A    C  
ATOM   2419  CD2 LEU A 305      11.820  32.177  -4.831  1.00 91.56      A    C  
ATOM   2420  N   LYS A 306      11.511  26.738  -4.144  1.00 95.98      A    N  
ATOM   2421  CA  LYS A 306      10.779  25.469  -4.181  1.00 95.46      A    C  
ATOM   2422  C   LYS A 306      10.071  25.191  -2.849  1.00 95.76      A    C  
ATOM   2423  O   LYS A 306       8.887  24.893  -2.855  1.00 95.22      A    O  
ATOM   2424  CB  LYS A 306      11.718  24.317  -4.620  1.00 94.16      A    C  
ATOM   2425  CG  LYS A 306      10.933  23.019  -4.879  1.00 89.23      A    C  
ATOM   2426  CD  LYS A 306      11.785  21.867  -5.479  1.00 85.41      A    C  
ATOM   2427  CE  LYS A 306      10.876  20.644  -5.666  1.00 77.83      A    C  
ATOM   2428  NZ  LYS A 306      11.515  19.456  -6.314  1.00 72.25      A    N1+
ATOM   2429  N   ARG A 307      10.736  25.404  -1.694  1.00 95.69      A    N  
ATOM   2430  CA  ARG A 307      10.093  25.261  -0.369  1.00 95.69      A    C  
ATOM   2431  C   ARG A 307       8.934  26.236  -0.154  1.00 96.02      A    C  
ATOM   2432  O   ARG A 307       7.954  25.882   0.497  1.00 95.43      A    O  
ATOM   2433  CB  ARG A 307      11.116  25.472   0.751  1.00 94.72      A    C  
ATOM   2434  CG  ARG A 307      12.080  24.288   0.904  1.00 86.41      A    C  
ATOM   2435  CD  ARG A 307      13.124  24.647   1.965  1.00 82.69      A    C  
ATOM   2436  NE  ARG A 307      14.223  23.670   2.010  1.00 74.00      A    N  
ATOM   2437  CZ  ARG A 307      15.279  23.722   2.798  1.00 66.37      A    C  
ATOM   2438  NH1 ARG A 307      15.425  24.663   3.695  1.00 59.09      A    N1+
ATOM   2439  NH2 ARG A 307      16.216  22.821   2.703  1.00 57.92      A    N  
ATOM   2440  N   THR A 308       9.044  27.465  -0.652  1.00 96.04      A    N  
ATOM   2441  CA  THR A 308       7.963  28.462  -0.569  1.00 96.26      A    C  
ATOM   2442  C   THR A 308       6.764  28.027  -1.409  1.00 96.57      A    C  
ATOM   2443  O   THR A 308       5.657  27.987  -0.886  1.00 96.08      A    O  
ATOM   2444  CB  THR A 308       8.463  29.852  -0.981  1.00 95.78      A    C  
ATOM   2445  CG2 THR A 308       7.404  30.934  -0.784  1.00 89.64      A    C  
ATOM   2446  OG1 THR A 308       9.556  30.218  -0.169  1.00 90.32      A    O  
ATOM   2447  N   ALA A 309       7.003  27.606  -2.657  1.00 96.73      A    N  
ATOM   2448  CA  ALA A 309       5.974  27.105  -3.561  1.00 96.88      A    C  
ATOM   2449  C   ALA A 309       5.263  25.854  -3.006  1.00 97.11      A    C  
ATOM   2450  O   ALA A 309       4.036  25.788  -2.979  1.00 96.66      A    O  
ATOM   2451  CB  ALA A 309       6.639  26.805  -4.909  1.00 96.53      A    C  
ATOM   2452  N   GLU A 310       6.030  24.894  -2.472  1.00 97.07      A    N  
ATOM   2453  CA  GLU A 310       5.506  23.694  -1.816  1.00 96.93      A    C  
ATOM   2454  C   GLU A 310       4.553  24.066  -0.673  1.00 97.24      A    C  
ATOM   2455  O   GLU A 310       3.440  23.553  -0.583  1.00 96.96      A    O  
ATOM   2456  CB  GLU A 310       6.671  22.852  -1.251  1.00 95.80      A    C  
ATOM   2457  CG  GLU A 310       7.429  22.064  -2.325  1.00 93.04      A    C  
ATOM   2458  CD  GLU A 310       8.717  21.376  -1.822  1.00 93.13      A    C  
ATOM   2459  OE1 GLU A 310       9.267  20.542  -2.587  1.00 87.74      A    O  
ATOM   2460  OE2 GLU A 310       9.180  21.666  -0.690  1.00 88.92      A    O1-
ATOM   2461  N   ARG A 311       4.975  25.005   0.193  1.00 96.84      A    N  
ATOM   2462  CA  ARG A 311       4.166  25.431   1.333  1.00 96.79      A    C  
ATOM   2463  C   ARG A 311       2.878  26.130   0.895  1.00 97.12      A    C  
ATOM   2464  O   ARG A 311       1.834  25.874   1.498  1.00 96.60      A    O  
ATOM   2465  CB  ARG A 311       5.015  26.312   2.249  1.00 95.63      A    C  
ATOM   2466  CG  ARG A 311       4.279  26.624   3.552  1.00 85.44      A    C  
ATOM   2467  CD  ARG A 311       5.165  27.438   4.487  1.00 77.59      A    C  
ATOM   2468  NE  ARG A 311       4.469  27.713   5.749  1.00 67.46      A    N  
ATOM   2469  CZ  ARG A 311       4.926  28.420   6.770  1.00 57.80      A    C  
ATOM   2470  NH1 ARG A 311       6.121  28.942   6.751  1.00 51.84      A    N1+
ATOM   2471  NH2 ARG A 311       4.177  28.609   7.811  1.00 51.11      A    N  
ATOM   2472  N   GLU A 312       2.950  26.995  -0.112  1.00 96.55      A    N  
ATOM   2473  CA  GLU A 312       1.789  27.709  -0.644  1.00 96.34      A    C  
ATOM   2474  C   GLU A 312       0.745  26.741  -1.219  1.00 96.80      A    C  
ATOM   2475  O   GLU A 312      -0.430  26.801  -0.844  1.00 96.19      A    O  
ATOM   2476  CB  GLU A 312       2.271  28.718  -1.699  1.00 95.21      A    C  
ATOM   2477  CG  GLU A 312       1.154  29.661  -2.165  1.00 85.44      A    C  
ATOM   2478  CD  GLU A 312       1.625  30.675  -3.228  1.00 78.55      A    C  
ATOM   2479  OE1 GLU A 312       0.759  31.149  -3.987  1.00 72.53      A    O  
ATOM   2480  OE2 GLU A 312       2.837  30.969  -3.283  1.00 72.29      A    O1-
ATOM   2481  N   LEU A 313       1.177  25.789  -2.057  1.00 97.15      A    N  
ATOM   2482  CA  LEU A 313       0.289  24.778  -2.639  1.00 97.41      A    C  
ATOM   2483  C   LEU A 313      -0.343  23.871  -1.581  1.00 97.85      A    C  
ATOM   2484  O   LEU A 313      -1.549  23.636  -1.619  1.00 97.49      A    O  
ATOM   2485  CB  LEU A 313       1.073  23.951  -3.671  1.00 97.34      A    C  
ATOM   2486  CG  LEU A 313       1.373  24.701  -4.980  1.00 96.20      A    C  
ATOM   2487  CD1 LEU A 313       2.341  23.874  -5.817  1.00 94.38      A    C  
ATOM   2488  CD2 LEU A 313       0.105  24.922  -5.811  1.00 94.04      A    C  
ATOM   2489  N   LEU A 314       0.440  23.394  -0.602  1.00 97.77      A    N  
ATOM   2490  CA  LEU A 314      -0.054  22.509   0.457  1.00 97.84      A    C  
ATOM   2491  C   LEU A 314      -1.035  23.224   1.401  1.00 97.78      A    C  
ATOM   2492  O   LEU A 314      -2.046  22.645   1.777  1.00 97.16      A    O  
ATOM   2493  CB  LEU A 314       1.134  21.935   1.241  1.00 97.79      A    C  
ATOM   2494  CG  LEU A 314       1.992  20.910   0.470  1.00 97.49      A    C  
ATOM   2495  CD1 LEU A 314       3.262  20.605   1.276  1.00 96.88      A    C  
ATOM   2496  CD2 LEU A 314       1.248  19.593   0.236  1.00 96.54      A    C  
ATOM   2497  N   MET A 315      -0.777  24.482   1.775  1.00 97.46      A    N  
ATOM   2498  CA  MET A 315      -1.673  25.220   2.675  1.00 96.79      A    C  
ATOM   2499  C   MET A 315      -2.990  25.636   2.004  1.00 96.76      A    C  
ATOM   2500  O   MET A 315      -4.002  25.755   2.696  1.00 95.14      A    O  
ATOM   2501  CB  MET A 315      -0.962  26.457   3.240  1.00 95.36      A    C  
ATOM   2502  CG  MET A 315       0.087  26.074   4.298  1.00 89.46      A    C  
ATOM   2503  SD  MET A 315       0.799  27.467   5.239  1.00 81.23      A    S  
ATOM   2504  CE  MET A 315      -0.681  28.052   6.109  1.00 68.80      A    C  
ATOM   2505  N   ASN A 316      -2.985  25.848   0.682  1.00 96.90      A    N  
ATOM   2506  CA  ASN A 316      -4.168  26.246  -0.085  1.00 96.67      A    C  
ATOM   2507  C   ASN A 316      -4.936  25.064  -0.701  1.00 97.19      A    C  
ATOM   2508  O   ASN A 316      -5.930  25.276  -1.403  1.00 95.70      A    O  
ATOM   2509  CB  ASN A 316      -3.734  27.263  -1.162  1.00 95.44      A    C  
ATOM   2510  CG  ASN A 316      -3.287  28.589  -0.573  1.00 90.99      A    C  
ATOM   2511  ND2 ASN A 316      -2.343  29.241  -1.200  1.00 76.24      A    N  
ATOM   2512  OD1 ASN A 316      -3.794  29.070   0.427  1.00 79.70      A    O  
ATOM   2513  N   ALA A 317      -4.488  23.826  -0.463  1.00 97.85      A    N  
ATOM   2514  CA  ALA A 317      -5.180  22.636  -0.912  1.00 98.24      A    C  
ATOM   2515  C   ALA A 317      -6.454  22.382  -0.087  1.00 98.37      A    C  
ATOM   2516  O   ALA A 317      -6.475  22.568   1.130  1.00 97.96      A    O  
ATOM   2517  CB  ALA A 317      -4.218  21.442  -0.839  1.00 98.02      A    C  
ATOM   2518  N   ASP A 318      -7.514  21.907  -0.735  1.00 98.53      A    N  
ATOM   2519  CA  ASP A 318      -8.682  21.347  -0.048  1.00 98.50      A    C  
ATOM   2520  C   ASP A 318      -8.371  19.942   0.482  1.00 98.63      A    C  
ATOM   2521  O   ASP A 318      -8.847  19.543   1.551  1.00 98.37      A    O  
ATOM   2522  CB  ASP A 318      -9.870  21.269  -1.021  1.00 98.26      A    C  
ATOM   2523  CG  ASP A 318     -10.365  22.625  -1.533  1.00 97.73      A    C  
ATOM   2524  OD1 ASP A 318     -10.582  23.526  -0.694  1.00 95.87      A    O  
ATOM   2525  OD2 ASP A 318     -10.589  22.719  -2.754  1.00 95.68      A    O1-
ATOM   2526  N   VAL A 319      -7.563  19.195  -0.267  1.00 98.66      A    N  
ATOM   2527  CA  VAL A 319      -7.206  17.802   0.017  1.00 98.77      A    C  
ATOM   2528  C   VAL A 319      -5.739  17.548  -0.316  1.00 98.82      A    C  
ATOM   2529  O   VAL A 319      -5.267  17.925  -1.391  1.00 98.62      A    O  
ATOM   2530  CB  VAL A 319      -8.094  16.815  -0.762  1.00 98.63      A    C  
ATOM   2531  CG1 VAL A 319      -7.845  15.372  -0.317  1.00 97.84      A    C  
ATOM   2532  CG2 VAL A 319      -9.588  17.094  -0.583  1.00 97.86      A    C  
ATOM   2533  N   ILE A 320      -5.025  16.873   0.578  1.00 98.81      A    N  
ATOM   2534  CA  ILE A 320      -3.672  16.362   0.340  1.00 98.82      A    C  
ATOM   2535  C   ILE A 320      -3.731  14.834   0.328  1.00 98.83      A    C  
ATOM   2536  O   ILE A 320      -4.219  14.226   1.281  1.00 98.76      A    O  
ATOM   2537  CB  ILE A 320      -2.677  16.907   1.378  1.00 98.75      A    C  
ATOM   2538  CG1 ILE A 320      -2.613  18.456   1.295  1.00 98.24      A    C  
ATOM   2539  CG2 ILE A 320      -1.278  16.296   1.150  1.00 98.45      A    C  
ATOM   2540  CD1 ILE A 320      -1.790  19.112   2.402  1.00 96.83      A    C  
ATOM   2541  N   CYS A 321      -3.234  14.219  -0.750  1.00 98.74      A    N  
ATOM   2542  CA  CYS A 321      -3.194  12.775  -0.935  1.00 98.71      A    C  
ATOM   2543  C   CYS A 321      -1.744  12.280  -0.923  1.00 98.57      A    C  
ATOM   2544  O   CYS A 321      -0.904  12.782  -1.668  1.00 98.10      A    O  
ATOM   2545  CB  CYS A 321      -3.897  12.390  -2.242  1.00 98.74      A    C  
ATOM   2546  SG  CYS A 321      -5.654  12.878  -2.204  1.00 98.59      A    S  
ATOM   2547  N   CYS A 322      -1.438  11.275  -0.097  1.00 98.35      A    N  
ATOM   2548  CA  CYS A 322      -0.137  10.616  -0.043  1.00 98.18      A    C  
ATOM   2549  C   CYS A 322      -0.269   9.198   0.518  1.00 97.85      A    C  
ATOM   2550  O   CYS A 322      -1.326   8.816   1.031  1.00 97.44      A    O  
ATOM   2551  CB  CYS A 322       0.838  11.468   0.781  1.00 98.00      A    C  
ATOM   2552  SG  CYS A 322       0.263  11.700   2.486  1.00 97.97      A    S  
ATOM   2553  N   THR A 323       0.806   8.405   0.465  1.00 97.13      A    N  
ATOM   2554  CA  THR A 323       0.827   7.117   1.170  1.00 96.82      A    C  
ATOM   2555  C   THR A 323       0.855   7.324   2.693  1.00 97.32      A    C  
ATOM   2556  O   THR A 323       1.163   8.417   3.184  1.00 97.42      A    O  
ATOM   2557  CB  THR A 323       1.998   6.237   0.729  1.00 95.39      A    C  
ATOM   2558  CG2 THR A 323       1.991   5.971  -0.769  1.00 92.22      A    C  
ATOM   2559  OG1 THR A 323       3.208   6.851   1.090  1.00 92.21      A    O  
ATOM   2560  N   CYS A 324       0.544   6.285   3.474  1.00 97.50      A    N  
ATOM   2561  CA  CYS A 324       0.638   6.347   4.934  1.00 97.94      A    C  
ATOM   2562  C   CYS A 324       2.040   6.773   5.389  1.00 97.99      A    C  
ATOM   2563  O   CYS A 324       2.174   7.716   6.169  1.00 97.92      A    O  
ATOM   2564  CB  CYS A 324       0.264   4.984   5.534  1.00 98.20      A    C  
ATOM   2565  SG  CYS A 324      -1.505   4.636   5.289  1.00 98.19      A    S  
ATOM   2566  N   VAL A 325       3.083   6.146   4.851  1.00 97.47      A    N  
ATOM   2567  CA  VAL A 325       4.478   6.514   5.148  1.00 97.09      A    C  
ATOM   2568  C   VAL A 325       4.814   7.912   4.613  1.00 97.15      A    C  
ATOM   2569  O   VAL A 325       5.487   8.692   5.294  1.00 96.63      A    O  
ATOM   2570  CB  VAL A 325       5.443   5.449   4.589  1.00 95.98      A    C  
ATOM   2571  CG1 VAL A 325       6.896   5.871   4.745  1.00 90.85      A    C  
ATOM   2572  CG2 VAL A 325       5.244   4.122   5.315  1.00 91.36      A    C  
ATOM   2573  N   GLY A 326       4.285   8.286   3.447  1.00 96.82      A    N  
ATOM   2574  CA  GLY A 326       4.441   9.607   2.836  1.00 96.72      A    C  
ATOM   2575  C   GLY A 326       3.871  10.751   3.677  1.00 97.08      A    C  
ATOM   2576  O   GLY A 326       4.366  11.871   3.608  1.00 96.74      A    O  
ATOM   2577  N   ALA A 327       2.909  10.482   4.558  1.00 97.81      A    N  
ATOM   2578  CA  ALA A 327       2.426  11.464   5.525  1.00 98.06      A    C  
ATOM   2579  C   ALA A 327       3.494  11.898   6.544  1.00 97.80      A    C  
ATOM   2580  O   ALA A 327       3.416  12.994   7.094  1.00 97.36      A    O  
ATOM   2581  CB  ALA A 327       1.189  10.899   6.224  1.00 98.23      A    C  
ATOM   2582  N   GLY A 328       4.535  11.087   6.760  1.00 97.76      A    N  
ATOM   2583  CA  GLY A 328       5.710  11.445   7.556  1.00 97.47      A    C  
ATOM   2584  C   GLY A 328       6.716  12.339   6.820  1.00 97.26      A    C  
ATOM   2585  O   GLY A 328       7.815  12.563   7.327  1.00 96.20      A    O  
ATOM   2586  N   ASP A 329       6.376  12.848   5.632  1.00 97.16      A    N  
ATOM   2587  CA  ASP A 329       7.224  13.745   4.850  1.00 96.93      A    C  
ATOM   2588  C   ASP A 329       7.512  15.054   5.623  1.00 96.98      A    C  
ATOM   2589  O   ASP A 329       6.593  15.666   6.176  1.00 96.38      A    O  
ATOM   2590  CB  ASP A 329       6.541  14.032   3.511  1.00 96.36      A    C  
ATOM   2591  CG  ASP A 329       7.460  14.712   2.507  1.00 95.38      A    C  
ATOM   2592  OD1 ASP A 329       7.872  15.882   2.733  1.00 92.00      A    O  
ATOM   2593  OD2 ASP A 329       7.760  14.108   1.464  1.00 90.79      A    O1-
ATOM   2594  N   PRO A 330       8.780  15.546   5.610  1.00 95.97      A    N  
ATOM   2595  CA  PRO A 330       9.155  16.838   6.182  1.00 95.35      A    C  
ATOM   2596  C   PRO A 330       8.252  18.003   5.795  1.00 95.56      A    C  
ATOM   2597  O   PRO A 330       8.022  18.916   6.590  1.00 94.37      A    O  
ATOM   2598  CB  PRO A 330      10.557  17.114   5.630  1.00 94.02      A    C  
ATOM   2599  CG  PRO A 330      11.119  15.769   5.228  1.00 91.49      A    C  
ATOM   2600  CD  PRO A 330       9.914  14.854   5.052  1.00 95.03      A    C  
ATOM   2601  N   ARG A 331       7.723  18.000   4.566  1.00 96.29      A    N  
ATOM   2602  CA  ARG A 331       6.875  19.062   4.023  1.00 96.00      A    C  
ATOM   2603  C   ARG A 331       5.527  19.150   4.744  1.00 96.24      A    C  
ATOM   2604  O   ARG A 331       4.953  20.227   4.818  1.00 95.18      A    O  
ATOM   2605  CB  ARG A 331       6.696  18.837   2.512  1.00 95.25      A    C  
ATOM   2606  CG  ARG A 331       8.032  18.966   1.753  1.00 94.28      A    C  
ATOM   2607  CD  ARG A 331       7.897  18.618   0.264  1.00 92.71      A    C  
ATOM   2608  NE  ARG A 331       7.799  17.167   0.040  1.00 90.91      A    N  
ATOM   2609  CZ  ARG A 331       7.738  16.557  -1.145  1.00 91.27      A    C  
ATOM   2610  NH1 ARG A 331       7.747  17.216  -2.271  1.00 84.15      A    N1+
ATOM   2611  NH2 ARG A 331       7.689  15.264  -1.221  1.00 86.06      A    N  
ATOM   2612  N   LEU A 332       5.056  18.040   5.340  1.00 96.92      A    N  
ATOM   2613  CA  LEU A 332       3.808  17.974   6.103  1.00 97.11      A    C  
ATOM   2614  C   LEU A 332       3.999  18.137   7.617  1.00 96.68      A    C  
ATOM   2615  O   LEU A 332       3.039  18.436   8.315  1.00 94.82      A    O  
ATOM   2616  CB  LEU A 332       3.071  16.654   5.793  1.00 97.29      A    C  
ATOM   2617  CG  LEU A 332       2.680  16.455   4.315  1.00 97.13      A    C  
ATOM   2618  CD1 LEU A 332       1.844  15.180   4.190  1.00 96.75      A    C  
ATOM   2619  CD2 LEU A 332       1.860  17.621   3.759  1.00 96.42      A    C  
ATOM   2620  N   ALA A 333       5.221  18.009   8.137  1.00 94.80      A    N  
ATOM   2621  CA  ALA A 333       5.480  17.913   9.576  1.00 93.13      A    C  
ATOM   2622  C   ALA A 333       5.032  19.131  10.407  1.00 91.69      A    C  
ATOM   2623  O   ALA A 333       4.838  19.030  11.615  1.00 85.15      A    O  
ATOM   2624  CB  ALA A 333       6.972  17.680   9.761  1.00 90.33      A    C  
ATOM   2625  N   LYS A 334       4.902  20.322   9.799  1.00 93.63      A    N  
ATOM   2626  CA  LYS A 334       4.416  21.540  10.459  1.00 92.93      A    C  
ATOM   2627  C   LYS A 334       2.915  21.776  10.258  1.00 93.87      A    C  
ATOM   2628  O   LYS A 334       2.398  22.799  10.712  1.00 89.81      A    O  
ATOM   2629  CB  LYS A 334       5.241  22.762  10.018  1.00 90.18      A    C  
ATOM   2630  CG  LYS A 334       6.707  22.639  10.448  1.00 83.25      A    C  
ATOM   2631  CD  LYS A 334       7.467  23.941  10.142  1.00 70.90      A    C  
ATOM   2632  CE  LYS A 334       8.915  23.780  10.597  1.00 61.74      A    C  
ATOM   2633  NZ  LYS A 334       9.725  25.015  10.386  1.00 52.12      A    N1+
ATOM   2634  N   MET A 335       2.242  20.883   9.557  1.00 96.01      A    N  
ATOM   2635  CA  MET A 335       0.805  20.954   9.311  1.00 96.46      A    C  
ATOM   2636  C   MET A 335       0.053  20.102  10.329  1.00 96.59      A    C  
ATOM   2637  O   MET A 335       0.568  19.111  10.843  1.00 95.20      A    O  
ATOM   2638  CB  MET A 335       0.487  20.549   7.866  1.00 96.29      A    C  
ATOM   2639  CG  MET A 335       1.173  21.465   6.847  1.00 94.51      A    C  
ATOM   2640  SD  MET A 335       0.732  21.174   5.105  1.00 94.53      A    S  
ATOM   2641  CE  MET A 335      -1.003  21.687   5.091  1.00 88.76      A    C  
ATOM   2642  N   GLN A 336      -1.183  20.491  10.627  1.00 96.71      A    N  
ATOM   2643  CA  GLN A 336      -2.109  19.689  11.408  1.00 96.41      A    C  
ATOM   2644  C   GLN A 336      -3.345  19.374  10.574  1.00 97.18      A    C  
ATOM   2645  O   GLN A 336      -3.927  20.258   9.949  1.00 95.98      A    O  
ATOM   2646  CB  GLN A 336      -2.502  20.389  12.712  1.00 94.49      A    C  
ATOM   2647  CG  GLN A 336      -1.349  20.391  13.735  1.00 88.03      A    C  
ATOM   2648  CD  GLN A 336      -1.810  20.811  15.133  1.00 82.44      A    C  
ATOM   2649  NE2 GLN A 336      -0.980  20.654  16.132  1.00 68.79      A    N  
ATOM   2650  OE1 GLN A 336      -2.922  21.274  15.347  1.00 73.45      A    O  
ATOM   2651  N   PHE A 337      -3.776  18.119  10.610  1.00 97.52      A    N  
ATOM   2652  CA  PHE A 337      -4.921  17.623   9.860  1.00 97.87      A    C  
ATOM   2653  C   PHE A 337      -6.019  17.183  10.818  1.00 97.78      A    C  
ATOM   2654  O   PHE A 337      -5.930  16.154  11.491  1.00 96.88      A    O  
ATOM   2655  CB  PHE A 337      -4.476  16.507   8.929  1.00 97.85      A    C  
ATOM   2656  CG  PHE A 337      -3.440  16.954   7.923  1.00 98.13      A    C  
ATOM   2657  CD1 PHE A 337      -3.842  17.618   6.754  1.00 97.66      A    C  
ATOM   2658  CD2 PHE A 337      -2.079  16.720   8.162  1.00 97.67      A    C  
ATOM   2659  CE1 PHE A 337      -2.888  18.022   5.815  1.00 97.43      A    C  
ATOM   2660  CE2 PHE A 337      -1.118  17.130   7.229  1.00 97.50      A    C  
ATOM   2661  CZ  PHE A 337      -1.518  17.777   6.051  1.00 97.76      A    C  
ATOM   2662  N   ARG A 338      -7.089  17.988  10.881  1.00 97.02      A    N  
ATOM   2663  CA  ARG A 338      -8.233  17.679  11.740  1.00 96.87      A    C  
ATOM   2664  C   ARG A 338      -8.974  16.421  11.281  1.00 97.38      A    C  
ATOM   2665  O   ARG A 338      -9.380  15.614  12.122  1.00 96.61      A    O  
ATOM   2666  CB  ARG A 338      -9.158  18.906  11.783  1.00 95.25      A    C  
ATOM   2667  CG  ARG A 338     -10.383  18.652  12.664  1.00 86.58      A    C  
ATOM   2668  CD  ARG A 338     -11.273  19.887  12.712  1.00 82.26      A    C  
ATOM   2669  NE  ARG A 338     -12.506  19.620  13.472  1.00 71.94      A    N  
ATOM   2670  CZ  ARG A 338     -13.394  20.523  13.861  1.00 63.57      A    C  
ATOM   2671  NH1 ARG A 338     -13.227  21.796  13.617  1.00 56.10      A    N1+
ATOM   2672  NH2 ARG A 338     -14.468  20.159  14.477  1.00 54.90      A    N  
ATOM   2673  N   SER A 339      -9.172  16.290   9.968  1.00 97.68      A    N  
ATOM   2674  CA  SER A 339      -9.911  15.199   9.328  1.00 98.02      A    C  
ATOM   2675  C   SER A 339      -8.954  14.356   8.496  1.00 98.42      A    C  
ATOM   2676  O   SER A 339      -8.284  14.888   7.611  1.00 98.30      A    O  
ATOM   2677  CB  SER A 339     -11.036  15.750   8.454  1.00 97.38      A    C  
ATOM   2678  OG  SER A 339     -11.944  16.522   9.222  1.00 94.44      A    O  
ATOM   2679  N   ILE A 340      -8.896  13.058   8.785  1.00 98.55      A    N  
ATOM   2680  CA  ILE A 340      -7.998  12.107   8.143  1.00 98.73      A    C  
ATOM   2681  C   ILE A 340      -8.800  10.889   7.689  1.00 98.71      A    C  
ATOM   2682  O   ILE A 340      -9.555  10.316   8.476  1.00 98.65      A    O  
ATOM   2683  CB  ILE A 340      -6.826  11.714   9.084  1.00 98.66      A    C  
ATOM   2684  CG1 ILE A 340      -6.125  12.979   9.640  1.00 97.97      A    C  
ATOM   2685  CG2 ILE A 340      -5.839  10.781   8.357  1.00 98.19      A    C  
ATOM   2686  CD1 ILE A 340      -4.890  12.723  10.496  1.00 95.15      A    C  
ATOM   2687  N   LEU A 341      -8.641  10.497   6.417  1.00 98.84      A    N  
ATOM   2688  CA  LEU A 341      -9.200   9.264   5.871  1.00 98.82      A    C  
ATOM   2689  C   LEU A 341      -8.060   8.374   5.373  1.00 98.99      A    C  
ATOM   2690  O   LEU A 341      -7.215   8.832   4.615  1.00 98.80      A    O  
ATOM   2691  CB  LEU A 341     -10.254   9.593   4.800  1.00 98.85      A    C  
ATOM   2692  CG  LEU A 341     -10.972   8.336   4.228  1.00 98.65      A    C  
ATOM   2693  CD1 LEU A 341     -12.414   8.677   3.853  1.00 97.95      A    C  
ATOM   2694  CD2 LEU A 341     -10.288   7.791   2.969  1.00 97.85      A    C  
ATOM   2695  N   ILE A 342      -8.063   7.110   5.793  1.00 98.85      A    N  
ATOM   2696  CA  ILE A 342      -7.088   6.110   5.360  1.00 98.88      A    C  
ATOM   2697  C   ILE A 342      -7.843   5.000   4.633  1.00 98.87      A    C  
ATOM   2698  O   ILE A 342      -8.611   4.265   5.246  1.00 98.65      A    O  
ATOM   2699  CB  ILE A 342      -6.242   5.591   6.538  1.00 98.87      A    C  
ATOM   2700  CG1 ILE A 342      -5.644   6.756   7.364  1.00 98.57      A    C  
ATOM   2701  CG2 ILE A 342      -5.140   4.665   5.996  1.00 98.70      A    C  
ATOM   2702  CD1 ILE A 342      -4.800   6.327   8.564  1.00 97.99      A    C  
ATOM   2703  N   ASP A 343      -7.645   4.903   3.315  1.00 98.74      A    N  
ATOM   2704  CA  ASP A 343      -8.186   3.826   2.486  1.00 98.54      A    C  
ATOM   2705  C   ASP A 343      -7.264   2.599   2.523  1.00 98.50      A    C  
ATOM   2706  O   ASP A 343      -6.087   2.703   2.869  1.00 97.97      A    O  
ATOM   2707  CB  ASP A 343      -8.446   4.319   1.056  1.00 98.13      A    C  
ATOM   2708  CG  ASP A 343      -9.480   3.468   0.296  1.00 96.72      A    C  
ATOM   2709  OD1 ASP A 343     -10.155   2.623   0.933  1.00 93.20      A    O  
ATOM   2710  OD2 ASP A 343      -9.665   3.704  -0.921  1.00 91.85      A    O1-
ATOM   2711  N   GLU A 344      -7.797   1.425   2.215  1.00 98.23      A    N  
ATOM   2712  CA  GLU A 344      -7.098   0.139   2.312  1.00 97.99      A    C  
ATOM   2713  C   GLU A 344      -6.297  -0.048   3.630  1.00 98.16      A    C  
ATOM   2714  O   GLU A 344      -5.286  -0.748   3.680  1.00 97.52      A    O  
ATOM   2715  CB  GLU A 344      -6.271  -0.144   1.039  1.00 97.09      A    C  
ATOM   2716  CG  GLU A 344      -7.084  -0.153  -0.280  1.00 93.62      A    C  
ATOM   2717  CD  GLU A 344      -8.174  -1.256  -0.377  1.00 88.98      A    C  
ATOM   2718  OE1 GLU A 344      -8.902  -1.291  -1.393  1.00 79.80      A    O  
ATOM   2719  OE2 GLU A 344      -8.377  -2.067   0.554  1.00 81.26      A    O1-
ATOM   2720  N   SER A 345      -6.776   0.550   4.730  1.00 98.38      A    N  
ATOM   2721  CA  SER A 345      -6.077   0.571   6.025  1.00 98.49      A    C  
ATOM   2722  C   SER A 345      -5.798  -0.817   6.612  1.00 98.49      A    C  
ATOM   2723  O   SER A 345      -4.918  -0.968   7.454  1.00 97.96      A    O  
ATOM   2724  CB  SER A 345      -6.882   1.396   7.028  1.00 98.23      A    C  
ATOM   2725  OG  SER A 345      -8.153   0.814   7.261  1.00 96.52      A    O  
ATOM   2726  N   THR A 346      -6.517  -1.848   6.159  1.00 98.47      A    N  
ATOM   2727  CA  THR A 346      -6.293  -3.250   6.536  1.00 98.22      A    C  
ATOM   2728  C   THR A 346      -5.031  -3.854   5.916  1.00 97.92      A    C  
ATOM   2729  O   THR A 346      -4.618  -4.930   6.336  1.00 96.89      A    O  
ATOM   2730  CB  THR A 346      -7.492  -4.116   6.142  1.00 97.87      A    C  
ATOM   2731  CG2 THR A 346      -8.723  -3.752   6.963  1.00 92.98      A    C  
ATOM   2732  OG1 THR A 346      -7.821  -3.920   4.781  1.00 93.53      A    O  
ATOM   2733  N   GLN A 347      -4.415  -3.193   4.934  1.00 97.77      A    N  
ATOM   2734  CA  GLN A 347      -3.172  -3.616   4.286  1.00 97.30      A    C  
ATOM   2735  C   GLN A 347      -1.928  -2.952   4.890  1.00 97.38      A    C  
ATOM   2736  O   GLN A 347      -0.812  -3.329   4.549  1.00 96.49      A    O  
ATOM   2737  CB  GLN A 347      -3.241  -3.341   2.774  1.00 96.41      A    C  
ATOM   2738  CG  GLN A 347      -4.420  -4.046   2.090  1.00 93.34      A    C  
ATOM   2739  CD  GLN A 347      -4.432  -3.798   0.573  1.00 88.62      A    C  
ATOM   2740  NE2 GLN A 347      -5.593  -3.730  -0.035  1.00 75.39      A    N  
ATOM   2741  OE1 GLN A 347      -3.424  -3.685  -0.078  1.00 79.06      A    O  
ATOM   2742  N   ALA A 348      -2.106  -1.977   5.782  1.00 97.62      A    N  
ATOM   2743  CA  ALA A 348      -1.020  -1.344   6.511  1.00 97.88      A    C  
ATOM   2744  C   ALA A 348      -0.799  -2.020   7.870  1.00 98.05      A    C  
ATOM   2745  O   ALA A 348      -1.760  -2.392   8.559  1.00 97.72      A    O  
ATOM   2746  CB  ALA A 348      -1.321   0.147   6.656  1.00 97.42      A    C  
ATOM   2747  N   THR A 349       0.458  -2.110   8.303  1.00 98.21      A    N  
ATOM   2748  CA  THR A 349       0.771  -2.417   9.700  1.00 98.20      A    C  
ATOM   2749  C   THR A 349       0.252  -1.291  10.599  1.00 98.36      A    C  
ATOM   2750  O   THR A 349       0.065  -0.148  10.176  1.00 98.21      A    O  
ATOM   2751  CB  THR A 349       2.263  -2.641   9.946  1.00 97.90      A    C  
ATOM   2752  CG2 THR A 349       2.831  -3.781   9.110  1.00 95.91      A    C  
ATOM   2753  OG1 THR A 349       3.002  -1.479   9.692  1.00 95.94      A    O  
ATOM   2754  N   GLU A 350       0.003  -1.595  11.858  1.00 98.34      A    N  
ATOM   2755  CA  GLU A 350      -0.537  -0.593  12.766  1.00 98.43      A    C  
ATOM   2756  C   GLU A 350       0.390   0.631  12.945  1.00 98.57      A    C  
ATOM   2757  O   GLU A 350      -0.102   1.753  12.833  1.00 98.24      A    O  
ATOM   2758  CB  GLU A 350      -0.965  -1.273  14.073  1.00 97.75      A    C  
ATOM   2759  CG  GLU A 350      -1.561  -0.258  15.032  1.00 95.66      A    C  
ATOM   2760  CD  GLU A 350      -2.377  -0.844  16.172  1.00 97.04      A    C  
ATOM   2761  OE1 GLU A 350      -2.721  -0.056  17.066  1.00 93.83      A    O  
ATOM   2762  OE2 GLU A 350      -2.764  -2.031  16.194  1.00 95.25      A    O1-
ATOM   2763  N   PRO A 351       1.729   0.484  13.122  1.00 98.65      A    N  
ATOM   2764  CA  PRO A 351       2.652   1.624  13.159  1.00 98.67      A    C  
ATOM   2765  C   PRO A 351       2.660   2.465  11.883  1.00 98.63      A    C  
ATOM   2766  O   PRO A 351       2.745   3.684  11.960  1.00 98.38      A    O  
ATOM   2767  CB  PRO A 351       4.033   1.011  13.423  1.00 98.30      A    C  
ATOM   2768  CG  PRO A 351       3.719  -0.294  14.127  1.00 97.15      A    C  
ATOM   2769  CD  PRO A 351       2.432  -0.745  13.432  1.00 98.28      A    C  
ATOM   2770  N   GLU A 352       2.534   1.832  10.708  1.00 98.56      A    N  
ATOM   2771  CA  GLU A 352       2.436   2.518   9.416  1.00 98.55      A    C  
ATOM   2772  C   GLU A 352       1.146   3.349   9.328  1.00 98.61      A    C  
ATOM   2773  O   GLU A 352       1.171   4.530   8.975  1.00 98.43      A    O  
ATOM   2774  CB  GLU A 352       2.493   1.449   8.318  1.00 97.85      A    C  
ATOM   2775  CG  GLU A 352       2.376   1.995   6.902  1.00 94.34      A    C  
ATOM   2776  CD  GLU A 352       2.317   0.868   5.860  1.00 93.88      A    C  
ATOM   2777  OE1 GLU A 352       2.187   1.197   4.661  1.00 87.89      A    O  
ATOM   2778  OE2 GLU A 352       2.421  -0.326   6.231  1.00 89.92      A    O1-
ATOM   2779  N   CYS A 353       0.019   2.781   9.737  1.00 98.53      A    N  
ATOM   2780  CA  CYS A 353      -1.265   3.474   9.784  1.00 98.58      A    C  
ATOM   2781  C   CYS A 353      -1.259   4.651  10.780  1.00 98.67      A    C  
ATOM   2782  O   CYS A 353      -2.007   5.619  10.615  1.00 98.33      A    O  
ATOM   2783  CB  CYS A 353      -2.345   2.432  10.116  1.00 98.00      A    C  
ATOM   2784  SG  CYS A 353      -4.001   3.084   9.738  1.00 94.68      A    S  
ATOM   2785  N   MET A 354      -0.418   4.592  11.820  1.00 98.74      A    N  
ATOM   2786  CA  MET A 354      -0.291   5.660  12.808  1.00 98.72      A    C  
ATOM   2787  C   MET A 354       0.477   6.883  12.300  1.00 98.71      A    C  
ATOM   2788  O   MET A 354       0.281   7.964  12.859  1.00 98.52      A    O  
ATOM   2789  CB  MET A 354       0.333   5.107  14.099  1.00 98.57      A    C  
ATOM   2790  CG  MET A 354      -0.646   4.232  14.900  1.00 98.06      A    C  
ATOM   2791  SD  MET A 354      -2.141   5.061  15.508  1.00 97.60      A    S  
ATOM   2792  CE  MET A 354      -1.412   6.211  16.691  1.00 94.61      A    C  
ATOM   2793  N   VAL A 355       1.295   6.767  11.240  1.00 98.63      A    N  
ATOM   2794  CA  VAL A 355       2.069   7.893  10.679  1.00 98.65      A    C  
ATOM   2795  C   VAL A 355       1.169   9.089  10.323  1.00 98.66      A    C  
ATOM   2796  O   VAL A 355       1.420  10.175  10.848  1.00 98.30      A    O  
ATOM   2797  CB  VAL A 355       2.946   7.456   9.489  1.00 98.40      A    C  
ATOM   2798  CG1 VAL A 355       3.719   8.635   8.888  1.00 97.72      A    C  
ATOM   2799  CG2 VAL A 355       3.971   6.402   9.905  1.00 97.78      A    C  
ATOM   2800  N   PRO A 356       0.092   8.956   9.523  1.00 98.71      A    N  
ATOM   2801  CA  PRO A 356      -0.836  10.068   9.301  1.00 98.77      A    C  
ATOM   2802  C   PRO A 356      -1.652  10.428  10.544  1.00 98.77      A    C  
ATOM   2803  O   PRO A 356      -1.920  11.607  10.778  1.00 98.31      A    O  
ATOM   2804  CB  PRO A 356      -1.735   9.618   8.147  1.00 98.61      A    C  
ATOM   2805  CG  PRO A 356      -1.675   8.091   8.199  1.00 98.08      A    C  
ATOM   2806  CD  PRO A 356      -0.249   7.831   8.684  1.00 98.66      A    C  
ATOM   2807  N   VAL A 357      -2.055   9.461  11.360  1.00 98.67      A    N  
ATOM   2808  CA  VAL A 357      -2.977   9.674  12.490  1.00 98.68      A    C  
ATOM   2809  C   VAL A 357      -2.430  10.682  13.505  1.00 98.55      A    C  
ATOM   2810  O   VAL A 357      -3.195  11.513  14.004  1.00 97.96      A    O  
ATOM   2811  CB  VAL A 357      -3.317   8.337  13.173  1.00 98.50      A    C  
ATOM   2812  CG1 VAL A 357      -4.111   8.512  14.475  1.00 97.75      A    C  
ATOM   2813  CG2 VAL A 357      -4.168   7.455  12.251  1.00 97.88      A    C  
ATOM   2814  N   VAL A 358      -1.118  10.666  13.771  1.00 98.48      A    N  
ATOM   2815  CA  VAL A 358      -0.480  11.543  14.762  1.00 98.24      A    C  
ATOM   2816  C   VAL A 358      -0.295  12.995  14.306  1.00 97.71      A    C  
ATOM   2817  O   VAL A 358       0.212  13.807  15.077  1.00 96.33      A    O  
ATOM   2818  CB  VAL A 358       0.839  10.948  15.294  1.00 97.76      A    C  
ATOM   2819  CG1 VAL A 358       0.611   9.555  15.889  1.00 96.55      A    C  
ATOM   2820  CG2 VAL A 358       1.930  10.891  14.223  1.00 96.66      A    C  
ATOM   2821  N   LEU A 359      -0.755  13.347  13.106  1.00 98.20      A    N  
ATOM   2822  CA  LEU A 359      -0.690  14.712  12.559  1.00 98.15      A    C  
ATOM   2823  C   LEU A 359      -1.877  15.606  12.981  1.00 97.82      A    C  
ATOM   2824  O   LEU A 359      -2.230  16.562  12.293  1.00 96.14      A    O  
ATOM   2825  CB  LEU A 359      -0.509  14.658  11.034  1.00 98.09      A    C  
ATOM   2826  CG  LEU A 359       0.759  13.939  10.541  1.00 97.57      A    C  
ATOM   2827  CD1 LEU A 359       0.765  13.918   9.013  1.00 96.28      A    C  
ATOM   2828  CD2 LEU A 359       2.042  14.631  11.007  1.00 95.63      A    C  
ATOM   2829  N   GLY A 360      -2.505  15.321  14.131  1.00 97.29      A    N  
ATOM   2830  CA  GLY A 360      -3.558  16.164  14.714  1.00 96.84      A    C  
ATOM   2831  C   GLY A 360      -4.984  15.640  14.551  1.00 96.88      A    C  
ATOM   2832  O   GLY A 360      -5.936  16.422  14.655  1.00 94.94      A    O  
ATOM   2833  N   ALA A 361      -5.172  14.339  14.320  1.00 97.49      A    N  
ATOM   2834  CA  ALA A 361      -6.472  13.736  14.053  1.00 97.42      A    C  
ATOM   2835  C   ALA A 361      -7.525  14.065  15.135  1.00 96.99      A    C  
ATOM   2836  O   ALA A 361      -7.393  13.711  16.308  1.00 95.89      A    O  
ATOM   2837  CB  ALA A 361      -6.315  12.220  13.888  1.00 97.48      A    C  
ATOM   2838  N   LYS A 362      -8.625  14.702  14.710  1.00 96.94      A    N  
ATOM   2839  CA  LYS A 362      -9.855  14.903  15.491  1.00 96.53      A    C  
ATOM   2840  C   LYS A 362     -11.032  14.122  14.920  1.00 96.79      A    C  
ATOM   2841  O   LYS A 362     -12.007  13.875  15.632  1.00 95.54      A    O  
ATOM   2842  CB  LYS A 362     -10.195  16.401  15.594  1.00 95.39      A    C  
ATOM   2843  CG  LYS A 362      -9.071  17.187  16.291  1.00 91.57      A    C  
ATOM   2844  CD  LYS A 362      -9.446  18.651  16.558  1.00 84.93      A    C  
ATOM   2845  CE  LYS A 362      -8.231  19.315  17.218  1.00 76.83      A    C  
ATOM   2846  NZ  LYS A 362      -8.453  20.739  17.566  1.00 67.14      A    N1+
ATOM   2847  N   GLN A 363     -10.940  13.735  13.652  1.00 96.89      A    N  
ATOM   2848  CA  GLN A 363     -11.886  12.868  12.969  1.00 97.38      A    C  
ATOM   2849  C   GLN A 363     -11.098  11.893  12.096  1.00 97.98      A    C  
ATOM   2850  O   GLN A 363     -10.431  12.317  11.154  1.00 97.78      A    O  
ATOM   2851  CB  GLN A 363     -12.863  13.728  12.159  1.00 96.79      A    C  
ATOM   2852  CG  GLN A 363     -14.039  12.904  11.610  1.00 95.11      A    C  
ATOM   2853  CD  GLN A 363     -15.129  13.789  11.002  1.00 95.33      A    C  
ATOM   2854  NE2 GLN A 363     -16.322  13.270  10.823  1.00 88.18      A    N  
ATOM   2855  OE1 GLN A 363     -14.934  14.958  10.697  1.00 89.78      A    O  
ATOM   2856  N   LEU A 364     -11.151  10.610  12.446  1.00 98.02      A    N  
ATOM   2857  CA  LEU A 364     -10.427   9.544  11.763  1.00 98.40      A    C  
ATOM   2858  C   LEU A 364     -11.411   8.552  11.151  1.00 98.53      A    C  
ATOM   2859  O   LEU A 364     -12.299   8.036  11.838  1.00 98.37      A    O  
ATOM   2860  CB  LEU A 364      -9.455   8.884  12.756  1.00 98.56      A    C  
ATOM   2861  CG  LEU A 364      -8.644   7.709  12.169  1.00 98.47      A    C  
ATOM   2862  CD1 LEU A 364      -7.741   8.142  11.013  1.00 98.14      A    C  
ATOM   2863  CD2 LEU A 364      -7.773   7.107  13.270  1.00 98.14      A    C  
ATOM   2864  N   ILE A 365     -11.233   8.275   9.865  1.00 98.75      A    N  
ATOM   2865  CA  ILE A 365     -12.038   7.314   9.114  1.00 98.85      A    C  
ATOM   2866  C   ILE A 365     -11.089   6.275   8.520  1.00 98.89      A    C  
ATOM   2867  O   ILE A 365     -10.256   6.617   7.681  1.00 98.79      A    O  
ATOM   2868  CB  ILE A 365     -12.879   8.024   8.035  1.00 98.63      A    C  
ATOM   2869  CG1 ILE A 365     -13.808   9.098   8.658  1.00 97.59      A    C  
ATOM   2870  CG2 ILE A 365     -13.714   6.988   7.255  1.00 97.81      A    C  
ATOM   2871  CD1 ILE A 365     -14.261  10.157   7.653  1.00 92.04      A    C  
ATOM   2872  N   LEU A 366     -11.215   5.032   8.955  1.00 98.83      A    N  
ATOM   2873  CA  LEU A 366     -10.471   3.910   8.393  1.00 98.87      A    C  
ATOM   2874  C   LEU A 366     -11.386   3.141   7.451  1.00 98.83      A    C  
ATOM   2875  O   LEU A 366     -12.465   2.701   7.840  1.00 98.69      A    O  
ATOM   2876  CB  LEU A 366      -9.921   3.006   9.515  1.00 98.82      A    C  
ATOM   2877  CG  LEU A 366      -9.066   3.718  10.578  1.00 98.42      A    C  
ATOM   2878  CD1 LEU A 366      -8.555   2.687  11.596  1.00 98.07      A    C  
ATOM   2879  CD2 LEU A 366      -7.848   4.421   9.976  1.00 97.84      A    C  
ATOM   2880  N   VAL A 367     -10.957   2.984   6.200  1.00 98.81      A    N  
ATOM   2881  CA  VAL A 367     -11.645   2.200   5.177  1.00 98.76      A    C  
ATOM   2882  C   VAL A 367     -10.790   0.992   4.846  1.00 98.78      A    C  
ATOM   2883  O   VAL A 367      -9.569   1.084   4.786  1.00 98.31      A    O  
ATOM   2884  CB  VAL A 367     -11.966   3.050   3.928  1.00 98.67      A    C  
ATOM   2885  CG1 VAL A 367     -12.869   2.276   2.954  1.00 98.11      A    C  
ATOM   2886  CG2 VAL A 367     -12.682   4.353   4.301  1.00 98.27      A    C  
ATOM   2887  N   GLY A 368     -11.416  -0.162   4.669  1.00 98.43      A    N  
ATOM   2888  CA  GLY A 368     -10.706  -1.391   4.362  1.00 98.28      A    C  
ATOM   2889  C   GLY A 368     -11.631  -2.598   4.345  1.00 98.26      A    C  
ATOM   2890  O   GLY A 368     -12.853  -2.475   4.376  1.00 97.48      A    O  
ATOM   2891  N   ASP A 369     -11.040  -3.786   4.285  1.00 98.21      A    N  
ATOM   2892  CA  ASP A 369     -11.774  -5.043   4.417  1.00 98.27      A    C  
ATOM   2893  C   ASP A 369     -10.896  -6.090   5.104  1.00 98.07      A    C  
ATOM   2894  O   ASP A 369     -10.025  -6.696   4.480  1.00 97.03      A    O  
ATOM   2895  CB  ASP A 369     -12.254  -5.514   3.037  1.00 98.03      A    C  
ATOM   2896  CG  ASP A 369     -13.170  -6.738   3.130  1.00 98.00      A    C  
ATOM   2897  OD1 ASP A 369     -13.524  -7.161   4.254  1.00 96.95      A    O  
ATOM   2898  OD2 ASP A 369     -13.564  -7.239   2.059  1.00 96.72      A    O1-
ATOM   2899  N   HIS A 370     -11.135  -6.330   6.382  1.00 97.64      A    N  
ATOM   2900  CA  HIS A 370     -10.402  -7.308   7.177  1.00 97.28      A    C  
ATOM   2901  C   HIS A 370     -10.674  -8.766   6.774  1.00 96.82      A    C  
ATOM   2902  O   HIS A 370     -10.000  -9.676   7.244  1.00 95.56      A    O  
ATOM   2903  CB  HIS A 370     -10.716  -7.077   8.660  1.00 96.80      A    C  
ATOM   2904  CG  HIS A 370     -12.167  -7.249   8.993  1.00 96.75      A    C  
ATOM   2905  CD2 HIS A 370     -12.763  -8.357   9.536  1.00 91.79      A    C  
ATOM   2906  ND1 HIS A 370     -13.165  -6.317   8.813  1.00 91.76      A    N  
ATOM   2907  CE1 HIS A 370     -14.315  -6.848   9.240  1.00 92.20      A    C  
ATOM   2908  NE2 HIS A 370     -14.119  -8.085   9.682  1.00 92.68      A    N  
ATOM   2909  N   CYS A 371     -11.632  -9.003   5.862  1.00 97.47      A    N  
ATOM   2910  CA  CYS A 371     -11.865 -10.305   5.238  1.00 97.26      A    C  
ATOM   2911  C   CYS A 371     -11.047 -10.501   3.948  1.00 96.94      A    C  
ATOM   2912  O   CYS A 371     -11.109 -11.566   3.338  1.00 96.03      A    O  
ATOM   2913  CB  CYS A 371     -13.370 -10.484   4.976  1.00 97.18      A    C  
ATOM   2914  SG  CYS A 371     -14.318 -10.394   6.521  1.00 96.37      A    S  
ATOM   2915  N   GLN A 372     -10.297  -9.491   3.503  1.00 96.64      A    N  
ATOM   2916  CA  GLN A 372      -9.314  -9.567   2.423  1.00 96.53      A    C  
ATOM   2917  C   GLN A 372      -7.892  -9.626   3.001  1.00 96.28      A    C  
ATOM   2918  O   GLN A 372      -7.706  -9.814   4.208  1.00 94.61      A    O  
ATOM   2919  CB  GLN A 372      -9.526  -8.408   1.435  1.00 96.18      A    C  
ATOM   2920  CG  GLN A 372     -10.868  -8.525   0.708  1.00 95.10      A    C  
ATOM   2921  CD  GLN A 372     -11.060  -7.420  -0.323  1.00 95.03      A    C  
ATOM   2922  NE2 GLN A 372     -12.004  -6.538  -0.118  1.00 85.32      A    N  
ATOM   2923  OE1 GLN A 372     -10.377  -7.344  -1.331  1.00 87.29      A    O  
ATOM   2924  N   LEU A 373      -6.861  -9.503   2.152  1.00 95.55      A    N  
ATOM   2925  CA  LEU A 373      -5.473  -9.606   2.600  1.00 95.14      A    C  
ATOM   2926  C   LEU A 373      -5.126  -8.505   3.611  1.00 95.61      A    C  
ATOM   2927  O   LEU A 373      -5.513  -7.351   3.468  1.00 94.15      A    O  
ATOM   2928  CB  LEU A 373      -4.502  -9.600   1.410  1.00 93.23      A    C  
ATOM   2929  CG  LEU A 373      -4.727 -10.740   0.395  1.00 89.92      A    C  
ATOM   2930  CD1 LEU A 373      -3.721 -10.635  -0.742  1.00 83.34      A    C  
ATOM   2931  CD2 LEU A 373      -4.580 -12.120   1.028  1.00 81.80      A    C  
ATOM   2932  N   GLY A 374      -4.380  -8.899   4.640  1.00 95.05      A    N  
ATOM   2933  CA  GLY A 374      -3.789  -7.991   5.610  1.00 95.17      A    C  
ATOM   2934  C   GLY A 374      -2.402  -7.489   5.182  1.00 95.41      A    C  
ATOM   2935  O   GLY A 374      -1.958  -7.771   4.070  1.00 94.38      A    O  
ATOM   2936  N   PRO A 375      -1.712  -6.766   6.077  1.00 96.19      A    N  
ATOM   2937  CA  PRO A 375      -0.363  -6.285   5.817  1.00 96.01      A    C  
ATOM   2938  C   PRO A 375       0.613  -7.451   5.660  1.00 94.83      A    C  
ATOM   2939  O   PRO A 375       0.480  -8.499   6.298  1.00 92.87      A    O  
ATOM   2940  CB  PRO A 375      -0.009  -5.396   7.008  1.00 95.95      A    C  
ATOM   2941  CG  PRO A 375      -0.845  -5.970   8.150  1.00 95.01      A    C  
ATOM   2942  CD  PRO A 375      -2.105  -6.461   7.448  1.00 96.67      A    C  
ATOM   2943  N   VAL A 376       1.630  -7.257   4.828  1.00 94.26      A    N  
ATOM   2944  CA  VAL A 376       2.706  -8.231   4.664  1.00 92.95      A    C  
ATOM   2945  C   VAL A 376       3.825  -7.900   5.646  1.00 93.77      A    C  
ATOM   2946  O   VAL A 376       4.332  -6.793   5.655  1.00 92.88      A    O  
ATOM   2947  CB  VAL A 376       3.209  -8.307   3.226  1.00 90.26      A    C  
ATOM   2948  CG1 VAL A 376       4.142  -9.516   3.108  1.00 84.94      A    C  
ATOM   2949  CG2 VAL A 376       2.072  -8.516   2.219  1.00 85.16      A    C  
ATOM   2950  N   VAL A 377       4.214  -8.874   6.474  1.00 93.84      A    N  
ATOM   2951  CA  VAL A 377       5.312  -8.748   7.438  1.00 94.50      A    C  
ATOM   2952  C   VAL A 377       6.316  -9.857   7.144  1.00 93.88      A    C  
ATOM   2953  O   VAL A 377       5.966 -11.038   7.210  1.00 92.53      A    O  
ATOM   2954  CB  VAL A 377       4.783  -8.818   8.884  1.00 94.95      A    C  
ATOM   2955  CG1 VAL A 377       5.929  -8.710   9.898  1.00 93.86      A    C  
ATOM   2956  CG2 VAL A 377       3.791  -7.686   9.170  1.00 94.06      A    C  
ATOM   2957  N   MET A 378       7.562  -9.487   6.823  1.00 94.51      A    N  
ATOM   2958  CA  MET A 378       8.606 -10.429   6.408  1.00 93.42      A    C  
ATOM   2959  C   MET A 378       9.210 -11.179   7.592  1.00 94.06      A    C  
ATOM   2960  O   MET A 378       9.422 -12.392   7.544  1.00 92.88      A    O  
ATOM   2961  CB  MET A 378       9.709  -9.679   5.645  1.00 91.48      A    C  
ATOM   2962  CG  MET A 378       9.196  -9.124   4.327  1.00 88.26      A    C  
ATOM   2963  SD  MET A 378       8.456 -10.426   3.315  1.00 80.57      A    S  
ATOM   2964  CE  MET A 378       9.918 -11.176   2.574  1.00 70.91      A    C  
ATOM   2965  N   CYS A 379       9.447 -10.470   8.686  1.00 95.03      A    N  
ATOM   2966  CA  CYS A 379       9.982 -11.057   9.897  1.00 96.03      A    C  
ATOM   2967  C   CYS A 379       8.913 -11.908  10.597  1.00 96.25      A    C  
ATOM   2968  O   CYS A 379       8.059 -11.414  11.341  1.00 95.99      A    O  
ATOM   2969  CB  CYS A 379      10.547  -9.953  10.789  1.00 96.30      A    C  
ATOM   2970  SG  CYS A 379      11.299 -10.696  12.272  1.00 96.02      A    S  
ATOM   2971  N   LYS A 380       9.016 -13.238  10.458  1.00 96.09      A    N  
ATOM   2972  CA  LYS A 380       8.093 -14.182  11.098  1.00 95.44      A    C  
ATOM   2973  C   LYS A 380       7.956 -13.966  12.609  1.00 96.19      A    C  
ATOM   2974  O   LYS A 380       6.892 -14.220  13.172  1.00 94.88      A    O  
ATOM   2975  CB  LYS A 380       8.545 -15.634  10.823  1.00 93.64      A    C  
ATOM   2976  CG  LYS A 380       8.415 -16.036   9.342  1.00 85.17      A    C  
ATOM   2977  CD  LYS A 380       8.835 -17.497   9.109  1.00 74.55      A    C  
ATOM   2978  CE  LYS A 380       8.725 -17.825   7.615  1.00 62.47      A    C  
ATOM   2979  NZ  LYS A 380       9.226 -19.176   7.259  1.00 54.61      A    N1+
ATOM   2980  N   LYS A 381       9.021 -13.513  13.282  1.00 96.18      A    N  
ATOM   2981  CA  LYS A 381       9.005 -13.224  14.723  1.00 96.59      A    C  
ATOM   2982  C   LYS A 381       8.140 -11.999  15.032  1.00 96.79      A    C  
ATOM   2983  O   LYS A 381       7.321 -12.068  15.938  1.00 95.76      A    O  
ATOM   2984  CB  LYS A 381      10.449 -13.070  15.229  1.00 95.92      A    C  
ATOM   2985  CG  LYS A 381      10.522 -13.015  16.763  1.00 85.57      A    C  
ATOM   2986  CD  LYS A 381      11.978 -12.851  17.236  1.00 85.15      A    C  
ATOM   2987  CE  LYS A 381      12.074 -12.781  18.765  1.00 74.88      A    C  
ATOM   2988  NZ  LYS A 381      13.464 -12.536  19.225  1.00 68.55      A    N1+
ATOM   2989  N   ALA A 382       8.290 -10.928  14.249  1.00 97.29      A    N  
ATOM   2990  CA  ALA A 382       7.482  -9.721  14.379  1.00 97.26      A    C  
ATOM   2991  C   ALA A 382       5.999  -9.988  14.033  1.00 97.25      A    C  
ATOM   2992  O   ALA A 382       5.108  -9.618  14.800  1.00 96.43      A    O  
ATOM   2993  CB  ALA A 382       8.085  -8.623  13.489  1.00 97.07      A    C  
ATOM   2994  N   ALA A 383       5.744 -10.742  12.954  1.00 97.09      A    N  
ATOM   2995  CA  ALA A 383       4.397 -11.141  12.545  1.00 96.33      A    C  
ATOM   2996  C   ALA A 383       3.663 -11.904  13.654  1.00 96.43      A    C  
ATOM   2997  O   ALA A 383       2.559 -11.536  14.043  1.00 95.77      A    O  
ATOM   2998  CB  ALA A 383       4.504 -11.975  11.259  1.00 94.84      A    C  
ATOM   2999  N   LYS A 384       4.305 -12.935  14.244  1.00 96.42      A    N  
ATOM   3000  CA  LYS A 384       3.739 -13.717  15.350  1.00 96.24      A    C  
ATOM   3001  C   LYS A 384       3.544 -12.907  16.633  1.00 95.99      A    C  
ATOM   3002  O   LYS A 384       2.648 -13.220  17.406  1.00 94.05      A    O  
ATOM   3003  CB  LYS A 384       4.636 -14.923  15.653  1.00 95.56      A    C  
ATOM   3004  CG  LYS A 384       4.502 -16.027  14.595  1.00 87.52      A    C  
ATOM   3005  CD  LYS A 384       5.402 -17.214  14.965  1.00 82.04      A    C  
ATOM   3006  CE  LYS A 384       5.265 -18.330  13.923  1.00 69.99      A    C  
ATOM   3007  NZ  LYS A 384       6.021 -19.548  14.315  1.00 61.88      A    N1+
ATOM   3008  N   ALA A 385       4.350 -11.876  16.845  1.00 96.40      A    N  
ATOM   3009  CA  ALA A 385       4.225 -10.991  17.998  1.00 96.02      A    C  
ATOM   3010  C   ALA A 385       3.095  -9.946  17.852  1.00 95.72      A    C  
ATOM   3011  O   ALA A 385       2.805  -9.235  18.816  1.00 93.41      A    O  
ATOM   3012  CB  ALA A 385       5.584 -10.350  18.268  1.00 95.58      A    C  
ATOM   3013  N   GLY A 386       2.437  -9.879  16.696  1.00 95.85      A    N  
ATOM   3014  CA  GLY A 386       1.251  -9.052  16.470  1.00 95.46      A    C  
ATOM   3015  C   GLY A 386       1.385  -7.976  15.398  1.00 96.48      A    C  
ATOM   3016  O   GLY A 386       0.398  -7.298  15.116  1.00 94.96      A    O  
ATOM   3017  N   LEU A 387       2.553  -7.811  14.755  1.00 96.97      A    N  
ATOM   3018  CA  LEU A 387       2.750  -6.790  13.720  1.00 97.52      A    C  
ATOM   3019  C   LEU A 387       1.923  -7.055  12.439  1.00 97.48      A    C  
ATOM   3020  O   LEU A 387       1.638  -6.122  11.695  1.00 96.91      A    O  
ATOM   3021  CB  LEU A 387       4.253  -6.666  13.406  1.00 97.58      A    C  
ATOM   3022  CG  LEU A 387       4.631  -5.411  12.590  1.00 97.24      A    C  
ATOM   3023  CD1 LEU A 387       4.362  -4.114  13.367  1.00 96.30      A    C  
ATOM   3024  CD2 LEU A 387       6.114  -5.442  12.230  1.00 96.00      A    C  
ATOM   3025  N   SER A 388       1.489  -8.300  12.213  1.00 97.11      A    N  
ATOM   3026  CA  SER A 388       0.627  -8.652  11.079  1.00 96.36      A    C  
ATOM   3027  C   SER A 388      -0.846  -8.264  11.259  1.00 96.68      A    C  
ATOM   3028  O   SER A 388      -1.633  -8.421  10.330  1.00 95.33      A    O  
ATOM   3029  CB  SER A 388       0.721 -10.159  10.803  1.00 94.01      A    C  
ATOM   3030  OG  SER A 388       0.294 -10.909  11.925  1.00 83.72      A    O  
ATOM   3031  N   GLN A 389      -1.242  -7.781  12.434  1.00 97.30      A    N  
ATOM   3032  CA  GLN A 389      -2.583  -7.267  12.678  1.00 97.30      A    C  
ATOM   3033  C   GLN A 389      -2.615  -5.776  12.330  1.00 97.66      A    C  
ATOM   3034  O   GLN A 389      -1.826  -4.992  12.847  1.00 97.20      A    O  
ATOM   3035  CB  GLN A 389      -2.992  -7.542  14.130  1.00 96.20      A    C  
ATOM   3036  CG  GLN A 389      -4.422  -7.051  14.406  1.00 94.10      A    C  
ATOM   3037  CD  GLN A 389      -4.922  -7.488  15.786  1.00 92.73      A    C  
ATOM   3038  NE2 GLN A 389      -5.921  -8.339  15.840  1.00 81.96      A    N  
ATOM   3039  OE1 GLN A 389      -4.441  -7.077  16.829  1.00 84.34      A    O  
ATOM   3040  N   SER A 390      -3.564  -5.371  11.477  1.00 97.90      A    N  
ATOM   3041  CA  SER A 390      -3.797  -3.958  11.180  1.00 98.12      A    C  
ATOM   3042  C   SER A 390      -4.487  -3.235  12.340  1.00 98.20      A    C  
ATOM   3043  O   SER A 390      -5.178  -3.840  13.168  1.00 97.84      A    O  
ATOM   3044  CB  SER A 390      -4.622  -3.819   9.892  1.00 97.89      A    C  
ATOM   3045  OG  SER A 390      -5.900  -4.396  10.068  1.00 96.64      A    O  
ATOM   3046  N   LEU A 391      -4.381  -1.906  12.374  1.00 98.42      A    N  
ATOM   3047  CA  LEU A 391      -5.159  -1.072  13.292  1.00 98.55      A    C  
ATOM   3048  C   LEU A 391      -6.663  -1.333  13.144  1.00 98.58      A    C  
ATOM   3049  O   LEU A 391      -7.373  -1.460  14.136  1.00 98.23      A    O  
ATOM   3050  CB  LEU A 391      -4.806   0.407  13.036  1.00 98.46      A    C  
ATOM   3051  CG  LEU A 391      -5.669   1.417  13.828  1.00 98.15      A    C  
ATOM   3052  CD1 LEU A 391      -5.552   1.228  15.342  1.00 97.58      A    C  
ATOM   3053  CD2 LEU A 391      -5.221   2.839  13.511  1.00 97.45      A    C  
ATOM   3054  N   PHE A 392      -7.141  -1.456  11.906  1.00 98.59      A    N  
ATOM   3055  CA  PHE A 392      -8.547  -1.754  11.620  1.00 98.53      A    C  
ATOM   3056  C   PHE A 392      -8.994  -3.054  12.295  1.00 98.38      A    C  
ATOM   3057  O   PHE A 392      -9.979  -3.045  13.033  1.00 97.98      A    O  
ATOM   3058  CB  PHE A 392      -8.748  -1.817  10.099  1.00 98.48      A    C  
ATOM   3059  CG  PHE A 392     -10.190  -1.908   9.634  1.00 98.62      A    C  
ATOM   3060  CD1 PHE A 392     -10.944  -3.084   9.814  1.00 98.27      A    C  
ATOM   3061  CD2 PHE A 392     -10.779  -0.811   8.971  1.00 98.16      A    C  
ATOM   3062  CE1 PHE A 392     -12.272  -3.173   9.356  1.00 98.05      A    C  
ATOM   3063  CE2 PHE A 392     -12.102  -0.897   8.505  1.00 97.92      A    C  
ATOM   3064  CZ  PHE A 392     -12.847  -2.072   8.690  1.00 98.25      A    C  
ATOM   3065  N   GLU A 393      -8.260  -4.149  12.108  1.00 98.36      A    N  
ATOM   3066  CA  GLU A 393      -8.570  -5.450  12.713  1.00 97.94      A    C  
ATOM   3067  C   GLU A 393      -8.576  -5.374  14.243  1.00 97.82      A    C  
ATOM   3068  O   GLU A 393      -9.509  -5.859  14.884  1.00 97.05      A    O  
ATOM   3069  CB  GLU A 393      -7.556  -6.512  12.259  1.00 97.04      A    C  
ATOM   3070  CG  GLU A 393      -7.788  -6.994  10.824  1.00 87.13      A    C  
ATOM   3071  CD  GLU A 393      -6.605  -7.821  10.306  1.00 84.33      A    C  
ATOM   3072  OE1 GLU A 393      -6.836  -8.876   9.665  1.00 77.80      A    O  
ATOM   3073  OE2 GLU A 393      -5.454  -7.400  10.528  1.00 78.40      A    O1-
ATOM   3074  N   ARG A 394      -7.589  -4.705  14.849  1.00 97.90      A    N  
ATOM   3075  CA  ARG A 394      -7.536  -4.545  16.305  1.00 97.62      A    C  
ATOM   3076  C   ARG A 394      -8.751  -3.781  16.841  1.00 97.54      A    C  
ATOM   3077  O   ARG A 394      -9.321  -4.175  17.853  1.00 96.92      A    O  
ATOM   3078  CB  ARG A 394      -6.228  -3.858  16.707  1.00 96.90      A    C  
ATOM   3079  CG  ARG A 394      -6.069  -3.872  18.238  1.00 95.19      A    C  
ATOM   3080  CD  ARG A 394      -4.720  -3.318  18.694  1.00 95.04      A    C  
ATOM   3081  NE  ARG A 394      -4.548  -1.904  18.341  1.00 94.46      A    N  
ATOM   3082  CZ  ARG A 394      -5.001  -0.839  18.979  1.00 96.57      A    C  
ATOM   3083  NH1 ARG A 394      -5.702  -0.914  20.064  1.00 91.05      A    N1+
ATOM   3084  NH2 ARG A 394      -4.743   0.349  18.529  1.00 92.22      A    N  
ATOM   3085  N   LEU A 395      -9.178  -2.719  16.153  1.00 97.70      A    N  
ATOM   3086  CA  LEU A 395     -10.366  -1.950  16.539  1.00 97.63      A    C  
ATOM   3087  C   LEU A 395     -11.660  -2.765  16.388  1.00 97.26      A    C  
ATOM   3088  O   LEU A 395     -12.546  -2.650  17.235  1.00 96.42      A    O  
ATOM   3089  CB  LEU A 395     -10.423  -0.651  15.735  1.00 97.70      A    C  
ATOM   3090  CG  LEU A 395      -9.311   0.368  16.058  1.00 97.35      A    C  
ATOM   3091  CD1 LEU A 395      -9.457   1.581  15.133  1.00 96.64      A    C  
ATOM   3092  CD2 LEU A 395      -9.354   0.868  17.503  1.00 96.33      A    C  
ATOM   3093  N   VAL A 396     -11.759  -3.632  15.367  1.00 97.67      A    N  
ATOM   3094  CA  VAL A 396     -12.880  -4.572  15.217  1.00 97.07      A    C  
ATOM   3095  C   VAL A 396     -12.913  -5.558  16.390  1.00 96.44      A    C  
ATOM   3096  O   VAL A 396     -13.964  -5.729  17.014  1.00 95.41      A    O  
ATOM   3097  CB  VAL A 396     -12.823  -5.313  13.862  1.00 96.73      A    C  
ATOM   3098  CG1 VAL A 396     -13.884  -6.424  13.763  1.00 95.00      A    C  
ATOM   3099  CG2 VAL A 396     -13.091  -4.349  12.702  1.00 95.26      A    C  
ATOM   3100  N   VAL A 397     -11.770  -6.142  16.762  1.00 96.77      A    N  
ATOM   3101  CA  VAL A 397     -11.651  -7.054  17.910  1.00 96.03      A    C  
ATOM   3102  C   VAL A 397     -12.014  -6.363  19.231  1.00 95.63      A    C  
ATOM   3103  O   VAL A 397     -12.604  -6.976  20.116  1.00 93.97      A    O  
ATOM   3104  CB  VAL A 397     -10.239  -7.666  17.973  1.00 95.23      A    C  
ATOM   3105  CG1 VAL A 397      -9.997  -8.487  19.247  1.00 91.79      A    C  
ATOM   3106  CG2 VAL A 397     -10.012  -8.612  16.784  1.00 91.88      A    C  
ATOM   3107  N   LEU A 398     -11.729  -5.058  19.355  1.00 95.81      A    N  
ATOM   3108  CA  LEU A 398     -12.123  -4.246  20.507  1.00 95.17      A    C  
ATOM   3109  C   LEU A 398     -13.626  -3.919  20.562  1.00 94.34      A    C  
ATOM   3110  O   LEU A 398     -14.075  -3.289  21.519  1.00 91.40      A    O  
ATOM   3111  CB  LEU A 398     -11.279  -2.969  20.548  1.00 94.64      A    C  
ATOM   3112  CG  LEU A 398      -9.819  -3.195  20.983  1.00 93.22      A    C  
ATOM   3113  CD1 LEU A 398      -9.046  -1.892  20.798  1.00 90.91      A    C  
ATOM   3114  CD2 LEU A 398      -9.710  -3.610  22.449  1.00 90.47      A    C  
ATOM   3115  N   GLY A 399     -14.405  -4.322  19.556  1.00 93.94      A    N  
ATOM   3116  CA  GLY A 399     -15.852  -4.122  19.530  1.00 93.02      A    C  
ATOM   3117  C   GLY A 399     -16.333  -2.909  18.736  1.00 93.44      A    C  
ATOM   3118  O   GLY A 399     -17.536  -2.643  18.698  1.00 91.19      A    O  
ATOM   3119  N   ILE A 400     -15.428  -2.175  18.070  1.00 94.99      A    N  
ATOM   3120  CA  ILE A 400     -15.824  -1.098  17.160  1.00 95.36      A    C  
ATOM   3121  C   ILE A 400     -16.402  -1.733  15.897  1.00 96.01      A    C  
ATOM   3122  O   ILE A 400     -15.677  -2.293  15.080  1.00 95.32      A    O  
ATOM   3123  CB  ILE A 400     -14.673  -0.117  16.873  1.00 94.70      A    C  
ATOM   3124  CG1 ILE A 400     -14.153   0.482  18.207  1.00 91.74      A    C  
ATOM   3125  CG2 ILE A 400     -15.166   0.997  15.925  1.00 90.85      A    C  
ATOM   3126  CD1 ILE A 400     -13.034   1.514  18.062  1.00 80.69      A    C  
ATOM   3127  N   ARG A 401     -17.718  -1.660  15.727  1.00 95.63      A    N  
ATOM   3128  CA  ARG A 401     -18.419  -2.261  14.594  1.00 95.52      A    C  
ATOM   3129  C   ARG A 401     -18.190  -1.435  13.324  1.00 96.67      A    C  
ATOM   3130  O   ARG A 401     -18.621  -0.279  13.281  1.00 95.84      A    O  
ATOM   3131  CB  ARG A 401     -19.912  -2.414  14.889  1.00 93.24      A    C  
ATOM   3132  CG  ARG A 401     -20.154  -3.476  15.977  1.00 78.56      A    C  
ATOM   3133  CD  ARG A 401     -21.640  -3.725  16.165  1.00 72.99      A    C  
ATOM   3134  NE  ARG A 401     -21.873  -4.762  17.182  1.00 62.76      A    N  
ATOM   3135  CZ  ARG A 401     -23.032  -5.330  17.474  1.00 55.23      A    C  
ATOM   3136  NH1 ARG A 401     -24.137  -4.970  16.882  1.00 49.97      A    N1+
ATOM   3137  NH2 ARG A 401     -23.086  -6.258  18.375  1.00 46.86      A    N  
ATOM   3138  N   PRO A 402     -17.577  -2.017  12.268  1.00 97.23      A    N  
ATOM   3139  CA  PRO A 402     -17.460  -1.352  10.985  1.00 97.78      A    C  
ATOM   3140  C   PRO A 402     -18.824  -1.232  10.305  1.00 97.96      A    C  
ATOM   3141  O   PRO A 402     -19.708  -2.079  10.435  1.00 97.28      A    O  
ATOM   3142  CB  PRO A 402     -16.463  -2.185  10.178  1.00 97.04      A    C  
ATOM   3143  CG  PRO A 402     -16.627  -3.585  10.741  1.00 94.03      A    C  
ATOM   3144  CD  PRO A 402     -16.977  -3.343  12.211  1.00 96.83      A    C  
ATOM   3145  N   ILE A 403     -18.989  -0.158   9.531  1.00 98.01      A    N  
ATOM   3146  CA  ILE A 403     -20.142   0.054   8.654  1.00 98.11      A    C  
ATOM   3147  C   ILE A 403     -19.847  -0.674   7.345  1.00 98.29      A    C  
ATOM   3148  O   ILE A 403     -18.970  -0.252   6.593  1.00 97.85      A    O  
ATOM   3149  CB  ILE A 403     -20.384   1.558   8.433  1.00 97.73      A    C  
ATOM   3150  CG1 ILE A 403     -20.604   2.307   9.776  1.00 95.24      A    C  
ATOM   3151  CG2 ILE A 403     -21.600   1.760   7.517  1.00 95.05      A    C  
ATOM   3152  CD1 ILE A 403     -20.339   3.802   9.640  1.00 89.21      A    C  
ATOM   3153  N   ARG A 404     -20.565  -1.765   7.047  1.00 98.11      A    N  
ATOM   3154  CA  ARG A 404     -20.354  -2.563   5.841  1.00 98.00      A    C  
ATOM   3155  C   ARG A 404     -21.092  -1.962   4.637  1.00 98.03      A    C  
ATOM   3156  O   ARG A 404     -22.298  -1.744   4.696  1.00 97.62      A    O  
ATOM   3157  CB  ARG A 404     -20.748  -4.028   6.122  1.00 97.41      A    C  
ATOM   3158  CG  ARG A 404     -20.426  -4.977   4.955  1.00 95.98      A    C  
ATOM   3159  CD  ARG A 404     -20.910  -6.407   5.240  1.00 94.92      A    C  
ATOM   3160  NE  ARG A 404     -20.048  -7.127   6.189  1.00 93.08      A    N  
ATOM   3161  CZ  ARG A 404     -20.356  -8.221   6.877  1.00 93.16      A    C  
ATOM   3162  NH1 ARG A 404     -21.535  -8.769   6.872  1.00 87.14      A    N1+
ATOM   3163  NH2 ARG A 404     -19.467  -8.827   7.590  1.00 87.99      A    N  
ATOM   3164  N   LEU A 405     -20.374  -1.760   3.537  1.00 98.12      A    N  
ATOM   3165  CA  LEU A 405     -20.984  -1.501   2.228  1.00 98.21      A    C  
ATOM   3166  C   LEU A 405     -21.569  -2.817   1.701  1.00 98.01      A    C  
ATOM   3167  O   LEU A 405     -20.902  -3.845   1.729  1.00 97.39      A    O  
ATOM   3168  CB  LEU A 405     -19.957  -0.910   1.248  1.00 98.26      A    C  
ATOM   3169  CG  LEU A 405     -19.254   0.365   1.724  1.00 97.97      A    C  
ATOM   3170  CD1 LEU A 405     -18.315   0.876   0.627  1.00 97.63      A    C  
ATOM   3171  CD2 LEU A 405     -20.241   1.486   2.067  1.00 97.33      A    C  
ATOM   3172  N   GLN A 406     -22.828  -2.817   1.251  1.00 98.16      A    N  
ATOM   3173  CA  GLN A 406     -23.574  -4.063   1.041  1.00 97.98      A    C  
ATOM   3174  C   GLN A 406     -23.793  -4.453  -0.417  1.00 98.16      A    C  
ATOM   3175  O   GLN A 406     -24.065  -5.619  -0.690  1.00 97.15      A    O  
ATOM   3176  CB  GLN A 406     -24.924  -3.980   1.762  1.00 96.24      A    C  
ATOM   3177  CG  GLN A 406     -24.762  -3.957   3.283  1.00 90.61      A    C  
ATOM   3178  CD  GLN A 406     -26.097  -3.980   4.014  1.00 88.60      A    C  
ATOM   3179  NE2 GLN A 406     -26.117  -4.471   5.232  1.00 76.88      A    N  
ATOM   3180  OE1 GLN A 406     -27.121  -3.548   3.526  1.00 80.92      A    O  
ATOM   3181  N   VAL A 407     -23.713  -3.521  -1.369  1.00 98.04      A    N  
ATOM   3182  CA  VAL A 407     -24.052  -3.790  -2.771  1.00 98.17      A    C  
ATOM   3183  C   VAL A 407     -22.786  -3.949  -3.594  1.00 98.12      A    C  
ATOM   3184  O   VAL A 407     -22.009  -3.002  -3.719  1.00 97.43      A    O  
ATOM   3185  CB  VAL A 407     -24.976  -2.708  -3.358  1.00 97.70      A    C  
ATOM   3186  CG1 VAL A 407     -25.507  -3.141  -4.722  1.00 95.95      A    C  
ATOM   3187  CG2 VAL A 407     -26.179  -2.413  -2.452  1.00 96.27      A    C  
ATOM   3188  N   GLN A 408     -22.571  -5.129  -4.187  1.00 98.19      A    N  
ATOM   3189  CA  GLN A 408     -21.443  -5.403  -5.084  1.00 98.11      A    C  
ATOM   3190  C   GLN A 408     -21.845  -5.231  -6.555  1.00 98.10      A    C  
ATOM   3191  O   GLN A 408     -22.939  -5.623  -6.958  1.00 97.60      A    O  
ATOM   3192  CB  GLN A 408     -20.827  -6.772  -4.732  1.00 97.42      A    C  
ATOM   3193  CG  GLN A 408     -21.582  -8.003  -5.275  1.00 96.07      A    C  
ATOM   3194  CD  GLN A 408     -21.301  -8.313  -6.739  1.00 97.65      A    C  
ATOM   3195  NE2 GLN A 408     -22.156  -9.070  -7.387  1.00 91.04      A    N  
ATOM   3196  OE1 GLN A 408     -20.313  -7.889  -7.322  1.00 91.08      A    O  
ATOM   3197  N   TYR A 409     -20.935  -4.671  -7.366  1.00 97.76      A    N  
ATOM   3198  CA  TYR A 409     -21.157  -4.354  -8.782  1.00 97.52      A    C  
ATOM   3199  C   TYR A 409     -20.184  -5.076  -9.732  1.00 97.51      A    C  
ATOM   3200  O   TYR A 409     -20.185  -4.826 -10.937  1.00 96.20      A    O  
ATOM   3201  CB  TYR A 409     -21.059  -2.839  -8.983  1.00 96.97      A    C  
ATOM   3202  CG  TYR A 409     -22.056  -2.045  -8.162  1.00 97.09      A    C  
ATOM   3203  CD1 TYR A 409     -23.357  -1.835  -8.651  1.00 95.73      A    C  
ATOM   3204  CD2 TYR A 409     -21.686  -1.508  -6.921  1.00 95.96      A    C  
ATOM   3205  CE1 TYR A 409     -24.284  -1.087  -7.906  1.00 95.16      A    C  
ATOM   3206  CE2 TYR A 409     -22.605  -0.769  -6.167  1.00 95.09      A    C  
ATOM   3207  CZ  TYR A 409     -23.907  -0.552  -6.662  1.00 95.95      A    C  
ATOM   3208  OH  TYR A 409     -24.811   0.176  -5.938  1.00 94.58      A    O  
ATOM   3209  N   ARG A 410     -19.333  -5.957  -9.215  1.00 98.08      A    N  
ATOM   3210  CA  ARG A 410     -18.269  -6.618  -9.981  1.00 98.12      A    C  
ATOM   3211  C   ARG A 410     -18.708  -7.970 -10.544  1.00 98.35      A    C  
ATOM   3212  O   ARG A 410     -18.603  -8.194 -11.746  1.00 97.74      A    O  
ATOM   3213  CB  ARG A 410     -17.018  -6.756  -9.088  1.00 97.48      A    C  
ATOM   3214  CG  ARG A 410     -15.851  -7.456  -9.816  1.00 96.03      A    C  
ATOM   3215  CD  ARG A 410     -14.646  -7.651  -8.888  1.00 95.15      A    C  
ATOM   3216  NE  ARG A 410     -14.045  -6.371  -8.504  1.00 93.34      A    N  
ATOM   3217  CZ  ARG A 410     -13.215  -6.151  -7.511  1.00 93.77      A    C  
ATOM   3218  NH1 ARG A 410     -12.831  -7.099  -6.706  1.00 86.38      A    N1+
ATOM   3219  NH2 ARG A 410     -12.746  -4.951  -7.317  1.00 88.02      A    N  
ATOM   3220  N   MET A 411     -19.158  -8.851  -9.664  1.00 98.24      A    N  
ATOM   3221  CA  MET A 411     -19.319 -10.276  -9.957  1.00 98.38      A    C  
ATOM   3222  C   MET A 411     -20.705 -10.599 -10.499  1.00 98.49      A    C  
ATOM   3223  O   MET A 411     -21.699 -10.029 -10.045  1.00 98.08      A    O  
ATOM   3224  CB  MET A 411     -19.057 -11.100  -8.693  1.00 97.78      A    C  
ATOM   3225  CG  MET A 411     -17.624 -10.973  -8.165  1.00 96.24      A    C  
ATOM   3226  SD  MET A 411     -17.399 -11.720  -6.531  1.00 95.12      A    S  
ATOM   3227  CE  MET A 411     -18.067 -10.432  -5.478  1.00 88.08      A    C  
ATOM   3228  N   HIS A 412     -20.773 -11.599 -11.391  1.00 98.29      A    N  
ATOM   3229  CA  HIS A 412     -22.023 -12.296 -11.674  1.00 98.40      A    C  
ATOM   3230  C   HIS A 412     -22.645 -12.795 -10.353  1.00 98.58      A    C  
ATOM   3231  O   HIS A 412     -21.900 -13.296  -9.503  1.00 98.30      A    O  
ATOM   3232  CB  HIS A 412     -21.731 -13.459 -12.633  1.00 98.33      A    C  
ATOM   3233  CG  HIS A 412     -22.957 -14.214 -13.066  1.00 98.29      A    C  
ATOM   3234  CD2 HIS A 412     -23.568 -14.153 -14.293  1.00 94.21      A    C  
ATOM   3235  ND1 HIS A 412     -23.708 -15.088 -12.296  1.00 94.69      A    N  
ATOM   3236  CE1 HIS A 412     -24.746 -15.513 -13.035  1.00 94.31      A    C  
ATOM   3237  NE2 HIS A 412     -24.691 -14.973 -14.260  1.00 95.24      A    N  
ATOM   3238  N   PRO A 413     -23.971 -12.715 -10.149  1.00 98.35      A    N  
ATOM   3239  CA  PRO A 413     -24.609 -13.131  -8.899  1.00 98.21      A    C  
ATOM   3240  C   PRO A 413     -24.233 -14.532  -8.400  1.00 98.18      A    C  
ATOM   3241  O   PRO A 413     -24.025 -14.726  -7.201  1.00 97.57      A    O  
ATOM   3242  CB  PRO A 413     -26.116 -13.026  -9.183  1.00 97.89      A    C  
ATOM   3243  CG  PRO A 413     -26.190 -11.876 -10.178  1.00 96.93      A    C  
ATOM   3244  CD  PRO A 413     -24.936 -12.070 -11.026  1.00 98.10      A    C  
ATOM   3245  N   ALA A 414     -24.072 -15.508  -9.308  1.00 98.38      A    N  
ATOM   3246  CA  ALA A 414     -23.622 -16.855  -8.945  1.00 98.19      A    C  
ATOM   3247  C   ALA A 414     -22.210 -16.873  -8.321  1.00 98.23      A    C  
ATOM   3248  O   ALA A 414     -21.938 -17.673  -7.429  1.00 97.55      A    O  
ATOM   3249  CB  ALA A 414     -23.685 -17.742 -10.192  1.00 97.68      A    C  
ATOM   3250  N   LEU A 415     -21.313 -15.962  -8.754  1.00 98.47      A    N  
ATOM   3251  CA  LEU A 415     -19.942 -15.859  -8.232  1.00 98.42      A    C  
ATOM   3252  C   LEU A 415     -19.890 -15.180  -6.861  1.00 98.34      A    C  
ATOM   3253  O   LEU A 415     -19.001 -15.481  -6.073  1.00 97.76      A    O  
ATOM   3254  CB  LEU A 415     -19.051 -15.091  -9.226  1.00 98.24      A    C  
ATOM   3255  CG  LEU A 415     -18.977 -15.675 -10.644  1.00 97.49      A    C  
ATOM   3256  CD1 LEU A 415     -18.032 -14.819 -11.502  1.00 96.43      A    C  
ATOM   3257  CD2 LEU A 415     -18.472 -17.110 -10.650  1.00 95.96      A    C  
ATOM   3258  N   SER A 416     -20.819 -14.272  -6.559  1.00 98.40      A    N  
ATOM   3259  CA  SER A 416     -20.855 -13.580  -5.266  1.00 98.36      A    C  
ATOM   3260  C   SER A 416     -21.479 -14.402  -4.140  1.00 98.47      A    C  
ATOM   3261  O   SER A 416     -21.247 -14.099  -2.972  1.00 97.86      A    O  
ATOM   3262  CB  SER A 416     -21.572 -12.229  -5.387  1.00 97.73      A    C  
ATOM   3263  OG  SER A 416     -22.961 -12.385  -5.614  1.00 94.33      A    O  
ATOM   3264  N   ALA A 417     -22.262 -15.439  -4.458  1.00 98.43      A    N  
ATOM   3265  CA  ALA A 417     -23.059 -16.171  -3.482  1.00 98.28      A    C  
ATOM   3266  C   ALA A 417     -22.201 -16.841  -2.390  1.00 98.28      A    C  
ATOM   3267  O   ALA A 417     -22.408 -16.587  -1.205  1.00 97.63      A    O  
ATOM   3268  CB  ALA A 417     -23.929 -17.189  -4.234  1.00 97.75      A    C  
ATOM   3269  N   PHE A 418     -21.199 -17.650  -2.776  1.00 98.37      A    N  
ATOM   3270  CA  PHE A 418     -20.330 -18.325  -1.813  1.00 98.20      A    C  
ATOM   3271  C   PHE A 418     -19.500 -17.344  -0.961  1.00 98.37      A    C  
ATOM   3272  O   PHE A 418     -19.592 -17.421   0.267  1.00 97.90      A    O  
ATOM   3273  CB  PHE A 418     -19.473 -19.388  -2.520  1.00 98.02      A    C  
ATOM   3274  CG  PHE A 418     -18.558 -20.138  -1.584  1.00 97.89      A    C  
ATOM   3275  CD1 PHE A 418     -17.245 -19.679  -1.341  1.00 97.07      A    C  
ATOM   3276  CD2 PHE A 418     -19.015 -21.296  -0.923  1.00 97.15      A    C  
ATOM   3277  CE1 PHE A 418     -16.406 -20.361  -0.452  1.00 96.51      A    C  
ATOM   3278  CE2 PHE A 418     -18.174 -21.983  -0.033  1.00 96.42      A    C  
ATOM   3279  CZ  PHE A 418     -16.876 -21.514   0.208  1.00 96.52      A    C  
ATOM   3280  N   PRO A 419     -18.764 -16.359  -1.541  1.00 98.25      A    N  
ATOM   3281  CA  PRO A 419     -18.058 -15.355  -0.743  1.00 98.18      A    C  
ATOM   3282  C   PRO A 419     -18.975 -14.561   0.189  1.00 98.00      A    C  
ATOM   3283  O   PRO A 419     -18.610 -14.299   1.332  1.00 97.50      A    O  
ATOM   3284  CB  PRO A 419     -17.374 -14.434  -1.758  1.00 97.69      A    C  
ATOM   3285  CG  PRO A 419     -17.183 -15.324  -2.976  1.00 96.08      A    C  
ATOM   3286  CD  PRO A 419     -18.437 -16.191  -2.948  1.00 97.90      A    C  
ATOM   3287  N   SER A 420     -20.186 -14.205  -0.254  1.00 98.30      A    N  
ATOM   3288  CA  SER A 420     -21.163 -13.508   0.583  1.00 98.29      A    C  
ATOM   3289  C   SER A 420     -21.540 -14.333   1.809  1.00 98.09      A    C  
ATOM   3290  O   SER A 420     -21.477 -13.827   2.933  1.00 97.41      A    O  
ATOM   3291  CB  SER A 420     -22.416 -13.168  -0.222  1.00 98.14      A    C  
ATOM   3292  OG  SER A 420     -23.348 -12.469   0.584  1.00 97.03      A    O  
ATOM   3293  N   ASN A 421     -21.879 -15.602   1.616  1.00 98.14      A    N  
ATOM   3294  CA  ASN A 421     -22.355 -16.468   2.692  1.00 97.84      A    C  
ATOM   3295  C   ASN A 421     -21.253 -16.830   3.698  1.00 97.50      A    C  
ATOM   3296  O   ASN A 421     -21.513 -16.882   4.886  1.00 96.34      A    O  
ATOM   3297  CB  ASN A 421     -22.981 -17.729   2.074  1.00 97.50      A    C  
ATOM   3298  CG  ASN A 421     -24.284 -17.446   1.335  1.00 95.35      A    C  
ATOM   3299  ND2 ASN A 421     -24.735 -18.377   0.527  1.00 87.56      A    N  
ATOM   3300  OD1 ASN A 421     -24.911 -16.415   1.471  1.00 88.94      A    O  
ATOM   3301  N   ILE A 422     -20.024 -17.054   3.223  1.00 97.75      A    N  
ATOM   3302  CA  ILE A 422     -18.916 -17.519   4.063  1.00 97.39      A    C  
ATOM   3303  C   ILE A 422     -18.174 -16.373   4.748  1.00 97.02      A    C  
ATOM   3304  O   ILE A 422     -17.840 -16.478   5.929  1.00 95.73      A    O  
ATOM   3305  CB  ILE A 422     -17.969 -18.404   3.227  1.00 96.50      A    C  
ATOM   3306  CG1 ILE A 422     -18.680 -19.675   2.697  1.00 93.31      A    C  
ATOM   3307  CG2 ILE A 422     -16.708 -18.793   4.002  1.00 93.74      A    C  
ATOM   3308  CD1 ILE A 422     -19.188 -20.661   3.763  1.00 85.95      A    C  
ATOM   3309  N   PHE A 423     -17.906 -15.266   4.031  1.00 97.54      A    N  
ATOM   3310  CA  PHE A 423     -17.048 -14.192   4.532  1.00 97.29      A    C  
ATOM   3311  C   PHE A 423     -17.817 -12.950   4.983  1.00 97.05      A    C  
ATOM   3312  O   PHE A 423     -17.300 -12.154   5.762  1.00 95.83      A    O  
ATOM   3313  CB  PHE A 423     -16.008 -13.830   3.467  1.00 96.72      A    C  
ATOM   3314  CG  PHE A 423     -15.192 -15.008   2.978  1.00 96.46      A    C  
ATOM   3315  CD1 PHE A 423     -14.316 -15.679   3.851  1.00 94.95      A    C  
ATOM   3316  CD2 PHE A 423     -15.306 -15.448   1.648  1.00 95.09      A    C  
ATOM   3317  CE1 PHE A 423     -13.564 -16.774   3.401  1.00 94.08      A    C  
ATOM   3318  CE2 PHE A 423     -14.556 -16.545   1.188  1.00 94.00      A    C  
ATOM   3319  CZ  PHE A 423     -13.683 -17.208   2.068  1.00 94.33      A    C  
ATOM   3320  N   TYR A 424     -19.043 -12.755   4.507  1.00 97.52      A    N  
ATOM   3321  CA  TYR A 424     -19.830 -11.551   4.739  1.00 97.52      A    C  
ATOM   3322  C   TYR A 424     -21.222 -11.835   5.318  1.00 97.28      A    C  
ATOM   3323  O   TYR A 424     -22.115 -10.995   5.193  1.00 95.31      A    O  
ATOM   3324  CB  TYR A 424     -19.873 -10.701   3.457  1.00 97.44      A    C  
ATOM   3325  CG  TYR A 424     -18.509 -10.361   2.897  1.00 97.84      A    C  
ATOM   3326  CD1 TYR A 424     -17.670  -9.432   3.556  1.00 97.36      A    C  
ATOM   3327  CD2 TYR A 424     -18.051 -10.983   1.723  1.00 97.48      A    C  
ATOM   3328  CE1 TYR A 424     -16.407  -9.135   3.057  1.00 97.41      A    C  
ATOM   3329  CE2 TYR A 424     -16.774 -10.685   1.209  1.00 97.49      A    C  
ATOM   3330  CZ  TYR A 424     -15.953  -9.759   1.882  1.00 97.86      A    C  
ATOM   3331  OH  TYR A 424     -14.703  -9.482   1.400  1.00 97.54      A    O  
ATOM   3332  N   GLU A 425     -21.411 -12.992   5.970  1.00 97.00      A    N  
ATOM   3333  CA  GLU A 425     -22.656 -13.358   6.678  1.00 96.72      A    C  
ATOM   3334  C   GLU A 425     -23.914 -13.280   5.791  1.00 97.09      A    C  
ATOM   3335  O   GLU A 425     -24.992 -12.885   6.241  1.00 95.01      A    O  
ATOM   3336  CB  GLU A 425     -22.804 -12.512   7.960  1.00 95.31      A    C  
ATOM   3337  CG  GLU A 425     -21.630 -12.637   8.937  1.00 91.15      A    C  
ATOM   3338  CD  GLU A 425     -21.577 -11.478   9.939  1.00 87.12      A    C  
ATOM   3339  OE1 GLU A 425     -20.574 -11.407  10.680  1.00 77.95      A    O  
ATOM   3340  OE2 GLU A 425     -22.457 -10.588   9.917  1.00 79.31      A    O1-
ATOM   3341  N   GLY A 426     -23.776 -13.581   4.496  1.00 97.37      A    N  
ATOM   3342  CA  GLY A 426     -24.869 -13.501   3.525  1.00 97.49      A    C  
ATOM   3343  C   GLY A 426     -25.398 -12.092   3.251  1.00 97.65      A    C  
ATOM   3344  O   GLY A 426     -26.458 -11.932   2.646  1.00 96.08      A    O  
ATOM   3345  N   SER A 427     -24.684 -11.041   3.693  1.00 97.41      A    N  
ATOM   3346  CA  SER A 427     -25.182  -9.661   3.639  1.00 97.17      A    C  
ATOM   3347  C   SER A 427     -24.996  -8.962   2.289  1.00 97.43      A    C  
ATOM   3348  O   SER A 427     -25.561  -7.888   2.088  1.00 96.31      A    O  
ATOM   3349  CB  SER A 427     -24.538  -8.826   4.748  1.00 95.72      A    C  
ATOM   3350  OG  SER A 427     -23.156  -8.630   4.517  1.00 92.73      A    O  
ATOM   3351  N   LEU A 428     -24.182  -9.522   1.370  1.00 97.72      A    N  
ATOM   3352  CA  LEU A 428     -23.926  -8.898   0.078  1.00 98.06      A    C  
ATOM   3353  C   LEU A 428     -25.153  -8.977  -0.825  1.00 98.13      A    C  
ATOM   3354  O   LEU A 428     -25.715 -10.047  -1.065  1.00 97.48      A    O  
ATOM   3355  CB  LEU A 428     -22.693  -9.485  -0.623  1.00 97.44      A    C  
ATOM   3356  CG  LEU A 428     -21.348  -9.266   0.091  1.00 95.66      A    C  
ATOM   3357  CD1 LEU A 428     -20.209  -9.749  -0.806  1.00 93.84      A    C  
ATOM   3358  CD2 LEU A 428     -21.087  -7.800   0.427  1.00 93.42      A    C  
ATOM   3359  N   GLN A 429     -25.518  -7.821  -1.381  1.00 98.11      A    N  
ATOM   3360  CA  GLN A 429     -26.550  -7.692  -2.394  1.00 98.09      A    C  
ATOM   3361  C   GLN A 429     -25.892  -7.510  -3.766  1.00 98.22      A    C  
ATOM   3362  O   GLN A 429     -24.811  -6.930  -3.876  1.00 97.37      A    O  
ATOM   3363  CB  GLN A 429     -27.485  -6.518  -2.052  1.00 97.31      A    C  
ATOM   3364  CG  GLN A 429     -28.164  -6.712  -0.682  1.00 93.60      A    C  
ATOM   3365  CD  GLN A 429     -29.031  -5.530  -0.265  1.00 90.27      A    C  
ATOM   3366  NE2 GLN A 429     -29.388  -5.458   1.001  1.00 78.73      A    N  
ATOM   3367  OE1 GLN A 429     -29.405  -4.653  -1.035  1.00 82.71      A    O  
ATOM   3368  N   ASN A 430     -26.560  -7.984  -4.816  1.00 98.06      A    N  
ATOM   3369  CA  ASN A 430     -26.081  -7.830  -6.188  1.00 98.18      A    C  
ATOM   3370  C   ASN A 430     -26.631  -6.535  -6.792  1.00 98.00      A    C  
ATOM   3371  O   ASN A 430     -27.844  -6.386  -6.948  1.00 97.01      A    O  
ATOM   3372  CB  ASN A 430     -26.450  -9.083  -6.997  1.00 97.97      A    C  
ATOM   3373  CG  ASN A 430     -25.765 -10.322  -6.433  1.00 98.02      A    C  
ATOM   3374  ND2 ASN A 430     -26.513 -11.365  -6.147  1.00 93.66      A    N  
ATOM   3375  OD1 ASN A 430     -24.567 -10.359  -6.229  1.00 94.14      A    O  
ATOM   3376  N   GLY A 431     -25.737  -5.620  -7.143  1.00 97.88      A    N  
ATOM   3377  CA  GLY A 431     -26.034  -4.409  -7.903  1.00 97.42      A    C  
ATOM   3378  C   GLY A 431     -26.000  -4.613  -9.423  1.00 97.51      A    C  
ATOM   3379  O   GLY A 431     -26.268  -3.675 -10.171  1.00 95.93      A    O  
ATOM   3380  N   VAL A 432     -25.667  -5.821  -9.874  1.00 97.75      A    N  
ATOM   3381  CA  VAL A 432     -25.700  -6.268 -11.267  1.00 97.72      A    C  
ATOM   3382  C   VAL A 432     -26.513  -7.549 -11.363  1.00 97.91      A    C  
ATOM   3383  O   VAL A 432     -26.483  -8.387 -10.451  1.00 97.16      A    O  
ATOM   3384  CB  VAL A 432     -24.294  -6.463 -11.857  1.00 96.66      A    C  
ATOM   3385  CG1 VAL A 432     -23.547  -5.132 -11.943  1.00 91.44      A    C  
ATOM   3386  CG2 VAL A 432     -23.430  -7.459 -11.060  1.00 91.97      A    C  
ATOM   3387  N   THR A 433     -27.238  -7.723 -12.460  1.00 97.51      A    N  
ATOM   3388  CA  THR A 433     -28.015  -8.935 -12.736  1.00 97.46      A    C  
ATOM   3389  C   THR A 433     -27.154 -10.005 -13.412  1.00 97.59      A    C  
ATOM   3390  O   THR A 433     -26.036  -9.739 -13.867  1.00 96.86      A    O  
ATOM   3391  CB  THR A 433     -29.257  -8.621 -13.590  1.00 97.04      A    C  
ATOM   3392  CG2 THR A 433     -30.144  -7.538 -12.980  1.00 92.44      A    C  
ATOM   3393  OG1 THR A 433     -28.876  -8.231 -14.878  1.00 93.69      A    O  
ATOM   3394  N   ALA A 434     -27.677 -11.233 -13.511  1.00 97.65      A    N  
ATOM   3395  CA  ALA A 434     -27.038 -12.288 -14.294  1.00 97.49      A    C  
ATOM   3396  C   ALA A 434     -26.893 -11.885 -15.777  1.00 97.12      A    C  
ATOM   3397  O   ALA A 434     -25.834 -12.085 -16.361  1.00 95.68      A    O  
ATOM   3398  CB  ALA A 434     -27.859 -13.574 -14.131  1.00 96.82      A    C  
ATOM   3399  N   ALA A 435     -27.913 -11.242 -16.350  1.00 97.17      A    N  
ATOM   3400  CA  ALA A 435     -27.889 -10.765 -17.730  1.00 96.66      A    C  
ATOM   3401  C   ALA A 435     -26.797  -9.710 -17.972  1.00 96.53      A    C  
ATOM   3402  O   ALA A 435     -26.104  -9.762 -18.986  1.00 95.08      A    O  
ATOM   3403  CB  ALA A 435     -29.277 -10.225 -18.077  1.00 95.90      A    C  
ATOM   3404  N   ASP A 436     -26.545  -8.811 -17.003  1.00 96.68      A    N  
ATOM   3405  CA  ASP A 436     -25.470  -7.809 -17.089  1.00 96.03      A    C  
ATOM   3406  C   ASP A 436     -24.061  -8.424 -17.081  1.00 96.12      A    C  
ATOM   3407  O   ASP A 436     -23.070  -7.748 -17.397  1.00 94.58      A    O  
ATOM   3408  CB  ASP A 436     -25.557  -6.839 -15.898  1.00 95.39      A    C  
ATOM   3409  CG  ASP A 436     -26.890  -6.106 -15.797  1.00 93.37      A    C  
ATOM   3410  OD1 ASP A 436     -27.390  -5.620 -16.836  1.00 89.22      A    O  
ATOM   3411  OD2 ASP A 436     -27.412  -6.057 -14.655  1.00 89.27      A    O1-
ATOM   3412  N   ARG A 437     -23.953  -9.681 -16.687  1.00 96.57      A    N  
ATOM   3413  CA  ARG A 437     -22.696 -10.435 -16.595  1.00 96.71      A    C  
ATOM   3414  C   ARG A 437     -22.627 -11.607 -17.575  1.00 96.14      A    C  
ATOM   3415  O   ARG A 437     -21.824 -12.519 -17.383  1.00 93.75      A    O  
ATOM   3416  CB  ARG A 437     -22.433 -10.820 -15.133  1.00 95.86      A    C  
ATOM   3417  CG  ARG A 437     -22.108  -9.598 -14.246  1.00 94.13      A    C  
ATOM   3418  CD  ARG A 437     -20.736  -9.017 -14.594  1.00 93.38      A    C  
ATOM   3419  NE  ARG A 437     -20.419  -7.801 -13.820  1.00 93.97      A    N  
ATOM   3420  CZ  ARG A 437     -20.502  -6.554 -14.242  1.00 95.27      A    C  
ATOM   3421  NH1 ARG A 437     -20.957  -6.241 -15.429  1.00 88.51      A    N1+
ATOM   3422  NH2 ARG A 437     -20.104  -5.566 -13.474  1.00 89.25      A    N  
ATOM   3423  N   VAL A 438     -23.395 -11.559 -18.660  1.00 95.26      A    N  
ATOM   3424  CA  VAL A 438     -23.181 -12.375 -19.849  1.00 93.80      A    C  
ATOM   3425  C   VAL A 438     -22.311 -11.571 -20.812  1.00 93.58      A    C  
ATOM   3426  O   VAL A 438     -22.695 -10.505 -21.294  1.00 90.19      A    O  
ATOM   3427  CB  VAL A 438     -24.501 -12.814 -20.499  1.00 90.93      A    C  
ATOM   3428  CG1 VAL A 438     -24.252 -13.652 -21.753  1.00 83.67      A    C  
ATOM   3429  CG2 VAL A 438     -25.323 -13.672 -19.522  1.00 85.16      A    C  
ATOM   3430  N   LYS A 439     -21.099 -12.072 -21.093  1.00 93.14      A    N  
ATOM   3431  CA  LYS A 439     -20.164 -11.383 -21.984  1.00 92.35      A    C  
ATOM   3432  C   LYS A 439     -20.582 -11.560 -23.449  1.00 92.05      A    C  
ATOM   3433  O   LYS A 439     -20.695 -12.673 -23.943  1.00 89.40      A    O  
ATOM   3434  CB  LYS A 439     -18.737 -11.868 -21.709  1.00 89.65      A    C  
ATOM   3435  CG  LYS A 439     -17.702 -11.007 -22.446  1.00 86.83      A    C  
ATOM   3436  CD  LYS A 439     -16.290 -11.344 -21.989  1.00 84.25      A    C  
ATOM   3437  CE  LYS A 439     -15.268 -10.476 -22.737  1.00 81.63      A    C  
ATOM   3438  NZ  LYS A 439     -14.852  -9.315 -21.938  1.00 74.86      A    N1+
ATOM   3439  N   LYS A 440     -20.776 -10.443 -24.163  1.00 90.74      A    N  
ATOM   3440  CA  LYS A 440     -21.078 -10.467 -25.595  1.00 89.39      A    C  
ATOM   3441  C   LYS A 440     -19.896 -11.034 -26.392  1.00 90.01      A    C  
ATOM   3442  O   LYS A 440     -18.758 -10.669 -26.131  1.00 84.26      A    O  
ATOM   3443  CB  LYS A 440     -21.437  -9.066 -26.112  1.00 85.53      A    C  
ATOM   3444  CG  LYS A 440     -22.775  -8.560 -25.553  1.00 76.33      A    C  
ATOM   3445  CD  LYS A 440     -23.154  -7.213 -26.177  1.00 68.97      A    C  
ATOM   3446  CE  LYS A 440     -24.507  -6.735 -25.631  1.00 59.76      A    C  
ATOM   3447  NZ  LYS A 440     -24.933  -5.449 -26.231  1.00 52.24      A    N1+
ATOM   3448  N   GLY A 441     -20.204 -11.892 -27.373  1.00 89.57      A    N  
ATOM   3449  CA  GLY A 441     -19.189 -12.525 -28.227  1.00 90.27      A    C  
ATOM   3450  C   GLY A 441     -18.361 -13.605 -27.528  1.00 92.39      A    C  
ATOM   3451  O   GLY A 441     -17.290 -13.949 -28.027  1.00 87.75      A    O  
ATOM   3452  N   PHE A 442     -18.824 -14.100 -26.388  1.00 92.32      A    N  
ATOM   3453  CA  PHE A 442     -18.179 -15.178 -25.646  1.00 93.72      A    C  
ATOM   3454  C   PHE A 442     -19.028 -16.454 -25.754  1.00 93.44      A    C  
ATOM   3455  O   PHE A 442     -20.087 -16.559 -25.121  1.00 90.59      A    O  
ATOM   3456  CB  PHE A 442     -17.966 -14.727 -24.197  1.00 93.30      A    C  
ATOM   3457  CG  PHE A 442     -17.240 -15.746 -23.345  1.00 94.68      A    C  
ATOM   3458  CD1 PHE A 442     -17.923 -16.471 -22.354  1.00 91.93      A    C  
ATOM   3459  CD2 PHE A 442     -15.871 -15.970 -23.549  1.00 91.64      A    C  
ATOM   3460  CE1 PHE A 442     -17.242 -17.395 -21.566  1.00 91.11      A    C  
ATOM   3461  CE2 PHE A 442     -15.184 -16.904 -22.759  1.00 91.63      A    C  
ATOM   3462  CZ  PHE A 442     -15.864 -17.618 -21.765  1.00 94.57      A    C  
ATOM   3463  N   ASP A 443     -18.558 -17.420 -26.550  1.00 94.46      A    N  
ATOM   3464  CA  ASP A 443     -19.241 -18.692 -26.790  1.00 94.24      A    C  
ATOM   3465  C   ASP A 443     -18.541 -19.824 -26.021  1.00 94.52      A    C  
ATOM   3466  O   ASP A 443     -17.689 -20.556 -26.543  1.00 90.54      A    O  
ATOM   3467  CB  ASP A 443     -19.360 -18.951 -28.299  1.00 90.84      A    C  
ATOM   3468  CG  ASP A 443     -20.242 -20.171 -28.604  1.00 84.66      A    C  
ATOM   3469  OD1 ASP A 443     -20.992 -20.606 -27.692  1.00 78.27      A    O  
ATOM   3470  OD2 ASP A 443     -20.181 -20.656 -29.753  1.00 77.43      A    O1-
ATOM   3471  N   PHE A 444     -18.863 -19.932 -24.745  1.00 94.72      A    N  
ATOM   3472  CA  PHE A 444     -18.320 -20.947 -23.860  1.00 95.16      A    C  
ATOM   3473  C   PHE A 444     -19.444 -21.753 -23.201  1.00 95.10      A    C  
ATOM   3474  O   PHE A 444     -20.310 -21.207 -22.509  1.00 93.47      A    O  
ATOM   3475  CB  PHE A 444     -17.410 -20.291 -22.820  1.00 94.87      A    C  
ATOM   3476  CG  PHE A 444     -16.650 -21.271 -21.960  1.00 96.04      A    C  
ATOM   3477  CD1 PHE A 444     -17.219 -21.766 -20.773  1.00 94.84      A    C  
ATOM   3478  CD2 PHE A 444     -15.361 -21.691 -22.330  1.00 94.66      A    C  
ATOM   3479  CE1 PHE A 444     -16.502 -22.669 -19.964  1.00 93.90      A    C  
ATOM   3480  CE2 PHE A 444     -14.637 -22.585 -21.527  1.00 93.99      A    C  
ATOM   3481  CZ  PHE A 444     -15.209 -23.075 -20.343  1.00 94.75      A    C  
ATOM   3482  N   GLN A 445     -19.388 -23.072 -23.358  1.00 95.25      A    N  
ATOM   3483  CA  GLN A 445     -20.343 -23.980 -22.726  1.00 94.93      A    C  
ATOM   3484  C   GLN A 445     -19.927 -24.258 -21.279  1.00 95.88      A    C  
ATOM   3485  O   GLN A 445     -19.027 -25.065 -21.020  1.00 94.07      A    O  
ATOM   3486  CB  GLN A 445     -20.474 -25.264 -23.545  1.00 92.64      A    C  
ATOM   3487  CG  GLN A 445     -21.157 -25.006 -24.900  1.00 81.77      A    C  
ATOM   3488  CD  GLN A 445     -21.378 -26.288 -25.716  1.00 72.26      A    C  
ATOM   3489  NE2 GLN A 445     -22.043 -26.196 -26.836  1.00 61.42      A    N  
ATOM   3490  OE1 GLN A 445     -20.944 -27.375 -25.362  1.00 63.68      A    O  
ATOM   3491  N   TRP A 446     -20.583 -23.573 -20.342  1.00 96.29      A    N  
ATOM   3492  CA  TRP A 446     -20.479 -23.871 -18.922  1.00 96.83      A    C  
ATOM   3493  C   TRP A 446     -21.216 -25.185 -18.589  1.00 96.81      A    C  
ATOM   3494  O   TRP A 446     -22.245 -25.470 -19.213  1.00 95.82      A    O  
ATOM   3495  CB  TRP A 446     -21.039 -22.706 -18.102  1.00 96.88      A    C  
ATOM   3496  CG  TRP A 446     -20.283 -21.424 -18.272  1.00 97.16      A    C  
ATOM   3497  CD1 TRP A 446     -20.645 -20.401 -19.085  1.00 96.38      A    C  
ATOM   3498  CD2 TRP A 446     -19.026 -21.028 -17.652  1.00 97.18      A    C  
ATOM   3499  CE2 TRP A 446     -18.674 -19.749 -18.147  1.00 97.12      A    C  
ATOM   3500  CE3 TRP A 446     -18.151 -21.640 -16.723  1.00 97.36      A    C  
ATOM   3501  NE1 TRP A 446     -19.687 -19.396 -19.015  1.00 96.57      A    N  
ATOM   3502  CZ2 TRP A 446     -17.488 -19.083 -17.750  1.00 97.07      A    C  
ATOM   3503  CZ3 TRP A 446     -16.963 -20.979 -16.323  1.00 96.80      A    C  
ATOM   3504  CH2 TRP A 446     -16.644 -19.727 -16.842  1.00 96.70      A    C  
ATOM   3505  N   PRO A 447     -20.782 -25.953 -17.583  1.00 97.05      A    N  
ATOM   3506  CA  PRO A 447     -21.491 -27.166 -17.150  1.00 96.86      A    C  
ATOM   3507  C   PRO A 447     -22.939 -26.904 -16.725  1.00 96.67      A    C  
ATOM   3508  O   PRO A 447     -23.824 -27.717 -16.972  1.00 95.00      A    O  
ATOM   3509  CB  PRO A 447     -20.674 -27.719 -15.980  1.00 96.18      A    C  
ATOM   3510  CG  PRO A 447     -19.274 -27.167 -16.221  1.00 94.28      A    C  
ATOM   3511  CD  PRO A 447     -19.526 -25.818 -16.870  1.00 96.81      A    C  
ATOM   3512  N   GLN A 448     -23.169 -25.746 -16.101  1.00 96.75      A    N  
ATOM   3513  CA  GLN A 448     -24.494 -25.201 -15.811  1.00 96.77      A    C  
ATOM   3514  C   GLN A 448     -24.567 -23.811 -16.466  1.00 96.87      A    C  
ATOM   3515  O   GLN A 448     -23.859 -22.901 -16.032  1.00 95.67      A    O  
ATOM   3516  CB  GLN A 448     -24.715 -25.110 -14.293  1.00 96.00      A    C  
ATOM   3517  CG  GLN A 448     -24.789 -26.494 -13.610  1.00 90.78      A    C  
ATOM   3518  CD  GLN A 448     -25.980 -27.336 -14.051  1.00 92.06      A    C  
ATOM   3519  NE2 GLN A 448     -25.891 -28.646 -13.930  1.00 80.60      A    N  
ATOM   3520  OE1 GLN A 448     -27.003 -26.852 -14.499  1.00 82.36      A    O  
ATOM   3521  N   PRO A 449     -25.392 -23.622 -17.530  1.00 95.51      A    N  
ATOM   3522  CA  PRO A 449     -25.373 -22.398 -18.343  1.00 94.64      A    C  
ATOM   3523  C   PRO A 449     -25.628 -21.098 -17.578  1.00 95.05      A    C  
ATOM   3524  O   PRO A 449     -25.122 -20.044 -17.947  1.00 93.45      A    O  
ATOM   3525  CB  PRO A 449     -26.450 -22.618 -19.414  1.00 92.87      A    C  
ATOM   3526  CG  PRO A 449     -26.495 -24.138 -19.575  1.00 89.35      A    C  
ATOM   3527  CD  PRO A 449     -26.242 -24.636 -18.151  1.00 93.51      A    C  
ATOM   3528  N   ASP A 450     -26.414 -21.170 -16.498  1.00 95.84      A    N  
ATOM   3529  CA  ASP A 450     -26.767 -20.049 -15.620  1.00 95.51      A    C  
ATOM   3530  C   ASP A 450     -25.727 -19.774 -14.519  1.00 96.38      A    C  
ATOM   3531  O   ASP A 450     -25.838 -18.786 -13.779  1.00 94.41      A    O  
ATOM   3532  CB  ASP A 450     -28.161 -20.325 -15.022  1.00 93.27      A    C  
ATOM   3533  CG  ASP A 450     -28.196 -21.557 -14.094  1.00 88.13      A    C  
ATOM   3534  OD1 ASP A 450     -27.639 -22.611 -14.483  1.00 78.75      A    O  
ATOM   3535  OD2 ASP A 450     -28.772 -21.451 -12.993  1.00 80.75      A    O1-
ATOM   3536  N   LYS A 451     -24.687 -20.608 -14.403  1.00 97.30      A    N  
ATOM   3537  CA  LYS A 451     -23.644 -20.539 -13.378  1.00 97.57      A    C  
ATOM   3538  C   LYS A 451     -22.263 -20.530 -14.031  1.00 97.99      A    C  
ATOM   3539  O   LYS A 451     -21.700 -21.601 -14.279  1.00 97.17      A    O  
ATOM   3540  CB  LYS A 451     -23.811 -21.712 -12.390  1.00 96.72      A    C  
ATOM   3541  CG  LYS A 451     -25.122 -21.606 -11.606  1.00 94.10      A    C  
ATOM   3542  CD  LYS A 451     -25.335 -22.828 -10.720  1.00 90.21      A    C  
ATOM   3543  CE  LYS A 451     -26.757 -22.799 -10.194  1.00 85.50      A    C  
ATOM   3544  NZ  LYS A 451     -27.129 -24.084  -9.568  1.00 77.22      A    N1+
ATOM   3545  N   PRO A 452     -21.675 -19.351 -14.292  1.00 98.02      A    N  
ATOM   3546  CA  PRO A 452     -20.373 -19.238 -14.947  1.00 98.13      A    C  
ATOM   3547  C   PRO A 452     -19.213 -19.561 -13.994  1.00 98.27      A    C  
ATOM   3548  O   PRO A 452     -18.318 -18.745 -13.747  1.00 97.69      A    O  
ATOM   3549  CB  PRO A 452     -20.354 -17.814 -15.519  1.00 97.86      A    C  
ATOM   3550  CG  PRO A 452     -21.144 -17.031 -14.480  1.00 96.85      A    C  
ATOM   3551  CD  PRO A 452     -22.230 -18.029 -14.060  1.00 97.90      A    C  
ATOM   3552  N   MET A 453     -19.256 -20.756 -13.412  1.00 98.30      A    N  
ATOM   3553  CA  MET A 453     -18.250 -21.258 -12.499  1.00 98.49      A    C  
ATOM   3554  C   MET A 453     -18.239 -22.785 -12.520  1.00 98.51      A    C  
ATOM   3555  O   MET A 453     -19.278 -23.417 -12.709  1.00 98.04      A    O  
ATOM   3556  CB  MET A 453     -18.486 -20.718 -11.078  1.00 97.95      A    C  
ATOM   3557  CG  MET A 453     -19.796 -21.182 -10.439  1.00 96.74      A    C  
ATOM   3558  SD  MET A 453     -20.170 -20.404  -8.851  1.00 95.88      A    S  
ATOM   3559  CE  MET A 453     -21.568 -21.389  -8.322  1.00 90.00      A    C  
ATOM   3560  N   PHE A 454     -17.069 -23.380 -12.289  1.00 98.32      A    N  
ATOM   3561  CA  PHE A 454     -16.951 -24.801 -12.003  1.00 98.43      A    C  
ATOM   3562  C   PHE A 454     -15.636 -25.131 -11.292  1.00 98.56      A    C  
ATOM   3563  O   PHE A 454     -14.638 -24.424 -11.437  1.00 98.22      A    O  
ATOM   3564  CB  PHE A 454     -17.137 -25.654 -13.270  1.00 98.23      A    C  
ATOM   3565  CG  PHE A 454     -16.101 -25.467 -14.358  1.00 98.40      A    C  
ATOM   3566  CD1 PHE A 454     -16.322 -24.539 -15.395  1.00 97.43      A    C  
ATOM   3567  CD2 PHE A 454     -14.954 -26.276 -14.393  1.00 97.30      A    C  
ATOM   3568  CE1 PHE A 454     -15.411 -24.424 -16.453  1.00 96.85      A    C  
ATOM   3569  CE2 PHE A 454     -14.036 -26.164 -15.451  1.00 96.77      A    C  
ATOM   3570  CZ  PHE A 454     -14.267 -25.244 -16.485  1.00 97.27      A    C  
ATOM   3571  N   PHE A 455     -15.637 -26.236 -10.557  1.00 98.40      A    N  
ATOM   3572  CA  PHE A 455     -14.435 -26.873 -10.044  1.00 98.44      A    C  
ATOM   3573  C   PHE A 455     -14.081 -28.051 -10.956  1.00 98.46      A    C  
ATOM   3574  O   PHE A 455     -14.854 -29.008 -11.065  1.00 98.11      A    O  
ATOM   3575  CB  PHE A 455     -14.655 -27.308  -8.588  1.00 98.07      A    C  
ATOM   3576  CG  PHE A 455     -13.392 -27.754  -7.880  1.00 97.86      A    C  
ATOM   3577  CD1 PHE A 455     -12.746 -28.948  -8.241  1.00 97.17      A    C  
ATOM   3578  CD2 PHE A 455     -12.840 -26.952  -6.865  1.00 97.06      A    C  
ATOM   3579  CE1 PHE A 455     -11.556 -29.335  -7.609  1.00 96.48      A    C  
ATOM   3580  CE2 PHE A 455     -11.652 -27.330  -6.226  1.00 96.27      A    C  
ATOM   3581  CZ  PHE A 455     -11.002 -28.514  -6.605  1.00 96.32      A    C  
ATOM   3582  N   TYR A 456     -12.919 -27.978 -11.617  1.00 98.38      A    N  
ATOM   3583  CA  TYR A 456     -12.423 -29.043 -12.471  1.00 98.37      A    C  
ATOM   3584  C   TYR A 456     -11.513 -29.982 -11.685  1.00 98.14      A    C  
ATOM   3585  O   TYR A 456     -10.395 -29.626 -11.313  1.00 97.49      A    O  
ATOM   3586  CB  TYR A 456     -11.711 -28.442 -13.693  1.00 98.19      A    C  
ATOM   3587  CG  TYR A 456     -11.306 -29.477 -14.717  1.00 98.17      A    C  
ATOM   3588  CD1 TYR A 456      -9.960 -29.645 -15.079  1.00 97.16      A    C  
ATOM   3589  CD2 TYR A 456     -12.288 -30.293 -15.322  1.00 97.27      A    C  
ATOM   3590  CE1 TYR A 456      -9.595 -30.610 -16.045  1.00 96.65      A    C  
ATOM   3591  CE2 TYR A 456     -11.934 -31.257 -16.278  1.00 96.65      A    C  
ATOM   3592  CZ  TYR A 456     -10.590 -31.407 -16.629  1.00 96.98      A    C  
ATOM   3593  OH  TYR A 456     -10.241 -32.356 -17.568  1.00 95.84      A    O  
ATOM   3594  N   VAL A 457     -12.003 -31.184 -11.417  1.00 97.88      A    N  
ATOM   3595  CA  VAL A 457     -11.286 -32.203 -10.654  1.00 97.61      A    C  
ATOM   3596  C   VAL A 457     -10.048 -32.651 -11.423  1.00 97.35      A    C  
ATOM   3597  O   VAL A 457     -10.140 -33.187 -12.522  1.00 96.42      A    O  
ATOM   3598  CB  VAL A 457     -12.193 -33.403 -10.337  1.00 96.95      A    C  
ATOM   3599  CG1 VAL A 457     -11.429 -34.508  -9.605  1.00 95.22      A    C  
ATOM   3600  CG2 VAL A 457     -13.380 -32.978  -9.469  1.00 95.46      A    C  
ATOM   3601  N   THR A 458      -8.877 -32.472 -10.811  1.00 96.81      A    N  
ATOM   3602  CA  THR A 458      -7.596 -32.923 -11.352  1.00 96.29      A    C  
ATOM   3603  C   THR A 458      -6.864 -33.743 -10.297  1.00 95.24      A    C  
ATOM   3604  O   THR A 458      -6.719 -33.314  -9.165  1.00 92.51      A    O  
ATOM   3605  CB  THR A 458      -6.759 -31.728 -11.830  1.00 95.25      A    C  
ATOM   3606  CG2 THR A 458      -5.444 -32.161 -12.466  1.00 84.70      A    C  
ATOM   3607  OG1 THR A 458      -7.474 -31.035 -12.830  1.00 85.53      A    O  
ATOM   3608  N   GLN A 459      -6.408 -34.940 -10.668  1.00 94.13      A    N  
ATOM   3609  CA  GLN A 459      -5.766 -35.897  -9.755  1.00 92.75      A    C  
ATOM   3610  C   GLN A 459      -4.257 -36.036  -9.995  1.00 92.53      A    C  
ATOM   3611  O   GLN A 459      -3.656 -37.038  -9.621  1.00 85.36      A    O  
ATOM   3612  CB  GLN A 459      -6.480 -37.258  -9.825  1.00 89.39      A    C  
ATOM   3613  CG  GLN A 459      -7.969 -37.186  -9.433  1.00 84.40      A    C  
ATOM   3614  CD  GLN A 459      -8.619 -38.581  -9.364  1.00 78.11      A    C  
ATOM   3615  NE2 GLN A 459      -9.923 -38.656  -9.262  1.00 66.90      A    N  
ATOM   3616  OE1 GLN A 459      -7.970 -39.608  -9.391  1.00 70.28      A    O  
ATOM   3617  N   GLY A 460      -3.629 -35.044 -10.643  1.00 92.64      A    N  
ATOM   3618  CA  GLY A 460      -2.183 -35.021 -10.842  1.00 92.82      A    C  
ATOM   3619  C   GLY A 460      -1.430 -34.951  -9.516  1.00 93.41      A    C  
ATOM   3620  O   GLY A 460      -1.925 -34.384  -8.549  1.00 90.46      A    O  
ATOM   3621  N   GLN A 461      -0.223 -35.539  -9.486  1.00 93.05      A    N  
ATOM   3622  CA  GLN A 461       0.634 -35.471  -8.310  1.00 93.04      A    C  
ATOM   3623  C   GLN A 461       1.328 -34.111  -8.224  1.00 93.85      A    C  
ATOM   3624  O   GLN A 461       1.698 -33.524  -9.239  1.00 91.88      A    O  
ATOM   3625  CB  GLN A 461       1.654 -36.623  -8.328  1.00 90.22      A    C  
ATOM   3626  CG  GLN A 461       0.979 -38.000  -8.159  1.00 79.62      A    C  
ATOM   3627  CD  GLN A 461       0.293 -38.165  -6.803  1.00 70.60      A    C  
ATOM   3628  NE2 GLN A 461      -0.695 -39.018  -6.701  1.00 58.66      A    N  
ATOM   3629  OE1 GLN A 461       0.617 -37.523  -5.816  1.00 62.16      A    O  
ATOM   3630  N   GLU A 462       1.520 -33.627  -7.000  1.00 92.74      A    N  
ATOM   3631  CA  GLU A 462       2.401 -32.491  -6.745  1.00 92.83      A    C  
ATOM   3632  C   GLU A 462       3.868 -32.937  -6.782  1.00 93.44      A    C  
ATOM   3633  O   GLU A 462       4.219 -34.035  -6.355  1.00 91.77      A    O  
ATOM   3634  CB  GLU A 462       2.028 -31.769  -5.434  1.00 89.45      A    C  
ATOM   3635  CG  GLU A 462       2.362 -32.540  -4.138  1.00 86.21      A    C  
ATOM   3636  CD  GLU A 462       1.819 -31.849  -2.865  1.00 88.19      A    C  
ATOM   3637  OE1 GLU A 462       2.505 -31.805  -1.827  1.00 83.11      A    O  
ATOM   3638  OE2 GLU A 462       0.683 -31.339  -2.883  1.00 84.56      A    O1-
ATOM   3639  N   GLU A 463       4.730 -32.067  -7.293  1.00 93.34      A    N  
ATOM   3640  CA  GLU A 463       6.182 -32.225  -7.302  1.00 93.40      A    C  
ATOM   3641  C   GLU A 463       6.817 -31.037  -6.588  1.00 93.75      A    C  
ATOM   3642  O   GLU A 463       6.289 -29.925  -6.622  1.00 91.35      A    O  
ATOM   3643  CB  GLU A 463       6.706 -32.324  -8.752  1.00 90.23      A    C  
ATOM   3644  CG  GLU A 463       6.227 -33.560  -9.527  1.00 81.45      A    C  
ATOM   3645  CD  GLU A 463       6.629 -33.521 -11.012  1.00 84.74      A    C  
ATOM   3646  OE1 GLU A 463       5.884 -34.064 -11.868  1.00 78.69      A    O  
ATOM   3647  OE2 GLU A 463       7.662 -32.912 -11.385  1.00 81.42      A    O1-
ATOM   3648  N   ILE A 464       7.969 -31.264  -5.959  1.00 92.28      A    N  
ATOM   3649  CA  ILE A 464       8.803 -30.158  -5.479  1.00 91.98      A    C  
ATOM   3650  C   ILE A 464       9.499 -29.543  -6.694  1.00 91.85      A    C  
ATOM   3651  O   ILE A 464      10.065 -30.257  -7.519  1.00 89.11      A    O  
ATOM   3652  CB  ILE A 464       9.773 -30.637  -4.378  1.00 89.66      A    C  
ATOM   3653  CG1 ILE A 464       8.980 -31.210  -3.183  1.00 84.87      A    C  
ATOM   3654  CG2 ILE A 464      10.665 -29.468  -3.913  1.00 83.72      A    C  
ATOM   3655  CD1 ILE A 464       9.854 -31.828  -2.070  1.00 74.66      A    C  
ATOM   3656  N   ALA A 465       9.428 -28.216  -6.830  1.00 89.39      A    N  
ATOM   3657  CA  ALA A 465      10.109 -27.497  -7.898  1.00 88.07      A    C  
ATOM   3658  C   ALA A 465      11.637 -27.623  -7.747  1.00 87.66      A    C  
ATOM   3659  O   ALA A 465      12.143 -27.894  -6.665  1.00 84.42      A    O  
ATOM   3660  CB  ALA A 465       9.636 -26.042  -7.898  1.00 85.79      A    C  
ATOM   3661  N   SER A 466      12.378 -27.377  -8.835  1.00 86.00      A    N  
ATOM   3662  CA  SER A 466      13.845 -27.480  -8.856  1.00 84.61      A    C  
ATOM   3663  C   SER A 466      14.550 -26.584  -7.830  1.00 84.97      A    C  
ATOM   3664  O   SER A 466      15.647 -26.917  -7.391  1.00 80.25      A    O  
ATOM   3665  CB  SER A 466      14.368 -27.137 -10.245  1.00 81.26      A    C  
ATOM   3666  OG  SER A 466      13.813 -25.916 -10.699  1.00 71.75      A    O  
ATOM   3667  N   SER A 467      13.903 -25.497  -7.426  1.00 81.35      A    N  
ATOM   3668  CA  SER A 467      14.346 -24.610  -6.346  1.00 79.51      A    C  
ATOM   3669  C   SER A 467      14.367 -25.284  -4.966  1.00 80.66      A    C  
ATOM   3670  O   SER A 467      15.031 -24.831  -4.044  1.00 75.97      A    O  
ATOM   3671  CB  SER A 467      13.394 -23.404  -6.306  1.00 75.97      A    C  
ATOM   3672  OG  SER A 467      12.071 -23.819  -6.011  1.00 69.37      A    O  
ATOM   3673  N   GLY A 468      13.600 -26.355  -4.788  1.00 85.02      A    N  
ATOM   3674  CA  GLY A 468      13.440 -27.024  -3.501  1.00 84.48      A    C  
ATOM   3675  C   GLY A 468      12.513 -26.309  -2.507  1.00 85.23      A    C  
ATOM   3676  O   GLY A 468      12.154 -26.896  -1.483  1.00 81.04      A    O  
ATOM   3677  N   THR A 469      12.084 -25.088  -2.806  1.00 84.61      A    N  
ATOM   3678  CA  THR A 469      11.303 -24.225  -1.895  1.00 83.44      A    C  
ATOM   3679  C   THR A 469       9.822 -24.103  -2.268  1.00 84.08      A    C  
ATOM   3680  O   THR A 469       9.016 -23.616  -1.475  1.00 79.24      A    O  
ATOM   3681  CB  THR A 469      11.928 -22.826  -1.835  1.00 79.16      A    C  
ATOM   3682  CG2 THR A 469      13.364 -22.854  -1.293  1.00 70.45      A    C  
ATOM   3683  OG1 THR A 469      11.937 -22.251  -3.114  1.00 72.36      A    O  
ATOM   3684  N   SER A 470       9.437 -24.554  -3.476  1.00 85.90      A    N  
ATOM   3685  CA  SER A 470       8.092 -24.402  -4.022  1.00 87.69      A    C  
ATOM   3686  C   SER A 470       7.532 -25.726  -4.557  1.00 88.81      A    C  
ATOM   3687  O   SER A 470       8.233 -26.731  -4.629  1.00 87.94      A    O  
ATOM   3688  CB  SER A 470       8.114 -23.312  -5.100  1.00 86.22      A    C  
ATOM   3689  OG  SER A 470       6.797 -22.869  -5.384  1.00 83.41      A    O  
ATOM   3690  N   TYR A 471       6.253 -25.707  -4.939  1.00 91.02      A    N  
ATOM   3691  CA  TYR A 471       5.565 -26.851  -5.529  1.00 92.04      A    C  
ATOM   3692  C   TYR A 471       5.108 -26.548  -6.953  1.00 93.02      A    C  
ATOM   3693  O   TYR A 471       4.797 -25.409  -7.301  1.00 92.42      A    O  
ATOM   3694  CB  TYR A 471       4.378 -27.263  -4.654  1.00 91.21      A    C  
ATOM   3695  CG  TYR A 471       4.767 -27.741  -3.262  1.00 90.59      A    C  
ATOM   3696  CD1 TYR A 471       5.110 -29.083  -3.054  1.00 87.42      A    C  
ATOM   3697  CD2 TYR A 471       4.807 -26.831  -2.191  1.00 87.41      A    C  
ATOM   3698  CE1 TYR A 471       5.487 -29.534  -1.775  1.00 85.70      A    C  
ATOM   3699  CE2 TYR A 471       5.183 -27.265  -0.908  1.00 85.61      A    C  
ATOM   3700  CZ  TYR A 471       5.525 -28.618  -0.698  1.00 86.70      A    C  
ATOM   3701  OH  TYR A 471       5.885 -29.053   0.549  1.00 84.56      A    O  
ATOM   3702  N   LEU A 472       5.012 -27.612  -7.780  1.00 93.38      A    N  
ATOM   3703  CA  LEU A 472       4.340 -27.580  -9.071  1.00 94.42      A    C  
ATOM   3704  C   LEU A 472       3.497 -28.846  -9.269  1.00 95.12      A    C  
ATOM   3705  O   LEU A 472       3.713 -29.858  -8.614  1.00 94.02      A    O  
ATOM   3706  CB  LEU A 472       5.375 -27.316 -10.189  1.00 92.31      A    C  
ATOM   3707  CG  LEU A 472       6.392 -28.455 -10.450  1.00 91.37      A    C  
ATOM   3708  CD1 LEU A 472       5.854 -29.509 -11.427  1.00 85.59      A    C  
ATOM   3709  CD2 LEU A 472       7.666 -27.885 -11.056  1.00 85.59      A    C  
ATOM   3710  N   ASN A 473       2.530 -28.785 -10.183  1.00 96.11      A    N  
ATOM   3711  CA  ASN A 473       1.720 -29.930 -10.587  1.00 96.87      A    C  
ATOM   3712  C   ASN A 473       1.555 -29.893 -12.108  1.00 97.24      A    C  
ATOM   3713  O   ASN A 473       0.798 -29.082 -12.646  1.00 96.81      A    O  
ATOM   3714  CB  ASN A 473       0.396 -29.887  -9.814  1.00 96.75      A    C  
ATOM   3715  CG  ASN A 473      -0.501 -31.085 -10.064  1.00 96.67      A    C  
ATOM   3716  ND2 ASN A 473      -1.273 -31.456  -9.063  1.00 93.58      A    N  
ATOM   3717  OD1 ASN A 473      -0.546 -31.681 -11.131  1.00 94.26      A    O  
ATOM   3718  N   ARG A 474       2.270 -30.776 -12.811  1.00 96.84      A    N  
ATOM   3719  CA  ARG A 474       2.329 -30.772 -14.286  1.00 97.15      A    C  
ATOM   3720  C   ARG A 474       0.984 -31.102 -14.925  1.00 97.48      A    C  
ATOM   3721  O   ARG A 474       0.599 -30.458 -15.907  1.00 97.03      A    O  
ATOM   3722  CB  ARG A 474       3.372 -31.786 -14.777  1.00 96.67      A    C  
ATOM   3723  CG  ARG A 474       4.789 -31.463 -14.323  1.00 94.93      A    C  
ATOM   3724  CD  ARG A 474       5.764 -32.515 -14.865  1.00 92.71      A    C  
ATOM   3725  NE  ARG A 474       7.080 -32.375 -14.260  1.00 87.56      A    N  
ATOM   3726  CZ  ARG A 474       8.130 -31.716 -14.724  1.00 83.43      A    C  
ATOM   3727  NH1 ARG A 474       8.146 -31.137 -15.895  1.00 74.87      A    N1+
ATOM   3728  NH2 ARG A 474       9.193 -31.631 -13.979  1.00 77.59      A    N  
ATOM   3729  N   THR A 475       0.257 -32.067 -14.382  1.00 97.36      A    N  
ATOM   3730  CA  THR A 475      -1.066 -32.454 -14.894  1.00 97.39      A    C  
ATOM   3731  C   THR A 475      -2.063 -31.312 -14.734  1.00 97.69      A    C  
ATOM   3732  O   THR A 475      -2.836 -31.029 -15.651  1.00 97.13      A    O  
ATOM   3733  CB  THR A 475      -1.589 -33.694 -14.152  1.00 96.51      A    C  
ATOM   3734  CG2 THR A 475      -2.877 -34.241 -14.776  1.00 90.14      A    C  
ATOM   3735  OG1 THR A 475      -0.642 -34.737 -14.198  1.00 90.62      A    O  
ATOM   3736  N   GLU A 476      -2.012 -30.618 -13.608  1.00 97.57      A    N  
ATOM   3737  CA  GLU A 476      -2.857 -29.461 -13.359  1.00 97.64      A    C  
ATOM   3738  C   GLU A 476      -2.497 -28.295 -14.297  1.00 98.04      A    C  
ATOM   3739  O   GLU A 476      -3.392 -27.732 -14.914  1.00 97.61      A    O  
ATOM   3740  CB  GLU A 476      -2.743 -29.070 -11.881  1.00 96.46      A    C  
ATOM   3741  CG  GLU A 476      -3.914 -28.194 -11.457  1.00 88.56      A    C  
ATOM   3742  CD  GLU A 476      -3.823 -27.848  -9.972  1.00 92.16      A    C  
ATOM   3743  OE1 GLU A 476      -3.627 -26.656  -9.676  1.00 87.01      A    O  
ATOM   3744  OE2 GLU A 476      -3.902 -28.756  -9.124  1.00 89.27      A    O1-
ATOM   3745  N   ALA A 477      -1.206 -28.014 -14.505  1.00 97.68      A    N  
ATOM   3746  CA  ALA A 477      -0.742 -26.995 -15.445  1.00 97.73      A    C  
ATOM   3747  C   ALA A 477      -1.210 -27.263 -16.882  1.00 97.84      A    C  
ATOM   3748  O   ALA A 477      -1.705 -26.363 -17.550  1.00 97.69      A    O  
ATOM   3749  CB  ALA A 477       0.782 -26.901 -15.354  1.00 97.42      A    C  
ATOM   3750  N   ALA A 478      -1.148 -28.521 -17.337  1.00 97.50      A    N  
ATOM   3751  CA  ALA A 478      -1.653 -28.904 -18.652  1.00 97.46      A    C  
ATOM   3752  C   ALA A 478      -3.178 -28.704 -18.786  1.00 97.69      A    C  
ATOM   3753  O   ALA A 478      -3.674 -28.334 -19.850  1.00 97.26      A    O  
ATOM   3754  CB  ALA A 478      -1.264 -30.365 -18.914  1.00 96.85      A    C  
ATOM   3755  N   ASN A 479      -3.933 -28.929 -17.717  1.00 97.63      A    N  
ATOM   3756  CA  ASN A 479      -5.368 -28.654 -17.693  1.00 97.88      A    C  
ATOM   3757  C   ASN A 479      -5.669 -27.153 -17.661  1.00 98.09      A    C  
ATOM   3758  O   ASN A 479      -6.577 -26.703 -18.362  1.00 97.76      A    O  
ATOM   3759  CB  ASN A 479      -6.008 -29.393 -16.507  1.00 97.67      A    C  
ATOM   3760  CG  ASN A 479      -6.143 -30.888 -16.744  1.00 97.05      A    C  
ATOM   3761  ND2 ASN A 479      -6.339 -31.650 -15.694  1.00 91.86      A    N  
ATOM   3762  OD1 ASN A 479      -6.132 -31.384 -17.858  1.00 92.15      A    O  
ATOM   3763  N   VAL A 480      -4.884 -26.356 -16.934  1.00 98.10      A    N  
ATOM   3764  CA  VAL A 480      -4.983 -24.895 -16.895  1.00 98.23      A    C  
ATOM   3765  C   VAL A 480      -4.699 -24.284 -18.271  1.00 98.22      A    C  
ATOM   3766  O   VAL A 480      -5.460 -23.421 -18.707  1.00 97.96      A    O  
ATOM   3767  CB  VAL A 480      -4.052 -24.306 -15.818  1.00 98.13      A    C  
ATOM   3768  CG1 VAL A 480      -3.944 -22.784 -15.886  1.00 97.33      A    C  
ATOM   3769  CG2 VAL A 480      -4.563 -24.656 -14.416  1.00 97.36      A    C  
ATOM   3770  N   GLU A 481      -3.680 -24.768 -19.000  1.00 97.66      A    N  
ATOM   3771  CA  GLU A 481      -3.401 -24.357 -20.382  1.00 97.40      A    C  
ATOM   3772  C   GLU A 481      -4.604 -24.656 -21.284  1.00 97.44      A    C  
ATOM   3773  O   GLU A 481      -5.119 -23.748 -21.946  1.00 97.13      A    O  
ATOM   3774  CB  GLU A 481      -2.122 -25.025 -20.888  1.00 97.07      A    C  
ATOM   3775  CG  GLU A 481      -1.729 -24.637 -22.340  1.00 94.74      A    C  
ATOM   3776  CD  GLU A 481      -2.520 -25.386 -23.427  1.00 93.59      A    C  
ATOM   3777  OE1 GLU A 481      -2.811 -24.777 -24.487  1.00 87.08      A    O  
ATOM   3778  OE2 GLU A 481      -2.865 -26.568 -23.213  1.00 89.09      A    O1-
ATOM   3779  N   LYS A 482      -5.138 -25.877 -21.250  1.00 97.56      A    N  
ATOM   3780  CA  LYS A 482      -6.301 -26.255 -22.068  1.00 97.44      A    C  
ATOM   3781  C   LYS A 482      -7.538 -25.407 -21.765  1.00 97.58      A    C  
ATOM   3782  O   LYS A 482      -8.268 -25.036 -22.683  1.00 97.11      A    O  
ATOM   3783  CB  LYS A 482      -6.638 -27.734 -21.840  1.00 96.91      A    C  
ATOM   3784  CG  LYS A 482      -5.611 -28.667 -22.501  1.00 92.74      A    C  
ATOM   3785  CD  LYS A 482      -5.856 -30.105 -22.030  1.00 88.40      A    C  
ATOM   3786  CE  LYS A 482      -4.728 -31.007 -22.535  1.00 80.08      A    C  
ATOM   3787  NZ  LYS A 482      -4.795 -32.347 -21.917  1.00 70.98      A    N1+
ATOM   3788  N   ILE A 483      -7.782 -25.086 -20.498  1.00 97.85      A    N  
ATOM   3789  CA  ILE A 483      -8.878 -24.198 -20.090  1.00 98.07      A    C  
ATOM   3790  C   ILE A 483      -8.635 -22.783 -20.620  1.00 98.07      A    C  
ATOM   3791  O   ILE A 483      -9.539 -22.204 -21.212  1.00 97.88      A    O  
ATOM   3792  CB  ILE A 483      -9.051 -24.222 -18.553  1.00 98.18      A    C  
ATOM   3793  CG1 ILE A 483      -9.623 -25.590 -18.104  1.00 97.57      A    C  
ATOM   3794  CG2 ILE A 483      -9.990 -23.095 -18.088  1.00 97.65      A    C  
ATOM   3795  CD1 ILE A 483      -9.456 -25.856 -16.604  1.00 95.55      A    C  
ATOM   3796  N   THR A 484      -7.418 -22.254 -20.472  1.00 97.99      A    N  
ATOM   3797  CA  THR A 484      -7.029 -20.934 -20.979  1.00 97.95      A    C  
ATOM   3798  C   THR A 484      -7.225 -20.852 -22.491  1.00 97.85      A    C  
ATOM   3799  O   THR A 484      -7.909 -19.954 -22.987  1.00 97.47      A    O  
ATOM   3800  CB  THR A 484      -5.569 -20.611 -20.623  1.00 97.76      A    C  
ATOM   3801  CG2 THR A 484      -5.171 -19.196 -21.026  1.00 95.68      A    C  
ATOM   3802  OG1 THR A 484      -5.406 -20.699 -19.225  1.00 95.46      A    O  
ATOM   3803  N   THR A 485      -6.733 -21.832 -23.232  1.00 97.56      A    N  
ATOM   3804  CA  THR A 485      -6.927 -21.960 -24.677  1.00 97.35      A    C  
ATOM   3805  C   THR A 485      -8.406 -22.011 -25.059  1.00 97.27      A    C  
ATOM   3806  O   THR A 485      -8.818 -21.389 -26.038  1.00 96.68      A    O  
ATOM   3807  CB  THR A 485      -6.191 -23.206 -25.187  1.00 96.75      A    C  
ATOM   3808  CG2 THR A 485      -6.441 -23.516 -26.652  1.00 94.06      A    C  
ATOM   3809  OG1 THR A 485      -4.808 -22.966 -25.072  1.00 94.12      A    O  
ATOM   3810  N   LYS A 486      -9.240 -22.715 -24.281  1.00 97.49      A    N  
ATOM   3811  CA  LYS A 486     -10.678 -22.791 -24.531  1.00 97.28      A    C  
ATOM   3812  C   LYS A 486     -11.383 -21.453 -24.286  1.00 97.40      A    C  
ATOM   3813  O   LYS A 486     -12.226 -21.069 -25.093  1.00 96.80      A    O  
ATOM   3814  CB  LYS A 486     -11.278 -23.946 -23.706  1.00 96.65      A    C  
ATOM   3815  CG  LYS A 486     -12.652 -24.370 -24.253  1.00 89.89      A    C  
ATOM   3816  CD  LYS A 486     -13.186 -25.611 -23.526  1.00 84.58      A    C  
ATOM   3817  CE  LYS A 486     -14.533 -26.015 -24.149  1.00 78.05      A    C  
ATOM   3818  NZ  LYS A 486     -15.148 -27.175 -23.481  1.00 69.56      A    N1+
ATOM   3819  N   LEU A 487     -11.003 -20.702 -23.238  1.00 97.32      A    N  
ATOM   3820  CA  LEU A 487     -11.497 -19.347 -22.980  1.00 97.52      A    C  
ATOM   3821  C   LEU A 487     -11.104 -18.375 -24.106  1.00 97.41      A    C  
ATOM   3822  O   LEU A 487     -11.956 -17.630 -24.587  1.00 96.95      A    O  
ATOM   3823  CB  LEU A 487     -10.971 -18.831 -21.627  1.00 97.72      A    C  
ATOM   3824  CG  LEU A 487     -11.540 -19.526 -20.367  1.00 97.29      A    C  
ATOM   3825  CD1 LEU A 487     -10.807 -19.007 -19.139  1.00 96.49      A    C  
ATOM   3826  CD2 LEU A 487     -13.023 -19.252 -20.172  1.00 96.12      A    C  
ATOM   3827  N   LEU A 488      -9.851 -18.424 -24.572  1.00 97.37      A    N  
ATOM   3828  CA  LEU A 488      -9.363 -17.600 -25.681  1.00 97.05      A    C  
ATOM   3829  C   LEU A 488     -10.119 -17.905 -26.978  1.00 96.80      A    C  
ATOM   3830  O   LEU A 488     -10.606 -16.985 -27.643  1.00 96.11      A    O  
ATOM   3831  CB  LEU A 488      -7.854 -17.833 -25.869  1.00 97.02      A    C  
ATOM   3832  CG  LEU A 488      -6.967 -17.247 -24.749  1.00 96.59      A    C  
ATOM   3833  CD1 LEU A 488      -5.527 -17.732 -24.926  1.00 95.53      A    C  
ATOM   3834  CD2 LEU A 488      -6.968 -15.720 -24.779  1.00 95.36      A    C  
ATOM   3835  N   LYS A 489     -10.303 -19.182 -27.327  1.00 96.72      A    N  
ATOM   3836  CA  LYS A 489     -11.083 -19.612 -28.499  1.00 96.59      A    C  
ATOM   3837  C   LYS A 489     -12.549 -19.200 -28.417  1.00 96.33      A    C  
ATOM   3838  O   LYS A 489     -13.144 -18.894 -29.442  1.00 94.94      A    O  
ATOM   3839  CB  LYS A 489     -10.965 -21.128 -28.694  1.00 96.25      A    C  
ATOM   3840  CG  LYS A 489      -9.605 -21.527 -29.276  1.00 94.38      A    C  
ATOM   3841  CD  LYS A 489      -9.484 -23.051 -29.413  1.00 91.37      A    C  
ATOM   3842  CE  LYS A 489      -8.125 -23.380 -30.027  1.00 85.05      A    C  
ATOM   3843  NZ  LYS A 489      -7.875 -24.845 -30.133  1.00 77.91      A    N1+
ATOM   3844  N   ALA A 490     -13.127 -19.156 -27.224  1.00 96.40      A    N  
ATOM   3845  CA  ALA A 490     -14.496 -18.718 -26.988  1.00 96.24      A    C  
ATOM   3846  C   ALA A 490     -14.684 -17.186 -27.090  1.00 96.03      A    C  
ATOM   3847  O   ALA A 490     -15.813 -16.710 -27.058  1.00 93.04      A    O  
ATOM   3848  CB  ALA A 490     -14.937 -19.260 -25.622  1.00 95.70      A    C  
ATOM   3849  N   GLY A 491     -13.589 -16.402 -27.219  1.00 95.79      A    N  
ATOM   3850  CA  GLY A 491     -13.633 -14.951 -27.394  1.00 95.62      A    C  
ATOM   3851  C   GLY A 491     -13.240 -14.127 -26.167  1.00 96.28      A    C  
ATOM   3852  O   GLY A 491     -13.458 -12.911 -26.155  1.00 93.81      A    O  
ATOM   3853  N   ALA A 492     -12.663 -14.735 -25.123  1.00 96.25      A    N  
ATOM   3854  CA  ALA A 492     -12.076 -13.996 -24.020  1.00 96.50      A    C  
ATOM   3855  C   ALA A 492     -10.822 -13.245 -24.490  1.00 96.86      A    C  
ATOM   3856  O   ALA A 492     -10.001 -13.790 -25.223  1.00 96.03      A    O  
ATOM   3857  CB  ALA A 492     -11.763 -14.935 -22.853  1.00 96.20      A    C  
ATOM   3858  N   LYS A 493     -10.665 -11.992 -24.041  1.00 97.25      A    N  
ATOM   3859  CA  LYS A 493      -9.438 -11.236 -24.294  1.00 97.01      A    C  
ATOM   3860  C   LYS A 493      -8.313 -11.750 -23.390  1.00 97.26      A    C  
ATOM   3861  O   LYS A 493      -8.582 -11.953 -22.204  1.00 96.85      A    O  
ATOM   3862  CB  LYS A 493      -9.668  -9.746 -24.058  1.00 96.36      A    C  
ATOM   3863  CG  LYS A 493     -10.639  -9.111 -25.066  1.00 90.65      A    C  
ATOM   3864  CD  LYS A 493     -10.652  -7.603 -24.843  1.00 81.67      A    C  
ATOM   3865  CE  LYS A 493     -11.480  -6.876 -25.892  1.00 72.60      A    C  
ATOM   3866  NZ  LYS A 493     -11.248  -5.415 -25.785  1.00 62.54      A    N1+
ATOM   3867  N   PRO A 494      -7.078 -11.919 -23.884  1.00 97.27      A    N  
ATOM   3868  CA  PRO A 494      -5.956 -12.421 -23.091  1.00 97.06      A    C  
ATOM   3869  C   PRO A 494      -5.681 -11.600 -21.825  1.00 97.07      A    C  
ATOM   3870  O   PRO A 494      -5.615 -12.151 -20.727  1.00 96.41      A    O  
ATOM   3871  CB  PRO A 494      -4.749 -12.421 -24.029  1.00 96.12      A    C  
ATOM   3872  CG  PRO A 494      -5.349 -12.455 -25.421  1.00 93.04      A    C  
ATOM   3873  CD  PRO A 494      -6.679 -11.730 -25.266  1.00 95.99      A    C  
ATOM   3874  N   ASP A 495      -5.661 -10.264 -21.947  1.00 96.62      A    N  
ATOM   3875  CA  ASP A 495      -5.441  -9.316 -20.844  1.00 96.14      A    C  
ATOM   3876  C   ASP A 495      -6.567  -9.325 -19.783  1.00 96.37      A    C  
ATOM   3877  O   ASP A 495      -6.436  -8.742 -18.706  1.00 95.40      A    O  
ATOM   3878  CB  ASP A 495      -5.285  -7.901 -21.431  1.00 95.32      A    C  
ATOM   3879  CG  ASP A 495      -6.605  -7.337 -21.969  1.00 93.52      A    C  
ATOM   3880  OD1 ASP A 495      -7.282  -8.041 -22.757  1.00 88.86      A    O  
ATOM   3881  OD2 ASP A 495      -7.022  -6.234 -21.554  1.00 88.70      A    O1-
ATOM   3882  N   GLN A 496      -7.680  -9.992 -20.064  1.00 97.30      A    N  
ATOM   3883  CA  GLN A 496      -8.832 -10.171 -19.176  1.00 97.54      A    C  
ATOM   3884  C   GLN A 496      -8.943 -11.586 -18.601  1.00 97.81      A    C  
ATOM   3885  O   GLN A 496      -9.957 -11.927 -17.982  1.00 97.58      A    O  
ATOM   3886  CB  GLN A 496     -10.118  -9.734 -19.897  1.00 97.20      A    C  
ATOM   3887  CG  GLN A 496     -10.128  -8.237 -20.256  1.00 95.74      A    C  
ATOM   3888  CD  GLN A 496      -9.972  -7.352 -19.019  1.00 95.73      A    C  
ATOM   3889  NE2 GLN A 496      -9.087  -6.390 -19.072  1.00 88.19      A    N  
ATOM   3890  OE1 GLN A 496     -10.634  -7.528 -18.001  1.00 89.05      A    O  
ATOM   3891  N   ILE A 497      -7.897 -12.406 -18.764  1.00 97.73      A    N  
ATOM   3892  CA  ILE A 497      -7.762 -13.698 -18.097  1.00 97.80      A    C  
ATOM   3893  C   ILE A 497      -6.664 -13.578 -17.039  1.00 97.65      A    C  
ATOM   3894  O   ILE A 497      -5.552 -13.150 -17.330  1.00 97.07      A    O  
ATOM   3895  CB  ILE A 497      -7.499 -14.840 -19.103  1.00 97.96      A    C  
ATOM   3896  CG1 ILE A 497      -8.627 -14.922 -20.158  1.00 97.21      A    C  
ATOM   3897  CG2 ILE A 497      -7.368 -16.178 -18.354  1.00 97.23      A    C  
ATOM   3898  CD1 ILE A 497      -8.347 -15.916 -21.293  1.00 96.15      A    C  
ATOM   3899  N   GLY A 498      -6.966 -13.974 -15.809  1.00 97.71      A    N  
ATOM   3900  CA  GLY A 498      -5.993 -14.103 -14.741  1.00 97.81      A    C  
ATOM   3901  C   GLY A 498      -5.887 -15.548 -14.271  1.00 98.13      A    C  
ATOM   3902  O   GLY A 498      -6.903 -16.198 -14.040  1.00 97.94      A    O  
ATOM   3903  N   ILE A 499      -4.667 -16.050 -14.102  1.00 97.62      A    N  
ATOM   3904  CA  ILE A 499      -4.400 -17.350 -13.503  1.00 97.62      A    C  
ATOM   3905  C   ILE A 499      -3.781 -17.110 -12.125  1.00 97.07      A    C  
ATOM   3906  O   ILE A 499      -2.711 -16.517 -12.007  1.00 96.10      A    O  
ATOM   3907  CB  ILE A 499      -3.514 -18.235 -14.398  1.00 97.87      A    C  
ATOM   3908  CG1 ILE A 499      -4.164 -18.416 -15.791  1.00 97.31      A    C  
ATOM   3909  CG2 ILE A 499      -3.281 -19.593 -13.717  1.00 97.41      A    C  
ATOM   3910  CD1 ILE A 499      -3.272 -19.147 -16.801  1.00 96.38      A    C  
ATOM   3911  N   ILE A 500      -4.457 -17.565 -11.085  1.00 96.82      A    N  
ATOM   3912  CA  ILE A 500      -3.997 -17.429  -9.707  1.00 96.69      A    C  
ATOM   3913  C   ILE A 500      -3.426 -18.768  -9.251  1.00 96.42      A    C  
ATOM   3914  O   ILE A 500      -4.109 -19.782  -9.285  1.00 96.00      A    O  
ATOM   3915  CB  ILE A 500      -5.123 -16.906  -8.789  1.00 96.50      A    C  
ATOM   3916  CG1 ILE A 500      -5.629 -15.532  -9.287  1.00 95.84      A    C  
ATOM   3917  CG2 ILE A 500      -4.607 -16.821  -7.343  1.00 95.79      A    C  
ATOM   3918  CD1 ILE A 500      -6.736 -14.895  -8.416  1.00 95.02      A    C  
ATOM   3919  N   THR A 501      -2.184 -18.749  -8.782  1.00 95.23      A    N  
ATOM   3920  CA  THR A 501      -1.561 -19.907  -8.138  1.00 94.81      A    C  
ATOM   3921  C   THR A 501      -0.808 -19.466  -6.879  1.00 93.83      A    C  
ATOM   3922  O   THR A 501      -0.161 -18.422  -6.892  1.00 92.33      A    O  
ATOM   3923  CB  THR A 501      -0.668 -20.681  -9.120  1.00 94.57      A    C  
ATOM   3924  CG2 THR A 501       0.482 -19.867  -9.703  1.00 90.26      A    C  
ATOM   3925  OG1 THR A 501      -0.117 -21.795  -8.457  1.00 89.71      A    O  
ATOM   3926  N   PRO A 502      -0.873 -20.229  -5.774  1.00 92.62      A    N  
ATOM   3927  CA  PRO A 502      -0.160 -19.875  -4.550  1.00 91.22      A    C  
ATOM   3928  C   PRO A 502       1.347 -20.171  -4.607  1.00 90.40      A    C  
ATOM   3929  O   PRO A 502       2.067 -19.756  -3.704  1.00 88.36      A    O  
ATOM   3930  CB  PRO A 502      -0.863 -20.667  -3.450  1.00 89.75      A    C  
ATOM   3931  CG  PRO A 502      -1.369 -21.920  -4.166  1.00 87.73      A    C  
ATOM   3932  CD  PRO A 502      -1.688 -21.415  -5.577  1.00 90.94      A    C  
ATOM   3933  N   TYR A 503       1.830 -20.894  -5.629  1.00 91.62      A    N  
ATOM   3934  CA  TYR A 503       3.201 -21.380  -5.698  1.00 91.64      A    C  
ATOM   3935  C   TYR A 503       3.960 -20.802  -6.889  1.00 91.65      A    C  
ATOM   3936  O   TYR A 503       3.520 -20.895  -8.036  1.00 90.91      A    O  
ATOM   3937  CB  TYR A 503       3.195 -22.913  -5.737  1.00 90.93      A    C  
ATOM   3938  CG  TYR A 503       2.560 -23.551  -4.516  1.00 90.72      A    C  
ATOM   3939  CD1 TYR A 503       3.224 -23.516  -3.278  1.00 88.88      A    C  
ATOM   3940  CD2 TYR A 503       1.286 -24.140  -4.603  1.00 89.13      A    C  
ATOM   3941  CE1 TYR A 503       2.622 -24.058  -2.132  1.00 87.97      A    C  
ATOM   3942  CE2 TYR A 503       0.669 -24.682  -3.466  1.00 87.76      A    C  
ATOM   3943  CZ  TYR A 503       1.341 -24.633  -2.223  1.00 88.34      A    C  
ATOM   3944  OH  TYR A 503       0.737 -25.131  -1.102  1.00 86.36      A    O  
ATOM   3945  N   GLU A 504       5.155 -20.253  -6.618  1.00 89.10      A    N  
ATOM   3946  CA  GLU A 504       6.053 -19.708  -7.646  1.00 88.34      A    C  
ATOM   3947  C   GLU A 504       6.526 -20.793  -8.631  1.00 89.39      A    C  
ATOM   3948  O   GLU A 504       6.581 -20.559  -9.838  1.00 89.19      A    O  
ATOM   3949  CB  GLU A 504       7.237 -19.024  -6.942  1.00 86.62      A    C  
ATOM   3950  CG  GLU A 504       8.264 -18.390  -7.897  1.00 81.43      A    C  
ATOM   3951  CD  GLU A 504       7.631 -17.463  -8.935  1.00 77.63      A    C  
ATOM   3952  OE1 GLU A 504       8.171 -17.395 -10.058  1.00 69.86      A    O  
ATOM   3953  OE2 GLU A 504       6.565 -16.855  -8.681  1.00 70.35      A    O1-
ATOM   3954  N   GLY A 505       6.777 -22.020  -8.147  1.00 90.73      A    N  
ATOM   3955  CA  GLY A 505       7.106 -23.159  -9.005  1.00 91.55      A    C  
ATOM   3956  C   GLY A 505       6.016 -23.444 -10.045  1.00 92.72      A    C  
ATOM   3957  O   GLY A 505       6.323 -23.654 -11.223  1.00 92.65      A    O  
ATOM   3958  N   GLN A 506       4.744 -23.378  -9.663  1.00 93.41      A    N  
ATOM   3959  CA  GLN A 506       3.624 -23.551 -10.592  1.00 94.42      A    C  
ATOM   3960  C   GLN A 506       3.504 -22.368 -11.561  1.00 94.40      A    C  
ATOM   3961  O   GLN A 506       3.266 -22.591 -12.742  1.00 94.13      A    O  
ATOM   3962  CB  GLN A 506       2.317 -23.746  -9.821  1.00 95.15      A    C  
ATOM   3963  CG  GLN A 506       1.104 -24.110 -10.709  1.00 95.31      A    C  
ATOM   3964  CD  GLN A 506       1.145 -25.524 -11.293  1.00 95.89      A    C  
ATOM   3965  NE2 GLN A 506       0.042 -26.010 -11.822  1.00 93.05      A    N  
ATOM   3966  OE1 GLN A 506       2.136 -26.219 -11.276  1.00 93.55      A    O  
ATOM   3967  N   ARG A 507       3.691 -21.126 -11.098  1.00 93.05      A    N  
ATOM   3968  CA  ARG A 507       3.681 -19.930 -11.951  1.00 92.41      A    C  
ATOM   3969  C   ARG A 507       4.748 -20.038 -13.033  1.00 92.58      A    C  
ATOM   3970  O   ARG A 507       4.428 -19.921 -14.212  1.00 92.05      A    O  
ATOM   3971  CB  ARG A 507       3.911 -18.667 -11.096  1.00 91.07      A    C  
ATOM   3972  CG  ARG A 507       3.702 -17.371 -11.902  1.00 88.28      A    C  
ATOM   3973  CD  ARG A 507       4.372 -16.162 -11.233  1.00 85.46      A    C  
ATOM   3974  NE  ARG A 507       5.832 -16.222 -11.337  1.00 80.41      A    N  
ATOM   3975  CZ  ARG A 507       6.589 -15.889 -12.386  1.00 77.03      A    C  
ATOM   3976  NH1 ARG A 507       6.080 -15.400 -13.478  1.00 68.21      A    N1+
ATOM   3977  NH2 ARG A 507       7.871 -16.052 -12.334  1.00 71.24      A    N  
ATOM   3978  N   SER A 508       5.982 -20.311 -12.645  1.00 91.85      A    N  
ATOM   3979  CA  SER A 508       7.111 -20.444 -13.572  1.00 91.09      A    C  
ATOM   3980  C   SER A 508       6.887 -21.584 -14.573  1.00 92.08      A    C  
ATOM   3981  O   SER A 508       7.085 -21.396 -15.775  1.00 91.56      A    O  
ATOM   3982  CB  SER A 508       8.396 -20.672 -12.771  1.00 88.77      A    C  
ATOM   3983  OG  SER A 508       9.521 -20.600 -13.630  1.00 80.67      A    O  
ATOM   3984  N   TYR A 509       6.402 -22.736 -14.106  1.00 93.82      A    N  
ATOM   3985  CA  TYR A 509       6.090 -23.867 -14.972  1.00 94.84      A    C  
ATOM   3986  C   TYR A 509       4.955 -23.553 -15.957  1.00 95.11      A    C  
ATOM   3987  O   TYR A 509       5.067 -23.883 -17.129  1.00 95.03      A    O  
ATOM   3988  CB  TYR A 509       5.765 -25.103 -14.129  1.00 95.37      A    C  
ATOM   3989  CG  TYR A 509       5.545 -26.343 -14.972  1.00 95.61      A    C  
ATOM   3990  CD1 TYR A 509       4.242 -26.811 -15.230  1.00 94.82      A    C  
ATOM   3991  CD2 TYR A 509       6.649 -27.007 -15.547  1.00 94.98      A    C  
ATOM   3992  CE1 TYR A 509       4.044 -27.924 -16.064  1.00 94.82      A    C  
ATOM   3993  CE2 TYR A 509       6.460 -28.114 -16.379  1.00 94.76      A    C  
ATOM   3994  CZ  TYR A 509       5.154 -28.572 -16.640  1.00 95.26      A    C  
ATOM   3995  OH  TYR A 509       4.966 -29.650 -17.469  1.00 94.62      A    O  
ATOM   3996  N   LEU A 510       3.876 -22.878 -15.516  1.00 95.47      A    N  
ATOM   3997  CA  LEU A 510       2.759 -22.475 -16.369  1.00 95.76      A    C  
ATOM   3998  C   LEU A 510       3.191 -21.526 -17.485  1.00 95.56      A    C  
ATOM   3999  O   LEU A 510       2.824 -21.741 -18.633  1.00 95.00      A    O  
ATOM   4000  CB  LEU A 510       1.669 -21.807 -15.515  1.00 96.13      A    C  
ATOM   4001  CG  LEU A 510       0.673 -22.795 -14.889  1.00 94.72      A    C  
ATOM   4002  CD1 LEU A 510      -0.164 -22.095 -13.825  1.00 93.01      A    C  
ATOM   4003  CD2 LEU A 510      -0.274 -23.349 -15.957  1.00 93.15      A    C  
ATOM   4004  N   VAL A 511       4.000 -20.507 -17.169  1.00 94.27      A    N  
ATOM   4005  CA  VAL A 511       4.550 -19.559 -18.148  1.00 93.08      A    C  
ATOM   4006  C   VAL A 511       5.334 -20.311 -19.224  1.00 92.85      A    C  
ATOM   4007  O   VAL A 511       5.077 -20.158 -20.421  1.00 92.07      A    O  
ATOM   4008  CB  VAL A 511       5.431 -18.508 -17.438  1.00 91.59      A    C  
ATOM   4009  CG1 VAL A 511       6.283 -17.687 -18.403  1.00 87.98      A    C  
ATOM   4010  CG2 VAL A 511       4.573 -17.536 -16.626  1.00 88.23      A    C  
ATOM   4011  N   GLN A 512       6.249 -21.192 -18.810  1.00 93.36      A    N  
ATOM   4012  CA  GLN A 512       7.067 -21.988 -19.725  1.00 92.71      A    C  
ATOM   4013  C   GLN A 512       6.209 -22.956 -20.552  1.00 93.52      A    C  
ATOM   4014  O   GLN A 512       6.355 -23.036 -21.774  1.00 92.74      A    O  
ATOM   4015  CB  GLN A 512       8.131 -22.717 -18.894  1.00 90.70      A    C  
ATOM   4016  CG  GLN A 512       9.204 -23.341 -19.794  1.00 79.91      A    C  
ATOM   4017  CD  GLN A 512      10.278 -24.111 -19.015  1.00 74.36      A    C  
ATOM   4018  NE2 GLN A 512      11.399 -24.415 -19.632  1.00 62.08      A    N  
ATOM   4019  OE1 GLN A 512      10.127 -24.472 -17.868  1.00 65.69      A    O  
ATOM   4020  N   TYR A 513       5.274 -23.659 -19.914  1.00 95.07      A    N  
ATOM   4021  CA  TYR A 513       4.415 -24.640 -20.573  1.00 95.80      A    C  
ATOM   4022  C   TYR A 513       3.541 -23.990 -21.660  1.00 95.93      A    C  
ATOM   4023  O   TYR A 513       3.437 -24.525 -22.762  1.00 95.24      A    O  
ATOM   4024  CB  TYR A 513       3.569 -25.364 -19.529  1.00 96.23      A    C  
ATOM   4025  CG  TYR A 513       2.785 -26.522 -20.106  1.00 96.64      A    C  
ATOM   4026  CD1 TYR A 513       1.474 -26.331 -20.587  1.00 95.55      A    C  
ATOM   4027  CD2 TYR A 513       3.371 -27.803 -20.200  1.00 95.65      A    C  
ATOM   4028  CE1 TYR A 513       0.762 -27.391 -21.174  1.00 95.21      A    C  
ATOM   4029  CE2 TYR A 513       2.675 -28.867 -20.784  1.00 95.29      A    C  
ATOM   4030  CZ  TYR A 513       1.370 -28.656 -21.273  1.00 95.77      A    C  
ATOM   4031  OH  TYR A 513       0.690 -29.690 -21.858  1.00 94.89      A    O  
ATOM   4032  N   MET A 514       2.950 -22.814 -21.387  1.00 95.01      A    N  
ATOM   4033  CA  MET A 514       2.142 -22.086 -22.375  1.00 94.85      A    C  
ATOM   4034  C   MET A 514       2.969 -21.567 -23.556  1.00 94.40      A    C  
ATOM   4035  O   MET A 514       2.480 -21.565 -24.681  1.00 92.48      A    O  
ATOM   4036  CB  MET A 514       1.409 -20.927 -21.697  1.00 94.37      A    C  
ATOM   4037  CG  MET A 514       0.288 -21.433 -20.802  1.00 91.37      A    C  
ATOM   4038  SD  MET A 514      -0.706 -20.121 -20.051  1.00 89.68      A    S  
ATOM   4039  CE  MET A 514      -1.792 -21.152 -19.059  1.00 81.75      A    C  
ATOM   4040  N   GLN A 515       4.222 -21.162 -23.330  1.00 93.92      A    N  
ATOM   4041  CA  GLN A 515       5.114 -20.744 -24.426  1.00 92.50      A    C  
ATOM   4042  C   GLN A 515       5.483 -21.901 -25.359  1.00 92.78      A    C  
ATOM   4043  O   GLN A 515       5.524 -21.702 -26.569  1.00 89.77      A    O  
ATOM   4044  CB  GLN A 515       6.393 -20.116 -23.858  1.00 89.59      A    C  
ATOM   4045  CG  GLN A 515       6.225 -18.619 -23.584  1.00 79.14      A    C  
ATOM   4046  CD  GLN A 515       7.531 -17.964 -23.148  1.00 73.92      A    C  
ATOM   4047  NE2 GLN A 515       7.654 -16.662 -23.284  1.00 63.71      A    N  
ATOM   4048  OE1 GLN A 515       8.470 -18.590 -22.702  1.00 66.28      A    O  
ATOM   4049  N   PHE A 516       5.738 -23.092 -24.823  1.00 93.45      A    N  
ATOM   4050  CA  PHE A 516       6.234 -24.216 -25.616  1.00 93.15      A    C  
ATOM   4051  C   PHE A 516       5.151 -25.194 -26.088  1.00 93.45      A    C  
ATOM   4052  O   PHE A 516       5.325 -25.854 -27.114  1.00 88.78      A    O  
ATOM   4053  CB  PHE A 516       7.319 -24.959 -24.826  1.00 90.29      A    C  
ATOM   4054  CG  PHE A 516       8.590 -24.169 -24.632  1.00 84.88      A    C  
ATOM   4055  CD1 PHE A 516       9.365 -23.792 -25.744  1.00 76.63      A    C  
ATOM   4056  CD2 PHE A 516       9.018 -23.795 -23.345  1.00 74.42      A    C  
ATOM   4057  CE1 PHE A 516      10.539 -23.035 -25.582  1.00 67.22      A    C  
ATOM   4058  CE2 PHE A 516      10.191 -23.039 -23.168  1.00 65.20      A    C  
ATOM   4059  CZ  PHE A 516      10.947 -22.656 -24.283  1.00 62.11      A    C  
ATOM   4060  N   SER A 517       4.047 -25.311 -25.361  1.00 92.35      A    N  
ATOM   4061  CA  SER A 517       3.015 -26.332 -25.589  1.00 92.23      A    C  
ATOM   4062  C   SER A 517       1.633 -25.761 -25.910  1.00 92.40      A    C  
ATOM   4063  O   SER A 517       0.726 -26.517 -26.244  1.00 87.22      A    O  
ATOM   4064  CB  SER A 517       2.923 -27.268 -24.382  1.00 89.89      A    C  
ATOM   4065  OG  SER A 517       4.195 -27.785 -24.053  1.00 80.39      A    O  
ATOM   4066  N   GLY A 518       1.450 -24.429 -25.812  1.00 91.30      A    N  
ATOM   4067  CA  GLY A 518       0.210 -23.759 -26.159  1.00 91.09      A    C  
ATOM   4068  C   GLY A 518      -0.129 -23.914 -27.646  1.00 92.13      A    C  
ATOM   4069  O   GLY A 518       0.717 -23.725 -28.512  1.00 89.37      A    O  
ATOM   4070  N   SER A 519      -1.387 -24.239 -27.952  1.00 92.83      A    N  
ATOM   4071  CA  SER A 519      -1.852 -24.460 -29.329  1.00 93.07      A    C  
ATOM   4072  C   SER A 519      -2.152 -23.177 -30.104  1.00 94.10      A    C  
ATOM   4073  O   SER A 519      -2.373 -23.219 -31.312  1.00 90.12      A    O  
ATOM   4074  CB  SER A 519      -3.073 -25.384 -29.320  1.00 90.14      A    C  
ATOM   4075  OG  SER A 519      -4.172 -24.802 -28.647  1.00 84.92      A    O  
ATOM   4076  N   LEU A 520      -2.209 -22.028 -29.429  1.00 94.31      A    N  
ATOM   4077  CA  LEU A 520      -2.405 -20.711 -30.020  1.00 94.75      A    C  
ATOM   4078  C   LEU A 520      -1.076 -19.972 -30.163  1.00 94.85      A    C  
ATOM   4079  O   LEU A 520      -0.035 -20.420 -29.691  1.00 92.93      A    O  
ATOM   4080  CB  LEU A 520      -3.426 -19.904 -29.191  1.00 94.44      A    C  
ATOM   4081  CG  LEU A 520      -4.819 -20.540 -29.056  1.00 94.17      A    C  
ATOM   4082  CD1 LEU A 520      -5.711 -19.641 -28.199  1.00 91.41      A    C  
ATOM   4083  CD2 LEU A 520      -5.499 -20.724 -30.408  1.00 91.30      A    C  
ATOM   4084  N   HIS A 521      -1.109 -18.806 -30.812  1.00 94.71      A    N  
ATOM   4085  CA  HIS A 521       0.079 -17.968 -30.959  1.00 94.90      A    C  
ATOM   4086  C   HIS A 521       0.636 -17.564 -29.583  1.00 95.01      A    C  
ATOM   4087  O   HIS A 521      -0.111 -17.094 -28.728  1.00 93.90      A    O  
ATOM   4088  CB  HIS A 521      -0.268 -16.746 -31.809  1.00 94.14      A    C  
ATOM   4089  CG  HIS A 521       0.950 -16.002 -32.272  1.00 91.32      A    C  
ATOM   4090  CD2 HIS A 521       1.574 -16.118 -33.492  1.00 78.89      A    C  
ATOM   4091  ND1 HIS A 521       1.692 -15.101 -31.547  1.00 79.72      A    N  
ATOM   4092  CE1 HIS A 521       2.729 -14.696 -32.292  1.00 80.20      A    C  
ATOM   4093  NE2 HIS A 521       2.686 -15.287 -33.489  1.00 81.37      A    N  
ATOM   4094  N   THR A 522       1.950 -17.689 -29.390  1.00 94.44      A    N  
ATOM   4095  CA  THR A 522       2.628 -17.476 -28.106  1.00 93.75      A    C  
ATOM   4096  C   THR A 522       2.326 -16.113 -27.474  1.00 94.02      A    C  
ATOM   4097  O   THR A 522       2.074 -16.055 -26.271  1.00 92.26      A    O  
ATOM   4098  CB  THR A 522       4.148 -17.621 -28.261  1.00 91.08      A    C  
ATOM   4099  CG2 THR A 522       4.558 -19.082 -28.420  1.00 76.08      A    C  
ATOM   4100  OG1 THR A 522       4.576 -16.953 -29.423  1.00 78.17      A    O  
ATOM   4101  N   LYS A 523       2.223 -15.040 -28.287  1.00 93.57      A    N  
ATOM   4102  CA  LYS A 523       1.843 -13.702 -27.802  1.00 93.29      A    C  
ATOM   4103  C   LYS A 523       0.514 -13.666 -27.042  1.00 93.91      A    C  
ATOM   4104  O   LYS A 523       0.395 -12.893 -26.106  1.00 92.88      A    O  
ATOM   4105  CB  LYS A 523       1.766 -12.708 -28.968  1.00 91.83      A    C  
ATOM   4106  CG  LYS A 523       3.086 -11.961 -29.174  1.00 80.33      A    C  
ATOM   4107  CD  LYS A 523       2.902 -10.827 -30.179  1.00 72.16      A    C  
ATOM   4108  CE  LYS A 523       4.164  -9.981 -30.238  1.00 61.91      A    C  
ATOM   4109  NZ  LYS A 523       3.993  -8.793 -31.109  1.00 53.31      A    N1+
ATOM   4110  N   LEU A 524      -0.473 -14.481 -27.407  1.00 94.63      A    N  
ATOM   4111  CA  LEU A 524      -1.759 -14.496 -26.712  1.00 95.08      A    C  
ATOM   4112  C   LEU A 524      -1.609 -14.986 -25.270  1.00 95.30      A    C  
ATOM   4113  O   LEU A 524      -2.211 -14.420 -24.369  1.00 94.53      A    O  
ATOM   4114  CB  LEU A 524      -2.767 -15.387 -27.465  1.00 94.76      A    C  
ATOM   4115  CG  LEU A 524      -3.211 -14.833 -28.827  1.00 92.35      A    C  
ATOM   4116  CD1 LEU A 524      -4.019 -15.894 -29.572  1.00 88.08      A    C  
ATOM   4117  CD2 LEU A 524      -4.095 -13.593 -28.689  1.00 87.58      A    C  
ATOM   4118  N   TYR A 525      -0.786 -16.009 -25.052  1.00 95.33      A    N  
ATOM   4119  CA  TYR A 525      -0.517 -16.510 -23.704  1.00 95.21      A    C  
ATOM   4120  C   TYR A 525       0.320 -15.524 -22.895  1.00 94.80      A    C  
ATOM   4121  O   TYR A 525       0.125 -15.433 -21.693  1.00 93.57      A    O  
ATOM   4122  CB  TYR A 525       0.167 -17.868 -23.775  1.00 95.15      A    C  
ATOM   4123  CG  TYR A 525      -0.651 -18.933 -24.461  1.00 96.15      A    C  
ATOM   4124  CD1 TYR A 525      -1.751 -19.533 -23.801  1.00 94.96      A    C  
ATOM   4125  CD2 TYR A 525      -0.326 -19.348 -25.765  1.00 95.23      A    C  
ATOM   4126  CE1 TYR A 525      -2.503 -20.532 -24.426  1.00 94.83      A    C  
ATOM   4127  CE2 TYR A 525      -1.074 -20.348 -26.403  1.00 94.91      A    C  
ATOM   4128  CZ  TYR A 525      -2.158 -20.942 -25.736  1.00 96.02      A    C  
ATOM   4129  OH  TYR A 525      -2.877 -21.931 -26.356  1.00 95.16      A    O  
ATOM   4130  N   GLN A 526       1.205 -14.738 -23.538  1.00 93.57      A    N  
ATOM   4131  CA  GLN A 526       2.042 -13.730 -22.877  1.00 92.03      A    C  
ATOM   4132  C   GLN A 526       1.227 -12.605 -22.226  1.00 92.06      A    C  
ATOM   4133  O   GLN A 526       1.617 -12.080 -21.189  1.00 90.74      A    O  
ATOM   4134  CB  GLN A 526       3.047 -13.145 -23.880  1.00 90.28      A    C  
ATOM   4135  CG  GLN A 526       4.136 -14.164 -24.231  1.00 85.10      A    C  
ATOM   4136  CD  GLN A 526       5.166 -13.670 -25.242  1.00 81.96      A    C  
ATOM   4137  NE2 GLN A 526       6.269 -14.370 -25.375  1.00 72.54      A    N  
ATOM   4138  OE1 GLN A 526       5.004 -12.682 -25.935  1.00 76.07      A    O  
ATOM   4139  N   GLU A 527       0.067 -12.271 -22.798  1.00 93.30      A    N  
ATOM   4140  CA  GLU A 527      -0.842 -11.262 -22.241  1.00 93.49      A    C  
ATOM   4141  C   GLU A 527      -1.727 -11.811 -21.095  1.00 94.01      A    C  
ATOM   4142  O   GLU A 527      -2.409 -11.043 -20.411  1.00 93.39      A    O  
ATOM   4143  CB  GLU A 527      -1.697 -10.690 -23.375  1.00 92.88      A    C  
ATOM   4144  CG  GLU A 527      -0.884  -9.857 -24.378  1.00 88.49      A    C  
ATOM   4145  CD  GLU A 527      -1.724  -9.398 -25.590  1.00 83.50      A    C  
ATOM   4146  OE1 GLU A 527      -1.108  -9.020 -26.614  1.00 76.73      A    O  
ATOM   4147  OE2 GLU A 527      -2.976  -9.421 -25.520  1.00 76.52      A    O1-
ATOM   4148  N   VAL A 528      -1.736 -13.127 -20.862  1.00 95.27      A    N  
ATOM   4149  CA  VAL A 528      -2.443 -13.741 -19.732  1.00 95.64      A    C  
ATOM   4150  C   VAL A 528      -1.603 -13.583 -18.467  1.00 94.97      A    C  
ATOM   4151  O   VAL A 528      -0.488 -14.083 -18.368  1.00 94.06      A    O  
ATOM   4152  CB  VAL A 528      -2.777 -15.222 -19.983  1.00 96.20      A    C  
ATOM   4153  CG1 VAL A 528      -3.493 -15.849 -18.780  1.00 95.44      A    C  
ATOM   4154  CG2 VAL A 528      -3.703 -15.384 -21.193  1.00 95.43      A    C  
ATOM   4155  N   GLU A 529      -2.173 -12.924 -17.460  1.00 94.92      A    N  
ATOM   4156  CA  GLU A 529      -1.478 -12.697 -16.195  1.00 94.58      A    C  
ATOM   4157  C   GLU A 529      -1.506 -13.943 -15.308  1.00 95.00      A    C  
ATOM   4158  O   GLU A 529      -2.568 -14.442 -14.958  1.00 94.50      A    O  
ATOM   4159  CB  GLU A 529      -2.094 -11.481 -15.519  1.00 93.33      A    C  
ATOM   4160  CG  GLU A 529      -1.284 -11.046 -14.294  1.00 88.22      A    C  
ATOM   4161  CD  GLU A 529      -1.892  -9.815 -13.621  1.00 85.84      A    C  
ATOM   4162  OE1 GLU A 529      -1.482  -9.476 -12.497  1.00 80.08      A    O  
ATOM   4163  OE2 GLU A 529      -2.804  -9.165 -14.183  1.00 81.51      A    O1-
ATOM   4164  N   ILE A 530      -0.325 -14.409 -14.893  1.00 93.99      A    N  
ATOM   4165  CA  ILE A 530      -0.151 -15.568 -14.006  1.00 93.98      A    C  
ATOM   4166  C   ILE A 530       0.584 -15.123 -12.748  1.00 92.69      A    C  
ATOM   4167  O   ILE A 530       1.760 -14.777 -12.795  1.00 90.74      A    O  
ATOM   4168  CB  ILE A 530       0.591 -16.724 -14.702  1.00 94.54      A    C  
ATOM   4169  CG1 ILE A 530       0.027 -17.002 -16.117  1.00 93.74      A    C  
ATOM   4170  CG2 ILE A 530       0.500 -17.978 -13.812  1.00 93.35      A    C  
ATOM   4171  CD1 ILE A 530       0.711 -18.158 -16.861  1.00 92.12      A    C  
ATOM   4172  N   ALA A 531      -0.098 -15.132 -11.594  1.00 92.46      A    N  
ATOM   4173  CA  ALA A 531       0.452 -14.568 -10.370  1.00 91.79      A    C  
ATOM   4174  C   ALA A 531      -0.131 -15.209  -9.096  1.00 92.76      A    C  
ATOM   4175  O   ALA A 531      -1.048 -16.026  -9.141  1.00 92.30      A    O  
ATOM   4176  CB  ALA A 531       0.204 -13.056 -10.425  1.00 89.56      A    C  
ATOM   4177  N   SER A 532       0.408 -14.827  -7.928  1.00 90.62      A    N  
ATOM   4178  CA  SER A 532      -0.232 -15.165  -6.650  1.00 90.12      A    C  
ATOM   4179  C   SER A 532      -1.452 -14.272  -6.387  1.00 91.03      A    C  
ATOM   4180  O   SER A 532      -1.628 -13.234  -7.026  1.00 90.37      A    O  
ATOM   4181  CB  SER A 532       0.753 -15.082  -5.482  1.00 87.51      A    C  
ATOM   4182  OG  SER A 532       1.020 -13.738  -5.135  1.00 80.78      A    O  
ATOM   4183  N   VAL A 533      -2.264 -14.652  -5.407  1.00 91.24      A    N  
ATOM   4184  CA  VAL A 533      -3.421 -13.851  -4.973  1.00 91.91      A    C  
ATOM   4185  C   VAL A 533      -3.036 -12.407  -4.621  1.00 91.93      A    C  
ATOM   4186  O   VAL A 533      -3.791 -11.492  -4.918  1.00 90.62      A    O  
ATOM   4187  CB  VAL A 533      -4.094 -14.512  -3.755  1.00 91.07      A    C  
ATOM   4188  CG1 VAL A 533      -5.274 -13.697  -3.241  1.00 82.91      A    C  
ATOM   4189  CG2 VAL A 533      -4.637 -15.897  -4.100  1.00 83.70      A    C  
ATOM   4190  N   ASP A 534      -1.851 -12.203  -4.039  1.00 90.33      A    N  
ATOM   4191  CA  ASP A 534      -1.363 -10.889  -3.600  1.00 88.94      A    C  
ATOM   4192  C   ASP A 534      -1.290  -9.889  -4.764  1.00 88.75      A    C  
ATOM   4193  O   ASP A 534      -1.695  -8.740  -4.621  1.00 86.72      A    O  
ATOM   4194  CB  ASP A 534       0.017 -11.052  -2.937  1.00 87.02      A    C  
ATOM   4195  CG  ASP A 534       0.003 -12.106  -1.827  1.00 83.47      A    C  
ATOM   4196  OD1 ASP A 534      -0.741 -11.961  -0.834  1.00 78.36      A    O  
ATOM   4197  OD2 ASP A 534       0.660 -13.161  -1.973  1.00 76.38      A    O1-
ATOM   4198  N   ALA A 535      -0.886 -10.348  -5.952  1.00 88.91      A    N  
ATOM   4199  CA  ALA A 535      -0.813  -9.518  -7.155  1.00 87.96      A    C  
ATOM   4200  C   ALA A 535      -2.174  -9.034  -7.671  1.00 88.97      A    C  
ATOM   4201  O   ALA A 535      -2.277  -8.007  -8.331  1.00 87.65      A    O  
ATOM   4202  CB  ALA A 535      -0.170 -10.338  -8.263  1.00 85.66      A    C  
ATOM   4203  N   PHE A 536      -3.226  -9.804  -7.388  1.00 90.97      A    N  
ATOM   4204  CA  PHE A 536      -4.580  -9.506  -7.831  1.00 92.31      A    C  
ATOM   4205  C   PHE A 536      -5.384  -8.697  -6.800  1.00 91.98      A    C  
ATOM   4206  O   PHE A 536      -6.556  -8.383  -7.036  1.00 89.69      A    O  
ATOM   4207  CB  PHE A 536      -5.289 -10.808  -8.214  1.00 93.06      A    C  
ATOM   4208  CG  PHE A 536      -4.752 -11.432  -9.480  1.00 93.70      A    C  
ATOM   4209  CD1 PHE A 536      -5.217 -10.994 -10.733  1.00 91.76      A    C  
ATOM   4210  CD2 PHE A 536      -3.777 -12.449  -9.424  1.00 92.05      A    C  
ATOM   4211  CE1 PHE A 536      -4.731 -11.571 -11.913  1.00 91.29      A    C  
ATOM   4212  CE2 PHE A 536      -3.279 -13.022 -10.605  1.00 91.57      A    C  
ATOM   4213  CZ  PHE A 536      -3.758 -12.584 -11.846  1.00 93.03      A    C  
ATOM   4214  N   GLN A 537      -4.792  -8.341  -5.671  1.00 90.11      A    N  
ATOM   4215  CA  GLN A 537      -5.486  -7.539  -4.662  1.00 89.19      A    C  
ATOM   4216  C   GLN A 537      -5.865  -6.169  -5.235  1.00 88.69      A    C  
ATOM   4217  O   GLN A 537      -5.084  -5.505  -5.893  1.00 83.83      A    O  
ATOM   4218  CB  GLN A 537      -4.638  -7.442  -3.393  1.00 86.20      A    C  
ATOM   4219  CG  GLN A 537      -5.457  -6.834  -2.248  1.00 81.48      A    C  
ATOM   4220  CD  GLN A 537      -4.841  -7.061  -0.877  1.00 77.42      A    C  
ATOM   4221  NE2 GLN A 537      -5.476  -6.602   0.170  1.00 66.81      A    N  
ATOM   4222  OE1 GLN A 537      -3.824  -7.692  -0.705  1.00 70.66      A    O  
ATOM   4223  N   GLY A 538      -7.116  -5.749  -5.000  1.00 88.66      A    N  
ATOM   4224  CA  GLY A 538      -7.657  -4.512  -5.576  1.00 89.11      A    C  
ATOM   4225  C   GLY A 538      -7.963  -4.567  -7.081  1.00 91.11      A    C  
ATOM   4226  O   GLY A 538      -8.719  -3.739  -7.580  1.00 87.73      A    O  
ATOM   4227  N   ARG A 539      -7.470  -5.582  -7.805  1.00 91.10      A    N  
ATOM   4228  CA  ARG A 539      -7.639  -5.743  -9.258  1.00 92.00      A    C  
ATOM   4229  C   ARG A 539      -8.821  -6.648  -9.610  1.00 94.25      A    C  
ATOM   4230  O   ARG A 539      -9.408  -7.322  -8.755  1.00 93.45      A    O  
ATOM   4231  CB  ARG A 539      -6.308  -6.213  -9.875  1.00 88.79      A    C  
ATOM   4232  CG  ARG A 539      -5.188  -5.183  -9.607  1.00 84.20      A    C  
ATOM   4233  CD  ARG A 539      -3.826  -5.636 -10.145  1.00 80.83      A    C  
ATOM   4234  NE  ARG A 539      -3.823  -5.732 -11.621  1.00 77.83      A    N  
ATOM   4235  CZ  ARG A 539      -3.050  -6.544 -12.313  1.00 75.32      A    C  
ATOM   4236  NH1 ARG A 539      -2.136  -7.260 -11.747  1.00 65.93      A    N1+
ATOM   4237  NH2 ARG A 539      -3.201  -6.672 -13.593  1.00 68.40      A    N  
ATOM   4238  N   GLU A 540      -9.193  -6.634 -10.878  1.00 94.98      A    N  
ATOM   4239  CA  GLU A 540     -10.255  -7.483 -11.406  1.00 96.21      A    C  
ATOM   4240  C   GLU A 540      -9.946  -7.910 -12.846  1.00 96.93      A    C  
ATOM   4241  O   GLU A 540      -9.274  -7.208 -13.596  1.00 95.77      A    O  
ATOM   4242  CB  GLU A 540     -11.620  -6.782 -11.287  1.00 94.05      A    C  
ATOM   4243  CG  GLU A 540     -11.712  -5.424 -11.993  1.00 88.37      A    C  
ATOM   4244  CD  GLU A 540     -13.145  -4.865 -11.949  1.00 91.66      A    C  
ATOM   4245  OE1 GLU A 540     -13.644  -4.479 -13.027  1.00 85.43      A    O  
ATOM   4246  OE2 GLU A 540     -13.778  -4.883 -10.872  1.00 87.58      A    O1-
ATOM   4247  N   LYS A 541     -10.471  -9.089 -13.231  1.00 97.24      A    N  
ATOM   4248  CA  LYS A 541     -10.395  -9.658 -14.582  1.00 97.76      A    C  
ATOM   4249  C   LYS A 541     -11.788 -10.122 -15.017  1.00 98.14      A    C  
ATOM   4250  O   LYS A 541     -12.700 -10.195 -14.192  1.00 97.73      A    O  
ATOM   4251  CB  LYS A 541      -9.375 -10.810 -14.617  1.00 97.06      A    C  
ATOM   4252  CG  LYS A 541      -7.912 -10.407 -14.339  1.00 95.17      A    C  
ATOM   4253  CD  LYS A 541      -7.257  -9.607 -15.476  1.00 93.12      A    C  
ATOM   4254  CE  LYS A 541      -5.762  -9.427 -15.174  1.00 91.18      A    C  
ATOM   4255  NZ  LYS A 541      -4.963  -8.974 -16.341  1.00 87.02      A    N1+
ATOM   4256  N   ASP A 542     -11.973 -10.407 -16.293  1.00 97.79      A    N  
ATOM   4257  CA  ASP A 542     -13.217 -11.026 -16.748  1.00 97.99      A    C  
ATOM   4258  C   ASP A 542     -13.318 -12.471 -16.246  1.00 98.04      A    C  
ATOM   4259  O   ASP A 542     -14.334 -12.842 -15.650  1.00 97.75      A    O  
ATOM   4260  CB  ASP A 542     -13.339 -10.958 -18.276  1.00 97.71      A    C  
ATOM   4261  CG  ASP A 542     -13.673  -9.557 -18.797  1.00 97.24      A    C  
ATOM   4262  OD1 ASP A 542     -14.091  -8.687 -18.001  1.00 95.54      A    O  
ATOM   4263  OD2 ASP A 542     -13.590  -9.346 -20.022  1.00 95.30      A    O1-
ATOM   4264  N   PHE A 543     -12.235 -13.231 -16.408  1.00 98.32      A    N  
ATOM   4265  CA  PHE A 543     -12.152 -14.632 -16.030  1.00 98.38      A    C  
ATOM   4266  C   PHE A 543     -10.953 -14.888 -15.118  1.00 98.47      A    C  
ATOM   4267  O   PHE A 543      -9.863 -14.363 -15.341  1.00 98.00      A    O  
ATOM   4268  CB  PHE A 543     -12.083 -15.499 -17.290  1.00 98.26      A    C  
ATOM   4269  CG  PHE A 543     -13.268 -15.302 -18.210  1.00 98.24      A    C  
ATOM   4270  CD1 PHE A 543     -14.501 -15.914 -17.925  1.00 97.48      A    C  
ATOM   4271  CD2 PHE A 543     -13.167 -14.447 -19.326  1.00 97.49      A    C  
ATOM   4272  CE1 PHE A 543     -15.622 -15.681 -18.734  1.00 97.08      A    C  
ATOM   4273  CE2 PHE A 543     -14.284 -14.208 -20.141  1.00 97.03      A    C  
ATOM   4274  CZ  PHE A 543     -15.512 -14.820 -19.845  1.00 97.29      A    C  
ATOM   4275  N   ILE A 544     -11.146 -15.713 -14.096  1.00 98.55      A    N  
ATOM   4276  CA  ILE A 544     -10.079 -16.190 -13.214  1.00 98.51      A    C  
ATOM   4277  C   ILE A 544     -10.029 -17.713 -13.264  1.00 98.64      A    C  
ATOM   4278  O   ILE A 544     -11.044 -18.388 -13.104  1.00 98.51      A    O  
ATOM   4279  CB  ILE A 544     -10.269 -15.665 -11.776  1.00 98.29      A    C  
ATOM   4280  CG1 ILE A 544     -10.084 -14.136 -11.673  1.00 97.16      A    C  
ATOM   4281  CG2 ILE A 544      -9.344 -16.381 -10.773  1.00 97.68      A    C  
ATOM   4282  CD1 ILE A 544      -8.650 -13.607 -11.921  1.00 95.66      A    C  
ATOM   4283  N   ILE A 545      -8.815 -18.250 -13.420  1.00 98.47      A    N  
ATOM   4284  CA  ILE A 545      -8.502 -19.664 -13.222  1.00 98.55      A    C  
ATOM   4285  C   ILE A 545      -7.666 -19.774 -11.951  1.00 98.33      A    C  
ATOM   4286  O   ILE A 545      -6.648 -19.103 -11.823  1.00 97.85      A    O  
ATOM   4287  CB  ILE A 545      -7.778 -20.256 -14.447  1.00 98.58      A    C  
ATOM   4288  CG1 ILE A 545      -8.555 -20.005 -15.765  1.00 98.01      A    C  
ATOM   4289  CG2 ILE A 545      -7.564 -21.768 -14.223  1.00 98.00      A    C  
ATOM   4290  CD1 ILE A 545      -7.763 -20.380 -17.027  1.00 96.63      A    C  
ATOM   4291  N   LEU A 546      -8.077 -20.608 -11.001  1.00 97.80      A    N  
ATOM   4292  CA  LEU A 546      -7.323 -20.893  -9.780  1.00 97.79      A    C  
ATOM   4293  C   LEU A 546      -6.666 -22.276  -9.903  1.00 97.71      A    C  
ATOM   4294  O   LEU A 546      -7.370 -23.268 -10.047  1.00 97.25      A    O  
ATOM   4295  CB  LEU A 546      -8.273 -20.778  -8.573  1.00 97.05      A    C  
ATOM   4296  CG  LEU A 546      -7.614 -21.050  -7.205  1.00 88.63      A    C  
ATOM   4297  CD1 LEU A 546      -6.521 -20.044  -6.870  1.00 81.12      A    C  
ATOM   4298  CD2 LEU A 546      -8.669 -20.954  -6.096  1.00 82.32      A    C  
ATOM   4299  N   SER A 547      -5.329 -22.335  -9.830  1.00 97.52      A    N  
ATOM   4300  CA  SER A 547      -4.549 -23.576  -9.813  1.00 97.21      A    C  
ATOM   4301  C   SER A 547      -4.076 -23.858  -8.383  1.00 96.68      A    C  
ATOM   4302  O   SER A 547      -3.211 -23.149  -7.863  1.00 95.38      A    O  
ATOM   4303  CB  SER A 547      -3.374 -23.457 -10.779  1.00 97.01      A    C  
ATOM   4304  OG  SER A 547      -2.625 -24.652 -10.855  1.00 95.05      A    O  
ATOM   4305  N   CYS A 548      -4.658 -24.872  -7.730  1.00 96.36      A    N  
ATOM   4306  CA  CYS A 548      -4.429 -25.173  -6.320  1.00 95.75      A    C  
ATOM   4307  C   CYS A 548      -3.135 -25.955  -6.060  1.00 94.90      A    C  
ATOM   4308  O   CYS A 548      -2.590 -25.882  -4.955  1.00 92.53      A    O  
ATOM   4309  CB  CYS A 548      -5.646 -25.937  -5.766  1.00 95.52      A    C  
ATOM   4310  SG  CYS A 548      -7.164 -24.946  -5.934  1.00 95.05      A    S  
ATOM   4311  N   VAL A 549      -2.635 -26.686  -7.056  1.00 95.32      A    N  
ATOM   4312  CA  VAL A 549      -1.364 -27.450  -7.059  1.00 95.11      A    C  
ATOM   4313  C   VAL A 549      -1.334 -28.653  -6.116  1.00 94.77      A    C  
ATOM   4314  O   VAL A 549      -0.957 -29.746  -6.545  1.00 92.59      A    O  
ATOM   4315  CB  VAL A 549      -0.152 -26.539  -6.809  1.00 94.45      A    C  
ATOM   4316  CG1 VAL A 549       1.179 -27.266  -6.950  1.00 91.54      A    C  
ATOM   4317  CG2 VAL A 549      -0.150 -25.348  -7.784  1.00 92.38      A    C  
ATOM   4318  N   ARG A 550      -1.701 -28.477  -4.856  1.00 93.44      A    N  
ATOM   4319  CA  ARG A 550      -1.516 -29.480  -3.809  1.00 92.76      A    C  
ATOM   4320  C   ARG A 550      -2.424 -30.688  -4.002  1.00 92.80      A    C  
ATOM   4321  O   ARG A 550      -3.646 -30.552  -4.115  1.00 91.39      A    O  
ATOM   4322  CB  ARG A 550      -1.703 -28.863  -2.413  1.00 91.13      A    C  
ATOM   4323  CG  ARG A 550      -0.765 -27.669  -2.123  1.00 87.84      A    C  
ATOM   4324  CD  ARG A 550       0.741 -28.014  -2.246  1.00 84.79      A    C  
ATOM   4325  NE  ARG A 550       1.156 -29.059  -1.302  1.00 83.04      A    N  
ATOM   4326  CZ  ARG A 550       1.524 -28.922  -0.040  1.00 81.91      A    C  
ATOM   4327  NH1 ARG A 550       1.560 -27.766   0.546  1.00 73.42      A    N1+
ATOM   4328  NH2 ARG A 550       1.866 -29.972   0.631  1.00 74.13      A    N  
ATOM   4329  N   ALA A 551      -1.839 -31.856  -4.002  1.00 91.87      A    N  
ATOM   4330  CA  ALA A 551      -2.511 -33.136  -4.187  1.00 91.20      A    C  
ATOM   4331  C   ALA A 551      -2.200 -34.159  -3.082  1.00 90.22      A    C  
ATOM   4332  O   ALA A 551      -2.755 -35.250  -3.079  1.00 84.48      A    O  
ATOM   4333  CB  ALA A 551      -2.135 -33.662  -5.579  1.00 89.84      A    C  
ATOM   4334  N   ASN A 552      -1.307 -33.815  -2.141  1.00 88.05      A    N  
ATOM   4335  CA  ASN A 552      -0.898 -34.719  -1.078  1.00 85.18      A    C  
ATOM   4336  C   ASN A 552      -1.900 -34.701   0.082  1.00 83.18      A    C  
ATOM   4337  O   ASN A 552      -2.124 -33.686   0.737  1.00 74.55      A    O  
ATOM   4338  CB  ASN A 552       0.535 -34.368  -0.657  1.00 80.02      A    C  
ATOM   4339  CG  ASN A 552       1.160 -35.427   0.234  1.00 72.25      A    C  
ATOM   4340  ND2 ASN A 552       2.471 -35.500   0.263  1.00 64.22      A    N  
ATOM   4341  OD1 ASN A 552       0.500 -36.189   0.911  1.00 63.93      A    O  
ATOM   4342  N   GLU A 553      -2.464 -35.876   0.368  1.00 76.95      A    N  
ATOM   4343  CA  GLU A 553      -3.437 -36.037   1.444  1.00 73.75      A    C  
ATOM   4344  C   GLU A 553      -2.825 -35.993   2.854  1.00 72.92      A    C  
ATOM   4345  O   GLU A 553      -3.549 -35.866   3.833  1.00 66.18      A    O  
ATOM   4346  CB  GLU A 553      -4.187 -37.362   1.256  1.00 68.27      A    C  
ATOM   4347  CG  GLU A 553      -5.029 -37.407  -0.029  1.00 61.33      A    C  
ATOM   4348  CD  GLU A 553      -5.942 -38.637  -0.081  1.00 57.41      A    C  
ATOM   4349  OE1 GLU A 553      -6.605 -38.815  -1.134  1.00 52.05      A    O  
ATOM   4350  OE2 GLU A 553      -6.027 -39.369   0.927  1.00 51.80      A    O1-
ATOM   4351  N   HIS A 554      -1.506 -36.129   2.998  1.00 65.73      A    N  
ATOM   4352  CA  HIS A 554      -0.863 -36.211   4.305  1.00 61.81      A    C  
ATOM   4353  C   HIS A 554      -0.248 -34.885   4.768  1.00 62.33      A    C  
ATOM   4354  O   HIS A 554      -0.066 -34.677   5.971  1.00 54.92      A    O  
ATOM   4355  CB  HIS A 554       0.170 -37.335   4.299  1.00 54.00      A    C  
ATOM   4356  CG  HIS A 554      -0.459 -38.674   4.041  1.00 50.69      A    C  
ATOM   4357  CD2 HIS A 554      -0.360 -39.427   2.903  1.00 44.57      A    C  
ATOM   4358  ND1 HIS A 554      -1.298 -39.360   4.895  1.00 44.57      A    N  
ATOM   4359  CE1 HIS A 554      -1.687 -40.487   4.290  1.00 40.33      A    C  
ATOM   4360  NE2 HIS A 554      -1.139 -40.566   3.075  1.00 40.51      A    N  
ATOM   4361  N   GLN A 555       0.056 -33.987   3.838  1.00 65.49      A    N  
ATOM   4362  CA  GLN A 555       0.655 -32.693   4.159  1.00 62.80      A    C  
ATOM   4363  C   GLN A 555      -0.387 -31.580   4.149  1.00 64.70      A    C  
ATOM   4364  O   GLN A 555      -1.306 -31.558   3.326  1.00 57.25      A    O  
ATOM   4365  CB  GLN A 555       1.823 -32.395   3.219  1.00 54.94      A    C  
ATOM   4366  CG  GLN A 555       3.020 -33.324   3.480  1.00 48.96      A    C  
ATOM   4367  CD  GLN A 555       4.207 -33.024   2.559  1.00 44.81      A    C  
ATOM   4368  NE2 GLN A 555       5.325 -33.662   2.760  1.00 39.24      A    N  
ATOM   4369  OE1 GLN A 555       4.131 -32.214   1.652  1.00 41.05      A    O  
ATOM   4370  N   GLY A 556      -0.218 -30.617   5.052  1.00 64.17      A    N  
ATOM   4371  CA  GLY A 556      -1.040 -29.408   5.055  1.00 61.13      A    C  
ATOM   4372  C   GLY A 556      -0.907 -28.637   3.741  1.00 64.89      A    C  
ATOM   4373  O   GLY A 556       0.177 -28.567   3.162  1.00 58.58      A    O  
ATOM   4374  N   ILE A 557      -1.981 -28.005   3.293  1.00 64.54      A    N  
ATOM   4375  CA  ILE A 557      -2.055 -27.280   2.011  1.00 59.90      A    C  
ATOM   4376  C   ILE A 557      -1.452 -25.861   2.060  1.00 63.07      A    C  
ATOM   4377  O   ILE A 557      -1.701 -25.050   1.177  1.00 56.32      A    O  
ATOM   4378  CB  ILE A 557      -3.491 -27.323   1.452  1.00 52.49      A    C  
ATOM   4379  CG1 ILE A 557      -4.506 -26.780   2.472  1.00 50.99      A    C  
ATOM   4380  CG2 ILE A 557      -3.846 -28.758   1.022  1.00 50.57      A    C  
ATOM   4381  CD1 ILE A 557      -5.927 -26.639   1.912  1.00 47.12      A    C  
ATOM   4382  N   GLY A 558      -0.646 -25.551   3.069  1.00 64.11      A    N  
ATOM   4383  CA  GLY A 558       0.135 -24.320   3.183  1.00 61.80      A    C  
ATOM   4384  C   GLY A 558      -0.687 -23.041   3.026  1.00 66.25      A    C  
ATOM   4385  O   GLY A 558      -1.609 -22.792   3.798  1.00 61.45      A    O  
ATOM   4386  N   PHE A 559      -0.364 -22.250   1.996  1.00 66.32      A    N  
ATOM   4387  CA  PHE A 559      -1.021 -20.970   1.699  1.00 62.99      A    C  
ATOM   4388  C   PHE A 559      -2.532 -21.066   1.432  1.00 67.30      A    C  
ATOM   4389  O   PHE A 559      -3.249 -20.083   1.616  1.00 62.59      A    O  
ATOM   4390  CB  PHE A 559      -0.332 -20.340   0.490  1.00 54.19      A    C  
ATOM   4391  CG  PHE A 559       1.070 -19.843   0.781  1.00 52.09      A    C  
ATOM   4392  CD1 PHE A 559       1.246 -18.650   1.497  1.00 46.57      A    C  
ATOM   4393  CD2 PHE A 559       2.190 -20.556   0.338  1.00 48.25      A    C  
ATOM   4394  CE1 PHE A 559       2.528 -18.160   1.770  1.00 43.93      A    C  
ATOM   4395  CE2 PHE A 559       3.484 -20.077   0.607  1.00 45.28      A    C  
ATOM   4396  CZ  PHE A 559       3.652 -18.877   1.327  1.00 45.07      A    C  
ATOM   4397  N   LEU A 560      -3.038 -22.240   1.052  1.00 78.48      A    N  
ATOM   4398  CA  LEU A 560      -4.465 -22.479   0.842  1.00 79.00      A    C  
ATOM   4399  C   LEU A 560      -5.263 -22.539   2.158  1.00 81.27      A    C  
ATOM   4400  O   LEU A 560      -6.485 -22.617   2.122  1.00 77.96      A    O  
ATOM   4401  CB  LEU A 560      -4.666 -23.761   0.007  1.00 74.49      A    C  
ATOM   4402  CG  LEU A 560      -4.021 -23.732  -1.401  1.00 71.28      A    C  
ATOM   4403  CD1 LEU A 560      -4.066 -25.130  -2.026  1.00 66.90      A    C  
ATOM   4404  CD2 LEU A 560      -4.763 -22.771  -2.322  1.00 67.27      A    C  
ATOM   4405  N   ASN A 561      -4.600 -22.483   3.316  1.00 86.02      A    N  
ATOM   4406  CA  ASN A 561      -5.259 -22.393   4.625  1.00 86.08      A    C  
ATOM   4407  C   ASN A 561      -5.727 -20.981   4.991  1.00 87.47      A    C  
ATOM   4408  O   ASN A 561      -6.464 -20.832   5.963  1.00 84.73      A    O  
ATOM   4409  CB  ASN A 561      -4.326 -22.943   5.712  1.00 81.59      A    C  
ATOM   4410  CG  ASN A 561      -4.226 -24.455   5.701  1.00 75.29      A    C  
ATOM   4411  ND2 ASN A 561      -3.089 -24.998   6.089  1.00 66.37      A    N  
ATOM   4412  OD1 ASN A 561      -5.154 -25.169   5.403  1.00 66.81      A    O  
ATOM   4413  N   ASP A 562      -5.296 -19.942   4.267  1.00 89.70      A    N  
ATOM   4414  CA  ASP A 562      -5.694 -18.570   4.584  1.00 90.67      A    C  
ATOM   4415  C   ASP A 562      -7.075 -18.243   3.982  1.00 92.43      A    C  
ATOM   4416  O   ASP A 562      -7.209 -18.125   2.760  1.00 92.39      A    O  
ATOM   4417  CB  ASP A 562      -4.599 -17.580   4.135  1.00 88.75      A    C  
ATOM   4418  CG  ASP A 562      -4.872 -16.125   4.563  1.00 86.58      A    C  
ATOM   4419  OD1 ASP A 562      -6.000 -15.804   5.016  1.00 82.70      A    O  
ATOM   4420  OD2 ASP A 562      -3.951 -15.295   4.432  1.00 80.68      A    O1-
ATOM   4421  N   PRO A 563      -8.117 -18.046   4.812  1.00 92.66      A    N  
ATOM   4422  CA  PRO A 563      -9.450 -17.712   4.321  1.00 93.47      A    C  
ATOM   4423  C   PRO A 563      -9.487 -16.389   3.555  1.00 94.65      A    C  
ATOM   4424  O   PRO A 563     -10.254 -16.251   2.598  1.00 94.50      A    O  
ATOM   4425  CB  PRO A 563     -10.332 -17.661   5.572  1.00 92.10      A    C  
ATOM   4426  CG  PRO A 563      -9.365 -17.349   6.708  1.00 89.09      A    C  
ATOM   4427  CD  PRO A 563      -8.089 -18.062   6.261  1.00 91.77      A    C  
ATOM   4428  N   ARG A 564      -8.637 -15.421   3.904  1.00 94.14      A    N  
ATOM   4429  CA  ARG A 564      -8.584 -14.115   3.246  1.00 94.44      A    C  
ATOM   4430  C   ARG A 564      -8.055 -14.235   1.821  1.00 94.74      A    C  
ATOM   4431  O   ARG A 564      -8.598 -13.618   0.906  1.00 94.55      A    O  
ATOM   4432  CB  ARG A 564      -7.735 -13.141   4.074  1.00 94.02      A    C  
ATOM   4433  CG  ARG A 564      -8.333 -12.898   5.471  1.00 92.20      A    C  
ATOM   4434  CD  ARG A 564      -7.515 -11.883   6.276  1.00 89.80      A    C  
ATOM   4435  NE  ARG A 564      -6.205 -12.421   6.669  1.00 84.93      A    N  
ATOM   4436  CZ  ARG A 564      -5.312 -11.777   7.405  1.00 82.84      A    C  
ATOM   4437  NH1 ARG A 564      -5.543 -10.569   7.857  1.00 74.94      A    N1+
ATOM   4438  NH2 ARG A 564      -4.172 -12.337   7.710  1.00 73.88      A    N  
ATOM   4439  N   ARG A 565      -7.049 -15.105   1.605  1.00 94.09      A    N  
ATOM   4440  CA  ARG A 565      -6.527 -15.410   0.259  1.00 93.96      A    C  
ATOM   4441  C   ARG A 565      -7.592 -16.071  -0.616  1.00 94.70      A    C  
ATOM   4442  O   ARG A 565      -7.745 -15.675  -1.771  1.00 94.60      A    O  
ATOM   4443  CB  ARG A 565      -5.288 -16.309   0.347  1.00 92.58      A    C  
ATOM   4444  CG  ARG A 565      -4.047 -15.542   0.843  1.00 87.76      A    C  
ATOM   4445  CD  ARG A 565      -2.829 -16.459   0.964  1.00 85.03      A    C  
ATOM   4446  NE  ARG A 565      -1.641 -15.709   1.397  1.00 81.18      A    N  
ATOM   4447  CZ  ARG A 565      -0.778 -15.080   0.602  1.00 78.34      A    C  
ATOM   4448  NH1 ARG A 565      -0.779 -15.250  -0.687  1.00 67.74      A    N1+
ATOM   4449  NH2 ARG A 565       0.070 -14.230   1.070  1.00 72.88      A    N  
ATOM   4450  N   LEU A 566      -8.363 -17.017  -0.081  1.00 94.33      A    N  
ATOM   4451  CA  LEU A 566      -9.446 -17.647  -0.824  1.00 94.96      A    C  
ATOM   4452  C   LEU A 566     -10.547 -16.636  -1.180  1.00 95.61      A    C  
ATOM   4453  O   LEU A 566     -10.982 -16.592  -2.329  1.00 95.81      A    O  
ATOM   4454  CB  LEU A 566      -9.996 -18.850  -0.039  1.00 94.88      A    C  
ATOM   4455  CG  LEU A 566     -11.096 -19.616  -0.806  1.00 94.36      A    C  
ATOM   4456  CD1 LEU A 566     -10.607 -20.194  -2.136  1.00 93.24      A    C  
ATOM   4457  CD2 LEU A 566     -11.603 -20.784   0.046  1.00 92.82      A    C  
ATOM   4458  N   ASN A 567     -10.940 -15.780  -0.241  1.00 95.94      A    N  
ATOM   4459  CA  ASN A 567     -11.905 -14.712  -0.486  1.00 96.66      A    C  
ATOM   4460  C   ASN A 567     -11.451 -13.812  -1.647  1.00 96.83      A    C  
ATOM   4461  O   ASN A 567     -12.192 -13.609  -2.608  1.00 96.85      A    O  
ATOM   4462  CB  ASN A 567     -12.106 -13.910   0.803  1.00 96.97      A    C  
ATOM   4463  CG  ASN A 567     -13.129 -12.793   0.656  1.00 97.15      A    C  
ATOM   4464  ND2 ASN A 567     -13.030 -11.777   1.478  1.00 94.87      A    N  
ATOM   4465  OD1 ASN A 567     -14.022 -12.822  -0.182  1.00 95.09      A    O  
ATOM   4466  N   VAL A 568     -10.210 -13.327  -1.606  1.00 96.37      A    N  
ATOM   4467  CA  VAL A 568      -9.657 -12.490  -2.676  1.00 96.52      A    C  
ATOM   4468  C   VAL A 568      -9.648 -13.238  -4.007  1.00 96.82      A    C  
ATOM   4469  O   VAL A 568     -10.122 -12.685  -4.994  1.00 96.79      A    O  
ATOM   4470  CB  VAL A 568      -8.274 -11.934  -2.304  1.00 96.09      A    C  
ATOM   4471  CG1 VAL A 568      -7.622 -11.172  -3.460  1.00 94.79      A    C  
ATOM   4472  CG2 VAL A 568      -8.403 -10.945  -1.134  1.00 94.90      A    C  
ATOM   4473  N   ALA A 569      -9.192 -14.489  -4.046  1.00 96.64      A    N  
ATOM   4474  CA  ALA A 569      -9.142 -15.290  -5.269  1.00 96.57      A    C  
ATOM   4475  C   ALA A 569     -10.527 -15.453  -5.931  1.00 97.00      A    C  
ATOM   4476  O   ALA A 569     -10.670 -15.221  -7.129  1.00 96.90      A    O  
ATOM   4477  CB  ALA A 569      -8.524 -16.651  -4.942  1.00 95.96      A    C  
ATOM   4478  N   LEU A 570     -11.559 -15.759  -5.135  1.00 97.24      A    N  
ATOM   4479  CA  LEU A 570     -12.917 -15.980  -5.630  1.00 97.48      A    C  
ATOM   4480  C   LEU A 570     -13.660 -14.695  -6.034  1.00 97.60      A    C  
ATOM   4481  O   LEU A 570     -14.710 -14.757  -6.673  1.00 97.35      A    O  
ATOM   4482  CB  LEU A 570     -13.716 -16.735  -4.551  1.00 97.22      A    C  
ATOM   4483  CG  LEU A 570     -13.206 -18.155  -4.241  1.00 96.87      A    C  
ATOM   4484  CD1 LEU A 570     -14.039 -18.740  -3.094  1.00 96.18      A    C  
ATOM   4485  CD2 LEU A 570     -13.297 -19.092  -5.443  1.00 95.89      A    C  
ATOM   4486  N   THR A 571     -13.131 -13.523  -5.680  1.00 97.94      A    N  
ATOM   4487  CA  THR A 571     -13.804 -12.222  -5.867  1.00 97.98      A    C  
ATOM   4488  C   THR A 571     -13.111 -11.301  -6.869  1.00 97.94      A    C  
ATOM   4489  O   THR A 571     -13.381 -10.093  -6.908  1.00 97.23      A    O  
ATOM   4490  CB  THR A 571     -14.055 -11.527  -4.523  1.00 97.76      A    C  
ATOM   4491  CG2 THR A 571     -14.972 -12.335  -3.610  1.00 96.64      A    C  
ATOM   4492  OG1 THR A 571     -12.835 -11.303  -3.852  1.00 96.92      A    O  
ATOM   4493  N   ARG A 572     -12.203 -11.839  -7.712  1.00 98.07      A    N  
ATOM   4494  CA  ARG A 572     -11.518 -11.063  -8.772  1.00 97.73      A    C  
ATOM   4495  C   ARG A 572     -12.284 -11.047 -10.092  1.00 97.82      A    C  
ATOM   4496  O   ARG A 572     -12.182 -10.069 -10.832  1.00 96.59      A    O  
ATOM   4497  CB  ARG A 572     -10.105 -11.606  -9.032  1.00 97.18      A    C  
ATOM   4498  CG  ARG A 572      -9.120 -11.591  -7.848  1.00 95.87      A    C  
ATOM   4499  CD  ARG A 572      -9.019 -10.254  -7.109  1.00 94.17      A    C  
ATOM   4500  NE  ARG A 572     -10.044 -10.102  -6.068  1.00 92.18      A    N  
ATOM   4501  CZ  ARG A 572     -10.281  -9.004  -5.351  1.00 92.02      A    C  
ATOM   4502  NH1 ARG A 572      -9.642  -7.895  -5.570  1.00 82.54      A    N1+
ATOM   4503  NH2 ARG A 572     -11.157  -9.033  -4.403  1.00 85.30      A    N  
ATOM   4504  N   ALA A 573     -13.018 -12.119 -10.408  1.00 98.15      A    N  
ATOM   4505  CA  ALA A 573     -13.666 -12.292 -11.699  1.00 98.22      A    C  
ATOM   4506  C   ALA A 573     -15.007 -11.551 -11.802  1.00 98.30      A    C  
ATOM   4507  O   ALA A 573     -15.800 -11.532 -10.861  1.00 97.88      A    O  
ATOM   4508  CB  ALA A 573     -13.834 -13.782 -11.988  1.00 97.85      A    C  
ATOM   4509  N   ARG A 574     -15.286 -10.976 -12.989  1.00 98.28      A    N  
ATOM   4510  CA  ARG A 574     -16.587 -10.395 -13.331  1.00 98.24      A    C  
ATOM   4511  C   ARG A 574     -17.544 -11.428 -13.923  1.00 98.35      A    C  
ATOM   4512  O   ARG A 574     -18.713 -11.464 -13.545  1.00 97.96      A    O  
ATOM   4513  CB  ARG A 574     -16.386  -9.225 -14.311  1.00 97.88      A    C  
ATOM   4514  CG  ARG A 574     -15.688  -8.019 -13.650  1.00 95.98      A    C  
ATOM   4515  CD  ARG A 574     -15.602  -6.823 -14.614  1.00 94.08      A    C  
ATOM   4516  NE  ARG A 574     -14.652  -7.054 -15.717  1.00 85.30      A    N  
ATOM   4517  CZ  ARG A 574     -13.408  -6.618 -15.805  1.00 80.43      A    C  
ATOM   4518  NH1 ARG A 574     -12.853  -5.869 -14.901  1.00 69.22      A    N1+
ATOM   4519  NH2 ARG A 574     -12.681  -6.918 -16.848  1.00 70.50      A    N  
ATOM   4520  N   TYR A 575     -17.044 -12.248 -14.847  1.00 98.16      A    N  
ATOM   4521  CA  TYR A 575     -17.855 -13.095 -15.718  1.00 98.04      A    C  
ATOM   4522  C   TYR A 575     -17.711 -14.603 -15.475  1.00 97.99      A    C  
ATOM   4523  O   TYR A 575     -18.631 -15.336 -15.829  1.00 96.77      A    O  
ATOM   4524  CB  TYR A 575     -17.535 -12.772 -17.183  1.00 97.83      A    C  
ATOM   4525  CG  TYR A 575     -17.876 -11.368 -17.599  1.00 97.76      A    C  
ATOM   4526  CD1 TYR A 575     -19.200 -11.032 -17.945  1.00 96.38      A    C  
ATOM   4527  CD2 TYR A 575     -16.880 -10.373 -17.666  1.00 96.40      A    C  
ATOM   4528  CE1 TYR A 575     -19.527  -9.723 -18.350  1.00 95.72      A    C  
ATOM   4529  CE2 TYR A 575     -17.196  -9.060 -18.064  1.00 95.65      A    C  
ATOM   4530  CZ  TYR A 575     -18.521  -8.746 -18.406  1.00 96.30      A    C  
ATOM   4531  OH  TYR A 575     -18.839  -7.465 -18.795  1.00 95.02      A    O  
ATOM   4532  N   GLY A 576     -16.603 -15.094 -14.910  1.00 98.11      A    N  
ATOM   4533  CA  GLY A 576     -16.434 -16.523 -14.673  1.00 98.20      A    C  
ATOM   4534  C   GLY A 576     -15.239 -16.888 -13.800  1.00 98.49      A    C  
ATOM   4535  O   GLY A 576     -14.192 -16.248 -13.853  1.00 98.00      A    O  
ATOM   4536  N   VAL A 577     -15.387 -17.964 -13.011  1.00 98.32      A    N  
ATOM   4537  CA  VAL A 577     -14.338 -18.546 -12.171  1.00 98.32      A    C  
ATOM   4538  C   VAL A 577     -14.212 -20.033 -12.472  1.00 98.50      A    C  
ATOM   4539  O   VAL A 577     -15.199 -20.757 -12.467  1.00 97.98      A    O  
ATOM   4540  CB  VAL A 577     -14.611 -18.321 -10.669  1.00 97.13      A    C  
ATOM   4541  CG1 VAL A 577     -13.674 -19.123  -9.760  1.00 90.65      A    C  
ATOM   4542  CG2 VAL A 577     -14.432 -16.848 -10.306  1.00 91.50      A    C  
ATOM   4543  N   ILE A 578     -12.980 -20.511 -12.678  1.00 98.59      A    N  
ATOM   4544  CA  ILE A 578     -12.685 -21.929 -12.849  1.00 98.65      A    C  
ATOM   4545  C   ILE A 578     -11.625 -22.314 -11.813  1.00 98.63      A    C  
ATOM   4546  O   ILE A 578     -10.552 -21.719 -11.785  1.00 98.29      A    O  
ATOM   4547  CB  ILE A 578     -12.233 -22.237 -14.292  1.00 98.56      A    C  
ATOM   4548  CG1 ILE A 578     -13.332 -21.824 -15.310  1.00 97.84      A    C  
ATOM   4549  CG2 ILE A 578     -11.910 -23.736 -14.414  1.00 97.89      A    C  
ATOM   4550  CD1 ILE A 578     -12.875 -21.849 -16.764  1.00 95.82      A    C  
ATOM   4551  N   ILE A 579     -11.916 -23.290 -10.976  1.00 98.46      A    N  
ATOM   4552  CA  ILE A 579     -10.971 -23.797  -9.976  1.00 98.45      A    C  
ATOM   4553  C   ILE A 579     -10.455 -25.144 -10.466  1.00 98.38      A    C  
ATOM   4554  O   ILE A 579     -11.258 -26.001 -10.828  1.00 97.98      A    O  
ATOM   4555  CB  ILE A 579     -11.607 -23.892  -8.574  1.00 98.20      A    C  
ATOM   4556  CG1 ILE A 579     -12.302 -22.561  -8.181  1.00 97.46      A    C  
ATOM   4557  CG2 ILE A 579     -10.523 -24.274  -7.551  1.00 97.51      A    C  
ATOM   4558  CD1 ILE A 579     -13.017 -22.604  -6.831  1.00 96.37      A    C  
ATOM   4559  N   VAL A 580      -9.149 -25.340 -10.482  1.00 98.24      A    N  
ATOM   4560  CA  VAL A 580      -8.498 -26.588 -10.849  1.00 98.18      A    C  
ATOM   4561  C   VAL A 580      -7.752 -27.108  -9.628  1.00 97.72      A    C  
ATOM   4562  O   VAL A 580      -6.947 -26.382  -9.034  1.00 96.72      A    O  
ATOM   4563  CB  VAL A 580      -7.555 -26.425 -12.053  1.00 98.11      A    C  
ATOM   4564  CG1 VAL A 580      -7.096 -27.781 -12.577  1.00 97.02      A    C  
ATOM   4565  CG2 VAL A 580      -8.238 -25.686 -13.213  1.00 97.19      A    C  
ATOM   4566  N   GLY A 581      -8.042 -28.336  -9.199  1.00 97.09      A    N  
ATOM   4567  CA  GLY A 581      -7.430 -28.892  -8.004  1.00 96.63      A    C  
ATOM   4568  C   GLY A 581      -7.875 -30.311  -7.681  1.00 96.79      A    C  
ATOM   4569  O   GLY A 581      -8.717 -30.904  -8.360  1.00 95.91      A    O  
ATOM   4570  N   ASN A 582      -7.311 -30.865  -6.608  1.00 95.72      A    N  
ATOM   4571  CA  ASN A 582      -7.627 -32.196  -6.099  1.00 95.36      A    C  
ATOM   4572  C   ASN A 582      -8.587 -32.102  -4.891  1.00 95.26      A    C  
ATOM   4573  O   ASN A 582      -8.165 -31.692  -3.812  1.00 94.59      A    O  
ATOM   4574  CB  ASN A 582      -6.313 -32.921  -5.766  1.00 94.53      A    C  
ATOM   4575  CG  ASN A 582      -6.541 -34.369  -5.373  1.00 93.58      A    C  
ATOM   4576  ND2 ASN A 582      -5.638 -35.250  -5.747  1.00 87.63      A    N  
ATOM   4577  OD1 ASN A 582      -7.517 -34.745  -4.746  1.00 89.24      A    O  
ATOM   4578  N   PRO A 583      -9.855 -32.514  -5.027  1.00 95.29      A    N  
ATOM   4579  CA  PRO A 583     -10.819 -32.428  -3.938  1.00 95.14      A    C  
ATOM   4580  C   PRO A 583     -10.423 -33.209  -2.686  1.00 94.51      A    C  
ATOM   4581  O   PRO A 583     -10.677 -32.729  -1.591  1.00 93.44      A    O  
ATOM   4582  CB  PRO A 583     -12.138 -32.958  -4.507  1.00 95.12      A    C  
ATOM   4583  CG  PRO A 583     -12.001 -32.694  -5.996  1.00 94.31      A    C  
ATOM   4584  CD  PRO A 583     -10.518 -32.934  -6.249  1.00 95.66      A    C  
ATOM   4585  N   LYS A 584      -9.760 -34.378  -2.830  1.00 93.74      A    N  
ATOM   4586  CA  LYS A 584      -9.358 -35.186  -1.674  1.00 92.84      A    C  
ATOM   4587  C   LYS A 584      -8.320 -34.480  -0.800  1.00 92.35      A    C  
ATOM   4588  O   LYS A 584      -8.411 -34.536   0.422  1.00 90.15      A    O  
ATOM   4589  CB  LYS A 584      -8.795 -36.538  -2.127  1.00 91.92      A    C  
ATOM   4590  CG  LYS A 584      -9.853 -37.453  -2.763  1.00 85.55      A    C  
ATOM   4591  CD  LYS A 584      -9.203 -38.806  -3.055  1.00 77.15      A    C  
ATOM   4592  CE  LYS A 584     -10.223 -39.797  -3.609  1.00 68.30      A    C  
ATOM   4593  NZ  LYS A 584      -9.603 -41.124  -3.795  1.00 59.68      A    N1+
ATOM   4594  N   ALA A 585      -7.365 -33.791  -1.427  1.00 92.22      A    N  
ATOM   4595  CA  ALA A 585      -6.363 -33.023  -0.693  1.00 91.50      A    C  
ATOM   4596  C   ALA A 585      -6.967 -31.752  -0.057  1.00 91.34      A    C  
ATOM   4597  O   ALA A 585      -6.687 -31.439   1.104  1.00 89.77      A    O  
ATOM   4598  CB  ALA A 585      -5.230 -32.676  -1.658  1.00 90.75      A    C  
ATOM   4599  N   LEU A 586      -7.814 -31.050  -0.801  1.00 92.66      A    N  
ATOM   4600  CA  LEU A 586      -8.381 -29.775  -0.371  1.00 92.72      A    C  
ATOM   4601  C   LEU A 586      -9.482 -29.935   0.696  1.00 92.21      A    C  
ATOM   4602  O   LEU A 586      -9.551 -29.129   1.621  1.00 91.37      A    O  
ATOM   4603  CB  LEU A 586      -8.912 -29.016  -1.597  1.00 93.32      A    C  
ATOM   4604  CG  LEU A 586      -7.833 -28.599  -2.617  1.00 93.02      A    C  
ATOM   4605  CD1 LEU A 586      -8.503 -28.031  -3.869  1.00 91.99      A    C  
ATOM   4606  CD2 LEU A 586      -6.885 -27.539  -2.063  1.00 91.55      A    C  
ATOM   4607  N   SER A 587     -10.302 -30.984   0.619  1.00 92.50      A    N  
ATOM   4608  CA  SER A 587     -11.452 -31.213   1.520  1.00 92.33      A    C  
ATOM   4609  C   SER A 587     -11.063 -31.387   2.983  1.00 91.90      A    C  
ATOM   4610  O   SER A 587     -11.904 -31.189   3.859  1.00 90.87      A    O  
ATOM   4611  CB  SER A 587     -12.253 -32.435   1.074  1.00 92.06      A    C  
ATOM   4612  OG  SER A 587     -11.465 -33.610   1.153  1.00 88.15      A    O  
ATOM   4613  N   LYS A 588      -9.795 -31.686   3.277  1.00 90.25      A    N  
ATOM   4614  CA  LYS A 588      -9.277 -31.748   4.649  1.00 89.02      A    C  
ATOM   4615  C   LYS A 588      -9.276 -30.388   5.343  1.00 88.96      A    C  
ATOM   4616  O   LYS A 588      -9.313 -30.326   6.573  1.00 86.45      A    O  
ATOM   4617  CB  LYS A 588      -7.850 -32.322   4.635  1.00 87.71      A    C  
ATOM   4618  CG  LYS A 588      -7.862 -33.762   4.113  1.00 84.09      A    C  
ATOM   4619  CD  LYS A 588      -6.509 -34.445   4.340  1.00 75.72      A    C  
ATOM   4620  CE  LYS A 588      -6.673 -35.889   3.885  1.00 69.53      A    C  
ATOM   4621  NZ  LYS A 588      -5.553 -36.742   4.334  1.00 62.07      A    N1+
ATOM   4622  N   GLN A 589      -9.247 -29.312   4.570  1.00 90.04      A    N  
ATOM   4623  CA  GLN A 589      -9.366 -27.966   5.108  1.00 90.23      A    C  
ATOM   4624  C   GLN A 589     -10.852 -27.570   5.160  1.00 91.39      A    C  
ATOM   4625  O   GLN A 589     -11.522 -27.604   4.126  1.00 91.55      A    O  
ATOM   4626  CB  GLN A 589      -8.488 -27.019   4.276  1.00 89.44      A    C  
ATOM   4627  CG  GLN A 589      -8.113 -25.721   5.016  1.00 84.00      A    C  
ATOM   4628  CD  GLN A 589      -9.211 -24.671   5.047  1.00 80.70      A    C  
ATOM   4629  NE2 GLN A 589      -9.021 -23.594   5.793  1.00 69.46      A    N  
ATOM   4630  OE1 GLN A 589     -10.244 -24.752   4.419  1.00 72.08      A    O  
ATOM   4631  N   PRO A 590     -11.400 -27.162   6.320  1.00 91.14      A    N  
ATOM   4632  CA  PRO A 590     -12.848 -26.949   6.486  1.00 91.68      A    C  
ATOM   4633  C   PRO A 590     -13.462 -25.953   5.496  1.00 92.95      A    C  
ATOM   4634  O   PRO A 590     -14.579 -26.158   5.013  1.00 92.92      A    O  
ATOM   4635  CB  PRO A 590     -13.017 -26.460   7.928  1.00 90.20      A    C  
ATOM   4636  CG  PRO A 590     -11.835 -27.092   8.661  1.00 87.78      A    C  
ATOM   4637  CD  PRO A 590     -10.726 -27.067   7.610  1.00 90.20      A    C  
ATOM   4638  N   LEU A 591     -12.744 -24.872   5.163  1.00 92.81      A    N  
ATOM   4639  CA  LEU A 591     -13.226 -23.849   4.236  1.00 93.44      A    C  
ATOM   4640  C   LEU A 591     -13.314 -24.381   2.797  1.00 94.34      A    C  
ATOM   4641  O   LEU A 591     -14.301 -24.149   2.101  1.00 94.24      A    O  
ATOM   4642  CB  LEU A 591     -12.297 -22.642   4.338  1.00 92.73      A    C  
ATOM   4643  CG  LEU A 591     -12.687 -21.466   3.427  1.00 89.13      A    C  
ATOM   4644  CD1 LEU A 591     -14.063 -20.897   3.781  1.00 86.83      A    C  
ATOM   4645  CD2 LEU A 591     -11.641 -20.368   3.594  1.00 86.78      A    C  
ATOM   4646  N   TRP A 592     -12.311 -25.147   2.364  1.00 94.14      A    N  
ATOM   4647  CA  TRP A 592     -12.322 -25.837   1.076  1.00 94.68      A    C  
ATOM   4648  C   TRP A 592     -13.366 -26.943   1.031  1.00 95.16      A    C  
ATOM   4649  O   TRP A 592     -14.015 -27.114  -0.000  1.00 94.95      A    O  
ATOM   4650  CB  TRP A 592     -10.929 -26.381   0.771  1.00 94.62      A    C  
ATOM   4651  CG  TRP A 592      -9.994 -25.340   0.257  1.00 94.29      A    C  
ATOM   4652  CD1 TRP A 592      -9.097 -24.646   0.988  1.00 93.17      A    C  
ATOM   4653  CD2 TRP A 592      -9.881 -24.851  -1.111  1.00 93.98      A    C  
ATOM   4654  CE2 TRP A 592      -8.886 -23.842  -1.133  1.00 93.50      A    C  
ATOM   4655  CE3 TRP A 592     -10.535 -25.163  -2.328  1.00 93.51      A    C  
ATOM   4656  NE1 TRP A 592      -8.427 -23.742   0.159  1.00 92.97      A    N  
ATOM   4657  CZ2 TRP A 592      -8.537 -23.159  -2.321  1.00 92.88      A    C  
ATOM   4658  CZ3 TRP A 592     -10.187 -24.483  -3.511  1.00 92.79      A    C  
ATOM   4659  CH2 TRP A 592      -9.205 -23.494  -3.499  1.00 92.59      A    C  
ATOM   4660  N   ASN A 593     -13.616 -27.648   2.143  1.00 94.32      A    N  
ATOM   4661  CA  ASN A 593     -14.698 -28.623   2.248  1.00 94.78      A    C  
ATOM   4662  C   ASN A 593     -16.066 -27.955   1.995  1.00 95.38      A    C  
ATOM   4663  O   ASN A 593     -16.842 -28.433   1.163  1.00 95.40      A    O  
ATOM   4664  CB  ASN A 593     -14.623 -29.311   3.615  1.00 94.32      A    C  
ATOM   4665  CG  ASN A 593     -15.547 -30.515   3.669  1.00 93.55      A    C  
ATOM   4666  ND2 ASN A 593     -14.999 -31.709   3.596  1.00 85.29      A    N  
ATOM   4667  OD1 ASN A 593     -16.753 -30.393   3.742  1.00 86.56      A    O  
ATOM   4668  N   HIS A 594     -16.333 -26.804   2.617  1.00 95.83      A    N  
ATOM   4669  CA  HIS A 594     -17.537 -26.025   2.341  1.00 96.12      A    C  
ATOM   4670  C   HIS A 594     -17.625 -25.572   0.875  1.00 96.76      A    C  
ATOM   4671  O   HIS A 594     -18.694 -25.656   0.280  1.00 96.53      A    O  
ATOM   4672  CB  HIS A 594     -17.591 -24.789   3.256  1.00 95.70      A    C  
ATOM   4673  CG  HIS A 594     -17.877 -25.093   4.698  1.00 91.05      A    C  
ATOM   4674  CD2 HIS A 594     -18.729 -26.044   5.213  1.00 76.46      A    C  
ATOM   4675  ND1 HIS A 594     -17.375 -24.400   5.788  1.00 76.07      A    N  
ATOM   4676  CE1 HIS A 594     -17.894 -24.920   6.908  1.00 79.55      A    C  
ATOM   4677  NE2 HIS A 594     -18.718 -25.922   6.594  1.00 82.19      A    N  
ATOM   4678  N   LEU A 595     -16.520 -25.135   0.272  1.00 96.68      A    N  
ATOM   4679  CA  LEU A 595     -16.491 -24.740  -1.132  1.00 97.04      A    C  
ATOM   4680  C   LEU A 595     -16.819 -25.925  -2.050  1.00 97.22      A    C  
ATOM   4681  O   LEU A 595     -17.673 -25.798  -2.927  1.00 97.05      A    O  
ATOM   4682  CB  LEU A 595     -15.137 -24.082  -1.458  1.00 96.75      A    C  
ATOM   4683  CG  LEU A 595     -15.033 -23.547  -2.903  1.00 95.31      A    C  
ATOM   4684  CD1 LEU A 595     -14.070 -22.370  -2.955  1.00 89.87      A    C  
ATOM   4685  CD2 LEU A 595     -14.491 -24.602  -3.881  1.00 89.66      A    C  
ATOM   4686  N   LEU A 596     -16.184 -27.073  -1.841  1.00 97.00      A    N  
ATOM   4687  CA  LEU A 596     -16.396 -28.278  -2.641  1.00 96.99      A    C  
ATOM   4688  C   LEU A 596     -17.838 -28.791  -2.515  1.00 97.17      A    C  
ATOM   4689  O   LEU A 596     -18.463 -29.099  -3.535  1.00 96.72      A    O  
ATOM   4690  CB  LEU A 596     -15.398 -29.354  -2.202  1.00 96.49      A    C  
ATOM   4691  CG  LEU A 596     -13.938 -29.070  -2.618  1.00 95.51      A    C  
ATOM   4692  CD1 LEU A 596     -13.010 -30.020  -1.876  1.00 94.23      A    C  
ATOM   4693  CD2 LEU A 596     -13.728 -29.267  -4.116  1.00 93.83      A    C  
ATOM   4694  N   ASN A 597     -18.396 -28.806  -1.308  1.00 96.90      A    N  
ATOM   4695  CA  ASN A 597     -19.790 -29.178  -1.086  1.00 96.85      A    C  
ATOM   4696  C   ASN A 597     -20.753 -28.202  -1.765  1.00 97.02      A    C  
ATOM   4697  O   ASN A 597     -21.684 -28.639  -2.434  1.00 96.57      A    O  
ATOM   4698  CB  ASN A 597     -20.060 -29.285   0.424  1.00 96.22      A    C  
ATOM   4699  CG  ASN A 597     -19.503 -30.579   1.002  1.00 94.27      A    C  
ATOM   4700  ND2 ASN A 597     -18.846 -30.511   2.128  1.00 86.55      A    N  
ATOM   4701  OD1 ASN A 597     -19.660 -31.646   0.441  1.00 87.88      A    O  
ATOM   4702  N   TYR A 598     -20.477 -26.893  -1.694  1.00 97.20      A    N  
ATOM   4703  CA  TYR A 598     -21.279 -25.895  -2.392  1.00 97.50      A    C  
ATOM   4704  C   TYR A 598     -21.243 -26.083  -3.907  1.00 97.65      A    C  
ATOM   4705  O   TYR A 598     -22.290 -26.107  -4.556  1.00 97.40      A    O  
ATOM   4706  CB  TYR A 598     -20.815 -24.486  -2.001  1.00 97.74      A    C  
ATOM   4707  CG  TYR A 598     -21.585 -23.393  -2.706  1.00 97.80      A    C  
ATOM   4708  CD1 TYR A 598     -21.020 -22.684  -3.786  1.00 96.71      A    C  
ATOM   4709  CD2 TYR A 598     -22.906 -23.106  -2.303  1.00 96.91      A    C  
ATOM   4710  CE1 TYR A 598     -21.764 -21.695  -4.459  1.00 96.35      A    C  
ATOM   4711  CE2 TYR A 598     -23.656 -22.122  -2.966  1.00 96.48      A    C  
ATOM   4712  CZ  TYR A 598     -23.085 -21.425  -4.046  1.00 96.89      A    C  
ATOM   4713  OH  TYR A 598     -23.831 -20.478  -4.706  1.00 95.91      A    O  
ATOM   4714  N   TYR A 599     -20.066 -26.292  -4.500  1.00 97.61      A    N  
ATOM   4715  CA  TYR A 599     -19.934 -26.529  -5.942  1.00 97.91      A    C  
ATOM   4716  C   TYR A 599     -20.629 -27.829  -6.372  1.00 97.78      A    C  
ATOM   4717  O   TYR A 599     -21.269 -27.854  -7.419  1.00 97.14      A    O  
ATOM   4718  CB  TYR A 599     -18.451 -26.517  -6.351  1.00 98.08      A    C  
ATOM   4719  CG  TYR A 599     -17.894 -25.138  -6.659  1.00 97.99      A    C  
ATOM   4720  CD1 TYR A 599     -17.344 -24.864  -7.926  1.00 96.61      A    C  
ATOM   4721  CD2 TYR A 599     -17.920 -24.107  -5.695  1.00 96.42      A    C  
ATOM   4722  CE1 TYR A 599     -16.819 -23.596  -8.222  1.00 95.74      A    C  
ATOM   4723  CE2 TYR A 599     -17.413 -22.833  -5.984  1.00 96.01      A    C  
ATOM   4724  CZ  TYR A 599     -16.860 -22.570  -7.250  1.00 96.83      A    C  
ATOM   4725  OH  TYR A 599     -16.362 -21.326  -7.533  1.00 95.73      A    O  
ATOM   4726  N   LYS A 600     -20.572 -28.878  -5.532  1.00 97.26      A    N  
ATOM   4727  CA  LYS A 600     -21.288 -30.140  -5.756  1.00 96.95      A    C  
ATOM   4728  C   LYS A 600     -22.803 -29.943  -5.706  1.00 96.97      A    C  
ATOM   4729  O   LYS A 600     -23.503 -30.409  -6.604  1.00 96.20      A    O  
ATOM   4730  CB  LYS A 600     -20.797 -31.169  -4.724  1.00 96.19      A    C  
ATOM   4731  CG  LYS A 600     -21.310 -32.580  -5.025  1.00 90.86      A    C  
ATOM   4732  CD  LYS A 600     -20.670 -33.590  -4.054  1.00 86.47      A    C  
ATOM   4733  CE  LYS A 600     -21.093 -35.018  -4.405  1.00 77.80      A    C  
ATOM   4734  NZ  LYS A 600     -20.359 -36.012  -3.588  1.00 70.19      A    N1+
ATOM   4735  N   GLU A 601     -23.309 -29.205  -4.721  1.00 96.93      A    N  
ATOM   4736  CA  GLU A 601     -24.736 -28.884  -4.581  1.00 96.68      A    C  
ATOM   4737  C   GLU A 601     -25.244 -28.042  -5.762  1.00 96.75      A    C  
ATOM   4738  O   GLU A 601     -26.349 -28.254  -6.265  1.00 95.87      A    O  
ATOM   4739  CB  GLU A 601     -24.934 -28.161  -3.244  1.00 95.58      A    C  
ATOM   4740  CG  GLU A 601     -26.410 -28.021  -2.858  1.00 83.64      A    C  
ATOM   4741  CD  GLU A 601     -26.611 -27.294  -1.524  1.00 78.93      A    C  
ATOM   4742  OE1 GLU A 601     -27.722 -27.453  -0.952  1.00 72.40      A    O  
ATOM   4743  OE2 GLU A 601     -25.699 -26.562  -1.088  1.00 73.66      A    O1-
ATOM   4744  N   GLN A 602     -24.410 -27.129  -6.276  1.00 97.33      A    N  
ATOM   4745  CA  GLN A 602     -24.699 -26.335  -7.468  1.00 97.53      A    C  
ATOM   4746  C   GLN A 602     -24.514 -27.115  -8.785  1.00 97.51      A    C  
ATOM   4747  O   GLN A 602     -24.752 -26.536  -9.847  1.00 96.64      A    O  
ATOM   4748  CB  GLN A 602     -23.867 -25.043  -7.463  1.00 97.40      A    C  
ATOM   4749  CG  GLN A 602     -24.180 -24.091  -6.282  1.00 96.28      A    C  
ATOM   4750  CD  GLN A 602     -25.659 -23.765  -6.142  1.00 95.96      A    C  
ATOM   4751  NE2 GLN A 602     -26.223 -23.913  -4.963  1.00 86.09      A    N  
ATOM   4752  OE1 GLN A 602     -26.340 -23.394  -7.092  1.00 87.92      A    O  
ATOM   4753  N   LYS A 603     -24.113 -28.383  -8.741  1.00 97.19      A    N  
ATOM   4754  CA  LYS A 603     -23.827 -29.258  -9.900  1.00 97.24      A    C  
ATOM   4755  C   LYS A 603     -22.715 -28.729 -10.818  1.00 97.50      A    C  
ATOM   4756  O   LYS A 603     -22.747 -28.911 -12.038  1.00 96.53      A    O  
ATOM   4757  CB  LYS A 603     -25.107 -29.593 -10.671  1.00 96.84      A    C  
ATOM   4758  CG  LYS A 603     -26.200 -30.186  -9.780  1.00 94.98      A    C  
ATOM   4759  CD  LYS A 603     -27.381 -30.611 -10.655  1.00 88.89      A    C  
ATOM   4760  CE  LYS A 603     -28.429 -31.282  -9.781  1.00 82.25      A    C  
ATOM   4761  NZ  LYS A 603     -29.514 -31.853 -10.606  1.00 71.02      A    N1+
ATOM   4762  N   VAL A 604     -21.715 -28.065 -10.234  1.00 97.71      A    N  
ATOM   4763  CA  VAL A 604     -20.562 -27.484 -10.936  1.00 98.08      A    C  
ATOM   4764  C   VAL A 604     -19.225 -28.066 -10.463  1.00 98.12      A    C  
ATOM   4765  O   VAL A 604     -18.169 -27.559 -10.823  1.00 97.72      A    O  
ATOM   4766  CB  VAL A 604     -20.580 -25.942 -10.921  1.00 97.72      A    C  
ATOM   4767  CG1 VAL A 604     -21.810 -25.386 -11.653  1.00 96.35      A    C  
ATOM   4768  CG2 VAL A 604     -20.557 -25.376  -9.500  1.00 95.88      A    C  
ATOM   4769  N   LEU A 605     -19.235 -29.129  -9.668  1.00 98.01      A    N  
ATOM   4770  CA  LEU A 605     -18.063 -29.967  -9.431  1.00 98.03      A    C  
ATOM   4771  C   LEU A 605     -17.991 -30.993 -10.570  1.00 98.03      A    C  
ATOM   4772  O   LEU A 605     -18.838 -31.892 -10.637  1.00 97.29      A    O  
ATOM   4773  CB  LEU A 605     -18.162 -30.630  -8.048  1.00 97.58      A    C  
ATOM   4774  CG  LEU A 605     -16.933 -31.492  -7.691  1.00 96.30      A    C  
ATOM   4775  CD1 LEU A 605     -15.725 -30.632  -7.348  1.00 93.00      A    C  
ATOM   4776  CD2 LEU A 605     -17.237 -32.358  -6.469  1.00 92.45      A    C  
ATOM   4777  N   VAL A 606     -17.025 -30.836 -11.476  1.00 98.03      A    N  
ATOM   4778  CA  VAL A 606     -16.992 -31.565 -12.744  1.00 98.06      A    C  
ATOM   4779  C   VAL A 606     -15.649 -32.247 -13.006  1.00 97.90      A    C  
ATOM   4780  O   VAL A 606     -14.602 -31.842 -12.497  1.00 97.30      A    O  
ATOM   4781  CB  VAL A 606     -17.385 -30.681 -13.942  1.00 97.58      A    C  
ATOM   4782  CG1 VAL A 606     -18.819 -30.161 -13.813  1.00 95.45      A    C  
ATOM   4783  CG2 VAL A 606     -16.443 -29.489 -14.133  1.00 95.16      A    C  
ATOM   4784  N   GLU A 607     -15.677 -33.279 -13.845  1.00 97.59      A    N  
ATOM   4785  CA  GLU A 607     -14.515 -34.057 -14.249  1.00 97.03      A    C  
ATOM   4786  C   GLU A 607     -14.636 -34.541 -15.703  1.00 97.18      A    C  
ATOM   4787  O   GLU A 607     -15.646 -34.323 -16.384  1.00 95.04      A    O  
ATOM   4788  CB  GLU A 607     -14.299 -35.227 -13.272  1.00 94.30      A    C  
ATOM   4789  CG  GLU A 607     -15.459 -36.231 -13.258  1.00 89.50      A    C  
ATOM   4790  CD  GLU A 607     -15.195 -37.454 -12.357  1.00 91.47      A    C  
ATOM   4791  OE1 GLU A 607     -15.703 -38.539 -12.719  1.00 84.75      A    O  
ATOM   4792  OE2 GLU A 607     -14.503 -37.295 -11.324  1.00 86.79      A    O1-
ATOM   4793  N   GLY A 608     -13.601 -35.231 -16.184  1.00 95.88      A    N  
ATOM   4794  CA  GLY A 608     -13.537 -35.779 -17.530  1.00 95.47      A    C  
ATOM   4795  C   GLY A 608     -12.920 -34.813 -18.546  1.00 96.22      A    C  
ATOM   4796  O   GLY A 608     -12.310 -33.812 -18.172  1.00 94.37      A    O  
ATOM   4797  N   PRO A 609     -13.029 -35.104 -19.853  1.00 96.14      A    N  
ATOM   4798  CA  PRO A 609     -12.488 -34.234 -20.892  1.00 95.75      A    C  
ATOM   4799  C   PRO A 609     -13.214 -32.885 -20.920  1.00 95.89      A    C  
ATOM   4800  O   PRO A 609     -14.434 -32.833 -20.837  1.00 94.08      A    O  
ATOM   4801  CB  PRO A 609     -12.676 -34.998 -22.207  1.00 94.45      A    C  
ATOM   4802  CG  PRO A 609     -12.903 -36.447 -21.782  1.00 91.77      A    C  
ATOM   4803  CD  PRO A 609     -13.599 -36.303 -20.429  1.00 95.14      A    C  
ATOM   4804  N   LEU A 610     -12.486 -31.783 -21.173  1.00 94.76      A    N  
ATOM   4805  CA  LEU A 610     -13.071 -30.432 -21.246  1.00 94.67      A    C  
ATOM   4806  C   LEU A 610     -14.193 -30.284 -22.295  1.00 94.42      A    C  
ATOM   4807  O   LEU A 610     -15.034 -29.396 -22.174  1.00 92.25      A    O  
ATOM   4808  CB  LEU A 610     -11.972 -29.398 -21.551  1.00 93.73      A    C  
ATOM   4809  CG  LEU A 610     -10.979 -29.145 -20.403  1.00 92.61      A    C  
ATOM   4810  CD1 LEU A 610      -9.910 -28.163 -20.893  1.00 89.94      A    C  
ATOM   4811  CD2 LEU A 610     -11.662 -28.536 -19.178  1.00 89.29      A    C  
ATOM   4812  N   ASN A 611     -14.207 -31.131 -23.319  1.00 93.93      A    N  
ATOM   4813  CA  ASN A 611     -15.244 -31.134 -24.354  1.00 93.05      A    C  
ATOM   4814  C   ASN A 611     -16.479 -31.962 -23.969  1.00 93.86      A    C  
ATOM   4815  O   ASN A 611     -17.486 -31.870 -24.656  1.00 89.79      A    O  
ATOM   4816  CB  ASN A 611     -14.627 -31.619 -25.674  1.00 90.10      A    C  
ATOM   4817  CG  ASN A 611     -13.556 -30.684 -26.218  1.00 81.95      A    C  
ATOM   4818  ND2 ASN A 611     -12.796 -31.148 -27.193  1.00 70.64      A    N  
ATOM   4819  OD1 ASN A 611     -13.384 -29.560 -25.791  1.00 70.62      A    O  
ATOM   4820  N   ASN A 612     -16.388 -32.746 -22.906  1.00 93.62      A    N  
ATOM   4821  CA  ASN A 612     -17.472 -33.589 -22.414  1.00 94.09      A    C  
ATOM   4822  C   ASN A 612     -17.416 -33.670 -20.882  1.00 94.70      A    C  
ATOM   4823  O   ASN A 612     -17.187 -34.735 -20.297  1.00 92.06      A    O  
ATOM   4824  CB  ASN A 612     -17.385 -34.963 -23.113  1.00 92.03      A    C  
ATOM   4825  CG  ASN A 612     -18.641 -35.784 -22.892  1.00 87.73      A    C  
ATOM   4826  ND2 ASN A 612     -18.558 -37.084 -23.045  1.00 77.86      A    N  
ATOM   4827  OD1 ASN A 612     -19.710 -35.289 -22.622  1.00 79.49      A    O  
ATOM   4828  N   LEU A 613     -17.541 -32.501 -20.249  1.00 95.25      A    N  
ATOM   4829  CA  LEU A 613     -17.545 -32.390 -18.800  1.00 95.65      A    C  
ATOM   4830  C   LEU A 613     -18.784 -33.064 -18.221  1.00 95.64      A    C  
ATOM   4831  O   LEU A 613     -19.904 -32.843 -18.685  1.00 93.68      A    O  
ATOM   4832  CB  LEU A 613     -17.484 -30.915 -18.378  1.00 95.04      A    C  
ATOM   4833  CG  LEU A 613     -16.131 -30.232 -18.649  1.00 94.67      A    C  
ATOM   4834  CD1 LEU A 613     -16.234 -28.737 -18.348  1.00 92.68      A    C  
ATOM   4835  CD2 LEU A 613     -15.020 -30.813 -17.776  1.00 92.69      A    C  
ATOM   4836  N   ARG A 614     -18.585 -33.837 -17.173  1.00 96.25      A    N  
ATOM   4837  CA  ARG A 614     -19.642 -34.491 -16.410  1.00 96.09      A    C  
ATOM   4838  C   ARG A 614     -19.536 -34.123 -14.935  1.00 96.59      A    C  
ATOM   4839  O   ARG A 614     -18.455 -33.793 -14.451  1.00 95.32      A    O  
ATOM   4840  CB  ARG A 614     -19.594 -36.006 -16.649  1.00 93.96      A    C  
ATOM   4841  CG  ARG A 614     -18.294 -36.651 -16.130  1.00 86.41      A    C  
ATOM   4842  CD  ARG A 614     -18.238 -38.131 -16.458  1.00 84.63      A    C  
ATOM   4843  NE  ARG A 614     -17.080 -38.756 -15.815  1.00 73.97      A    N  
ATOM   4844  CZ  ARG A 614     -16.533 -39.932 -16.086  1.00 67.28      A    C  
ATOM   4845  NH1 ARG A 614     -17.002 -40.695 -17.038  1.00 60.05      A    N1+
ATOM   4846  NH2 ARG A 614     -15.524 -40.331 -15.386  1.00 58.58      A    N  
ATOM   4847  N   GLU A 615     -20.652 -34.210 -14.220  1.00 96.32      A    N  
ATOM   4848  CA  GLU A 615     -20.650 -34.027 -12.774  1.00 96.15      A    C  
ATOM   4849  C   GLU A 615     -19.780 -35.099 -12.102  1.00 95.88      A    C  
ATOM   4850  O   GLU A 615     -19.856 -36.285 -12.437  1.00 93.64      A    O  
ATOM   4851  CB  GLU A 615     -22.105 -34.034 -12.261  1.00 94.98      A    C  
ATOM   4852  CG  GLU A 615     -22.219 -33.558 -10.815  1.00 86.80      A    C  
ATOM   4853  CD  GLU A 615     -23.677 -33.438 -10.318  1.00 86.81      A    C  
ATOM   4854  OE1 GLU A 615     -23.864 -33.154  -9.110  1.00 79.25      A    O  
ATOM   4855  OE2 GLU A 615     -24.623 -33.600 -11.122  1.00 82.54      A    O1-
ATOM   4856  N   SER A 616     -18.918 -34.683 -11.185  1.00 95.16      A    N  
ATOM   4857  CA  SER A 616     -18.071 -35.605 -10.438  1.00 94.29      A    C  
ATOM   4858  C   SER A 616     -18.861 -36.246  -9.301  1.00 93.26      A    C  
ATOM   4859  O   SER A 616     -19.412 -35.569  -8.436  1.00 90.14      A    O  
ATOM   4860  CB  SER A 616     -16.828 -34.905  -9.894  1.00 93.08      A    C  
ATOM   4861  OG  SER A 616     -15.995 -35.860  -9.261  1.00 88.53      A    O  
ATOM   4862  N   LEU A 617     -18.840 -37.577  -9.266  1.00 91.67      A    N  
ATOM   4863  CA  LEU A 617     -19.399 -38.373  -8.176  1.00 90.28      A    C  
ATOM   4864  C   LEU A 617     -18.394 -38.576  -7.034  1.00 89.23      A    C  
ATOM   4865  O   LEU A 617     -18.659 -39.357  -6.111  1.00 83.36      A    O  
ATOM   4866  CB  LEU A 617     -19.912 -39.708  -8.737  1.00 87.48      A    C  
ATOM   4867  CG  LEU A 617     -21.024 -39.567  -9.798  1.00 83.75      A    C  
ATOM   4868  CD1 LEU A 617     -21.401 -40.965 -10.306  1.00 77.44      A    C  
ATOM   4869  CD2 LEU A 617     -22.279 -38.905  -9.236  1.00 77.93      A    C  
ATOM   4870  N   MET A 618     -17.242 -37.898  -7.072  1.00 88.42      A    N  
ATOM   4871  CA  MET A 618     -16.207 -38.036  -6.053  1.00 86.88      A    C  
ATOM   4872  C   MET A 618     -16.781 -37.749  -4.658  1.00 86.41      A    C  
ATOM   4873  O   MET A 618     -17.425 -36.726  -4.411  1.00 82.48      A    O  
ATOM   4874  CB  MET A 618     -15.016 -37.119  -6.387  1.00 82.54      A    C  
ATOM   4875  CG  MET A 618     -13.855 -37.332  -5.413  1.00 79.14      A    C  
ATOM   4876  SD  MET A 618     -12.352 -36.380  -5.799  1.00 77.64      A    S  
ATOM   4877  CE  MET A 618     -11.737 -37.299  -7.223  1.00 69.62      A    C  
ATOM   4878  N   GLN A 619     -16.531 -38.676  -3.745  1.00 86.50      A    N  
ATOM   4879  CA  GLN A 619     -16.808 -38.485  -2.330  1.00 85.51      A    C  
ATOM   4880  C   GLN A 619     -15.554 -37.946  -1.655  1.00 84.49      A    C  
ATOM   4881  O   GLN A 619     -14.438 -38.425  -1.900  1.00 77.69      A    O  
ATOM   4882  CB  GLN A 619     -17.319 -39.766  -1.684  1.00 81.29      A    C  
ATOM   4883  CG  GLN A 619     -18.694 -40.188  -2.249  1.00 73.66      A    C  
ATOM   4884  CD  GLN A 619     -19.338 -41.326  -1.469  1.00 67.08      A    C  
ATOM   4885  NE2 GLN A 619     -20.555 -41.700  -1.803  1.00 58.76      A    N  
ATOM   4886  OE1 GLN A 619     -18.786 -41.894  -0.544  1.00 60.58      A    O  
ATOM   4887  N   PHE A 620     -15.742 -36.945  -0.818  1.00 84.39      A    N  
ATOM   4888  CA  PHE A 620     -14.746 -36.367   0.059  1.00 82.59      A    C  
ATOM   4889  C   PHE A 620     -15.427 -36.091   1.397  1.00 79.66      A    C  
ATOM   4890  O   PHE A 620     -16.622 -35.777   1.436  1.00 70.95      A    O  
ATOM   4891  CB  PHE A 620     -14.132 -35.111  -0.589  1.00 79.79      A    C  
ATOM   4892  CG  PHE A 620     -15.125 -34.126  -1.152  1.00 86.15      A    C  
ATOM   4893  CD1 PHE A 620     -15.470 -34.160  -2.521  1.00 81.16      A    C  
ATOM   4894  CD2 PHE A 620     -15.748 -33.186  -0.322  1.00 83.45      A    C  
ATOM   4895  CE1 PHE A 620     -16.420 -33.275  -3.041  1.00 81.86      A    C  
ATOM   4896  CE2 PHE A 620     -16.707 -32.302  -0.836  1.00 82.96      A    C  
ATOM   4897  CZ  PHE A 620     -17.055 -32.346  -2.197  1.00 86.63      A    C  
ATOM   4898  N   SER A 621     -14.689 -36.301   2.473  1.00 74.81      A    N  
ATOM   4899  CA  SER A 621     -15.156 -36.180   3.852  1.00 73.17      A    C  
ATOM   4900  C   SER A 621     -14.507 -35.008   4.552  1.00 68.65      A    C  
ATOM   4901  O   SER A 621     -13.282 -34.836   4.343  1.00 60.85      A    O  
ATOM   4902  CB  SER A 621     -14.847 -37.461   4.622  1.00 63.66      A    C  
ATOM   4903  OG  SER A 621     -13.452 -37.690   4.533  1.00 57.00      A    O  
ATOM   4904  OXT SER A 621     -15.247 -34.307   5.316  1.00 54.71      A    O1-
TER   
ATOM   4905  N   LYS B   1     -58.941  -6.667  11.325  1.00 13.77      B    N  
ATOM   4906  CA  LYS B   1     -58.014  -6.338  10.229  1.00 16.62      B    C  
ATOM   4907  C   LYS B   1     -56.624  -6.170  10.852  1.00 17.05      B    C  
ATOM   4908  O   LYS B   1     -56.354  -5.133  11.434  1.00 16.36      B    O  
ATOM   4909  CB  LYS B   1     -58.455  -5.054   9.495  1.00 16.30      B    C  
ATOM   4910  CG  LYS B   1     -59.670  -5.251   8.578  1.00 15.16      B    C  
ATOM   4911  CD  LYS B   1     -60.065  -3.929   7.893  1.00 15.43      B    C  
ATOM   4912  CE  LYS B   1     -61.215  -4.120   6.880  1.00 13.46      B    C  
ATOM   4913  NZ  LYS B   1     -61.650  -2.851   6.268  1.00 13.79      B    N1+
ATOM   4914  N   GLN B   2     -55.816  -7.251  10.877  1.00 17.85      B    N  
ATOM   4915  CA  GLN B   2     -54.514  -7.256  11.546  1.00 19.50      B    C  
ATOM   4916  C   GLN B   2     -53.510  -6.457  10.706  1.00 19.61      B    C  
ATOM   4917  O   GLN B   2     -53.197  -6.849   9.591  1.00 19.50      B    O  
ATOM   4918  CB  GLN B   2     -54.048  -8.709  11.753  1.00 19.38      B    C  
ATOM   4919  CG  GLN B   2     -54.708  -9.383  12.967  1.00 17.98      B    C  
ATOM   4920  CD  GLN B   2     -54.336 -10.871  13.112  1.00 17.14      B    C  
ATOM   4921  NE2 GLN B   2     -54.452 -11.443  14.287  1.00 18.15      B    N  
ATOM   4922  OE1 GLN B   2     -53.965 -11.534  12.162  1.00 15.74      B    O  
ATOM   4923  N   GLU B   3     -53.048  -5.318  11.218  1.00 17.59      B    N  
ATOM   4924  CA  GLU B   3     -52.076  -4.473  10.525  1.00 17.74      B    C  
ATOM   4925  C   GLU B   3     -50.735  -5.208  10.404  1.00 17.71      B    C  
ATOM   4926  O   GLU B   3     -50.082  -5.543  11.392  1.00 16.72      B    O  
ATOM   4927  CB  GLU B   3     -51.902  -3.135  11.250  1.00 17.08      B    C  
ATOM   4928  CG  GLU B   3     -53.060  -2.172  10.979  1.00 15.62      B    C  
ATOM   4929  CD  GLU B   3     -52.847  -0.798  11.649  1.00 14.88      B    C  
ATOM   4930  OE1 GLU B   3     -53.295   0.204  11.050  1.00 12.58      B    O  
ATOM   4931  OE2 GLU B   3     -52.257  -0.781  12.756  1.00 15.95      B    O1-
ATOM   4932  N   LEU B   4     -50.326  -5.450   9.153  1.00 16.89      B    N  
ATOM   4933  CA  LEU B   4     -49.023  -5.984   8.767  1.00 17.77      B    C  
ATOM   4934  C   LEU B   4     -47.935  -4.966   9.144  1.00 17.52      B    C  
ATOM   4935  O   LEU B   4     -47.560  -4.117   8.336  1.00 16.25      B    O  
ATOM   4936  CB  LEU B   4     -49.040  -6.270   7.255  1.00 16.31      B    C  
ATOM   4937  CG  LEU B   4     -49.714  -7.606   6.883  1.00 15.00      B    C  
ATOM   4938  CD1 LEU B   4     -50.175  -7.583   5.421  1.00 14.82      B    C
[truncated: 57,198 more chars]
