# Supplementary material for: Structure of the Nmd4-Upf1 complex supports conservation of the nonsense-mediated mRNA decay pathway between yeast and humans
Source: PLoS Biol. 2024 Sep 27;22(9):e3002821. doi: 10.1371/journal.pbio.3002821 (PMC11463774; doi:10.1371/journal.pbio.3002821)
Supplement: S5 File — (PDB) [file pbio.3002821.s030.pdb]

ATOM      1  N   MET A   1      -6.567  -5.770  21.848  1.00 72.36      A    N  
ATOM      2  CA  MET A   1      -5.508  -5.549  22.859  1.00 81.42      A    C  
ATOM      3  C   MET A   1      -5.636  -4.110  23.351  1.00 86.33      A    C  
ATOM      4  O   MET A   1      -5.808  -3.225  22.517  1.00 83.46      A    O  
ATOM      5  CB  MET A   1      -4.138  -5.830  22.243  1.00 71.59      A    C  
ATOM      6  CG  MET A   1      -3.017  -5.963  23.277  1.00 63.01      A    C  
ATOM      7  SD  MET A   1      -1.496  -6.600  22.515  1.00 57.05      A    S  
ATOM      8  CE  MET A   1      -0.432  -6.763  23.962  1.00 48.24      A    C  
ATOM      9  N   ARG A   2      -5.648  -3.889  24.659  1.00 92.04      A    N  
ATOM     10  CA  ARG A   2      -5.768  -2.558  25.275  1.00 93.16      A    C  
ATOM     11  C   ARG A   2      -4.394  -2.096  25.764  1.00 92.91      A    C  
ATOM     12  O   ARG A   2      -3.562  -2.939  26.109  1.00 90.64      A    O  
ATOM     13  CB  ARG A   2      -6.811  -2.558  26.406  1.00 91.67      A    C  
ATOM     14  CG  ARG A   2      -8.251  -2.836  25.921  1.00 86.34      A    C  
ATOM     15  CD  ARG A   2      -9.275  -2.723  27.067  1.00 85.27      A    C  
ATOM     16  NE  ARG A   2     -10.667  -2.970  26.606  1.00 77.55      A    N  
ATOM     17  CZ  ARG A   2     -11.784  -2.716  27.292  1.00 71.44      A    C  
ATOM     18  NH1 ARG A   2     -11.769  -2.254  28.515  1.00 63.50      A    N1+
ATOM     19  NH2 ARG A   2     -12.947  -2.915  26.766  1.00 63.81      A    N  
ATOM     20  N   TYR A   3      -4.175  -0.795  25.791  1.00 93.95      A    N  
ATOM     21  CA  TYR A   3      -2.947  -0.157  26.253  1.00 94.13      A    C  
ATOM     22  C   TYR A   3      -3.316   0.871  27.325  1.00 93.48      A    C  
ATOM     23  O   TYR A   3      -4.337   1.542  27.193  1.00 91.04      A    O  
ATOM     24  CB  TYR A   3      -2.224   0.505  25.075  1.00 94.03      A    C  
ATOM     25  CG  TYR A   3      -1.915  -0.431  23.931  1.00 94.82      A    C  
ATOM     26  CD1 TYR A   3      -0.699  -1.144  23.901  1.00 92.72      A    C  
ATOM     27  CD2 TYR A   3      -2.844  -0.616  22.892  1.00 93.12      A    C  
ATOM     28  CE1 TYR A   3      -0.414  -2.029  22.849  1.00 92.37      A    C  
ATOM     29  CE2 TYR A   3      -2.572  -1.505  21.830  1.00 92.86      A    C  
ATOM     30  CZ  TYR A   3      -1.357  -2.216  21.820  1.00 93.61      A    C  
ATOM     31  OH  TYR A   3      -1.091  -3.088  20.796  1.00 92.75      A    O  
ATOM     32  N   GLU A   4      -2.505   0.986  28.368  1.00 92.09      A    N  
ATOM     33  CA  GLU A   4      -2.796   1.958  29.432  1.00 91.16      A    C  
ATOM     34  C   GLU A   4      -2.602   3.399  28.953  1.00 91.27      A    C  
ATOM     35  O   GLU A   4      -3.407   4.272  29.258  1.00 88.73      A    O  
ATOM     36  CB  GLU A   4      -1.900   1.693  30.644  1.00 88.81      A    C  
ATOM     37  CG  GLU A   4      -2.259   0.394  31.374  1.00 79.44      A    C  
ATOM     38  CD  GLU A   4      -1.339   0.143  32.583  1.00 71.27      A    C  
ATOM     39  OE1 GLU A   4      -1.352  -0.979  33.107  1.00 63.92      A    O  
ATOM     40  OE2 GLU A   4      -0.576   1.057  32.951  1.00 63.79      A    O1-
ATOM     41  N   ASP A   5      -1.541   3.640  28.196  1.00 91.75      A    N  
ATOM     42  CA  ASP A   5      -1.239   4.923  27.584  1.00 91.83      A    C  
ATOM     43  C   ASP A   5      -0.412   4.748  26.299  1.00 93.18      A    C  
ATOM     44  O   ASP A   5      -0.016   3.647  25.909  1.00 92.57      A    O  
ATOM     45  CB  ASP A   5      -0.550   5.842  28.611  1.00 88.99      A    C  
ATOM     46  CG  ASP A   5       0.782   5.308  29.137  1.00 87.06      A    C  
ATOM     47  OD1 ASP A   5       1.529   4.657  28.378  1.00 82.78      A    O  
ATOM     48  OD2 ASP A   5       1.100   5.562  30.318  1.00 81.91      A    O1-
ATOM     49  N   ALA A   6      -0.128   5.860  25.620  1.00 92.76      A    N  
ATOM     50  CA  ALA A   6       0.650   5.874  24.391  1.00 93.56      A    C  
ATOM     51  C   ALA A   6       2.146   5.569  24.599  1.00 93.89      A    C  
ATOM     52  O   ALA A   6       2.827   5.204  23.649  1.00 93.14      A    O  
ATOM     53  CB  ALA A   6       0.430   7.216  23.694  1.00 93.45      A    C  
ATOM     54  N   TYR A   7       2.663   5.656  25.837  1.00 93.08      A    N  
ATOM     55  CA  TYR A   7       4.023   5.212  26.143  1.00 92.50      A    C  
ATOM     56  C   TYR A   7       4.097   3.688  26.162  1.00 92.85      A    C  
ATOM     57  O   TYR A   7       5.011   3.109  25.583  1.00 92.18      A    O  
ATOM     58  CB  TYR A   7       4.507   5.772  27.484  1.00 91.26      A    C  
ATOM     59  CG  TYR A   7       4.794   7.248  27.476  1.00 89.46      A    C  
ATOM     60  CD1 TYR A   7       6.110   7.706  27.233  1.00 86.22      A    C  
ATOM     61  CD2 TYR A   7       3.774   8.188  27.733  1.00 86.29      A    C  
ATOM     62  CE1 TYR A   7       6.403   9.078  27.260  1.00 84.62      A    C  
ATOM     63  CE2 TYR A   7       4.055   9.564  27.753  1.00 84.09      A    C  
ATOM     64  CZ  TYR A   7       5.372   9.998  27.519  1.00 85.82      A    C  
ATOM     65  OH  TYR A   7       5.659  11.345  27.543  1.00 83.08      A    O  
ATOM     66  N   GLN A   8       3.121   3.001  26.746  1.00 92.63      A    N  
ATOM     67  CA  GLN A   8       3.029   1.554  26.652  1.00 92.76      A    C  
ATOM     68  C   GLN A   8       2.852   1.106  25.195  1.00 93.23      A    C  
ATOM     69  O   GLN A   8       3.505   0.157  24.760  1.00 93.19      A    O  
ATOM     70  CB  GLN A   8       1.872   1.033  27.515  1.00 91.91      A    C  
ATOM     71  CG  GLN A   8       1.902  -0.491  27.629  1.00 89.06      A    C  
ATOM     72  CD  GLN A   8       0.673  -1.071  28.340  1.00 87.54      A    C  
ATOM     73  NE2 GLN A   8       0.804  -2.168  29.033  1.00 80.72      A    N  
ATOM     74  OE1 GLN A   8      -0.421  -0.544  28.251  1.00 83.26      A    O  
ATOM     75  N   TYR A   9       2.033   1.817  24.444  1.00 94.10      A    N  
ATOM     76  CA  TYR A   9       1.830   1.576  23.016  1.00 95.56      A    C  
ATOM     77  C   TYR A   9       3.152   1.653  22.242  1.00 95.87      A    C  
ATOM     78  O   TYR A   9       3.509   0.715  21.537  1.00 95.53      A    O  
ATOM     79  CB  TYR A   9       0.795   2.574  22.507  1.00 96.04      A    C  
ATOM     80  CG  TYR A   9       0.406   2.383  21.062  1.00 96.69      A    C  
ATOM     81  CD1 TYR A   9       1.112   3.048  20.037  1.00 96.11      A    C  
ATOM     82  CD2 TYR A   9      -0.678   1.553  20.736  1.00 96.18      A    C  
ATOM     83  CE1 TYR A   9       0.739   2.885  18.697  1.00 96.21      A    C  
ATOM     84  CE2 TYR A   9      -1.068   1.391  19.396  1.00 96.21      A    C  
ATOM     85  CZ  TYR A   9      -0.349   2.054  18.388  1.00 96.84      A    C  
ATOM     86  OH  TYR A   9      -0.721   1.908  17.078  1.00 96.49      A    O  
ATOM     87  N   GLN A  10       3.926   2.718  22.437  1.00 95.44      A    N  
ATOM     88  CA  GLN A  10       5.244   2.886  21.826  1.00 95.38      A    C  
ATOM     89  C   GLN A  10       6.244   1.818  22.298  1.00 95.35      A    C  
ATOM     90  O   GLN A  10       6.981   1.278  21.480  1.00 94.95      A    O  
ATOM     91  CB  GLN A  10       5.731   4.313  22.101  1.00 94.61      A    C  
ATOM     92  CG  GLN A  10       7.041   4.675  21.352  1.00 92.79      A    C  
ATOM     93  CD  GLN A  10       8.319   4.243  22.059  1.00 92.40      A    C  
ATOM     94  NE2 GLN A  10       9.425   4.238  21.350  1.00 86.28      A    N  
ATOM     95  OE1 GLN A  10       8.368   3.940  23.236  1.00 88.31      A    O  
ATOM     96  N   ASN A  11       6.228   1.462  23.590  1.00 94.62      A    N  
ATOM     97  CA  ASN A  11       7.104   0.421  24.129  1.00 94.10      A    C  
ATOM     98  C   ASN A  11       6.821  -0.975  23.553  1.00 94.61      A    C  
ATOM     99  O   ASN A  11       7.703  -1.837  23.597  1.00 93.60      A    O  
ATOM    100  CB  ASN A  11       6.964   0.395  25.660  1.00 92.59      A    C  
ATOM    101  CG  ASN A  11       7.766   1.497  26.343  1.00 88.08      A    C  
ATOM    102  ND2 ASN A  11       7.221   2.147  27.335  1.00 77.56      A    N  
ATOM    103  OD1 ASN A  11       8.909   1.734  26.029  1.00 80.63      A    O  
ATOM    104  N   ILE A  12       5.619  -1.224  23.043  1.00 94.37      A    N  
ATOM    105  CA  ILE A  12       5.247  -2.492  22.411  1.00 94.78      A    C  
ATOM    106  C   ILE A  12       5.556  -2.476  20.921  1.00 95.74      A    C  
ATOM    107  O   ILE A  12       6.193  -3.393  20.426  1.00 95.59      A    O  
ATOM    108  CB  ILE A  12       3.773  -2.837  22.727  1.00 94.10      A    C  
ATOM    109  CG1 ILE A  12       3.668  -3.211  24.223  1.00 91.70      A    C  
ATOM    110  CG2 ILE A  12       3.259  -3.983  21.835  1.00 91.44      A    C  
ATOM    111  CD1 ILE A  12       2.227  -3.328  24.751  1.00 84.03      A    C  
ATOM    112  N   PHE A  13       5.136  -1.429  20.203  1.00 96.29      A    N  
ATOM    113  CA  PHE A  13       5.322  -1.370  18.752  1.00 97.05      A    C  
ATOM    114  C   PHE A  13       6.728  -0.955  18.322  1.00 97.35      A    C  
ATOM    115  O   PHE A  13       7.201  -1.449  17.299  1.00 97.18      A    O  
ATOM    116  CB  PHE A  13       4.249  -0.485  18.125  1.00 97.12      A    C  
ATOM    117  CG  PHE A  13       2.900  -1.162  18.027  1.00 97.23      A    C  
ATOM    118  CD1 PHE A  13       2.700  -2.209  17.102  1.00 96.47      A    C  
ATOM    119  CD2 PHE A  13       1.838  -0.768  18.855  1.00 96.42      A    C  
ATOM    120  CE1 PHE A  13       1.465  -2.857  17.009  1.00 96.07      A    C  
ATOM    121  CE2 PHE A  13       0.592  -1.415  18.765  1.00 96.12      A    C  
ATOM    122  CZ  PHE A  13       0.408  -2.464  17.844  1.00 96.35      A    C  
ATOM    123  N   GLY A  14       7.418  -0.116  19.076  1.00 96.37      A    N  
ATOM    124  CA  GLY A  14       8.775   0.342  18.753  1.00 96.43      A    C  
ATOM    125  C   GLY A  14       9.759  -0.818  18.505  1.00 97.00      A    C  
ATOM    126  O   GLY A  14      10.355  -0.881  17.430  1.00 96.72      A    O  
ATOM    127  N   PRO A  15       9.875  -1.798  19.440  1.00 96.24      A    N  
ATOM    128  CA  PRO A  15      10.693  -2.988  19.219  1.00 96.15      A    C  
ATOM    129  C   PRO A  15      10.265  -3.826  18.012  1.00 96.96      A    C  
ATOM    130  O   PRO A  15      11.119  -4.400  17.339  1.00 96.81      A    O  
ATOM    131  CB  PRO A  15      10.582  -3.797  20.511  1.00 95.19      A    C  
ATOM    132  CG  PRO A  15      10.263  -2.747  21.572  1.00 93.44      A    C  
ATOM    133  CD  PRO A  15       9.397  -1.749  20.806  1.00 95.52      A    C  
ATOM    134  N   LEU A  16       8.974  -3.913  17.713  1.00 96.87      A    N  
ATOM    135  CA  LEU A  16       8.467  -4.676  16.568  1.00 97.28      A    C  
ATOM    136  C   LEU A  16       8.839  -4.013  15.239  1.00 97.69      A    C  
ATOM    137  O   LEU A  16       9.268  -4.704  14.316  1.00 97.20      A    O  
ATOM    138  CB  LEU A  16       6.942  -4.864  16.663  1.00 97.18      A    C  
ATOM    139  CG  LEU A  16       6.437  -5.607  17.915  1.00 96.44      A    C  
ATOM    140  CD1 LEU A  16       4.920  -5.822  17.808  1.00 95.43      A    C  
ATOM    141  CD2 LEU A  16       7.110  -6.960  18.114  1.00 95.00      A    C  
ATOM    142  N   VAL A  17       8.740  -2.689  15.155  1.00 97.76      A    N  
ATOM    143  CA  VAL A  17       9.186  -1.910  13.987  1.00 97.76      A    C  
ATOM    144  C   VAL A  17      10.689  -2.091  13.773  1.00 97.78      A    C  
ATOM    145  O   VAL A  17      11.112  -2.298  12.650  1.00 97.41      A    O  
ATOM    146  CB  VAL A  17       8.831  -0.423  14.137  1.00 97.70      A    C  
ATOM    147  CG1 VAL A  17       9.418   0.444  13.019  1.00 96.98      A    C  
ATOM    148  CG2 VAL A  17       7.306  -0.226  14.104  1.00 97.00      A    C  
ATOM    149  N   LYS A  18      11.495  -2.076  14.852  1.00 97.14      A    N  
ATOM    150  CA  LYS A  18      12.930  -2.330  14.751  1.00 96.80      A    C  
ATOM    151  C   LYS A  18      13.239  -3.739  14.261  1.00 96.86      A    C  
ATOM    152  O   LYS A  18      14.091  -3.898  13.397  1.00 96.64      A    O  
ATOM    153  CB  LYS A  18      13.623  -2.031  16.088  1.00 96.49      A    C  
ATOM    154  CG  LYS A  18      15.137  -2.263  15.947  1.00 94.16      A    C  
ATOM    155  CD  LYS A  18      15.938  -1.797  17.157  1.00 88.90      A    C  
ATOM    156  CE  LYS A  18      17.406  -2.093  16.838  1.00 83.51      A    C  
ATOM    157  NZ  LYS A  18      18.333  -1.458  17.780  1.00 74.77      A    N1+
ATOM    158  N   LEU A  19      12.540  -4.760  14.765  1.00 97.33      A    N  
ATOM    159  CA  LEU A  19      12.716  -6.137  14.298  1.00 97.15      A    C  
ATOM    160  C   LEU A  19      12.441  -6.275  12.800  1.00 97.20      A    C  
ATOM    161  O   LEU A  19      13.192  -6.961  12.112  1.00 96.66      A    O  
ATOM    162  CB  LEU A  19      11.790  -7.090  15.078  1.00 96.64      A    C  
ATOM    163  CG  LEU A  19      12.284  -7.478  16.481  1.00 93.10      A    C  
ATOM    164  CD1 LEU A  19      11.176  -8.246  17.208  1.00 90.93      A    C  
ATOM    165  CD2 LEU A  19      13.523  -8.373  16.427  1.00 90.83      A    C  
ATOM    166  N   GLU A  20      11.396  -5.622  12.306  1.00 97.56      A    N  
ATOM    167  CA  GLU A  20      11.074  -5.623  10.883  1.00 97.56      A    C  
ATOM    168  C   GLU A  20      12.123  -4.850  10.070  1.00 97.43      A    C  
ATOM    169  O   GLU A  20      12.592  -5.357   9.057  1.00 96.97      A    O  
ATOM    170  CB  GLU A  20       9.662  -5.064  10.670  1.00 97.23      A    C  
ATOM    171  CG  GLU A  20       9.137  -5.220   9.231  1.00 95.10      A    C  
ATOM    172  CD  GLU A  20       8.853  -6.669   8.802  1.00 95.81      A    C  
ATOM    173  OE1 GLU A  20       8.396  -6.867   7.662  1.00 91.55      A    O  
ATOM    174  OE2 GLU A  20       9.046  -7.604   9.615  1.00 92.91      A    O1-
ATOM    175  N   ALA A  21      12.563  -3.687  10.552  1.00 97.60      A    N  
ATOM    176  CA  ALA A  21      13.594  -2.882   9.903  1.00 97.48      A    C  
ATOM    177  C   ALA A  21      14.931  -3.625   9.795  1.00 97.10      A    C  
ATOM    178  O   ALA A  21      15.536  -3.681   8.723  1.00 96.62      A    O  
ATOM    179  CB  ALA A  21      13.763  -1.579  10.691  1.00 97.30      A    C  
ATOM    180  N   ASP A  22      15.376  -4.243  10.883  1.00 97.32      A    N  
ATOM    181  CA  ASP A  22      16.626  -5.001  10.925  1.00 97.12      A    C  
ATOM    182  C   ASP A  22      16.555  -6.250  10.025  1.00 96.99      A    C  
ATOM    183  O   ASP A  22      17.557  -6.648   9.429  1.00 96.27      A    O  
ATOM    184  CB  ASP A  22      16.943  -5.429  12.376  1.00 96.87      A    C  
ATOM    185  CG  ASP A  22      17.367  -4.302  13.335  1.00 95.69      A    C  
ATOM    186  OD1 ASP A  22      17.772  -3.216  12.869  1.00 93.11      A    O  
ATOM    187  OD2 ASP A  22      17.372  -4.556  14.570  1.00 92.75      A    O1-
ATOM    188  N   TYR A  23      15.377  -6.862   9.909  1.00 96.84      A    N  
ATOM    189  CA  TYR A  23      15.150  -8.000   9.015  1.00 96.47      A    C  
ATOM    190  C   TYR A  23      15.128  -7.566   7.543  1.00 96.02      A    C  
ATOM    191  O   TYR A  23      15.847  -8.158   6.745  1.00 95.53      A    O  
ATOM    192  CB  TYR A  23      13.868  -8.731   9.405  1.00 96.32      A    C  
ATOM    193  CG  TYR A  23      13.646 -10.003   8.616  1.00 95.74      A    C  
ATOM    194  CD1 TYR A  23      12.947  -9.977   7.388  1.00 94.01      A    C  
ATOM    195  CD2 TYR A  23      14.173 -11.229   9.079  1.00 94.23      A    C  
ATOM    196  CE1 TYR A  23      12.769 -11.147   6.637  1.00 93.39      A    C  
ATOM    197  CE2 TYR A  23      13.996 -12.413   8.332  1.00 93.22      A    C  
ATOM    198  CZ  TYR A  23      13.298 -12.353   7.117  1.00 93.31      A    C  
ATOM    199  OH  TYR A  23      13.124 -13.513   6.378  1.00 91.43      A    O  
ATOM    200  N   ASP A  24      14.384  -6.518   7.199  1.00 95.97      A    N  
ATOM    201  CA  ASP A  24      14.305  -5.981   5.834  1.00 95.18      A    C  
ATOM    202  C   ASP A  24      15.681  -5.516   5.339  1.00 94.97      A    C  
ATOM    203  O   ASP A  24      16.092  -5.847   4.230  1.00 94.00      A    O  
ATOM    204  CB  ASP A  24      13.283  -4.832   5.794  1.00 94.28      A    C  
ATOM    205  CG  ASP A  24      13.097  -4.250   4.383  1.00 92.34      A    C  
ATOM    206  OD1 ASP A  24      12.739  -5.007   3.457  1.00 87.72      A    O  
ATOM    207  OD2 ASP A  24      13.311  -3.028   4.202  1.00 86.17      A    O1-
ATOM    208  N   LYS A  25      16.452  -4.851   6.216  1.00 95.77      A    N  
ATOM    209  CA  LYS A  25      17.826  -4.448   5.915  1.00 95.88      A    C  
ATOM    210  C   LYS A  25      18.702  -5.651   5.579  1.00 95.25      A    C  
ATOM    211  O   LYS A  25      19.322  -5.677   4.521  1.00 94.52      A    O  
ATOM    212  CB  LYS A  25      18.388  -3.639   7.091  1.00 95.96      A    C  
ATOM    213  CG  LYS A  25      19.823  -3.188   6.790  1.00 94.83      A    C  
ATOM    214  CD  LYS A  25      20.391  -2.293   7.885  1.00 92.89      A    C  
ATOM    215  CE  LYS A  25      21.840  -2.007   7.476  1.00 87.94      A    C  
ATOM    216  NZ  LYS A  25      22.563  -1.155   8.440  1.00 81.16      A    N1+
ATOM    217  N   LYS A  26      18.728  -6.656   6.455  1.00 95.51      A    N  
ATOM    218  CA  LYS A  26      19.519  -7.875   6.218  1.00 95.02      A    C  
ATOM    219  C   LYS A  26      19.085  -8.600   4.954  1.00 94.31      A    C  
ATOM    220  O   LYS A  26      19.938  -9.102   4.226  1.00 92.94      A    O  
ATOM    221  CB  LYS A  26      19.401  -8.830   7.407  1.00 94.74      A    C  
ATOM    222  CG  LYS A  26      20.292  -8.378   8.567  1.00 82.61      A    C  
ATOM    223  CD  LYS A  26      20.109  -9.329   9.748  1.00 78.70      A    C  
ATOM    224  CE  LYS A  26      21.006  -8.857  10.886  1.00 67.11      A    C  
ATOM    225  NZ  LYS A  26      20.894  -9.750  12.071  1.00 59.58      A    N1+
ATOM    226  N   LEU A  27      17.781  -8.665   4.688  1.00 93.65      A    N  
ATOM    227  CA  LEU A  27      17.242  -9.296   3.498  1.00 92.22      A    C  
ATOM    228  C   LEU A  27      17.751  -8.573   2.255  1.00 91.76      A    C  
ATOM    229  O   LEU A  27      18.385  -9.210   1.425  1.00 90.30      A    O  
ATOM    230  CB  LEU A  27      15.712  -9.340   3.581  1.00 90.90      A    C  
ATOM    231  CG  LEU A  27      15.056 -10.117   2.423  1.00 85.68      A    C  
ATOM    232  CD1 LEU A  27      15.366 -11.613   2.485  1.00 80.96      A    C  
ATOM    233  CD2 LEU A  27      13.540  -9.935   2.494  1.00 80.31      A    C  
ATOM    234  N   LYS A  28      17.576  -7.248   2.148  1.00 92.40      A    N  
ATOM    235  CA  LYS A  28      18.043  -6.464   0.995  1.00 91.75      A    C  
ATOM    236  C   LYS A  28      19.551  -6.540   0.804  1.00 91.36      A    C  
ATOM    237  O   LYS A  28      19.999  -6.791  -0.312  1.00 89.67      A    O  
ATOM    238  CB  LYS A  28      17.587  -5.004   1.123  1.00 90.56      A    C  
ATOM    239  CG  LYS A  28      16.101  -4.875   0.814  1.00 84.83      A    C  
ATOM    240  CD  LYS A  28      15.702  -3.400   0.706  1.00 79.28      A    C  
ATOM    241  CE  LYS A  28      14.213  -3.315   0.360  1.00 74.30      A    C  
ATOM    242  NZ  LYS A  28      13.786  -1.923   0.177  1.00 67.55      A    N1+
ATOM    243  N   GLU A  29      20.334  -6.396   1.869  1.00 91.74      A    N  
ATOM    244  CA  GLU A  29      21.802  -6.488   1.795  1.00 91.23      A    C  
ATOM    245  C   GLU A  29      22.275  -7.887   1.361  1.00 90.92      A    C  
ATOM    246  O   GLU A  29      23.303  -8.006   0.703  1.00 88.61      A    O  
ATOM    247  CB  GLU A  29      22.419  -6.096   3.148  1.00 90.38      A    C  
ATOM    248  CG  GLU A  29      22.304  -4.586   3.441  1.00 88.44      A    C  
ATOM    249  CD  GLU A  29      22.791  -4.171   4.844  1.00 86.50      A    C  
ATOM    250  OE1 GLU A  29      22.927  -2.946   5.091  1.00 81.70      A    O  
ATOM    251  OE2 GLU A  29      22.981  -5.034   5.736  1.00 83.29      A    O1-
ATOM    252  N   SER A  30      21.518  -8.944   1.662  1.00 90.95      A    N  
ATOM    253  CA  SER A  30      21.830 -10.306   1.226  1.00 90.19      A    C  
ATOM    254  C   SER A  30      21.507 -10.595  -0.245  1.00 89.90      A    C  
ATOM    255  O   SER A  30      21.919 -11.627  -0.762  1.00 87.18      A    O  
ATOM    256  CB  SER A  30      21.140 -11.334   2.132  1.00 88.69      A    C  
ATOM    257  OG  SER A  30      19.757 -11.451   1.887  1.00 81.67      A    O  
ATOM    258  N   GLN A  31      20.780  -9.704  -0.917  1.00 89.65      A    N  
ATOM    259  CA  GLN A  31      20.374  -9.879  -2.308  1.00 88.45      A    C  
ATOM    260  C   GLN A  31      21.392  -9.351  -3.322  1.00 89.96      A    C  
ATOM    261  O   GLN A  31      21.100  -9.355  -4.520  1.00 88.14      A    O  
ATOM    262  CB  GLN A  31      19.005  -9.232  -2.563  1.00 85.71      A    C  
ATOM    263  CG  GLN A  31      17.861  -9.827  -1.752  1.00 80.12      A    C  
ATOM    264  CD  GLN A  31      17.766 -11.333  -1.893  1.00 75.13      A    C  
ATOM    265  NE2 GLN A  31      17.733 -12.061  -0.799  1.00 65.36      A    N  
ATOM    266  OE1 GLN A  31      17.728 -11.886  -2.976  1.00 68.43      A    O  
ATOM    267  N   THR A  32      22.555  -8.890  -2.868  1.00 90.71      A    N  
ATOM    268  CA  THR A  32      23.629  -8.469  -3.777  1.00 91.01      A    C  
ATOM    269  C   THR A  32      23.959  -9.592  -4.760  1.00 91.19      A    C  
ATOM    270  O   THR A  32      24.234 -10.722  -4.359  1.00 89.50      A    O  
ATOM    271  CB  THR A  32      24.886  -8.053  -2.993  1.00 89.75      A    C  
ATOM    272  CG2 THR A  32      26.061  -7.719  -3.899  1.00 80.30      A    C  
ATOM    273  OG1 THR A  32      24.592  -6.888  -2.237  1.00 81.95      A    O  
ATOM    274  N   GLN A  33      23.936  -9.263  -6.052  1.00 91.48      A    N  
ATOM    275  CA  GLN A  33      24.232 -10.184  -7.139  1.00 91.69      A    C  
ATOM    276  C   GLN A  33      25.474  -9.721  -7.887  1.00 93.26      A    C  
ATOM    277  O   GLN A  33      25.582  -8.559  -8.278  1.00 92.37      A    O  
ATOM    278  CB  GLN A  33      23.030 -10.298  -8.086  1.00 89.42      A    C  
ATOM    279  CG  GLN A  33      21.770 -10.892  -7.428  1.00 84.03      A    C  
ATOM    280  CD  GLN A  33      21.939 -12.332  -6.968  1.00 80.48      A    C  
ATOM    281  NE2 GLN A  33      21.357 -12.698  -5.848  1.00 69.04      A    N  
ATOM    282  OE1 GLN A  33      22.581 -13.145  -7.605  1.00 72.97      A    O  
ATOM    283  N   ASP A  34      26.395 -10.655  -8.125  1.00 93.15      A    N  
ATOM    284  CA  ASP A  34      27.590 -10.457  -8.933  1.00 92.81      A    C  
ATOM    285  C   ASP A  34      27.409 -11.055 -10.340  1.00 93.05      A    C  
ATOM    286  O   ASP A  34      26.517 -11.864 -10.581  1.00 89.66      A    O  
ATOM    287  CB  ASP A  34      28.814 -11.054  -8.215  1.00 90.40      A    C  
ATOM    288  CG  ASP A  34      29.239 -10.256  -6.979  1.00 86.37      A    C  
ATOM    289  OD1 ASP A  34      29.470  -9.034  -7.109  1.00 79.24      A    O  
ATOM    290  OD2 ASP A  34      29.428 -10.866  -5.910  1.00 78.61      A    O1-
ATOM    291  N   ASN A  35      28.295 -10.666 -11.273  1.00 93.19      A    N  
ATOM    292  CA  ASN A  35      28.312 -11.148 -12.661  1.00 93.37      A    C  
ATOM    293  C   ASN A  35      26.991 -10.959 -13.418  1.00 93.63      A    C  
ATOM    294  O   ASN A  35      26.565 -11.815 -14.196  1.00 90.90      A    O  
ATOM    295  CB  ASN A  35      28.856 -12.590 -12.716  1.00 91.32      A    C  
ATOM    296  CG  ASN A  35      30.350 -12.671 -12.490  1.00 83.26      A    C  
ATOM    297  ND2 ASN A  35      30.836 -13.829 -12.090  1.00 70.74      A    N  
ATOM    298  OD1 ASN A  35      31.105 -11.749 -12.710  1.00 74.53      A    O  
ATOM    299  N   ILE A  36      26.345  -9.810 -13.228  1.00 93.38      A    N  
ATOM    300  CA  ILE A  36      25.117  -9.455 -13.929  1.00 93.74      A    C  
ATOM    301  C   ILE A  36      25.436  -8.848 -15.297  1.00 94.34      A    C  
ATOM    302  O   ILE A  36      26.308  -7.987 -15.437  1.00 93.78      A    O  
ATOM    303  CB  ILE A  36      24.234  -8.544 -13.053  1.00 93.18      A    C  
ATOM    304  CG1 ILE A  36      23.844  -9.228 -11.721  1.00 90.50      A    C  
ATOM    305  CG2 ILE A  36      22.980  -8.083 -13.794  1.00 91.15      A    C  
ATOM    306  CD1 ILE A  36      23.093 -10.564 -11.862  1.00 86.18      A    C  
ATOM    307  N   THR A  37      24.696  -9.284 -16.315  1.00 94.75      A    N  
ATOM    308  CA  THR A  37      24.717  -8.696 -17.652  1.00 94.45      A    C  
ATOM    309  C   THR A  37      23.721  -7.551 -17.720  1.00 94.39      A    C  
ATOM    310  O   THR A  37      22.553  -7.720 -17.374  1.00 93.13      A    O  
ATOM    311  CB  THR A  37      24.422  -9.740 -18.731  1.00 93.32      A    C  
ATOM    312  CG2 THR A  37      24.549  -9.178 -20.149  1.00 85.12      A    C  
ATOM    313  OG1 THR A  37      25.349 -10.802 -18.626  1.00 86.62      A    O  
ATOM    314  N   VAL A  38      24.193  -6.384 -18.193  1.00 95.19      A    N  
ATOM    315  CA  VAL A  38      23.405  -5.159 -18.309  1.00 95.26      A    C  
ATOM    316  C   VAL A  38      23.246  -4.783 -19.782  1.00 95.15      A    C  
ATOM    317  O   VAL A  38      24.208  -4.778 -20.547  1.00 93.74      A    O  
ATOM    318  CB  VAL A  38      24.050  -4.020 -17.502  1.00 93.98      A    C  
ATOM    319  CG1 VAL A  38      23.337  -2.682 -17.695  1.00 88.40      A    C  
ATOM    320  CG2 VAL A  38      24.029  -4.342 -16.004  1.00 89.00      A    C  
ATOM    321  N   ARG A  39      22.022  -4.401 -20.167  1.00 94.52      A    N  
ATOM    322  CA  ARG A  39      21.708  -3.780 -21.447  1.00 93.60      A    C  
ATOM    323  C   ARG A  39      21.423  -2.305 -21.218  1.00 93.77      A    C  
ATOM    324  O   ARG A  39      20.585  -1.965 -20.399  1.00 92.31      A    O  
ATOM    325  CB  ARG A  39      20.534  -4.535 -22.086  1.00 91.00      A    C  
ATOM    326  CG  ARG A  39      20.060  -3.929 -23.402  1.00 83.49      A    C  
ATOM    327  CD  ARG A  39      18.945  -4.786 -24.035  1.00 82.70      A    C  
ATOM    328  NE  ARG A  39      17.717  -4.810 -23.216  1.00 77.69      A    N  
ATOM    329  CZ  ARG A  39      16.708  -3.940 -23.255  1.00 74.74      A    C  
ATOM    330  NH1 ARG A  39      16.726  -2.892 -24.028  1.00 65.09      A    N1+
ATOM    331  NH2 ARG A  39      15.656  -4.132 -22.517  1.00 67.43      A    N  
ATOM    332  N   TRP A  40      22.109  -1.433 -21.951  1.00 94.17      A    N  
ATOM    333  CA  TRP A  40      21.959   0.007 -21.793  1.00 93.99      A    C  
ATOM    334  C   TRP A  40      20.959   0.595 -22.794  1.00 93.30      A    C  
ATOM    335  O   TRP A  40      20.905   0.177 -23.943  1.00 90.57      A    O  
ATOM    336  CB  TRP A  40      23.319   0.682 -21.915  1.00 93.29      A    C  
ATOM    337  CG  TRP A  40      24.276   0.321 -20.824  1.00 93.56      A    C  
ATOM    338  CD1 TRP A  40      25.268  -0.595 -20.907  1.00 91.70      A    C  
ATOM    339  CD2 TRP A  40      24.328   0.853 -19.463  1.00 93.83      A    C  
ATOM    340  CE2 TRP A  40      25.409   0.222 -18.788  1.00 93.31      A    C  
ATOM    341  CE3 TRP A  40      23.574   1.814 -18.755  1.00 93.09      A    C  
ATOM    342  NE1 TRP A  40      25.950  -0.655 -19.701  1.00 92.23      A    N  
ATOM    343  CZ2 TRP A  40      25.744   0.551 -17.459  1.00 92.59      A    C  
ATOM    344  CZ3 TRP A  40      23.908   2.134 -17.427  1.00 92.26      A    C  
ATOM    345  CH2 TRP A  40      24.979   1.508 -16.792  1.00 92.27      A    C  
ATOM    346  N   ASP A  41      20.217   1.598 -22.355  1.00 92.75      A    N  
ATOM    347  CA  ASP A  41      19.327   2.394 -23.191  1.00 91.48      A    C  
ATOM    348  C   ASP A  41      19.340   3.866 -22.742  1.00 90.84      A    C  
ATOM    349  O   ASP A  41      19.955   4.237 -21.734  1.00 88.25      A    O  
ATOM    350  CB  ASP A  41      17.915   1.778 -23.149  1.00 88.58      A    C  
ATOM    351  CG  ASP A  41      17.069   2.064 -24.394  1.00 81.97      A    C  
ATOM    352  OD1 ASP A  41      17.491   2.906 -25.213  1.00 76.42      A    O  
ATOM    353  OD2 ASP A  41      16.006   1.410 -24.524  1.00 74.67      A    O1-
ATOM    354  N   LEU A  42      18.690   4.737 -23.521  1.00 87.11      A    N  
ATOM    355  CA  LEU A  42      18.549   6.159 -23.221  1.00 84.71      A    C  
ATOM    356  C   LEU A  42      17.066   6.476 -22.985  1.00 83.32      A    C  
ATOM    357  O   LEU A  42      16.236   6.308 -23.878  1.00 75.96      A    O  
ATOM    358  CB  LEU A  42      19.156   6.990 -24.361  1.00 80.43      A    C  
ATOM    359  CG  LEU A  42      19.445   8.441 -23.942  1.00 75.57      A    C  
ATOM    360  CD1 LEU A  42      20.748   8.539 -23.139  1.00 70.03      A    C  
ATOM    361  CD2 LEU A  42      19.590   9.339 -25.164  1.00 70.09      A    C  
ATOM    362  N   GLY A  43      16.747   6.968 -21.798  1.00 79.23      A    N  
ATOM    363  CA  GLY A  43      15.396   7.378 -21.447  1.00 74.55      A    C  
ATOM    364  C   GLY A  43      14.969   8.679 -22.130  1.00 75.65      A    C  
ATOM    365  O   GLY A  43      15.792   9.479 -22.591  1.00 72.74      A    O  
ATOM    366  N   LEU A  44      13.663   8.943 -22.132  1.00 70.90      A    N  
ATOM    367  CA  LEU A  44      13.053  10.157 -22.691  1.00 69.50      A    C  
ATOM    368  C   LEU A  44      13.614  11.450 -22.080  1.00 70.83      A    C  
ATOM    369  O   LEU A  44      13.745  12.465 -22.757  1.00 66.93      A    O  
ATOM    370  CB  LEU A  44      11.529  10.089 -22.459  1.00 65.93      A    C  
ATOM    371  CG  LEU A  44      10.796   9.009 -23.289  1.00 61.39      A    C  
ATOM    372  CD1 LEU A  44       9.367   8.859 -22.777  1.00 57.06      A    C  
ATOM    373  CD2 LEU A  44      10.733   9.384 -24.769  1.00 56.46      A    C  
ATOM    374  N   ASN A  45      13.988  11.398 -20.794  1.00 72.19      A    N  
ATOM    375  CA  ASN A  45      14.597  12.504 -20.053  1.00 70.63      A    C  
ATOM    376  C   ASN A  45      16.137  12.575 -20.208  1.00 71.94      A    C  
ATOM    377  O   ASN A  45      16.812  13.198 -19.382  1.00 68.90      A    O  
ATOM    378  CB  ASN A  45      14.145  12.408 -18.586  1.00 66.33      A    C  
ATOM    379  CG  ASN A  45      14.574  11.123 -17.909  1.00 62.20      A    C  
ATOM    380  ND2 ASN A  45      14.139  10.919 -16.678  1.00 56.92      A    N  
ATOM    381  OD1 ASN A  45      15.270  10.279 -18.456  1.00 56.87      A    O  
ATOM    382  N   LYS A  46      16.703  11.943 -21.230  1.00 75.57      A    N  
ATOM    383  CA  LYS A  46      18.140  11.839 -21.520  1.00 76.39      A    C  
ATOM    384  C   LYS A  46      18.975  11.157 -20.427  1.00 78.96      A    C  
ATOM    385  O   LYS A  46      20.203  11.173 -20.492  1.00 75.34      A    O  
ATOM    386  CB  LYS A  46      18.737  13.202 -21.911  1.00 71.63      A    C  
ATOM    387  CG  LYS A  46      18.031  13.890 -23.100  1.00 64.81      A    C  
ATOM    388  CD  LYS A  46      18.731  15.225 -23.388  1.00 58.96      A    C  
ATOM    389  CE  LYS A  46      18.069  15.953 -24.560  1.00 51.88      A    C  
ATOM    390  NZ  LYS A  46      18.672  17.304 -24.776  1.00 45.24      A    N1+
ATOM    391  N   LYS A  47      18.349  10.530 -19.440  1.00 82.84      A    N  
ATOM    392  CA  LYS A  47      19.064   9.720 -18.454  1.00 83.79      A    C  
ATOM    393  C   LYS A  47      19.276   8.306 -18.977  1.00 86.05      A    C  
ATOM    394  O   LYS A  47      18.458   7.777 -19.717  1.00 84.79      A    O  
ATOM    395  CB  LYS A  47      18.322   9.707 -17.123  1.00 81.07      A    C  
ATOM    396  CG  LYS A  47      18.262  11.104 -16.482  1.00 78.94      A    C  
ATOM    397  CD  LYS A  47      17.626  10.933 -15.113  1.00 73.90      A    C  
ATOM    398  CE  LYS A  47      17.350  12.235 -14.393  1.00 68.68      A    C  
ATOM    399  NZ  LYS A  47      16.549  11.911 -13.181  1.00 62.41      A    N1+
ATOM    400  N   ARG A  48      20.383   7.697 -18.567  1.00 89.34      A    N  
ATOM    401  CA  ARG A  48      20.677   6.309 -18.927  1.00 90.60      A    C  
ATOM    402  C   ARG A  48      19.771   5.353 -18.166  1.00 91.60      A    C  
ATOM    403  O   ARG A  48      19.576   5.503 -16.957  1.00 90.71      A    O  
ATOM    404  CB  ARG A  48      22.157   5.989 -18.693  1.00 89.48      A    C  
ATOM    405  CG  ARG A  48      23.077   6.603 -19.769  1.00 82.56      A    C  
ATOM    406  CD  ARG A  48      22.891   5.928 -21.136  1.00 81.58      A    C  
ATOM    407  NE  ARG A  48      23.850   6.425 -22.135  1.00 78.55      A    N  
ATOM    408  CZ  ARG A  48      23.982   5.967 -23.372  1.00 75.21      A    C  
ATOM    409  NH1 ARG A  48      23.217   5.025 -23.853  1.00 66.69      A    N1+
ATOM    410  NH2 ARG A  48      24.886   6.466 -24.160  1.00 68.53      A    N  
ATOM    411  N   ILE A  49      19.257   4.375 -18.879  1.00 91.94      A    N  
ATOM    412  CA  ILE A  49      18.504   3.260 -18.323  1.00 92.57      A    C  
ATOM    413  C   ILE A  49      19.374   2.012 -18.435  1.00 93.46      A    C  
ATOM    414  O   ILE A  49      19.947   1.752 -19.493  1.00 93.07      A    O  
ATOM    415  CB  ILE A  49      17.131   3.101 -19.006  1.00 91.02      A    C  
ATOM    416  CG1 ILE A  49      16.312   4.412 -18.878  1.00 87.85      A    C  
ATOM    417  CG2 ILE A  49      16.371   1.921 -18.379  1.00 87.02      A    C  
ATOM    418  CD1 ILE A  49      14.972   4.383 -19.610  1.00 79.43      A    C  
ATOM    419  N   ALA A  50      19.481   1.259 -17.352  1.00 94.03      A    N  
ATOM    420  CA  ALA A  50      20.118  -0.042 -17.342  1.00 94.58      A    C  
ATOM    421  C   ALA A  50      19.059  -1.129 -17.164  1.00 94.68      A    C  
ATOM    422  O   ALA A  50      18.287  -1.089 -16.209  1.00 93.65      A    O  
ATOM    423  CB  ALA A  50      21.176  -0.073 -16.232  1.00 94.51      A    C  
ATOM    424  N   TYR A  51      19.037  -2.079 -18.082  1.00 94.94      A    N  
ATOM    425  CA  TYR A  51      18.206  -3.266 -18.022  1.00 94.52      A    C  
ATOM    426  C   TYR A  51      19.057  -4.468 -17.643  1.00 94.64      A    C  
ATOM    427  O   TYR A  51      20.125  -4.679 -18.210  1.00 93.73      A    O  
ATOM    428  CB  TYR A  51      17.519  -3.520 -19.357  1.00 93.40      A    C  
ATOM    429  CG  TYR A  51      16.533  -2.457 -19.783  1.00 91.78      A    C  
ATOM    430  CD1 TYR A  51      15.165  -2.605 -19.506  1.00 88.26      A    C  
ATOM    431  CD2 TYR A  51      16.978  -1.319 -20.481  1.00 88.60      A    C  
ATOM    432  CE1 TYR A  51      14.242  -1.637 -19.924  1.00 87.04      A    C  
ATOM    433  CE2 TYR A  51      16.069  -0.338 -20.895  1.00 86.30      A    C  
ATOM    434  CZ  TYR A  51      14.693  -0.502 -20.617  1.00 87.80      A    C  
ATOM    435  OH  TYR A  51      13.797   0.452 -21.026  1.00 85.04      A    O  
ATOM    436  N   PHE A  52      18.570  -5.283 -16.721  1.00 93.80      A    N  
ATOM    437  CA  PHE A  52      19.236  -6.508 -16.318  1.00 93.41      A    C  
ATOM    438  C   PHE A  52      18.230  -7.524 -15.777  1.00 92.59      A    C  
ATOM    439  O   PHE A  52      17.152  -7.163 -15.314  1.00 90.58      A    O  
ATOM    440  CB  PHE A  52      20.331  -6.205 -15.289  1.00 93.26      A    C  
ATOM    441  CG  PHE A  52      19.853  -5.443 -14.069  1.00 94.27      A    C  
ATOM    442  CD1 PHE A  52      19.850  -4.037 -14.073  1.00 91.95      A    C  
ATOM    443  CD2 PHE A  52      19.401  -6.131 -12.930  1.00 91.76      A    C  
ATOM    444  CE1 PHE A  52      19.401  -3.327 -12.948  1.00 91.06      A    C  
ATOM    445  CE2 PHE A  52      18.949  -5.425 -11.813  1.00 90.99      A    C  
ATOM    446  CZ  PHE A  52      18.948  -4.022 -11.815  1.00 92.11      A    C  
ATOM    447  N   THR A  53      18.607  -8.783 -15.826  1.00 91.40      A    N  
ATOM    448  CA  THR A  53      17.827  -9.876 -15.256  1.00 89.44      A    C  
ATOM    449  C   THR A  53      18.612 -10.476 -14.102  1.00 89.00      A    C  
ATOM    450  O   THR A  53      19.786 -10.809 -14.258  1.00 87.00      A    O  
ATOM    451  CB  THR A  53      17.489 -10.933 -16.316  1.00 86.57      A    C  
ATOM    452  CG2 THR A  53      16.553 -12.017 -15.788  1.00 76.51      A    C  
ATOM    453  OG1 THR A  53      16.827 -10.319 -17.401  1.00 79.06      A    O  
ATOM    454  N   LEU A  54      17.968 -10.595 -12.952  1.00 86.83      A    N  
ATOM    455  CA  LEU A  54      18.567 -11.270 -11.813  1.00 84.41      A    C  
ATOM    456  C   LEU A  54      18.282 -12.771 -11.888  1.00 82.54      A    C  
ATOM    457  O   LEU A  54      17.209 -13.164 -12.344  1.00 77.68      A    O  
ATOM    458  CB  LEU A  54      18.049 -10.661 -10.500  1.00 82.94      A    C  
ATOM    459  CG  LEU A  54      18.426  -9.181 -10.309  1.00 82.67      A    C  
ATOM    460  CD1 LEU A  54      17.795  -8.683  -9.019  1.00 79.99      A    C  
ATOM    461  CD2 LEU A  54      19.935  -8.963 -10.225  1.00 80.07      A    C  
ATOM    462  N   PRO A  55      19.201 -13.608 -11.404  1.00 82.33      A    N  
ATOM    463  CA  PRO A  55      18.905 -15.008 -11.172  1.00 78.41      A    C  
ATOM    464  C   PRO A  55      17.657 -15.118 -10.293  1.00 75.64      A    C  
ATOM    465  O   PRO A  55      17.515 -14.387  -9.315  1.00 69.22      A    O  
ATOM    466  CB  PRO A  55      20.144 -15.598 -10.481  1.00 76.25      A    C  
ATOM    467  CG  PRO A  55      21.255 -14.611 -10.805  1.00 75.04      A    C  
ATOM    468  CD  PRO A  55      20.529 -13.273 -10.931  1.00 78.79      A    C  
ATOM    469  N   LYS A  56      16.733 -16.037 -10.634  1.00 68.90      A    N  
ATOM    470  CA  LYS A  56      15.561 -16.309  -9.805  1.00 64.98      A    C  
ATOM    471  C   LYS A  56      16.023 -16.904  -8.482  1.00 64.31      A    C  
ATOM    472  O   LYS A  56      16.258 -18.102  -8.383  1.00 59.00      A    O  
ATOM    473  CB  LYS A  56      14.555 -17.219 -10.520  1.00 58.89      A    C  
ATOM    474  CG  LYS A  56      13.842 -16.459 -11.643  1.00 51.98      A    C  
ATOM    475  CD  LYS A  56      12.748 -17.286 -12.318  1.00 49.44      A    C  
ATOM    476  CE  LYS A  56      12.150 -16.370 -13.389  1.00 42.85      A    C  
ATOM    477  NZ  LYS A  56      11.101 -16.986 -14.211  1.00 39.17      A    N1+
ATOM    478  N   THR A  57      16.161 -16.048  -7.487  1.00 62.03      A    N  
ATOM    479  CA  THR A  57      16.310 -16.452  -6.101  1.00 59.37      A    C  
ATOM    480  C   THR A  57      14.911 -16.546  -5.499  1.00 59.87      A    C  
ATOM    481  O   THR A  57      14.078 -15.666  -5.718  1.00 54.42      A    O  
ATOM    482  CB  THR A  57      17.211 -15.483  -5.325  1.00 52.99      A    C  
ATOM    483  CG2 THR A  57      18.656 -15.559  -5.825  1.00 46.97      A    C  
ATOM    484  OG1 THR A  57      16.798 -14.148  -5.472  1.00 48.80      A    O  
ATOM    485  N   ASP A  58      14.649 -17.603  -4.727  1.00 56.04      A    N  
ATOM    486  CA  ASP A  58      13.420 -17.742  -3.931  1.00 54.89      A    C  
ATOM    487  C   ASP A  58      13.363 -16.760  -2.749  1.00 57.21      A    C  
ATOM    488  O   ASP A  58      12.802 -17.040  -1.683  1.00 52.55      A    O  
ATOM    489  CB  ASP A  58      13.310 -19.177  -3.396  1.00 48.02      A    C  
ATOM    490  CG  ASP A  58      13.055 -20.233  -4.454  1.00 43.45      A    C  
ATOM    491  OD1 ASP A  58      12.249 -20.012  -5.377  1.00 40.26      A    O  
ATOM    492  OD2 ASP A  58      13.623 -21.322  -4.290  1.00 38.89      A    O1-
ATOM    493  N   SER A  59      14.003 -15.613  -2.894  1.00 58.24      A    N  
ATOM    494  CA  SER A  59      14.009 -14.611  -1.854  1.00 57.64      A    C  
ATOM    495  C   SER A  59      12.646 -13.938  -1.789  1.00 61.32      A    C  
ATOM    496  O   SER A  59      12.078 -13.534  -2.809  1.00 56.28      A    O  
ATOM    497  CB  SER A  59      15.134 -13.607  -2.057  1.00 50.46      A    C  
ATOM    498  OG  SER A  59      14.908 -12.752  -3.147  1.00 47.04      A    O  
ATOM    499  N   ASP A  60      12.160 -13.739  -0.572  1.00 61.64      A    N  
ATOM    500  CA  ASP A  60      10.951 -12.959  -0.295  1.00 61.56      A    C  
ATOM    501  C   ASP A  60      11.121 -11.458  -0.624  1.00 64.78      A    C  
ATOM    502  O   ASP A  60      10.309 -10.622  -0.222  1.00 60.24      A    O  
ATOM    503  CB  ASP A  60      10.573 -13.148   1.188  1.00 54.80      A    C  
ATOM    504  CG  ASP A  60       9.968 -14.508   1.551  1.00 50.54      A    C  
ATOM    505  OD1 ASP A  60       9.226 -15.082   0.723  1.00 47.15      A    O  
ATOM    506  OD2 ASP A  60      10.168 -14.930   2.713  1.00 45.48      A    O1-
ATOM    507  N   MET A  61      12.188 -11.065  -1.334  1.00 66.73      A    N  
ATOM    508  CA  MET A  61      12.454  -9.682  -1.678  1.00 66.24      A    C  
ATOM    509  C   MET A  61      11.358  -9.144  -2.595  1.00 69.36      A    C  
ATOM    510  O   MET A  61      11.117  -9.626  -3.694  1.00 65.65      A    O  
ATOM    511  CB  MET A  61      13.838  -9.529  -2.317  1.00 61.21      A    C  
ATOM    512  CG  MET A  61      14.170  -8.046  -2.514  1.00 59.02      A    C  
ATOM    513  SD  MET A  61      15.750  -7.699  -3.334  1.00 52.96      A    S  
ATOM    514  CE  MET A  61      15.452  -8.449  -4.948  1.00 47.88      A    C  
ATOM    515  N   ARG A  62      10.717  -8.071  -2.137  1.00 73.47      A    N  
ATOM    516  CA  ARG A  62       9.733  -7.334  -2.921  1.00 73.61      A    C  
ATOM    517  C   ARG A  62      10.409  -6.116  -3.531  1.00 76.51      A    C  
ATOM    518  O   ARG A  62      10.577  -5.097  -2.865  1.00 74.05      A    O  
ATOM    519  CB  ARG A  62       8.523  -6.962  -2.070  1.00 68.01      A    C  
ATOM    520  CG  ARG A  62       7.724  -8.223  -1.701  1.00 60.74      A    C  
ATOM    521  CD  ARG A  62       6.439  -7.823  -0.974  1.00 56.15      A    C  
ATOM    522  NE  ARG A  62       5.642  -9.018  -0.646  1.00 48.91      A    N  
ATOM    523  CZ  ARG A  62       4.348  -9.058  -0.452  1.00 42.90      A    C  
ATOM    524  NH1 ARG A  62       3.607  -7.977  -0.439  1.00 40.90      A    N1+
ATOM    525  NH2 ARG A  62       3.757 -10.197  -0.256  1.00 37.62      A    N  
ATOM    526  N   LEU A  63      10.761  -6.215  -4.806  1.00 80.41      A    N  
ATOM    527  CA  LEU A  63      11.227  -5.074  -5.578  1.00 82.54      A    C  
ATOM    528  C   LEU A  63      10.025  -4.218  -5.989  1.00 83.30      A    C  
ATOM    529  O   LEU A  63       9.042  -4.727  -6.523  1.00 81.64      A    O  
ATOM    530  CB  LEU A  63      12.038  -5.589  -6.771  1.00 81.71      A    C  
ATOM    531  CG  LEU A  63      12.861  -4.483  -7.455  1.00 80.30      A    C  
ATOM    532  CD1 LEU A  63      14.040  -4.052  -6.597  1.00 76.79      A    C  
ATOM    533  CD2 LEU A  63      13.394  -5.006  -8.782  1.00 76.61      A    C  
ATOM    534  N   MET A  64      10.114  -2.913  -5.740  1.00 85.32      A    N  
ATOM    535  CA  MET A  64       9.085  -1.958  -6.113  1.00 85.59      A    C  
ATOM    536  C   MET A  64       9.660  -0.847  -6.996  1.00 87.61      A    C  
ATOM    537  O   MET A  64      10.825  -0.472  -6.901  1.00 86.54      A    O  
ATOM    538  CB  MET A  64       8.394  -1.370  -4.874  1.00 82.58      A    C  
ATOM    539  CG  MET A  64       7.666  -2.444  -4.049  1.00 77.01      A    C  
ATOM    540  SD  MET A  64       6.438  -1.786  -2.880  1.00 69.47      A    S  
ATOM    541  CE  MET A  64       5.878  -3.318  -2.134  1.00 61.46      A    C  
ATOM    542  N   GLN A  65       8.808  -0.262  -7.833  1.00 86.12      A    N  
ATOM    543  CA  GLN A  65       9.175   0.947  -8.554  1.00 85.78      A    C  
ATOM    544  C   GLN A  65       9.541   2.071  -7.563  1.00 86.01      A    C  
ATOM    545  O   GLN A  65       8.829   2.318  -6.587  1.00 84.43      A    O  
ATOM    546  CB  GLN A  65       8.026   1.402  -9.446  1.00 84.12      A    C  
ATOM    547  CG  GLN A  65       7.782   0.493 -10.659  1.00 79.73      A    C  
ATOM    548  CD  GLN A  65       6.660   1.041 -11.543  1.00 77.96      A    C  
ATOM    549  NE2 GLN A  65       6.549   0.583 -12.769  1.00 68.61      A    N  
ATOM    550  OE1 GLN A  65       5.863   1.873 -11.140  1.00 71.03      A    O  
ATOM    551  N   GLY A  66      10.635   2.764  -7.844  1.00 88.17      A    N  
ATOM    552  CA  GLY A  66      11.211   3.791  -6.981  1.00 88.20      A    C  
ATOM    553  C   GLY A  66      12.216   3.275  -5.953  1.00 89.71      A    C  
ATOM    554  O   GLY A  66      12.867   4.103  -5.302  1.00 88.43      A    O  
ATOM    555  N   ASP A  67      12.388   1.957  -5.807  1.00 90.12      A    N  
ATOM    556  CA  ASP A  67      13.484   1.401  -5.018  1.00 90.82      A    C  
ATOM    557  C   ASP A  67      14.832   1.821  -5.600  1.00 92.06      A    C  
ATOM    558  O   ASP A  67      14.974   2.062  -6.806  1.00 91.56      A    O  
ATOM    559  CB  ASP A  67      13.390  -0.128  -4.906  1.00 90.01      A    C  
ATOM    560  CG  ASP A  67      12.334  -0.630  -3.911  1.00 88.95      A    C  
ATOM    561  OD1 ASP A  67      11.865   0.176  -3.075  1.00 85.62      A    O  
ATOM    562  OD2 ASP A  67      12.046  -1.845  -3.932  1.00 84.82      A    O1-
ATOM    563  N   GLU A  68      15.822   1.950  -4.730  1.00 92.47      A    N  
ATOM    564  CA  GLU A  68      17.151   2.382  -5.119  1.00 93.09      A    C  
ATOM    565  C   GLU A  68      18.068   1.174  -5.291  1.00 93.83      A    C  
ATOM    566  O   GLU A  68      18.152   0.306  -4.412  1.00 92.44      A    O  
ATOM    567  CB  GLU A  68      17.677   3.405  -4.108  1.00 91.13      A    C  
ATOM    568  CG  GLU A  68      18.863   4.214  -4.665  1.00 83.25      A    C  
ATOM    569  CD  GLU A  68      19.196   5.396  -3.738  1.00 83.48      A    C  
ATOM    570  OE1 GLU A  68      20.288   5.418  -3.149  1.00 77.32      A    O  
ATOM    571  OE2 GLU A  68      18.329   6.293  -3.586  1.00 77.81      A    O1-
ATOM    572  N   ILE A  69      18.752   1.115  -6.428  1.00 94.04      A    N  
ATOM    573  CA  ILE A  69      19.732   0.094  -6.757  1.00 94.42      A    C  
ATOM    574  C   ILE A  69      21.072   0.775  -6.999  1.00 94.83      A    C  
ATOM    575  O   ILE A  69      21.159   1.779  -7.700  1.00 94.07      A    O  
ATOM    576  CB  ILE A  69      19.250  -0.774  -7.938  1.00 93.40      A    C  
ATOM    577  CG1 ILE A  69      18.076  -1.661  -7.464  1.00 90.37      A    C  
ATOM    578  CG2 ILE A  69      20.395  -1.625  -8.511  1.00 90.57      A    C  
ATOM    579  CD1 ILE A  69      17.538  -2.659  -8.486  1.00 83.91      A    C  
ATOM    580  N   CYS A  70      22.127   0.218  -6.435  1.00 95.25      A    N  
ATOM    581  CA  CYS A  70      23.493   0.587  -6.738  1.00 95.44      A    C  
ATOM    582  C   CYS A  70      24.067  -0.412  -7.743  1.00 95.64      A    C  
ATOM    583  O   CYS A  70      24.270  -1.579  -7.429  1.00 95.03      A    O  
ATOM    584  CB  CYS A  70      24.289   0.649  -5.425  1.00 94.62      A    C  
ATOM    585  SG  CYS A  70      26.014   1.095  -5.736  1.00 90.63      A    S  
ATOM    586  N   LEU A  71      24.367   0.071  -8.953  1.00 94.99      A    N  
ATOM    587  CA  LEU A  71      25.061  -0.694  -9.981  1.00 95.07      A    C  
ATOM    588  C   LEU A  71      26.560  -0.406  -9.881  1.00 95.28      A    C  
ATOM    589  O   LEU A  71      26.962   0.757  -9.819  1.00 94.02      A    O  
ATOM    590  CB  LEU A  71      24.478  -0.321 -11.349  1.00 93.70      A    C  
ATOM    591  CG  LEU A  71      24.577  -1.463 -12.374  1.00 90.25      A    C  
ATOM    592  CD1 LEU A  71      23.476  -2.490 -12.150  1.00 87.79      A    C  
ATOM    593  CD2 LEU A  71      24.404  -0.916 -13.792  1.00 87.08      A    C  
ATOM    594  N   ARG A  72      27.393  -1.442  -9.865  1.00 95.48      A    N  
ATOM    595  CA  ARG A  72      28.856  -1.296  -9.899  1.00 95.00      A    C  
ATOM    596  C   ARG A  72      29.420  -2.092 -11.065  1.00 95.32      A    C  
ATOM    597  O   ARG A  72      29.052  -3.235 -11.245  1.00 94.31      A    O  
ATOM    598  CB  ARG A  72      29.510  -1.744  -8.588  1.00 93.47      A    C  
ATOM    599  CG  ARG A  72      28.936  -1.046  -7.349  1.00 88.33      A    C  
ATOM    600  CD  ARG A  72      29.711  -1.473  -6.105  1.00 87.15      A    C  
ATOM    601  NE  ARG A  72      28.950  -1.183  -4.890  1.00 81.90      A    N  
ATOM    602  CZ  ARG A  72      29.400  -0.946  -3.676  1.00 78.62      A    C  
ATOM    603  NH1 ARG A  72      30.664  -0.810  -3.419  1.00 68.00      A    N1+
ATOM    604  NH2 ARG A  72      28.545  -0.872  -2.702  1.00 70.86      A    N  
ATOM    605  N   TYR A  73      30.363  -1.499 -11.814  1.00 94.78      A    N  
ATOM    606  CA  TYR A  73      31.159  -2.238 -12.786  1.00 94.47      A    C  
ATOM    607  C   TYR A  73      32.446  -2.723 -12.128  1.00 93.70      A    C  
ATOM    608  O   TYR A  73      33.168  -1.927 -11.530  1.00 92.43      A    O  
ATOM    609  CB  TYR A  73      31.431  -1.364 -14.008  1.00 94.16      A    C  
ATOM    610  CG  TYR A  73      32.232  -2.097 -15.060  1.00 94.74      A    C  
ATOM    611  CD1 TYR A  73      33.588  -1.791 -15.272  1.00 92.75      A    C  
ATOM    612  CD2 TYR A  73      31.629  -3.130 -15.805  1.00 93.27      A    C  
ATOM    613  CE1 TYR A  73      34.330  -2.494 -16.220  1.00 92.80      A    C  
ATOM    614  CE2 TYR A  73      32.372  -3.849 -16.756  1.00 92.63      A    C  
ATOM    615  CZ  TYR A  73      33.720  -3.523 -16.965  1.00 93.73      A    C  
ATOM    616  OH  TYR A  73      34.445  -4.218 -17.898  1.00 92.42      A    O  
ATOM    617  N   LYS A  74      32.716  -4.009 -12.218  1.00 92.71      A    N  
ATOM    618  CA  LYS A  74      33.883  -4.687 -11.633  1.00 90.24      A    C  
ATOM    619  C   LYS A  74      34.747  -5.411 -12.666  1.00 88.23      A    C  
ATOM    620  O   LYS A  74      35.663  -6.129 -12.292  1.00 76.76      A    O  
ATOM    621  CB  LYS A  74      33.421  -5.683 -10.556  1.00 86.79      A    C  
ATOM    622  CG  LYS A  74      32.860  -5.036  -9.278  1.00 84.38      A    C  
ATOM    623  CD  LYS A  74      32.591  -6.155  -8.272  1.00 78.75      A    C  
ATOM    624  CE  LYS A  74      32.203  -5.647  -6.895  1.00 72.82      A    C  
ATOM    625  NZ  LYS A  74      31.886  -6.789  -5.999  1.00 64.64      A    N1+
ATOM    626  N   GLY A  75      34.450  -5.250 -13.954  1.00 88.17      A    N  
ATOM    627  CA  GLY A  75      35.241  -5.856 -15.020  1.00 86.86      A    C  
ATOM    628  C   GLY A  75      36.496  -5.051 -15.358  1.00 88.42      A    C  
ATOM    629  O   GLY A  75      36.731  -3.969 -14.825  1.00 85.10      A    O  
ATOM    630  N   ASP A  76      37.267  -5.586 -16.304  1.00 90.11      A    N  
ATOM    631  CA  ASP A  76      38.571  -5.037 -16.696  1.00 89.88      A    C  
ATOM    632  C   ASP A  76      38.514  -4.213 -17.991  1.00 91.15      A    C  
ATOM    633  O   ASP A  76      39.512  -3.626 -18.405  1.00 85.73      A    O  
ATOM    634  CB  ASP A  76      39.580  -6.195 -16.828  1.00 85.37      A    C  
ATOM    635  CG  ASP A  76      39.706  -7.033 -15.549  1.00 77.37      A    C  
ATOM    636  OD1 ASP A  76      39.675  -6.440 -14.447  1.00 68.95      A    O  
ATOM    637  OD2 ASP A  76      39.815  -8.267 -15.688  1.00 68.81      A    O1-
ATOM    638  N   LEU A  77      37.350  -4.146 -18.645  1.00 90.66      A    N  
ATOM    639  CA  LEU A  77      37.179  -3.467 -19.937  1.00 91.04      A    C  
ATOM    640  C   LEU A  77      36.920  -1.954 -19.810  1.00 91.38      A    C  
ATOM    641  O   LEU A  77      36.975  -1.235 -20.802  1.00 86.92      A    O  
ATOM    642  CB  LEU A  77      36.051  -4.143 -20.730  1.00 89.36      A    C  
ATOM    643  CG  LEU A  77      36.296  -5.619 -21.101  1.00 87.96      A    C  
ATOM    644  CD1 LEU A  77      35.042  -6.173 -21.775  1.00 82.24      A    C  
ATOM    645  CD2 LEU A  77      37.466  -5.781 -22.071  1.00 82.10      A    C  
ATOM    646  N   ALA A  78      36.618  -1.476 -18.616  1.00 90.31      A    N  
ATOM    647  CA  ALA A  78      36.402  -0.067 -18.311  1.00 89.74      A    C  
ATOM    648  C   ALA A  78      36.868   0.231 -16.874  1.00 90.65      A    C  
ATOM    649  O   ALA A  78      36.971  -0.687 -16.054  1.00 88.39      A    O  
ATOM    650  CB  ALA A  78      34.917   0.262 -18.512  1.00 87.02      A    C  
ATOM    651  N   PRO A  79      37.113   1.512 -16.530  1.00 91.38      A    N  
ATOM    652  CA  PRO A  79      37.407   1.892 -15.157  1.00 90.97      A    C  
ATOM    653  C   PRO A  79      36.312   1.425 -14.189  1.00 91.55      A    C  
ATOM    654  O   PRO A  79      35.126   1.403 -14.546  1.00 89.85      A    O  
ATOM    655  CB  PRO A  79      37.546   3.414 -15.162  1.00 88.64      A    C  
ATOM    656  CG  PRO A  79      37.900   3.735 -16.606  1.00 86.83      A    C  
ATOM    657  CD  PRO A  79      37.144   2.675 -17.397  1.00 89.20      A    C  
ATOM    658  N   LEU A  80      36.691   1.134 -12.935  1.00 91.70      A    N  
ATOM    659  CA  LEU A  80      35.725   0.853 -11.876  1.00 91.14      A    C  
ATOM    660  C   LEU A  80      34.702   1.990 -11.789  1.00 91.64      A    C  
ATOM    661  O   LEU A  80      35.055   3.162 -11.689  1.00 89.85      A    O  
ATOM    662  CB  LEU A  80      36.441   0.682 -10.523  1.00 88.90      A    C  
ATOM    663  CG  LEU A  80      37.310  -0.581 -10.402  1.00 82.95      A    C  
ATOM    664  CD1 LEU A  80      38.072  -0.543  -9.079  1.00 77.39      A    C  
ATOM    665  CD2 LEU A  80      36.487  -1.865 -10.442  1.00 77.06      A    C  
ATOM    666  N   TRP A  81      33.428   1.615 -11.802  1.00 92.28      A    N  
ATOM    667  CA  TRP A  81      32.340   2.577 -11.806  1.00 93.02      A    C  
ATOM    668  C   TRP A  81      31.257   2.172 -10.815  1.00 93.43      A    C  
ATOM    669  O   TRP A  81      30.975   0.999 -10.613  1.00 92.37      A    O  
ATOM    670  CB  TRP A  81      31.796   2.728 -13.224  1.00 92.36      A    C  
ATOM    671  CG  TRP A  81      30.585   3.591 -13.333  1.00 92.50      A    C  
ATOM    672  CD1 TRP A  81      30.567   4.934 -13.487  1.00 91.17      A    C  
ATOM    673  CD2 TRP A  81      29.182   3.171 -13.298  1.00 92.79      A    C  
ATOM    674  CE2 TRP A  81      28.380   4.322 -13.470  1.00 92.23      A    C  
ATOM    675  CE3 TRP A  81      28.541   1.919 -13.166  1.00 91.44      A    C  
ATOM    676  NE1 TRP A  81      29.261   5.380 -13.567  1.00 90.99      A    N  
ATOM    677  CZ2 TRP A  81      26.968   4.243 -13.528  1.00 91.26      A    C  
ATOM    678  CZ3 TRP A  81      27.129   1.844 -13.217  1.00 90.71      A    C  
ATOM    679  CH2 TRP A  81      26.358   2.991 -13.396  1.00 90.52      A    C  
ATOM    680  N   LYS A  82      30.646   3.189 -10.202  1.00 94.08      A    N  
ATOM    681  CA  LYS A  82      29.493   3.047  -9.321  1.00 93.71      A    C  
ATOM    682  C   LYS A  82      28.436   4.066  -9.724  1.00 93.75      A    C  
ATOM    683  O   LYS A  82      28.728   5.259  -9.779  1.00 92.19      A    O  
ATOM    684  CB  LYS A  82      29.940   3.220  -7.857  1.00 91.95      A    C  
ATOM    685  CG  LYS A  82      28.770   3.187  -6.867  1.00 86.73      A    C  
ATOM    686  CD  LYS A  82      29.240   3.438  -5.421  1.00 85.14      A    C  
ATOM    687  CE  LYS A  82      28.016   3.520  -4.496  1.00 74.68      A    C  
ATOM    688  NZ  LYS A  82      28.359   3.932  -3.113  1.00 68.14      A    N1+
ATOM    689  N   GLY A  83      27.216   3.613  -9.951  1.00 94.29      A    N  
ATOM    690  CA  GLY A  83      26.071   4.466 -10.235  1.00 94.12      A    C  
ATOM    691  C   GLY A  83      24.868   4.069  -9.399  1.00 94.99      A    C  
ATOM    692  O   GLY A  83      24.650   2.892  -9.142  1.00 93.92      A    O  
ATOM    693  N   ILE A  84      24.104   5.061  -8.979  1.00 94.01      A    N  
ATOM    694  CA  ILE A  84      22.845   4.835  -8.266  1.00 93.53      A    C  
ATOM    695  C   ILE A  84      21.698   5.104  -9.238  1.00 93.56      A    C  
ATOM    696  O   ILE A  84      21.705   6.110  -9.947  1.00 92.12      A    O  
ATOM    697  CB  ILE A  84      22.765   5.680  -6.980  1.00 91.97      A    C  
ATOM    698  CG1 ILE A  84      23.912   5.288  -6.019  1.00 87.73      A    C  
ATOM    699  CG2 ILE A  84      21.401   5.483  -6.303  1.00 86.86      A    C  
ATOM    700  CD1 ILE A  84      23.989   6.124  -4.731  1.00 77.00      A    C  
ATOM    701  N   GLY A  85      20.703   4.213  -9.251  1.00 93.56      A    N  
ATOM    702  CA  GLY A  85      19.507   4.347 -10.065  1.00 93.40      A    C  
ATOM    703  C   GLY A  85      18.245   3.988  -9.291  1.00 93.70      A    C  
ATOM    704  O   GLY A  85      18.301   3.329  -8.251  1.00 92.59      A    O  
ATOM    705  N   HIS A  86      17.111   4.432  -9.804  1.00 92.23      A    N  
ATOM    706  CA  HIS A  86      15.796   4.080  -9.275  1.00 91.49      A    C  
ATOM    707  C   HIS A  86      15.118   3.069 -10.189  1.00 91.93      A    C  
ATOM    708  O   HIS A  86      15.135   3.230 -11.405  1.00 90.59      A    O  
ATOM    709  CB  HIS A  86      14.941   5.339  -9.125  1.00 89.05      A    C  
ATOM    710  CG  HIS A  86      15.486   6.274  -8.094  1.00 83.48      A    C  
ATOM    711  CD2 HIS A  86      16.019   7.534  -8.296  1.00 71.47      A    C  
ATOM    712  ND1 HIS A  86      15.593   6.026  -6.736  1.00 71.72      A    N  
ATOM    713  CE1 HIS A  86      16.165   7.096  -6.153  1.00 71.20      A    C  
ATOM    714  NE2 HIS A  86      16.434   8.035  -7.065  1.00 71.60      A    N  
ATOM    715  N   VAL A  87      14.495   2.058  -9.608  1.00 92.34      A    N  
ATOM    716  CA  VAL A  87      13.729   1.060 -10.356  1.00 92.19      A    C  
ATOM    717  C   VAL A  87      12.543   1.742 -11.038  1.00 91.44      A    C  
ATOM    718  O   VAL A  87      11.688   2.330 -10.377  1.00 90.25      A    O  
ATOM    719  CB  VAL A  87      13.254  -0.084  -9.447  1.00 91.98      A    C  
ATOM    720  CG1 VAL A  87      12.430  -1.111 -10.219  1.00 89.61      A    C  
ATOM    721  CG2 VAL A  87      14.449  -0.814  -8.822  1.00 89.82      A    C  
ATOM    722  N   ILE A  88      12.484   1.644 -12.365  1.00 90.23      A    N  
ATOM    723  CA  ILE A  88      11.374   2.143 -13.192  1.00 88.76      A    C  
ATOM    724  C   ILE A  88      10.530   0.994 -13.759  1.00 87.87      A    C  
ATOM    725  O   ILE A  88       9.348   1.178 -14.036  1.00 85.63      A    O  
ATOM    726  CB  ILE A  88      11.882   3.083 -14.304  1.00 87.85      A    C  
ATOM    727  CG1 ILE A  88      12.918   2.403 -15.230  1.00 84.71      A    C  
ATOM    728  CG2 ILE A  88      12.453   4.364 -13.672  1.00 83.42      A    C  
ATOM    729  CD1 ILE A  88      13.194   3.195 -16.517  1.00 80.66      A    C  
ATOM    730  N   LYS A  89      11.107  -0.195 -13.884  1.00 88.55      A    N  
ATOM    731  CA  LYS A  89      10.429  -1.416 -14.297  1.00 88.29      A    C  
ATOM    732  C   LYS A  89      10.798  -2.555 -13.349  1.00 88.84      A    C  
ATOM    733  O   LYS A  89      11.974  -2.777 -13.082  1.00 87.97      A    O  
ATOM    734  CB  LYS A  89      10.782  -1.733 -15.761  1.00 86.35      A    C  
ATOM    735  CG  LYS A  89       9.952  -2.907 -16.295  1.00 80.19      A    C  
ATOM    736  CD  LYS A  89      10.432  -3.452 -17.646  1.00 75.91      A    C  
ATOM    737  CE  LYS A  89       9.569  -4.688 -17.923  1.00 68.40      A    C  
ATOM    738  NZ  LYS A  89      10.051  -5.546 -19.017  1.00 60.88      A    N1+
ATOM    739  N   VAL A  90       9.788  -3.270 -12.861  1.00 86.62      A    N  
ATOM    740  CA  VAL A  90       9.944  -4.520 -12.128  1.00 84.69      A    C  
ATOM    741  C   VAL A  90       9.661  -5.698 -13.070  1.00 83.34      A    C  
ATOM    742  O   VAL A  90       9.026  -5.483 -14.108  1.00 79.57      A    O  
ATOM    743  CB  VAL A  90       9.039  -4.567 -10.880  1.00 83.11      A    C  
ATOM    744  CG1 VAL A  90       9.488  -3.516  -9.859  1.00 75.41      A    C  
ATOM    745  CG2 VAL A  90       7.557  -4.337 -11.203  1.00 75.97      A    C  
ATOM    746  N   PRO A  91      10.102  -6.927 -12.730  1.00 81.94      A    N  
ATOM    747  CA  PRO A  91       9.708  -8.118 -13.474  1.00 78.25      A    C  
ATOM    748  C   PRO A  91       8.192  -8.200 -13.625  1.00 76.21      A    C  
ATOM    749  O   PRO A  91       7.438  -7.954 -12.677  1.00 70.43      A    O  
ATOM    750  CB  PRO A  91      10.275  -9.308 -12.692  1.00 75.43      A    C  
ATOM    751  CG  PRO A  91      11.455  -8.711 -11.942  1.00 74.24      A    C  
ATOM    752  CD  PRO A  91      10.982  -7.290 -11.629  1.00 77.58      A    C  
ATOM    753  N   ASP A  92       7.741  -8.520 -14.846  1.00 70.68      A    N  
ATOM    754  CA  ASP A  92       6.332  -8.612 -15.199  1.00 67.77      A    C  
ATOM    755  C   ASP A  92       6.054  -9.908 -15.976  1.00 67.56      A    C  
ATOM    756  O   ASP A  92       6.897 -10.806 -16.047  1.00 62.57      A    O  
ATOM    757  CB  ASP A  92       5.905  -7.316 -15.946  1.00 63.37      A    C  
ATOM    758  CG  ASP A  92       6.658  -7.051 -17.261  1.00 59.85      A    C  
ATOM    759  OD1 ASP A  92       7.136  -8.005 -17.903  1.00 56.03      A    O  
ATOM    760  OD2 ASP A  92       6.772  -5.868 -17.655  1.00 55.32      A    O1-
ATOM    761  N   ASN A  93       4.849 -10.042 -16.544  1.00 64.48      A    N  
ATOM    762  CA  ASN A  93       4.490 -11.239 -17.306  1.00 61.39      A    C  
ATOM    763  C   ASN A  93       5.249 -11.365 -18.629  1.00 60.92      A    C  
ATOM    764  O   ASN A  93       5.302 -12.446 -19.199  1.00 56.34      A    O  
ATOM    765  CB  ASN A  93       2.984 -11.228 -17.584  1.00 55.88      A    C  
ATOM    766  CG  ASN A  93       2.150 -11.202 -16.321  1.00 52.01      A    C  
ATOM    767  ND2 ASN A  93       1.106 -10.401 -16.339  1.00 46.34      A    N  
ATOM    768  OD1 ASN A  93       2.407 -11.856 -15.326  1.00 47.93      A    O  
ATOM    769  N   TYR A  94       5.805 -10.253 -19.158  1.00 60.65      A    N  
ATOM    770  CA  TYR A  94       6.507 -10.226 -20.434  1.00 58.69      A    C  
ATOM    771  C   TYR A  94       7.986 -10.573 -20.297  1.00 60.66      A    C  
ATOM    772  O   TYR A  94       8.625 -10.967 -21.279  1.00 55.32      A    O  
ATOM    773  CB  TYR A  94       6.336  -8.848 -21.078  1.00 52.09      A    C  
ATOM    774  CG  TYR A  94       4.900  -8.496 -21.397  1.00 47.87      A    C  
ATOM    775  CD1 TYR A  94       4.311  -8.960 -22.590  1.00 42.51      A    C  
ATOM    776  CD2 TYR A  94       4.152  -7.685 -20.522  1.00 41.59      A    C  
ATOM    777  CE1 TYR A  94       2.989  -8.622 -22.909  1.00 35.97      A    C  
ATOM    778  CE2 TYR A  94       2.824  -7.342 -20.834  1.00 36.44      A    C  
ATOM    779  CZ  TYR A  94       2.240  -7.812 -22.026  1.00 35.87      A    C  
ATOM    780  OH  TYR A  94       0.954  -7.467 -22.335  1.00 31.14      A    O  
ATOM    781  N   GLY A  95       8.552 -10.423 -19.112  1.00 63.81      A    N  
ATOM    782  CA  GLY A  95       9.941 -10.758 -18.867  1.00 64.70      A    C  
ATOM    783  C   GLY A  95      10.382 -10.525 -17.430  1.00 68.59      A    C  
ATOM    784  O   GLY A  95       9.806  -9.730 -16.687  1.00 65.78      A    O  
ATOM    785  N   ASP A  96      11.469 -11.182 -17.063  1.00 74.62      A    N  
ATOM    786  CA  ASP A  96      12.097 -11.055 -15.749  1.00 75.93      A    C  
ATOM    787  C   ASP A  96      13.035  -9.833 -15.664  1.00 80.87      A    C  
ATOM    788  O   ASP A  96      13.792  -9.675 -14.707  1.00 79.13      A    O  
ATOM    789  CB  ASP A  96      12.808 -12.380 -15.417  1.00 69.28      A    C  
ATOM    790  CG  ASP A  96      11.869 -13.583 -15.284  1.00 62.55      A    C  
ATOM    791  OD1 ASP A  96      10.856 -13.502 -14.558  1.00 57.58      A    O  
ATOM    792  OD2 ASP A  96      12.178 -14.665 -15.829  1.00 55.23      A    O1-
ATOM    793  N   GLU A  97      13.020  -8.965 -16.682  1.00 84.37      A    N  
ATOM    794  CA  GLU A  97      13.924  -7.819 -16.800  1.00 86.76      A    C  
ATOM    795  C   GLU A  97      13.543  -6.705 -15.823  1.00 87.72      A    C  
ATOM    796  O   GLU A  97      12.397  -6.229 -15.794  1.00 86.34      A    O  
ATOM    797  CB  GLU A  97      13.976  -7.330 -18.261  1.00 84.79      A    C  
ATOM    798  CG  GLU A  97      15.398  -7.089 -18.781  1.00 78.06      A    C  
ATOM    799  CD  GLU A  97      15.441  -6.493 -20.217  1.00 79.52      A    C  
ATOM    800  OE1 GLU A  97      16.499  -6.556 -20.872  1.00 72.77      A    O  
ATOM    801  OE2 GLU A  97      14.458  -5.883 -20.672  1.00 76.10      A    O1-
ATOM    802  N   ILE A  98      14.526  -6.252 -15.047  1.00 89.87      A    N  
ATOM    803  CA  ILE A  98      14.465  -5.059 -14.206  1.00 90.86      A    C  
ATOM    804  C   ILE A  98      15.051  -3.898 -15.007  1.00 91.97      A    C  
ATOM    805  O   ILE A  98      16.075  -4.062 -15.665  1.00 91.60      A    O  
ATOM    806  CB  ILE A  98      15.215  -5.299 -12.885  1.00 89.66      A    C  
ATOM    807  CG1 ILE A  98      14.551  -6.433 -12.074  1.00 85.81      A    C  
ATOM    808  CG2 ILE A  98      15.276  -4.010 -12.044  1.00 85.61      A    C  
ATOM    809  CD1 ILE A  98      15.434  -7.005 -10.962  1.00 80.86      A    C  
ATOM    810  N   ALA A  99      14.432  -2.716 -14.931  1.00 91.13      A    N  
ATOM    811  CA  ALA A  99      14.997  -1.491 -15.467  1.00 91.03      A    C  
ATOM    812  C   ALA A  99      15.214  -0.474 -14.348  1.00 91.87      A    C  
ATOM    813  O   ALA A  99      14.319  -0.235 -13.533  1.00 91.50      A    O  
ATOM    814  CB  ALA A  99      14.105  -0.945 -16.586  1.00 89.23      A    C  
ATOM    815  N   ILE A 100      16.390   0.151 -14.336  1.00 92.16      A    N  
ATOM    816  CA  ILE A 100      16.710   1.269 -13.458  1.00 92.40      A    C  
ATOM    817  C   ILE A 100      17.072   2.503 -14.270  1.00 92.77      A    C  
ATOM    818  O   ILE A 100      17.820   2.420 -15.244  1.00 92.36      A    O  
ATOM    819  CB  ILE A 100      17.793   0.918 -12.412  1.00 91.76      A    C  
ATOM    820  CG1 ILE A 100      19.182   0.665 -13.035  1.00 85.91      A    C  
ATOM    821  CG2 ILE A 100      17.342  -0.291 -11.580  1.00 83.81      A    C  
ATOM    822  CD1 ILE A 100      20.309   0.484 -12.009  1.00 83.68      A    C  
ATOM    823  N   GLU A 101      16.573   3.666 -13.860  1.00 91.85      A    N  
ATOM    824  CA  GLU A 101      17.016   4.960 -14.358  1.00 90.54      A    C  
ATOM    825  C   GLU A 101      18.138   5.481 -13.462  1.00 89.95      A    C  
ATOM    826  O   GLU A 101      17.949   5.654 -12.256  1.00 89.50      A    O  
ATOM    827  CB  GLU A 101      15.835   5.941 -14.426  1.00 88.90      A    C  
ATOM    828  CG  GLU A 101      16.256   7.273 -15.042  1.00 85.56      A    C  
ATOM    829  CD  GLU A 101      15.123   8.302 -15.045  1.00 83.66      A    C  
ATOM    830  OE1 GLU A 101      15.147   9.220 -14.194  1.00 76.39      A    O  
ATOM    831  OE2 GLU A 101      14.264   8.250 -15.933  1.00 77.52      A    O1-
ATOM    832  N   LEU A 102      19.323   5.742 -14.041  1.00 90.46      A    N  
ATOM    833  CA  LEU A 102      20.443   6.297 -13.296  1.00 89.57      A    C  
ATOM    834  C   LEU A 102      20.170   7.742 -12.884  1.00 88.53      A    C  
ATOM    835  O   LEU A 102      19.750   8.569 -13.690  1.00 86.53      A    O  
ATOM    836  CB  LEU A 102      21.748   6.193 -14.099  1.00 89.10      A    C  
ATOM    837  CG  LEU A 102      22.246   4.764 -14.382  1.00 88.32      A    C  
ATOM    838  CD1 LEU A 102      23.592   4.850 -15.102  1.00 85.28      A    C  
ATOM    839  CD2 LEU A 102      22.461   3.953 -13.105  1.00 84.61      A    C  
ATOM    840  N   ARG A 103      20.506   8.068 -11.632  1.00 87.47      A    N  
ATOM    841  CA  ARG A 103      20.368   9.430 -11.091  1.00 84.09      A    C  
ATOM    842  C   ARG A 103      21.279  10.424 -11.818  1.00 82.69      A    C  
ATOM    843  O   ARG A 103      20.850  11.523 -12.138  1.00 77.77      A    O  
ATOM    844  CB  ARG A 103      20.645   9.387  -9.573  1.00 80.82      A    C  
ATOM    845  CG  ARG A 103      20.076  10.622  -8.843  1.00 73.02      A    C  
ATOM    846  CD  ARG A 103      20.340  10.500  -7.334  1.00 71.60      A    C  
ATOM    847  NE  ARG A 103      19.647  11.549  -6.558  1.00 63.93      A    N  
ATOM    848  CZ  ARG A 103      19.700  11.720  -5.232  1.00 59.73      A    C  
ATOM    849  NH1 ARG A 103      20.443  10.976  -4.472  1.00 55.41      A    N1+
ATOM    850  NH2 ARG A 103      18.994  12.639  -4.653  1.00 50.58      A    N  
ATOM    851  N   SER A 104      22.498   9.980 -12.107  1.00 81.49      A    N  
ATOM    852  CA  SER A 104      23.449  10.650 -12.980  1.00 79.87      A    C  
ATOM    853  C   SER A 104      23.938   9.674 -14.039  1.00 80.64      A    C  
ATOM    854  O   SER A 104      24.339   8.561 -13.721  1.00 75.62      A    O  
ATOM    855  CB  SER A 104      24.629  11.198 -12.170  1.00 74.48      A    C  
ATOM    856  OG  SER A 104      25.564  11.798 -13.054  1.00 66.08      A    O  
ATOM    857  N   SER A 105      23.927  10.101 -15.313  1.00 77.03      A    N  
ATOM    858  CA  SER A 105      24.428   9.309 -16.435  1.00 74.90      A    C  
ATOM    859  C   SER A 105      25.916   9.547 -16.709  1.00 77.01      A    C  
ATOM    860  O   SER A 105      26.480   8.915 -17.598  1.00 72.28      A    O  
ATOM    861  CB  SER A 105      23.599   9.603 -17.689  1.00 68.88      A    C  
ATOM    862  OG  SER A 105      22.223   9.424 -17.420  1.00 63.75      A    O  
ATOM    863  N   VAL A 106      26.536  10.474 -15.975  1.00 77.74      A    N  
ATOM    864  CA  VAL A 106      27.937  10.855 -16.170  1.00 76.36      A    C  
ATOM    865  C   VAL A 106      28.839   9.662 -15.841  1.00 77.79      A    C  
ATOM    866  O   VAL A 106      28.739   9.064 -14.774  1.00 73.18      A    O  
ATOM    867  CB  VAL A 106      28.313  12.083 -15.331  1.00 71.15      A    C  
ATOM    868  CG1 VAL A 106      29.773  12.480 -15.546  1.00 65.06      A    C  
ATOM    869  CG2 VAL A 106      27.446  13.286 -15.710  1.00 64.59      A    C  
ATOM    870  N   GLY A 107      29.722   9.326 -16.797  1.00 79.10      A    N  
ATOM    871  CA  GLY A 107      30.699   8.254 -16.633  1.00 80.84      A    C  
ATOM    872  C   GLY A 107      30.122   6.834 -16.648  1.00 84.99      A    C  
ATOM    873  O   GLY A 107      30.874   5.895 -16.397  1.00 81.91      A    O  
ATOM    874  N   ALA A 108      28.836   6.659 -16.946  1.00 87.11      A    N  
ATOM    875  CA  ALA A 108      28.248   5.326 -17.050  1.00 89.19      A    C  
ATOM    876  C   ALA A 108      28.948   4.513 -18.160  1.00 90.55      A    C  
ATOM    877  O   ALA A 108      29.025   4.989 -19.298  1.00 88.85      A    O  
ATOM    878  CB  ALA A 108      26.738   5.437 -17.294  1.00 87.78      A    C  
ATOM    879  N   PRO A 109      29.420   3.292 -17.867  1.00 91.11      A    N  
ATOM    880  CA  PRO A 109      30.182   2.477 -18.806  1.00 91.89      A    C  
ATOM    881  C   PRO A 109      29.245   1.774 -19.801  1.00 92.49      A    C  
ATOM    882  O   PRO A 109      29.077   0.559 -19.779  1.00 89.89      A    O  
ATOM    883  CB  PRO A 109      30.996   1.532 -17.917  1.00 90.52      A    C  
ATOM    884  CG  PRO A 109      30.052   1.278 -16.750  1.00 89.48      A    C  
ATOM    885  CD  PRO A 109      29.362   2.634 -16.567  1.00 91.28      A    C  
ATOM    886  N   VAL A 110      28.621   2.552 -20.690  1.00 91.57      A    N  
ATOM    887  CA  VAL A 110      27.587   2.069 -21.623  1.00 90.92      A    C  
ATOM    888  C   VAL A 110      28.126   1.177 -22.743  1.00 91.26      A    C  
ATOM    889  O   VAL A 110      27.343   0.545 -23.451  1.00 88.93      A    O  
ATOM    890  CB  VAL A 110      26.789   3.241 -22.221  1.00 88.92      A    C  
ATOM    891  CG1 VAL A 110      26.092   4.028 -21.103  1.00 82.03      A    C  
ATOM    892  CG2 VAL A 110      27.667   4.204 -23.034  1.00 82.78      A    C  
ATOM    893  N   GLU A 111      29.452   1.123 -22.889  1.00 92.45      A    N  
ATOM    894  CA  GLU A 111      30.170   0.282 -23.854  1.00 91.83      A    C  
ATOM    895  C   GLU A 111      30.284  -1.178 -23.385  1.00 92.90      A    C  
ATOM    896  O   GLU A 111      30.541  -2.079 -24.177  1.00 90.82      A    O  
ATOM    897  CB  GLU A 111      31.588   0.857 -24.042  1.00 89.70      A    C  
ATOM    898  CG  GLU A 111      31.675   2.349 -24.403  1.00 80.67      A    C  
ATOM    899  CD  GLU A 111      31.228   2.715 -25.825  1.00 68.72      A    C  
ATOM    900  OE1 GLU A 111      30.971   3.932 -26.038  1.00 59.80      A    O  
ATOM    901  OE2 GLU A 111      31.128   1.809 -26.676  1.00 61.00      A    O1-
ATOM    902  N   VAL A 112      30.133  -1.413 -22.072  1.00 92.83      A    N  
ATOM    903  CA  VAL A 112      30.303  -2.738 -21.475  1.00 93.29      A    C  
ATOM    904  C   VAL A 112      28.976  -3.278 -20.954  1.00 93.55      A    C  
ATOM    905  O   VAL A 112      28.115  -2.532 -20.487  1.00 91.96      A    O  
ATOM    906  CB  VAL A 112      31.390  -2.772 -20.387  1.00 91.66      A    C  
ATOM    907  CG1 VAL A 112      32.774  -2.551 -21.001  1.00 83.68      A    C  
ATOM    908  CG2 VAL A 112      31.183  -1.755 -19.279  1.00 84.84      A    C  
ATOM    909  N   THR A 113      28.807  -4.588 -21.036  1.00 93.67      A    N  
ATOM    910  CA  THR A 113      27.555  -5.272 -20.691  1.00 93.31      A    C  
ATOM    911  C   THR A 113      27.714  -6.338 -19.609  1.00 93.87      A    C  
ATOM    912  O   THR A 113      26.734  -6.708 -18.991  1.00 91.54      A    O  
ATOM    913  CB  THR A 113      26.921  -5.909 -21.936  1.00 91.09      A    C  
ATOM    914  CG2 THR A 113      26.506  -4.873 -22.971  1.00 83.51      A    C  
ATOM    915  OG1 THR A 113      27.845  -6.775 -22.567  1.00 85.17      A    O  
ATOM    916  N   HIS A 114      28.926  -6.811 -19.352  1.00 93.49      A    N  
ATOM    917  CA  HIS A 114      29.185  -7.909 -18.417  1.00 93.15      A    C  
ATOM    918  C   HIS A 114      29.886  -7.433 -17.144  1.00 93.41      A    C  
ATOM    919  O   HIS A 114      30.355  -6.300 -17.069  1.00 91.15      A    O  
ATOM    920  CB  HIS A 114      29.959  -9.024 -19.141  1.00 91.38      A    C  
ATOM    921  CG  HIS A 114      29.188  -9.616 -20.287  1.00 89.01      A    C  
ATOM    922  CD2 HIS A 114      29.373  -9.375 -21.628  1.00 76.81      A    C  
ATOM    923  ND1 HIS A 114      28.127 -10.483 -20.189  1.00 76.72      A    N  
ATOM    924  CE1 HIS A 114      27.683 -10.757 -21.427  1.00 77.15      A    C  
ATOM    925  NE2 HIS A 114      28.413 -10.103 -22.327  1.00 78.30      A    N  
ATOM    926  N   ASN A 115      29.972  -8.296 -16.132  1.00 94.23      A    N  
ATOM    927  CA  ASN A 115      30.699  -8.061 -14.872  1.00 94.42      A    C  
ATOM    928  C   ASN A 115      30.190  -6.867 -14.049  1.00 94.80      A    C  
ATOM    929  O   ASN A 115      30.968  -6.153 -13.405  1.00 92.86      A    O  
ATOM    930  CB  ASN A 115      32.217  -8.033 -15.138  1.00 92.74      A    C  
ATOM    931  CG  ASN A 115      32.749  -9.346 -15.668  1.00 88.86      A    C  
ATOM    932  ND2 ASN A 115      33.873  -9.311 -16.354  1.00 76.37      A    N  
ATOM    933  OD1 ASN A 115      32.192 -10.406 -15.477  1.00 78.74      A    O  
ATOM    934  N   PHE A 116      28.864  -6.671 -14.031  1.00 95.24      A    N  
ATOM    935  CA  PHE A 116      28.223  -5.742 -13.115  1.00 95.59      A    C  
ATOM    936  C   PHE A 116      27.833  -6.431 -11.809  1.00 95.31      A    C  
ATOM    937  O   PHE A 116      27.459  -7.600 -11.779  1.00 93.80      A    O  
ATOM    938  CB  PHE A 116      27.026  -5.063 -13.775  1.00 95.53      A    C  
ATOM    939  CG  PHE A 116      27.424  -4.061 -14.836  1.00 95.94      A    C  
ATOM    940  CD1 PHE A 116      27.630  -2.707 -14.492  1.00 93.67      A    C  
ATOM    941  CD2 PHE A 116      27.619  -4.463 -16.171  1.00 93.64      A    C  
ATOM    942  CE1 PHE A 116      28.016  -1.771 -15.464  1.00 93.16      A    C  
ATOM    943  CE2 PHE A 116      28.008  -3.533 -17.148  1.00 93.27      A    C  
ATOM    944  CZ  PHE A 116      28.200  -2.188 -16.796  1.00 94.63      A    C  
ATOM    945  N   GLN A 117      27.897  -5.674 -10.717  1.00 96.16      A    N  
ATOM    946  CA  GLN A 117      27.320  -6.028  -9.429  1.00 95.97      A    C  
ATOM    947  C   GLN A 117      26.079  -5.174  -9.194  1.00 95.74      A    C  
ATOM    948  O   GLN A 117      26.092  -3.968  -9.433  1.00 94.95      A    O  
ATOM    949  CB  GLN A 117      28.368  -5.853  -8.322  1.00 94.77      A    C  
ATOM    950  CG  GLN A 117      27.817  -6.159  -6.924  1.00 90.61      A    C  
ATOM    951  CD  GLN A 117      28.883  -6.005  -5.842  1.00 89.59      A    C  
ATOM    952  NE2 GLN A 117      29.240  -7.070  -5.167  1.00 78.84      A    N  
ATOM    953  OE1 GLN A 117      29.422  -4.932  -5.597  1.00 81.81      A    O  
ATOM    954  N   VAL A 118      25.030  -5.806  -8.697  1.00 95.28      A    N  
ATOM    955  CA  VAL A 118      23.772  -5.168  -8.330  1.00 94.71      A    C  
ATOM    956  C   VAL A 118      23.598  -5.243  -6.818  1.00 94.23      A    C  
ATOM    957  O   VAL A 118      23.426  -6.330  -6.273  1.00 93.07      A    O  
ATOM    958  CB  VAL A 118      22.590  -5.829  -9.064  1.00 93.89      A    C  
ATOM    959  CG1 VAL A 118      21.263  -5.185  -8.677  1.00 90.09      A    C  
ATOM    960  CG2 VAL A 118      22.738  -5.709 -10.583  1.00 90.72      A    C  
ATOM    961  N   ASP A 119      23.618  -4.090  -6.152  1.00 95.42      A    N  
ATOM    962  CA  ASP A 119      23.327  -3.954  -4.732  1.00 94.87      A    C  
ATOM    963  C   ASP A 119      21.951  -3.311  -4.543  1.00 95.25      A    C  
ATOM    964  O   ASP A 119      21.664  -2.256  -5.114  1.00 93.71      A    O  
ATOM    965  CB  ASP A 119      24.375  -3.081  -4.016  1.00 92.56      A    C  
ATOM    966  CG  ASP A 119      25.789  -3.645  -3.951  1.00 85.48      A    C  
ATOM    967  OD1 ASP A 119      25.953  -4.865  -3.784  1.00 79.92      A    O  
ATOM    968  OD2 ASP A 119      26.745  -2.818  -3.946  1.00 78.42      A    O1-
ATOM    969  N   PHE A 120      21.118  -3.872  -3.670  1.00 94.37      A    N  
ATOM    970  CA  PHE A 120      19.847  -3.277  -3.269  1.00 93.38      A    C  
ATOM    971  C   PHE A 120      20.070  -2.317  -2.101  1.00 93.55      A    C  
ATOM    972  O   PHE A 120      20.440  -2.725  -1.002  1.00 91.76      A    O  
ATOM    973  CB  PHE A 120      18.837  -4.370  -2.928  1.00 91.19      A    C  
ATOM    974  CG  PHE A 120      18.509  -5.220  -4.127  1.00 88.59      A    C  
ATOM    975  CD1 PHE A 120      17.454  -4.855  -4.993  1.00 83.72      A    C  
ATOM    976  CD2 PHE A 120      19.319  -6.325  -4.442  1.00 83.52      A    C  
ATOM    977  CE1 PHE A 120      17.219  -5.591  -6.160  1.00 81.75      A    C  
ATOM    978  CE2 PHE A 120      19.088  -7.058  -5.613  1.00 80.54      A    C  
ATOM    979  CZ  PHE A 120      18.043  -6.686  -6.473  1.00 81.49      A    C  
ATOM    980  N   VAL A 121      19.847  -1.024  -2.337  1.00 94.20      A    N  
ATOM    981  CA  VAL A 121      20.041  -0.002  -1.317  1.00 94.09      A    C  
ATOM    982  C   VAL A 121      18.856  -0.021  -0.363  1.00 94.00      A    C  
ATOM    983  O   VAL A 121      17.723   0.328  -0.710  1.00 92.66      A    O  
ATOM    984  CB  VAL A 121      20.268   1.394  -1.925  1.00 92.85      A    C  
ATOM    985  CG1 VAL A 121      20.515   2.432  -0.831  1.00 89.37      A    C  
ATOM    986  CG2 VAL A 121      21.479   1.387  -2.868  1.00 90.40      A    C  
ATOM    987  N   TRP A 122      19.113  -0.410   0.884  1.00 94.41      A    N  
ATOM    988  CA  TRP A 122      18.122  -0.319   1.943  1.00 94.65      A    C  
ATOM    989  C   TRP A 122      17.950   1.128   2.417  1.00 94.19      A    C  
ATOM    990  O   TRP A 122      18.917   1.872   2.580  1.00 92.59      A    O  
ATOM    991  CB  TRP A 122      18.501  -1.252   3.088  1.00 94.41      A    C  
ATOM    992  CG  TRP A 122      17.493  -1.251   4.200  1.00 94.63      A    C  
ATOM    993  CD1 TRP A 122      16.332  -1.933   4.207  1.00 92.75      A    C  
ATOM    994  CD2 TRP A 122      17.549  -0.518   5.462  1.00 94.45      A    C  
ATOM    995  CE2 TRP A 122      16.376  -0.841   6.199  1.00 94.42      A    C  
ATOM    996  CE3 TRP A 122      18.486   0.353   6.045  1.00 93.86      A    C  
ATOM    997  NE1 TRP A 122      15.656  -1.692   5.399  1.00 92.99      A    N  
ATOM    998  CZ2 TRP A 122      16.145  -0.321   7.497  1.00 93.62      A    C  
ATOM    999  CZ3 TRP A 122      18.253   0.874   7.339  1.00 91.83      A    C  
ATOM   1000  CH2 TRP A 122      17.098   0.537   8.055  1.00 92.15      A    C  
ATOM   1001  N   LYS A 123      16.703   1.536   2.662  1.00 94.17      A    N  
ATOM   1002  CA  LYS A 123      16.367   2.845   3.224  1.00 93.76      A    C  
ATOM   1003  C   LYS A 123      15.610   2.669   4.534  1.00 94.78      A    C  
ATOM   1004  O   LYS A 123      14.588   1.985   4.571  1.00 93.46      A    O  
ATOM   1005  CB  LYS A 123      15.569   3.689   2.218  1.00 91.57      A    C  
ATOM   1006  CG  LYS A 123      16.434   4.095   1.018  1.00 86.52      A    C  
ATOM   1007  CD  LYS A 123      15.714   5.104   0.115  1.00 78.47      A    C  
ATOM   1008  CE  LYS A 123      16.701   5.494  -0.980  1.00 71.28      A    C  
ATOM   1009  NZ  LYS A 123      16.195   6.538  -1.890  1.00 62.73      A    N1+
ATOM   1010  N   SER A 124      16.062   3.353   5.581  1.00 94.55      A    N  
ATOM   1011  CA  SER A 124      15.407   3.350   6.892  1.00 95.36      A    C  
ATOM   1012  C   SER A 124      14.151   4.223   6.947  1.00 96.19      A    C  
ATOM   1013  O   SER A 124      13.331   4.048   7.838  1.00 95.52      A    O  
ATOM   1014  CB  SER A 124      16.399   3.800   7.963  1.00 94.24      A    C  
ATOM   1015  OG  SER A 124      16.798   5.136   7.720  1.00 90.55      A    O  
ATOM   1016  N   THR A 125      13.966   5.129   5.977  1.00 95.50      A    N  
ATOM   1017  CA  THR A 125      12.977   6.215   6.006  1.00 95.44      A    C  
ATOM   1018  C   THR A 125      11.569   5.790   6.446  1.00 96.21      A    C  
ATOM   1019  O   THR A 125      10.940   6.492   7.235  1.00 95.97      A    O  
ATOM   1020  CB  THR A 125      12.867   6.865   4.613  1.00 94.24      A    C  
ATOM   1021  CG2 THR A 125      12.077   8.168   4.610  1.00 88.44      A    C  
ATOM   1022  OG1 THR A 125      14.145   7.149   4.105  1.00 89.06      A    O  
ATOM   1023  N   SER A 126      11.046   4.672   5.942  1.00 95.81      A    N  
ATOM   1024  CA  SER A 126       9.715   4.193   6.327  1.00 96.10      A    C  
ATOM   1025  C   SER A 126       9.645   3.806   7.805  1.00 97.15      A    C  
ATOM   1026  O   SER A 126       8.721   4.213   8.510  1.00 97.02      A    O  
ATOM   1027  CB  SER A 126       9.306   2.994   5.446  1.00 94.45      A    C  
ATOM   1028  OG  SER A 126      10.307   2.003   5.457  1.00 85.39      A    O  
ATOM   1029  N   PHE A 127      10.654   3.096   8.295  1.00 97.09      A    N  
ATOM   1030  CA  PHE A 127      10.754   2.659   9.682  1.00 97.38      A    C  
ATOM   1031  C   PHE A 127      11.014   3.832  10.628  1.00 97.54      A    C  
ATOM   1032  O   PHE A 127      10.377   3.929  11.678  1.00 97.26      A    O  
ATOM   1033  CB  PHE A 127      11.840   1.586   9.792  1.00 97.00      A    C  
ATOM   1034  CG  PHE A 127      11.600   0.388   8.895  1.00 96.82      A    C  
ATOM   1035  CD1 PHE A 127      10.568  -0.521   9.181  1.00 95.54      A    C  
ATOM   1036  CD2 PHE A 127      12.394   0.193   7.753  1.00 95.71      A    C  
ATOM   1037  CE1 PHE A 127      10.339  -1.638   8.354  1.00 94.93      A    C  
ATOM   1038  CE2 PHE A 127      12.171  -0.922   6.915  1.00 94.81      A    C  
ATOM   1039  CZ  PHE A 127      11.147  -1.834   7.218  1.00 94.83      A    C  
ATOM   1040  N   ASP A 128      11.846   4.787  10.227  1.00 97.38      A    N  
ATOM   1041  CA  ASP A 128      12.115   6.008  10.996  1.00 97.10      A    C  
ATOM   1042  C   ASP A 128      10.838   6.845  11.173  1.00 97.41      A    C  
ATOM   1043  O   ASP A 128      10.545   7.334  12.264  1.00 97.15      A    O  
ATOM   1044  CB  ASP A 128      13.191   6.849  10.297  1.00 96.55      A    C  
ATOM   1045  CG  ASP A 128      14.555   6.169  10.217  1.00 94.95      A    C  
ATOM   1046  OD1 ASP A 128      14.860   5.329  11.090  1.00 92.91      A    O  
ATOM   1047  OD2 ASP A 128      15.297   6.499   9.257  1.00 92.05      A    O1-
ATOM   1048  N   ARG A 129      10.018   6.950  10.119  1.00 97.63      A    N  
ATOM   1049  CA  ARG A 129       8.727   7.646  10.164  1.00 97.82      A    C  
ATOM   1050  C   ARG A 129       7.721   6.920  11.063  1.00 98.07      A    C  
ATOM   1051  O   ARG A 129       7.005   7.586  11.816  1.00 97.75      A    O  
ATOM   1052  CB  ARG A 129       8.176   7.835   8.742  1.00 97.73      A    C  
ATOM   1053  CG  ARG A 129       8.958   8.905   7.963  1.00 97.36      A    C  
ATOM   1054  CD  ARG A 129       8.484   8.954   6.510  1.00 96.66      A    C  
ATOM   1055  NE  ARG A 129       9.245   9.946   5.722  1.00 96.00      A    N  
ATOM   1056  CZ  ARG A 129       8.953  10.378   4.506  1.00 95.45      A    C  
ATOM   1057  NH1 ARG A 129       7.916   9.942   3.846  1.00 93.73      A    N1+
ATOM   1058  NH2 ARG A 129       9.702  11.270   3.933  1.00 94.08      A    N  
ATOM   1059  N   MET A 130       7.704   5.598  11.064  1.00 97.97      A    N  
ATOM   1060  CA  MET A 130       6.882   4.816  11.998  1.00 97.91      A    C  
ATOM   1061  C   MET A 130       7.321   5.032  13.460  1.00 97.76      A    C  
ATOM   1062  O   MET A 130       6.483   5.323  14.312  1.00 97.46      A    O  
ATOM   1063  CB  MET A 130       6.931   3.319  11.654  1.00 98.07      A    C  
ATOM   1064  CG  MET A 130       6.209   2.971  10.347  1.00 97.55      A    C  
ATOM   1065  SD  MET A 130       6.212   1.190   9.993  1.00 96.74      A    S  
ATOM   1066  CE  MET A 130       6.985   1.159   8.366  1.00 90.83      A    C  
ATOM   1067  N   GLN A 131       8.619   4.979  13.743  1.00 97.62      A    N  
ATOM   1068  CA  GLN A 131       9.156   5.255  15.080  1.00 97.26      A    C  
ATOM   1069  C   GLN A 131       8.844   6.686  15.539  1.00 96.93      A    C  
ATOM   1070  O   GLN A 131       8.430   6.908  16.680  1.00 96.61      A    O  
ATOM   1071  CB  GLN A 131      10.678   5.020  15.103  1.00 96.72      A    C  
ATOM   1072  CG  GLN A 131      11.118   3.558  14.937  1.00 95.52      A    C  
ATOM   1073  CD  GLN A 131      10.751   2.624  16.090  1.00 95.93      A    C  
ATOM   1074  NE2 GLN A 131      11.157   1.380  16.005  1.00 90.54      A    N  
ATOM   1075  OE1 GLN A 131      10.112   2.981  17.067  1.00 91.08      A    O  
ATOM   1076  N   SER A 132       8.988   7.648  14.637  1.00 97.07      A    N  
ATOM   1077  CA  SER A 132       8.644   9.044  14.901  1.00 96.78      A    C  
ATOM   1078  C   SER A 132       7.159   9.207  15.236  1.00 96.83      A    C  
ATOM   1079  O   SER A 132       6.825   9.874  16.216  1.00 96.41      A    O  
ATOM   1080  CB  SER A 132       9.031   9.921  13.700  1.00 96.26      A    C  
ATOM   1081  OG  SER A 132       8.891  11.289  14.046  1.00 87.49      A    O  
ATOM   1082  N   ALA A 133       6.265   8.533  14.493  1.00 97.56      A    N  
ATOM   1083  CA  ALA A 133       4.832   8.571  14.764  1.00 97.74      A    C  
ATOM   1084  C   ALA A 133       4.475   7.971  16.127  1.00 97.55      A    C  
ATOM   1085  O   ALA A 133       3.702   8.566  16.880  1.00 97.23      A    O  
ATOM   1086  CB  ALA A 133       4.100   7.853  13.621  1.00 98.05      A    C  
ATOM   1087  N   LEU A 134       5.081   6.838  16.492  1.00 97.44      A    N  
ATOM   1088  CA  LEU A 134       4.896   6.225  17.808  1.00 97.09      A    C  
ATOM   1089  C   LEU A 134       5.354   7.152  18.943  1.00 96.37      A    C  
ATOM   1090  O   LEU A 134       4.669   7.285  19.959  1.00 95.62      A    O  
ATOM   1091  CB  LEU A 134       5.680   4.902  17.878  1.00 97.10      A    C  
ATOM   1092  CG  LEU A 134       5.162   3.781  16.946  1.00 96.90      A    C  
ATOM   1093  CD1 LEU A 134       6.131   2.588  17.023  1.00 96.43      A    C  
ATOM   1094  CD2 LEU A 134       3.765   3.296  17.351  1.00 96.20      A    C  
ATOM   1095  N   LYS A 135       6.487   7.845  18.759  1.00 96.29      A    N  
ATOM   1096  CA  LYS A 135       6.981   8.851  19.696  1.00 95.67      A    C  
ATOM   1097  C   LYS A 135       6.027  10.038  19.792  1.00 95.39      A    C  
ATOM   1098  O   LYS A 135       5.633  10.400  20.901  1.00 94.16      A    O  
ATOM   1099  CB  LYS A 135       8.405   9.267  19.301  1.00 94.59      A    C  
ATOM   1100  CG  LYS A 135       8.991  10.291  20.283  1.00 82.71      A    C  
ATOM   1101  CD  LYS A 135      10.424  10.682  19.889  1.00 79.84      A    C  
ATOM   1102  CE  LYS A 135      10.960  11.751  20.849  1.00 68.01      A    C  
ATOM   1103  NZ  LYS A 135      12.326  12.191  20.493  1.00 63.10      A    N1+
ATOM   1104  N   THR A 136       5.622  10.606  18.664  1.00 95.92      A    N  
ATOM   1105  CA  THR A 136       4.698  11.745  18.603  1.00 96.05      A    C  
ATOM   1106  C   THR A 136       3.368  11.413  19.274  1.00 95.82      A    C  
ATOM   1107  O   THR A 136       2.883  12.204  20.079  1.00 94.98      A    O  
ATOM   1108  CB  THR A 136       4.472  12.182  17.149  1.00 96.05      A    C  
ATOM   1109  CG2 THR A 136       3.537  13.376  17.012  1.00 93.88      A    C  
ATOM   1110  OG1 THR A 136       5.702  12.571  16.581  1.00 93.87      A    O  
ATOM   1111  N   PHE A 137       2.831  10.224  19.053  1.00 96.21      A    N  
ATOM   1112  CA  PHE A 137       1.603   9.774  19.704  1.00 96.02      A    C  
ATOM   1113  C   PHE A 137       1.720   9.742  21.238  1.00 95.40      A    C  
ATOM   1114  O   PHE A 137       0.748  10.053  21.936  1.00 94.27      A    O  
ATOM   1115  CB  PHE A 137       1.224   8.391  19.161  1.00 96.10      A    C  
ATOM   1116  CG  PHE A 137      -0.091   7.847  19.688  1.00 96.57      A    C  
ATOM   1117  CD1 PHE A 137      -0.165   6.544  20.232  1.00 95.59      A    C  
ATOM   1118  CD2 PHE A 137      -1.256   8.628  19.630  1.00 95.68      A    C  
ATOM   1119  CE1 PHE A 137      -1.380   6.045  20.703  1.00 95.51      A    C  
ATOM   1120  CE2 PHE A 137      -2.473   8.133  20.107  1.00 95.63      A    C  
ATOM   1121  CZ  PHE A 137      -2.544   6.835  20.647  1.00 96.12      A    C  
ATOM   1122  N   ALA A 138       2.901   9.416  21.766  1.00 95.43      A    N  
ATOM   1123  CA  ALA A 138       3.149   9.381  23.201  1.00 94.22      A    C  
ATOM   1124  C   ALA A 138       3.376  10.774  23.809  1.00 93.20      A    C  
ATOM   1125  O   ALA A 138       2.827  11.068  24.866  1.00 91.13      A    O  
ATOM   1126  CB  ALA A 138       4.327   8.444  23.467  1.00 93.36      A    C  
ATOM   1127  N   VAL A 139       4.183  11.621  23.160  1.00 94.26      A    N  
ATOM   1128  CA  VAL A 139       4.677  12.870  23.772  1.00 93.25      A    C  
ATOM   1129  C   VAL A 139       3.897  14.118  23.387  1.00 92.55      A    C  
ATOM   1130  O   VAL A 139       3.881  15.072  24.158  1.00 90.01      A    O  
ATOM   1131  CB  VAL A 139       6.186  13.094  23.521  1.00 91.38      A    C  
ATOM   1132  CG1 VAL A 139       7.009  11.883  23.961  1.00 84.19      A    C  
ATOM   1133  CG2 VAL A 139       6.532  13.440  22.070  1.00 83.72      A    C  
ATOM   1134  N   ASP A 140       3.252  14.141  22.214  1.00 93.30      A    N  
ATOM   1135  CA  ASP A 140       2.538  15.311  21.710  1.00 94.11      A    C  
ATOM   1136  C   ASP A 140       1.027  15.168  21.926  1.00 94.56      A    C  
ATOM   1137  O   ASP A 140       0.330  14.390  21.276  1.00 93.56      A    O  
ATOM   1138  CB  ASP A 140       2.917  15.562  20.243  1.00 93.83      A    C  
ATOM   1139  CG  ASP A 140       2.274  16.817  19.655  1.00 92.82      A    C  
ATOM   1140  OD1 ASP A 140       1.499  17.500  20.376  1.00 89.40      A    O  
ATOM   1141  OD2 ASP A 140       2.518  17.105  18.464  1.00 87.96      A    O1-
ATOM   1142  N   GLU A 141       0.503  15.970  22.856  1.00 91.42      A    N  
ATOM   1143  CA  GLU A 141      -0.928  16.026  23.149  1.00 91.53      A    C  
ATOM   1144  C   GLU A 141      -1.771  16.530  21.978  1.00 92.32      A    C  
ATOM   1145  O   GLU A 141      -2.978  16.291  21.932  1.00 89.29      A    O  
ATOM   1146  CB  GLU A 141      -1.179  16.935  24.359  1.00 87.78      A    C  
ATOM   1147  CG  GLU A 141      -0.578  16.383  25.653  1.00 75.50      A    C  
ATOM   1148  CD  GLU A 141      -1.050  17.145  26.894  1.00 67.98      A    C  
ATOM   1149  OE1 GLU A 141      -0.940  16.572  27.996  1.00 61.04      A    O  
ATOM   1150  OE2 GLU A 141      -1.539  18.287  26.752  1.00 61.20      A    O1-
ATOM   1151  N   THR A 142      -1.171  17.218  21.008  1.00 92.69      A    N  
ATOM   1152  CA  THR A 142      -1.886  17.751  19.849  1.00 92.91      A    C  
ATOM   1153  C   THR A 142      -1.933  16.777  18.673  1.00 94.20      A    C  
ATOM   1154  O   THR A 142      -2.698  16.998  17.735  1.00 92.73      A    O  
ATOM   1155  CB  THR A 142      -1.336  19.116  19.412  1.00 91.49      A    C  
ATOM   1156  CG2 THR A 142      -1.214  20.096  20.579  1.00 84.34      A    C  
ATOM   1157  OG1 THR A 142      -0.093  19.023  18.776  1.00 86.81      A    O  
ATOM   1158  N   SER A 143      -1.190  15.669  18.763  1.00 95.43      A    N  
ATOM   1159  CA  SER A 143      -1.079  14.658  17.706  1.00 96.10      A    C  
ATOM   1160  C   SER A 143      -2.410  14.025  17.294  1.00 96.96      A    C  
ATOM   1161  O   SER A 143      -2.631  13.742  16.122  1.00 96.02      A    O  
ATOM   1162  CB  SER A 143      -0.111  13.561  18.123  1.00 95.18      A    C  
ATOM   1163  OG  SER A 143      -0.561  12.871  19.275  1.00 93.08      A    O  
ATOM   1164  N   VAL A 144      -3.324  13.822  18.256  1.00 96.87      A    N  
ATOM   1165  CA  VAL A 144      -4.693  13.348  18.009  1.00 96.91      A    C  
ATOM   1166  C   VAL A 144      -5.673  14.025  18.978  1.00 96.63      A    C  
ATOM   1167  O   VAL A 144      -5.257  14.608  19.973  1.00 95.32      A    O  
ATOM   1168  CB  VAL A 144      -4.801  11.807  18.108  1.00 96.05      A    C  
ATOM   1169  CG1 VAL A 144      -3.923  11.078  17.090  1.00 92.14      A    C  
ATOM   1170  CG2 VAL A 144      -4.460  11.253  19.486  1.00 92.44      A    C  
ATOM   1171  N   SER A 145      -6.974  13.943  18.746  1.00 96.30      A    N  
ATOM   1172  CA  SER A 145      -7.957  14.384  19.747  1.00 96.12      A    C  
ATOM   1173  C   SER A 145      -7.982  13.458  20.974  1.00 96.09      A    C  
ATOM   1174  O   SER A 145      -7.652  12.283  20.877  1.00 95.40      A    O  
ATOM   1175  CB  SER A 145      -9.354  14.503  19.129  1.00 95.26      A    C  
ATOM   1176  OG  SER A 145      -9.917  13.227  18.910  1.00 93.32      A    O  
ATOM   1177  N   GLY A 146      -8.437  13.962  22.117  1.00 94.51      A    N  
ATOM   1178  CA  GLY A 146      -8.575  13.138  23.329  1.00 94.67      A    C  
ATOM   1179  C   GLY A 146      -9.461  11.910  23.116  1.00 95.17      A    C  
ATOM   1180  O   GLY A 146      -9.089  10.809  23.498  1.00 94.02      A    O  
ATOM   1181  N   TYR A 147     -10.578  12.077  22.430  1.00 95.10      A    N  
ATOM   1182  CA  TYR A 147     -11.465  10.964  22.081  1.00 95.66      A    C  
ATOM   1183  C   TYR A 147     -10.752   9.883  21.256  1.00 95.93      A    C  
ATOM   1184  O   TYR A 147     -10.815   8.701  21.602  1.00 95.23      A    O  
ATOM   1185  CB  TYR A 147     -12.676  11.498  21.317  1.00 95.12      A    C  
ATOM   1186  CG  TYR A 147     -13.641  10.407  20.907  1.00 95.29      A    C  
ATOM   1187  CD1 TYR A 147     -13.523   9.764  19.656  1.00 93.69      A    C  
ATOM   1188  CD2 TYR A 147     -14.656   9.990  21.795  1.00 93.48      A    C  
ATOM   1189  CE1 TYR A 147     -14.407   8.733  19.292  1.00 92.68      A    C  
ATOM   1190  CE2 TYR A 147     -15.544   8.968  21.442  1.00 92.27      A    C  
ATOM   1191  CZ  TYR A 147     -15.418   8.343  20.188  1.00 93.54      A    C  
ATOM   1192  OH  TYR A 147     -16.286   7.339  19.841  1.00 92.21      A    O  
ATOM   1193  N   ILE A 148     -10.036  10.276  20.192  1.00 96.44      A    N  
ATOM   1194  CA  ILE A 148      -9.303   9.341  19.336  1.00 96.70      A    C  
ATOM   1195  C   ILE A 148      -8.192   8.656  20.137  1.00 96.81      A    C  
ATOM   1196  O   ILE A 148      -8.068   7.443  20.046  1.00 96.35      A    O  
ATOM   1197  CB  ILE A 148      -8.787  10.031  18.058  1.00 96.79      A    C  
ATOM   1198  CG1 ILE A 148      -9.990  10.406  17.163  1.00 95.78      A    C  
ATOM   1199  CG2 ILE A 148      -7.813   9.121  17.277  1.00 96.28      A    C  
ATOM   1200  CD1 ILE A 148      -9.632  11.229  15.919  1.00 94.26      A    C  
ATOM   1201  N   TYR A 149      -7.458   9.391  20.967  1.00 96.45      A    N  
ATOM   1202  CA  TYR A 149      -6.426   8.839  21.843  1.00 96.22      A    C  
ATOM   1203  C   TYR A 149      -6.965   7.675  22.685  1.00 96.25      A    C  
ATOM   1204  O   TYR A 149      -6.445   6.562  22.615  1.00 95.84      A    O  
ATOM   1205  CB  TYR A 149      -5.865   9.956  22.730  1.00 95.51      A    C  
ATOM   1206  CG  TYR A 149      -4.831   9.496  23.723  1.00 95.15      A    C  
ATOM   1207  CD1 TYR A 149      -5.205   9.108  25.027  1.00 93.57      A    C  
ATOM   1208  CD2 TYR A 149      -3.467   9.472  23.369  1.00 93.44      A    C  
ATOM   1209  CE1 TYR A 149      -4.236   8.695  25.958  1.00 92.70      A    C  
ATOM   1210  CE2 TYR A 149      -2.489   9.066  24.298  1.00 92.10      A    C  
ATOM   1211  CZ  TYR A 149      -2.880   8.673  25.588  1.00 92.98      A    C  
ATOM   1212  OH  TYR A 149      -1.930   8.269  26.490  1.00 91.39      A    O  
ATOM   1213  N   HIS A 150      -8.042   7.902  23.416  1.00 95.21      A    N  
ATOM   1214  CA  HIS A 150      -8.626   6.877  24.277  1.00 94.95      A    C  
ATOM   1215  C   HIS A 150      -9.215   5.703  23.491  1.00 95.39      A    C  
ATOM   1216  O   HIS A 150      -8.981   4.546  23.848  1.00 94.68      A    O  
ATOM   1217  CB  HIS A 150      -9.657   7.531  25.196  1.00 94.35      A    C  
ATOM   1218  CG  HIS A 150      -9.038   8.384  26.274  1.00 93.51      A    C  
ATOM   1219  CD2 HIS A 150      -9.165   9.735  26.452  1.00 87.42      A    C  
ATOM   1220  ND1 HIS A 150      -8.209   7.938  27.280  1.00 87.48      A    N  
ATOM   1221  CE1 HIS A 150      -7.848   8.983  28.034  1.00 88.02      A    C  
ATOM   1222  NE2 HIS A 150      -8.408  10.097  27.558  1.00 88.64      A    N  
ATOM   1223  N   LYS A 151      -9.901   5.955  22.369  1.00 96.12      A    N  
ATOM   1224  CA  LYS A 151     -10.438   4.884  21.510  1.00 96.29      A    C  
ATOM   1225  C   LYS A 151      -9.330   4.027  20.887  1.00 96.68      A    C  
ATOM   1226  O   LYS A 151      -9.455   2.797  20.888  1.00 95.96      A    O  
ATOM   1227  CB  LYS A 151     -11.361   5.473  20.430  1.00 96.04      A    C  
ATOM   1228  CG  LYS A 151     -12.752   5.903  20.931  1.00 93.39      A    C  
ATOM   1229  CD  LYS A 151     -13.688   4.723  21.270  1.00 90.15      A    C  
ATOM   1230  CE  LYS A 151     -15.113   5.255  21.514  1.00 85.97      A    C  
ATOM   1231  NZ  LYS A 151     -16.130   4.221  21.842  1.00 79.64      A    N1+
ATOM   1232  N   LEU A 152      -8.235   4.630  20.414  1.00 96.93      A    N  
ATOM   1233  CA  LEU A 152      -7.099   3.899  19.844  1.00 97.11      A    C  
ATOM   1234  C   LEU A 152      -6.396   3.018  20.887  1.00 97.04      A    C  
ATOM   1235  O   LEU A 152      -5.976   1.912  20.567  1.00 96.16      A    O  
ATOM   1236  CB  LEU A 152      -6.086   4.885  19.227  1.00 97.29      A    C  
ATOM   1237  CG  LEU A 152      -6.533   5.560  17.914  1.00 96.59      A    C  
ATOM   1238  CD1 LEU A 152      -5.450   6.521  17.444  1.00 95.32      A    C  
ATOM   1239  CD2 LEU A 152      -6.811   4.569  16.794  1.00 94.94      A    C  
ATOM   1240  N   LEU A 153      -6.334   3.455  22.147  1.00 96.41      A    N  
ATOM   1241  CA  LEU A 153      -5.754   2.670  23.234  1.00 96.12      A    C  
ATOM   1242  C   LEU A 153      -6.720   1.605  23.793  1.00 95.71      A    C  
ATOM   1243  O   LEU A 153      -6.316   0.755  24.587  1.00 93.96      A    O  
ATOM   1244  CB  LEU A 153      -5.245   3.623  24.314  1.00 95.61      A    C  
ATOM   1245  CG  LEU A 153      -4.102   4.547  23.856  1.00 95.00      A    C  
ATOM   1246  CD1 LEU A 153      -3.753   5.497  24.989  1.00 93.23      A    C  
ATOM   1247  CD2 LEU A 153      -2.834   3.784  23.462  1.00 92.68      A    C  
ATOM   1248  N   GLY A 154      -7.981   1.605  23.357  1.00 95.56      A    N  
ATOM   1249  CA  GLY A 154      -9.000   0.669  23.820  1.00 95.43      A    C  
ATOM   1250  C   GLY A 154      -9.609   1.033  25.169  1.00 95.47      A    C  
ATOM   1251  O   GLY A 154     -10.128   0.153  25.855  1.00 93.14      A    O  
ATOM   1252  N   HIS A 155      -9.543   2.293  25.566  1.00 95.28      A    N  
ATOM   1253  CA  HIS A 155     -10.213   2.796  26.759  1.00 94.70      A    C  
ATOM   1254  C   HIS A 155     -11.721   2.904  26.530  1.00 94.08      A    C  
ATOM   1255  O   HIS A 155     -12.187   3.112  25.402  1.00 91.20      A    O  
ATOM   1256  CB  HIS A 155      -9.623   4.148  27.190  1.00 94.00      A    C  
ATOM   1257  CG  HIS A 155      -8.141   4.150  27.469  1.00 94.12      A    C  
ATOM   1258  CD2 HIS A 155      -7.291   3.084  27.552  1.00 88.16      A    C  
ATOM   1259  ND1 HIS A 155      -7.378   5.281  27.693  1.00 87.56      A    N  
ATOM   1260  CE1 HIS A 155      -6.112   4.901  27.901  1.00 88.99      A    C  
ATOM   1261  NE2 HIS A 155      -6.017   3.571  27.825  1.00 90.09      A    N  
ATOM   1262  N   GLU A 156     -12.480   2.779  27.606  1.00 92.90      A    N  
ATOM   1263  CA  GLU A 156     -13.918   3.017  27.563  1.00 92.58      A    C  
ATOM   1264  C   GLU A 156     -14.185   4.516  27.537  1.00 92.56      A    C  
ATOM   1265  O   GLU A 156     -13.797   5.268  28.423  1.00 89.28      A    O  
ATOM   1266  CB  GLU A 156     -14.629   2.289  28.700  1.00 90.05      A    C  
ATOM   1267  CG  GLU A 156     -14.598   0.783  28.383  1.00 78.98      A    C  
ATOM   1268  CD  GLU A 156     -15.248  -0.119  29.420  1.00 69.88      A    C  
ATOM   1269  OE1 GLU A 156     -14.998  -1.340  29.272  1.00 62.95      A    O  
ATOM   1270  OE2 GLU A 156     -15.936   0.387  30.330  1.00 63.75      A    O1-
ATOM   1271  N   VAL A 157     -14.813   4.957  26.459  1.00 92.88      A    N  
ATOM   1272  CA  VAL A 157     -15.166   6.356  26.220  1.00 92.54      A    C  
ATOM   1273  C   VAL A 157     -16.570   6.372  25.649  1.00 92.68      A    C  
ATOM   1274  O   VAL A 157     -16.860   5.604  24.721  1.00 89.51      A    O  
ATOM   1275  CB  VAL A 157     -14.187   7.039  25.248  1.00 89.39      A    C  
ATOM   1276  CG1 VAL A 157     -14.435   8.547  25.189  1.00 79.38      A    C  
ATOM   1277  CG2 VAL A 157     -12.724   6.840  25.637  1.00 80.89      A    C  
ATOM   1278  N   GLU A 158     -17.410   7.243  26.175  1.00 92.33      A    N  
ATOM   1279  CA  GLU A 158     -18.741   7.459  25.620  1.00 92.35      A    C  
ATOM   1280  C   GLU A 158     -18.665   7.899  24.161  1.00 92.27      A    C  
ATOM   1281  O   GLU A 158     -17.761   8.640  23.749  1.00 89.64      A    O  
ATOM   1282  CB  GLU A 158     -19.520   8.486  26.441  1.00 90.28      A    C  
ATOM   1283  CG  GLU A 158     -19.886   7.944  27.823  1.00 77.95      A    C  
ATOM   1284  CD  GLU A 158     -20.808   8.897  28.608  1.00 69.24      A    C  
ATOM   1285  OE1 GLU A 158     -21.391   8.433  29.604  1.00 61.76      A    O  
ATOM   1286  OE2 GLU A 158     -20.918  10.074  28.211  1.00 64.16      A    O1-
ATOM   1287  N   ASP A 159     -19.607   7.433  23.360  1.00 91.64      A    N  
ATOM   1288  CA  ASP A 159     -19.649   7.791  21.955  1.00 91.35      A    C  
ATOM   1289  C   ASP A 159     -20.015   9.266  21.791  1.00 92.62      A    C  
ATOM   1290  O   ASP A 159     -21.051   9.741  22.251  1.00 89.24      A    O  
ATOM   1291  CB  ASP A 159     -20.566   6.852  21.169  1.00 86.78      A    C  
ATOM   1292  CG  ASP A 159     -19.945   5.466  20.914  1.00 80.97      A    C  
ATOM   1293  OD1 ASP A 159     -18.692   5.339  20.919  1.00 75.61      A    O  
ATOM   1294  OD2 ASP A 159     -20.724   4.538  20.626  1.00 74.65      A    O1-
ATOM   1295  N   VAL A 160     -19.146   9.986  21.093  1.00 92.99      A    N  
ATOM   1296  CA  VAL A 160     -19.333  11.398  20.785  1.00 93.46      A    C  
ATOM   1297  C   VAL A 160     -19.898  11.539  19.374  1.00 94.44      A    C  
ATOM   1298  O   VAL A 160     -19.440  10.875  18.443  1.00 92.59      A    O  
ATOM   1299  CB  VAL A 160     -18.027  12.191  20.967  1.00 90.26      A    C  
ATOM   1300  CG1 VAL A 160     -18.200  13.676  20.643  1.00 81.76      A    C  
ATOM   1301  CG2 VAL A 160     -17.529  12.094  22.418  1.00 82.77      A    C  
ATOM   1302  N   ILE A 161     -20.871  12.428  19.222  1.00 93.79      A    N  
ATOM   1303  CA  ILE A 161     -21.408  12.825  17.922  1.00 93.88      A    C  
ATOM   1304  C   ILE A 161     -20.814  14.178  17.536  1.00 93.82      A    C  
ATOM   1305  O   ILE A 161     -20.818  15.130  18.319  1.00 90.96      A    O  
ATOM   1306  CB  ILE A 161     -22.953  12.817  17.932  1.00 91.07      A    C  
ATOM   1307  CG1 ILE A 161     -23.480  11.395  18.261  1.00 81.92      A    C  
ATOM   1308  CG2 ILE A 161     -23.495  13.295  16.570  1.00 79.10      A    C  
ATOM   1309  CD1 ILE A 161     -25.002  11.291  18.367  1.00 70.81      A    C  
ATOM   1310  N   ILE A 162     -20.306  14.269  16.322  1.00 93.28      A    N  
ATOM   1311  CA  ILE A 162     -19.868  15.528  15.734  1.00 92.64      A    C  
ATOM   1312  C   ILE A 162     -21.105  16.286  15.263  1.00 92.29      A    C  
ATOM   1313  O   ILE A 162     -21.843  15.830  14.388  1.00 89.04      A    O  
ATOM   1314  CB  ILE A 162     -18.851  15.302  14.595  1.00 91.04      A    C  
ATOM   1315  CG1 ILE A 162     -17.598  14.580  15.137  1.00 88.06      A    C  
ATOM   1316  CG2 ILE A 162     -18.469  16.645  13.943  1.00 87.87      A    C  
ATOM   1317  CD1 ILE A 162     -16.541  14.271  14.070  1.00 85.43      A    C  
ATOM   1318  N   LYS A 163     -21.316  17.486  15.807  1.00 89.64      A    N  
ATOM   1319  CA  LYS A 163     -22.303  18.420  15.275  1.00 88.89      A    C  
ATOM   1320  C   LYS A 163     -21.762  18.981  13.959  1.00 88.77      A    C  
ATOM   1321  O   LYS A 163     -20.923  19.876  13.965  1.00 84.05      A    O  
ATOM   1322  CB  LYS A 163     -22.627  19.522  16.288  1.00 85.56      A    C  
ATOM   1323  CG  LYS A 163     -23.386  18.974  17.510  1.00 75.08      A    C  
ATOM   1324  CD  LYS A 163     -23.831  20.122  18.432  1.00 66.76      A    C  
ATOM   1325  CE  LYS A 163     -24.602  19.560  19.626  1.00 56.87      A    C  
ATOM   1326  NZ  LYS A 163     -25.137  20.629  20.502  1.00 48.27      A    N1+
ATOM   1327  N   CYS A 164     -22.233  18.431  12.851  1.00 88.11      A    N  
ATOM   1328  CA  CYS A 164     -21.950  18.933  11.522  1.00 87.73      A    C  
ATOM   1329  C   CYS A 164     -23.262  19.126  10.755  1.00 88.91      A    C  
ATOM   1330  O   CYS A 164     -24.269  18.463  11.025  1.00 86.45      A    O  
ATOM   1331  CB  CYS A 164     -20.965  18.001  10.800  1.00 83.20      A    C  
ATOM   1332  SG  CYS A 164     -21.724  16.392  10.419  1.00 81.44      A    S  
ATOM   1333  N   GLN A 165     -23.247  20.040   9.793  1.00 87.80      A    N  
ATOM   1334  CA  GLN A 165     -24.375  20.208   8.890  1.00 88.42      A    C  
ATOM   1335  C   GLN A 165     -24.305  19.110   7.829  1.00 90.49      A    C  
ATOM   1336  O   GLN A 165     -23.395  19.088   7.011  1.00 87.51      A    O  
ATOM   1337  CB  GLN A 165     -24.358  21.635   8.326  1.00 84.17      A    C  
ATOM   1338  CG  GLN A 165     -25.705  21.993   7.681  1.00 72.18      A    C  
ATOM   1339  CD  GLN A 165     -25.769  23.464   7.266  1.00 65.00      A    C  
ATOM   1340  NE2 GLN A 165     -26.927  23.965   6.919  1.00 55.60      A    N  
ATOM   1341  OE1 GLN A 165     -24.787  24.184   7.248  1.00 58.07      A    O  
ATOM   1342  N   LEU A 166     -25.254  18.184   7.869  1.00 92.05      A    N  
ATOM   1343  CA  LEU A 166     -25.320  17.135   6.864  1.00 93.49      A    C  
ATOM   1344  C   LEU A 166     -25.757  17.719   5.513  1.00 94.14      A    C  
ATOM   1345  O   LEU A 166     -26.651  18.568   5.471  1.00 91.92      A    O  
ATOM   1346  CB  LEU A 166     -26.266  16.010   7.309  1.00 91.77      A    C  
ATOM   1347  CG  LEU A 166     -25.763  15.197   8.509  1.00 91.07      A    C  
ATOM   1348  CD1 LEU A 166     -26.844  14.179   8.904  1.00 88.17      A    C  
ATOM   1349  CD2 LEU A 166     -24.472  14.427   8.206  1.00 88.09      A    C  
ATOM   1350  N   PRO A 167     -25.172  17.262   4.399  1.00 94.24      A    N  
ATOM   1351  CA  PRO A 167     -25.603  17.690   3.076  1.00 94.31      A    C  
ATOM   1352  C   PRO A 167     -27.023  17.190   2.785  1.00 94.84      A    C  
ATOM   1353  O   PRO A 167     -27.417  16.105   3.216  1.00 93.21      A    O  
ATOM   1354  CB  PRO A 167     -24.557  17.112   2.119  1.00 92.68      A    C  
ATOM   1355  CG  PRO A 167     -24.067  15.857   2.844  1.00 91.44      A    C  
ATOM   1356  CD  PRO A 167     -24.124  16.261   4.311  1.00 93.78      A    C  
ATOM   1357  N   LYS A 168     -27.789  17.967   1.988  1.00 93.73      A    N  
ATOM   1358  CA  LYS A 168     -29.119  17.538   1.511  1.00 93.44      A    C  
ATOM   1359  C   LYS A 168     -29.037  16.319   0.588  1.00 93.76      A    C  
ATOM   1360  O   LYS A 168     -29.903  15.460   0.615  1.00 90.76      A    O  
ATOM   1361  CB  LYS A 168     -29.833  18.687   0.780  1.00 92.12      A    C  
ATOM   1362  CG  LYS A 168     -30.271  19.825   1.709  1.00 83.18      A    C  
ATOM   1363  CD  LYS A 168     -31.107  20.859   0.933  1.00 72.90      A    C  
ATOM   1364  CE  LYS A 168     -31.591  21.970   1.862  1.00 62.49      A    C  
ATOM   1365  NZ  LYS A 168     -32.451  22.964   1.150  1.00 51.02      A    N1+
ATOM   1366  N   ARG A 169     -27.977  16.271  -0.235  1.00 93.98      A    N  
ATOM   1367  CA  ARG A 169     -27.678  15.157  -1.135  1.00 94.31      A    C  
ATOM   1368  C   ARG A 169     -26.293  14.629  -0.797  1.00 95.21      A    C  
ATOM   1369  O   ARG A 169     -25.340  15.404  -0.754  1.00 92.98      A    O  
ATOM   1370  CB  ARG A 169     -27.809  15.623  -2.600  1.00 91.72      A    C  
ATOM   1371  CG  ARG A 169     -27.816  14.452  -3.603  1.00 81.42      A    C  
ATOM   1372  CD  ARG A 169     -28.042  14.951  -5.044  1.00 75.77      A    C  
ATOM   1373  NE  ARG A 169     -28.108  13.843  -6.009  1.00 64.47      A    N  
ATOM   1374  CZ  ARG A 169     -28.391  13.944  -7.304  1.00 56.95      A    C  
ATOM   1375  NH1 ARG A 169     -28.654  15.080  -7.871  1.00 51.60      A    N1+
ATOM   1376  NH2 ARG A 169     -28.403  12.879  -8.061  1.00 48.16      A    N  
ATOM   1377  N   PHE A 170     -26.191  13.339  -0.521  1.00 95.27      A    N  
ATOM   1378  CA  PHE A 170     -24.919  12.707  -0.144  1.00 95.70      A    C  
ATOM   1379  C   PHE A 170     -24.015  12.418  -1.347  1.00 96.19      A    C  
ATOM   1380  O   PHE A 170     -22.797  12.436  -1.188  1.00 93.55      A    O  
ATOM   1381  CB  PHE A 170     -25.178  11.443   0.677  1.00 94.71      A    C  
ATOM   1382  CG  PHE A 170     -25.669  11.740   2.074  1.00 95.41      A    C  
ATOM   1383  CD1 PHE A 170     -24.747  12.085   3.084  1.00 93.31      A    C  
ATOM   1384  CD2 PHE A 170     -27.044  11.715   2.369  1.00 93.59      A    C  
ATOM   1385  CE1 PHE A 170     -25.190  12.414   4.372  1.00 92.14      A    C  
ATOM   1386  CE2 PHE A 170     -27.496  12.049   3.654  1.00 92.35      A    C  
ATOM   1387  CZ  PHE A 170     -26.571  12.402   4.658  1.00 93.17      A    C  
ATOM   1388  N   THR A 171     -24.586  12.207  -2.525  1.00 95.81      A    N  
ATOM   1389  CA  THR A 171     -23.828  12.073  -3.770  1.00 95.67      A    C  
ATOM   1390  C   THR A 171     -22.982  13.320  -4.009  1.00 95.87      A    C  
ATOM   1391  O   THR A 171     -23.496  14.444  -3.965  1.00 94.61      A    O  
ATOM   1392  CB  THR A 171     -24.776  11.842  -4.960  1.00 93.90      A    C  
ATOM   1393  CG2 THR A 171     -24.020  11.674  -6.275  1.00 86.58      A    C  
ATOM   1394  OG1 THR A 171     -25.525  10.670  -4.731  1.00 87.22      A    O  
ATOM   1395  N   ALA A 172     -21.688  13.132  -4.234  1.00 96.08      A    N  
ATOM   1396  CA  ALA A 172     -20.778  14.206  -4.575  1.00 95.99      A    C  
ATOM   1397  C   ALA A 172     -20.899  14.575  -6.058  1.00 96.06      A    C  
ATOM   1398  O   ALA A 172     -21.226  13.738  -6.901  1.00 94.32      A    O  
ATOM   1399  CB  ALA A 172     -19.350  13.795  -4.207  1.00 94.70      A    C  
ATOM   1400  N   GLN A 173     -20.605  15.827  -6.376  1.00 95.24      A    N  
ATOM   1401  CA  GLN A 173     -20.498  16.269  -7.763  1.00 94.54      A    C  
ATOM   1402  C   GLN A 173     -19.432  15.439  -8.495  1.00 95.66      A    C  
ATOM   1403  O   GLN A 173     -18.405  15.119  -7.922  1.00 92.63      A    O  
ATOM   1404  CB  GLN A 173     -20.180  17.776  -7.761  1.00 90.65      A    C  
ATOM   1405  CG  GLN A 173     -20.098  18.356  -9.183  1.00 83.17      A    C  
ATOM   1406  CD  GLN A 173     -19.819  19.865  -9.198  1.00 79.85      A    C  
ATOM   1407  NE2 GLN A 173     -19.576  20.438 -10.345  1.00 68.81      A    N  
ATOM   1408  OE1 GLN A 173     -19.840  20.540  -8.182  1.00 72.62      A    O  
ATOM   1409  N   GLY A 174     -19.691  15.096  -9.758  1.00 95.20      A    N  
ATOM   1410  CA  GLY A 174     -18.744  14.342 -10.593  1.00 95.71      A    C  
ATOM   1411  C   GLY A 174     -18.611  12.847 -10.260  1.00 96.70      A    C  
ATOM   1412  O   GLY A 174     -17.905  12.130 -10.966  1.00 94.33      A    O  
ATOM   1413  N   LEU A 175     -19.301  12.367  -9.225  1.00 96.50      A    N  
ATOM   1414  CA  LEU A 175     -19.329  10.947  -8.846  1.00 96.79      A    C  
ATOM   1415  C   LEU A 175     -20.713  10.331  -9.092  1.00 96.34      A    C  
ATOM   1416  O   LEU A 175     -21.726  11.037  -9.038  1.00 94.35      A    O  
ATOM   1417  CB  LEU A 175     -18.866  10.766  -7.389  1.00 96.41      A    C  
ATOM   1418  CG  LEU A 175     -17.414  11.205  -7.111  1.00 96.16      A    C  
ATOM   1419  CD1 LEU A 175     -17.054  10.834  -5.664  1.00 94.82      A    C  
ATOM   1420  CD2 LEU A 175     -16.388  10.524  -8.021  1.00 94.64      A    C  
ATOM   1421  N   PRO A 176     -20.783   9.010  -9.330  1.00 96.09      A    N  
ATOM   1422  CA  PRO A 176     -22.054   8.316  -9.490  1.00 94.96      A    C  
ATOM   1423  C   PRO A 176     -22.895   8.355  -8.210  1.00 95.77      A    C  
ATOM   1424  O   PRO A 176     -22.372   8.513  -7.100  1.00 94.69      A    O  
ATOM   1425  CB  PRO A 176     -21.689   6.884  -9.903  1.00 92.90      A    C  
ATOM   1426  CG  PRO A 176     -20.309   6.686  -9.281  1.00 90.86      A    C  
ATOM   1427  CD  PRO A 176     -19.676   8.064  -9.408  1.00 94.29      A    C  
ATOM   1428  N   ASP A 177     -24.201   8.167  -8.366  1.00 96.32      A    N  
ATOM   1429  CA  ASP A 177     -25.125   8.095  -7.248  1.00 96.32      A    C  
ATOM   1430  C   ASP A 177     -24.774   6.935  -6.305  1.00 96.87      A    C  
ATOM   1431  O   ASP A 177     -24.455   5.816  -6.723  1.00 95.53      A    O  
ATOM   1432  CB  ASP A 177     -26.584   8.006  -7.731  1.00 94.54      A    C  
ATOM   1433  CG  ASP A 177     -27.167   9.361  -8.158  1.00 89.26      A    C  
ATOM   1434  OD1 ASP A 177     -26.796  10.405  -7.569  1.00 83.74      A    O  
ATOM   1435  OD2 ASP A 177     -28.062   9.375  -9.031  1.00 83.45      A    O1-
ATOM   1436  N   LEU A 178     -24.854   7.220  -5.015  1.00 97.27      A    N  
ATOM   1437  CA  LEU A 178     -24.582   6.242  -3.975  1.00 97.58      A    C  
ATOM   1438  C   LEU A 178     -25.797   5.341  -3.731  1.00 97.46      A    C  
ATOM   1439  O   LEU A 178     -26.932   5.815  -3.678  1.00 96.32      A    O  
ATOM   1440  CB  LEU A 178     -24.173   6.954  -2.681  1.00 97.24      A    C  
ATOM   1441  CG  LEU A 178     -22.921   7.834  -2.765  1.00 96.27      A    C  
ATOM   1442  CD1 LEU A 178     -22.638   8.382  -1.362  1.00 94.53      A    C  
ATOM   1443  CD2 LEU A 178     -21.680   7.078  -3.247  1.00 94.00      A    C  
ATOM   1444  N   ASN A 179     -25.555   4.069  -3.478  1.00 97.39      A    N  
ATOM   1445  CA  ASN A 179     -26.586   3.164  -2.975  1.00 97.22      A    C  
ATOM   1446  C   ASN A 179     -26.895   3.427  -1.489  1.00 97.45      A    C  
ATOM   1447  O   ASN A 179     -26.166   4.130  -0.786  1.00 97.09      A    O  
ATOM   1448  CB  ASN A 179     -26.185   1.709  -3.278  1.00 96.91      A    C  
ATOM   1449  CG  ASN A 179     -25.000   1.222  -2.456  1.00 97.26      A    C  
ATOM   1450  ND2 ASN A 179     -23.998   0.668  -3.095  1.00 93.69      A    N  
ATOM   1451  OD1 ASN A 179     -24.966   1.316  -1.247  1.00 94.45      A    O  
ATOM   1452  N   HIS A 180     -27.957   2.803  -0.982  1.00 96.85      A    N  
ATOM   1453  CA  HIS A 180     -28.413   2.991   0.397  1.00 96.49      A    C  
ATOM   1454  C   HIS A 180     -27.330   2.689   1.453  1.00 96.87      A    C  
ATOM   1455  O   HIS A 180     -27.194   3.421   2.433  1.00 96.36      A    O  
ATOM   1456  CB  HIS A 180     -29.667   2.128   0.631  1.00 95.24      A    C  
ATOM   1457  CG  HIS A 180     -29.403   0.645   0.591  1.00 84.52      A    C  
ATOM   1458  CD2 HIS A 180     -29.094  -0.147   1.675  1.00 72.16      A    C  
ATOM   1459  ND1 HIS A 180     -29.361  -0.172  -0.520  1.00 72.15      A    N  
ATOM   1460  CE1 HIS A 180     -29.038  -1.405  -0.129  1.00 67.35      A    C  
ATOM   1461  NE2 HIS A 180     -28.859  -1.439   1.201  1.00 68.29      A    N  
ATOM   1462  N   SER A 181     -26.538   1.650   1.244  1.00 97.41      A    N  
ATOM   1463  CA  SER A 181     -25.468   1.249   2.158  1.00 97.39      A    C  
ATOM   1464  C   SER A 181     -24.328   2.274   2.183  1.00 97.88      A    C  
ATOM   1465  O   SER A 181     -23.841   2.650   3.253  1.00 97.26      A    O  
ATOM   1466  CB  SER A 181     -24.948  -0.131   1.726  1.00 95.74      A    C  
ATOM   1467  OG  SER A 181     -23.919  -0.568   2.584  1.00 88.24      A    O  
ATOM   1468  N   GLN A 182     -23.961   2.790   1.023  1.00 97.89      A    N  
ATOM   1469  CA  GLN A 182     -22.958   3.841   0.871  1.00 98.06      A    C  
ATOM   1470  C   GLN A 182     -23.443   5.164   1.483  1.00 98.01      A    C  
ATOM   1471  O   GLN A 182     -22.700   5.793   2.241  1.00 97.82      A    O  
ATOM   1472  CB  GLN A 182     -22.633   4.018  -0.617  1.00 98.00      A    C  
ATOM   1473  CG  GLN A 182     -21.877   2.825  -1.231  1.00 97.57      A    C  
ATOM   1474  CD  GLN A 182     -21.814   2.904  -2.754  1.00 97.78      A    C  
ATOM   1475  NE2 GLN A 182     -20.861   2.246  -3.381  1.00 93.84      A    N  
ATOM   1476  OE1 GLN A 182     -22.618   3.541  -3.410  1.00 94.90      A    O  
ATOM   1477  N   VAL A 183     -24.694   5.560   1.236  1.00 97.90      A    N  
ATOM   1478  CA  VAL A 183     -25.291   6.762   1.846  1.00 97.84      A    C  
ATOM   1479  C   VAL A 183     -25.278   6.657   3.373  1.00 97.73      A    C  
ATOM   1480  O   VAL A 183     -24.891   7.604   4.054  1.00 97.49      A    O  
ATOM   1481  CB  VAL A 183     -26.722   7.004   1.339  1.00 97.35      A    C  
ATOM   1482  CG1 VAL A 183     -27.442   8.130   2.101  1.00 95.27      A    C  
ATOM   1483  CG2 VAL A 183     -26.718   7.403  -0.143  1.00 95.41      A    C  
ATOM   1484  N   TYR A 184     -25.659   5.505   3.920  1.00 97.71      A    N  
ATOM   1485  CA  TYR A 184     -25.616   5.267   5.359  1.00 97.54      A    C  
ATOM   1486  C   TYR A 184     -24.197   5.390   5.915  1.00 97.58      A    C  
ATOM   1487  O   TYR A 184     -23.994   6.038   6.948  1.00 97.29      A    O  
ATOM   1488  CB  TYR A 184     -26.208   3.893   5.670  1.00 97.24      A    C  
ATOM   1489  CG  TYR A 184     -26.160   3.560   7.147  1.00 96.48      A    C  
ATOM   1490  CD1 TYR A 184     -25.094   2.799   7.668  1.00 94.47      A    C  
ATOM   1491  CD2 TYR A 184     -27.150   4.048   8.012  1.00 94.39      A    C  
ATOM   1492  CE1 TYR A 184     -25.035   2.511   9.044  1.00 93.47      A    C  
ATOM   1493  CE2 TYR A 184     -27.103   3.762   9.394  1.00 93.05      A    C  
ATOM   1494  CZ  TYR A 184     -26.041   2.990   9.898  1.00 93.64      A    C  
ATOM   1495  OH  TYR A 184     -25.981   2.700  11.242  1.00 91.88      A    O  
ATOM   1496  N   ALA A 185     -23.205   4.817   5.226  1.00 97.90      A    N  
ATOM   1497  CA  ALA A 185     -21.807   4.935   5.610  1.00 98.13      A    C  
ATOM   1498  C   ALA A 185     -21.363   6.401   5.629  1.00 98.14      A    C  
ATOM   1499  O   ALA A 185     -20.914   6.881   6.669  1.00 97.93      A    O  
ATOM   1500  CB  ALA A 185     -20.950   4.068   4.677  1.00 98.19      A    C  
ATOM   1501  N   VAL A 186     -21.574   7.149   4.546  1.00 98.03      A    N  
ATOM   1502  CA  VAL A 186     -21.223   8.572   4.442  1.00 97.96      A    C  
ATOM   1503  C   VAL A 186     -21.894   9.379   5.558  1.00 97.76      A    C  
ATOM   1504  O   VAL A 186     -21.210  10.074   6.314  1.00 97.35      A    O  
ATOM   1505  CB  VAL A 186     -21.582   9.146   3.050  1.00 97.85      A    C  
ATOM   1506  CG1 VAL A 186     -21.303  10.655   2.968  1.00 97.14      A    C  
ATOM   1507  CG2 VAL A 186     -20.774   8.479   1.937  1.00 97.12      A    C  
ATOM   1508  N   LYS A 187     -23.212   9.247   5.721  1.00 97.56      A    N  
ATOM   1509  CA  LYS A 187     -23.972   9.953   6.761  1.00 97.20      A    C  
ATOM   1510  C   LYS A 187     -23.416   9.677   8.159  1.00 97.11      A    C  
ATOM   1511  O   LYS A 187     -23.258  10.601   8.958  1.00 96.36      A    O  
ATOM   1512  CB  LYS A 187     -25.454   9.565   6.662  1.00 96.37      A    C  
ATOM   1513  CG  LYS A 187     -26.328  10.275   7.709  1.00 91.50      A    C  
ATOM   1514  CD  LYS A 187     -27.812   9.901   7.537  1.00 88.97      A    C  
ATOM   1515  CE  LYS A 187     -28.656  10.598   8.613  1.00 78.53      A    C  
ATOM   1516  NZ  LYS A 187     -30.099  10.257   8.504  1.00 72.81      A    N1+
ATOM   1517  N   THR A 188     -23.133   8.418   8.452  1.00 97.47      A    N  
ATOM   1518  CA  THR A 188     -22.699   7.999   9.781  1.00 97.16      A    C  
ATOM   1519  C   THR A 188     -21.289   8.488  10.094  1.00 97.35      A    C  
ATOM   1520  O   THR A 188     -21.059   9.025  11.173  1.00 96.70      A    O  
ATOM   1521  CB  THR A 188     -22.781   6.469   9.935  1.00 96.63      A    C  
ATOM   1522  CG2 THR A 188     -22.485   6.020  11.369  1.00 92.21      A    C  
ATOM   1523  OG1 THR A 188     -24.089   6.028   9.658  1.00 93.15      A    O  
ATOM   1524  N   VAL A 189     -20.341   8.346   9.164  1.00 97.53      A    N  
ATOM   1525  CA  VAL A 189     -18.937   8.715   9.412  1.00 97.66      A    C  
ATOM   1526  C   VAL A 189     -18.744  10.225   9.533  1.00 97.58      A    C  
ATOM   1527  O   VAL A 189     -17.932  10.651  10.350  1.00 96.62      A    O  
ATOM   1528  CB  VAL A 189     -17.961   8.132   8.372  1.00 96.91      A    C  
ATOM   1529  CG1 VAL A 189     -18.078   6.609   8.291  1.00 91.33      A    C  
ATOM   1530  CG2 VAL A 189     -18.136   8.735   6.977  1.00 91.47      A    C  
ATOM   1531  N   LEU A 190     -19.508  11.028   8.812  1.00 97.53      A    N  
ATOM   1532  CA  LEU A 190     -19.460  12.493   8.937  1.00 97.11      A    C  
ATOM   1533  C   LEU A 190     -19.833  12.973  10.349  1.00 96.77      A    C  
ATOM   1534  O   LEU A 190     -19.354  14.013  10.791  1.00 95.60      A    O  
ATOM   1535  CB  LEU A 190     -20.395  13.131   7.887  1.00 97.11      A    C  
ATOM   1536  CG  LEU A 190     -19.906  13.040   6.432  1.00 96.77      A    C  
ATOM   1537  CD1 LEU A 190     -20.982  13.612   5.507  1.00 96.04      A    C  
ATOM   1538  CD2 LEU A 190     -18.613  13.807   6.187  1.00 95.59      A    C  
ATOM   1539  N   GLN A 191     -20.639  12.200  11.077  1.00 96.90      A    N  
ATOM   1540  CA  GLN A 191     -21.118  12.524  12.425  1.00 96.71      A    C  
ATOM   1541  C   GLN A 191     -20.293  11.886  13.549  1.00 96.55      A    C  
ATOM   1542  O   GLN A 191     -20.642  12.049  14.719  1.00 95.06      A    O  
ATOM   1543  CB  GLN A 191     -22.593  12.149  12.531  1.00 95.87      A    C  
ATOM   1544  CG  GLN A 191     -23.473  12.945  11.565  1.00 94.20      A    C  
ATOM   1545  CD  GLN A 191     -24.951  12.627  11.786  1.00 92.98      A    C  
ATOM   1546  NE2 GLN A 191     -25.742  13.593  12.170  1.00 82.10      A    N  
ATOM   1547  OE1 GLN A 191     -25.402  11.508  11.651  1.00 84.70      A    O  
ATOM   1548  N   ARG A 192     -19.214  11.152  13.234  1.00 96.86      A    N  
ATOM   1549  CA  ARG A 192     -18.413  10.443  14.243  1.00 96.83      A    C  
ATOM   1550  C   ARG A 192     -16.935  10.831  14.160  1.00 97.33      A    C  
ATOM   1551  O   ARG A 192     -16.394  10.939  13.059  1.00 96.71      A    O  
ATOM   1552  CB  ARG A 192     -18.596   8.924  14.083  1.00 95.45      A    C  
ATOM   1553  CG  ARG A 192     -20.000   8.477  14.494  1.00 89.88      A    C  
ATOM   1554  CD  ARG A 192     -20.121   6.948  14.415  1.00 84.77      A    C  
ATOM   1555  NE  ARG A 192     -21.437   6.484  14.856  1.00 76.67      A    N  
ATOM   1556  CZ  ARG A 192     -21.823   5.218  14.951  1.00 69.46      A    C  
ATOM   1557  NH1 ARG A 192     -21.033   4.224  14.636  1.00 63.64      A    N1+
ATOM   1558  NH2 ARG A 192     -23.028   4.932  15.368  1.00 61.87      A    N  
ATOM   1559  N   PRO A 193     -16.247  10.967  15.304  1.00 96.91      A    N  
ATOM   1560  CA  PRO A 193     -14.818  11.281  15.315  1.00 97.04      A    C  
ATOM   1561  C   PRO A 193     -13.934  10.093  14.941  1.00 97.67      A    C  
ATOM   1562  O   PRO A 193     -12.815  10.281  14.492  1.00 97.27      A    O  
ATOM   1563  CB  PRO A 193     -14.543  11.790  16.727  1.00 95.70      A    C  
ATOM   1564  CG  PRO A 193     -15.592  11.080  17.574  1.00 92.54      A    C  
ATOM   1565  CD  PRO A 193     -16.789  10.955  16.642  1.00 95.45      A    C  
ATOM   1566  N   LEU A 194     -14.422   8.862  15.113  1.00 97.51      A    N  
ATOM   1567  CA  LEU A 194     -13.731   7.655  14.673  1.00 97.82      A    C  
ATOM   1568  C   LEU A 194     -14.742   6.701  14.039  1.00 98.07      A    C  
ATOM   1569  O   LEU A 194     -15.742   6.357  14.668  1.00 97.46      A    O  
ATOM   1570  CB  LEU A 194     -13.005   7.017  15.868  1.00 97.72      A    C  
ATOM   1571  CG  LEU A 194     -12.287   5.694  15.555  1.00 97.39      A    C  
ATOM   1572  CD1 LEU A 194     -11.166   5.851  14.529  1.00 96.06      A    C  
ATOM   1573  CD2 LEU A 194     -11.660   5.145  16.845  1.00 95.48      A    C  
ATOM   1574  N   SER A 195     -14.450   6.261  12.821  1.00 98.16      A    N  
ATOM   1575  CA  SER A 195     -15.289   5.300  12.105  1.00 98.39      A    C  
ATOM   1576  C   SER A 195     -14.452   4.288  11.342  1.00 98.67      A    C  
ATOM   1577  O   SER A 195     -13.396   4.612  10.802  1.00 98.45      A    O  
ATOM   1578  CB  SER A 195     -16.224   6.018  11.133  1.00 97.59      A    C  
ATOM   1579  OG  SER A 195     -17.079   6.902  11.835  1.00 94.09      A    O  
ATOM   1580  N   LEU A 196     -14.975   3.070  11.263  1.00 98.61      A    N  
ATOM   1581  CA  LEU A 196     -14.452   2.007  10.420  1.00 98.64      A    C  
ATOM   1582  C   LEU A 196     -15.475   1.714   9.320  1.00 98.69      A    C  
ATOM   1583  O   LEU A 196     -16.651   1.519   9.615  1.00 98.30      A    O  
ATOM   1584  CB  LEU A 196     -14.165   0.748  11.253  1.00 98.42      A    C  
ATOM   1585  CG  LEU A 196     -13.313   0.935  12.517  1.00 97.02      A    C  
ATOM   1586  CD1 LEU A 196     -13.083  -0.413  13.206  1.00 95.38      A    C  
ATOM   1587  CD2 LEU A 196     -11.942   1.537  12.210  1.00 94.78      A    C  
ATOM   1588  N   ILE A 197     -15.028   1.664   8.069  1.00 98.74      A    N  
ATOM   1589  CA  ILE A 197     -15.843   1.220   6.938  1.00 98.74      A    C  
ATOM   1590  C   ILE A 197     -15.239  -0.068   6.395  1.00 98.76      A    C  
ATOM   1591  O   ILE A 197     -14.110  -0.071   5.910  1.00 98.51      A    O  
ATOM   1592  CB  ILE A 197     -15.971   2.306   5.846  1.00 98.70      A    C  
ATOM   1593  CG1 ILE A 197     -16.663   3.559   6.411  1.00 98.11      A    C  
ATOM   1594  CG2 ILE A 197     -16.748   1.754   4.633  1.00 98.34      A    C  
ATOM   1595  CD1 ILE A 197     -16.753   4.725   5.415  1.00 96.56      A    C  
ATOM   1596  N   GLN A 198     -16.007  -1.151   6.452  1.00 98.64      A    N  
ATOM   1597  CA  GLN A 198     -15.657  -2.379   5.761  1.00 98.54      A    C  
ATOM   1598  C   GLN A 198     -16.188  -2.322   4.328  1.00 98.59      A    C  
ATOM   1599  O   GLN A 198     -17.398  -2.217   4.116  1.00 98.25      A    O  
ATOM   1600  CB  GLN A 198     -16.184  -3.592   6.524  1.00 98.28      A    C  
ATOM   1601  CG  GLN A 198     -15.614  -4.894   5.941  1.00 97.69      A    C  
ATOM   1602  CD  GLN A 198     -16.208  -6.158   6.561  1.00 97.45      A    C  
ATOM   1603  NE2 GLN A 198     -15.594  -7.294   6.347  1.00 92.63      A    N  
ATOM   1604  OE1 GLN A 198     -17.236  -6.144   7.221  1.00 93.73      A    O  
ATOM   1605  N   GLY A 199     -15.285  -2.400   3.351  1.00 98.26      A    N  
ATOM   1606  CA  GLY A 199     -15.603  -2.418   1.930  1.00 98.19      A    C  
ATOM   1607  C   GLY A 199     -15.301  -3.781   1.317  1.00 98.11      A    C  
ATOM   1608  O   GLY A 199     -14.182  -3.967   0.837  1.00 97.40      A    O  
ATOM   1609  N   PRO A 200     -16.255  -4.731   1.309  1.00 98.36      A    N  
ATOM   1610  CA  PRO A 200     -16.084  -5.997   0.622  1.00 98.39      A    C  
ATOM   1611  C   PRO A 200     -15.757  -5.820  -0.869  1.00 98.34      A    C  
ATOM   1612  O   PRO A 200     -15.952  -4.730  -1.433  1.00 97.69      A    O  
ATOM   1613  CB  PRO A 200     -17.400  -6.771   0.836  1.00 98.20      A    C  
ATOM   1614  CG  PRO A 200     -17.962  -6.168   2.117  1.00 97.72      A    C  
ATOM   1615  CD  PRO A 200     -17.536  -4.710   2.010  1.00 98.34      A    C  
ATOM   1616  N   PRO A 201     -15.268  -6.861  -1.556  1.00 98.28      A    N  
ATOM   1617  CA  PRO A 201     -14.904  -6.766  -2.965  1.00 98.06      A    C  
ATOM   1618  C   PRO A 201     -16.038  -6.232  -3.847  1.00 97.95      A    C  
ATOM   1619  O   PRO A 201     -17.158  -6.737  -3.828  1.00 96.93      A    O  
ATOM   1620  CB  PRO A 201     -14.485  -8.182  -3.370  1.00 97.54      A    C  
ATOM   1621  CG  PRO A 201     -14.002  -8.787  -2.053  1.00 96.42      A    C  
ATOM   1622  CD  PRO A 201     -14.935  -8.173  -1.029  1.00 97.77      A    C  
ATOM   1623  N   GLY A 202     -15.745  -5.200  -4.648  1.00 97.56      A    N  
ATOM   1624  CA  GLY A 202     -16.697  -4.629  -5.601  1.00 97.30      A    C  
ATOM   1625  C   GLY A 202     -17.791  -3.739  -5.002  1.00 97.68      A    C  
ATOM   1626  O   GLY A 202     -18.688  -3.338  -5.741  1.00 96.37      A    O  
ATOM   1627  N   THR A 203     -17.734  -3.383  -3.718  1.00 98.09      A    N  
ATOM   1628  CA  THR A 203     -18.793  -2.596  -3.052  1.00 98.19      A    C  
ATOM   1629  C   THR A 203     -18.680  -1.072  -3.208  1.00 97.92      A    C  
ATOM   1630  O   THR A 203     -19.391  -0.322  -2.533  1.00 96.79      A    O  
ATOM   1631  CB  THR A 203     -18.922  -2.967  -1.572  1.00 97.98      A    C  
ATOM   1632  CG2 THR A 203     -19.333  -4.427  -1.395  1.00 96.76      A    C  
ATOM   1633  OG1 THR A 203     -17.702  -2.757  -0.909  1.00 96.73      A    O  
ATOM   1634  N   GLY A 204     -17.810  -0.580  -4.084  1.00 97.33      A    N  
ATOM   1635  CA  GLY A 204     -17.660   0.853  -4.343  1.00 97.29      A    C  
ATOM   1636  C   GLY A 204     -16.958   1.624  -3.221  1.00 97.74      A    C  
ATOM   1637  O   GLY A 204     -17.295   2.768  -2.934  1.00 96.89      A    O  
ATOM   1638  N   LYS A 205     -15.972   0.993  -2.591  1.00 97.10      A    N  
ATOM   1639  CA  LYS A 205     -15.173   1.572  -1.507  1.00 97.24      A    C  
ATOM   1640  C   LYS A 205     -14.552   2.917  -1.900  1.00 97.81      A    C  
ATOM   1641  O   LYS A 205     -14.789   3.901  -1.206  1.00 97.34      A    O  
ATOM   1642  CB  LYS A 205     -14.115   0.540  -1.096  1.00 95.00      A    C  
ATOM   1643  CG  LYS A 205     -13.321   1.011   0.135  1.00 86.69      A    C  
ATOM   1644  CD  LYS A 205     -12.336  -0.053   0.629  1.00 83.56      A    C  
ATOM   1645  CE  LYS A 205     -11.298  -0.363  -0.455  1.00 75.07      A    C  
ATOM   1646  NZ  LYS A 205     -10.073  -0.933   0.139  1.00 69.53      A    N1+
ATOM   1647  N   THR A 206     -13.868   2.981  -3.039  1.00 97.46      A    N  
ATOM   1648  CA  THR A 206     -13.200   4.198  -3.519  1.00 97.28      A    C  
ATOM   1649  C   THR A 206     -14.171   5.357  -3.758  1.00 97.89      A    C  
ATOM   1650  O   THR A 206     -13.904   6.477  -3.352  1.00 97.54      A    O  
ATOM   1651  CB  THR A 206     -12.427   3.903  -4.811  1.00 96.00      A    C  
ATOM   1652  CG2 THR A 206     -11.417   4.984  -5.171  1.00 89.18      A    C  
ATOM   1653  OG1 THR A 206     -11.729   2.686  -4.678  1.00 90.49      A    O  
ATOM   1654  N   VAL A 207     -15.331   5.096  -4.365  1.00 97.73      A    N  
ATOM   1655  CA  VAL A 207     -16.375   6.121  -4.580  1.00 97.83      A    C  
ATOM   1656  C   VAL A 207     -16.940   6.616  -3.250  1.00 98.21      A    C  
ATOM   1657  O   VAL A 207     -17.136   7.812  -3.058  1.00 97.94      A    O  
ATOM   1658  CB  VAL A 207     -17.504   5.577  -5.480  1.00 96.77      A    C  
ATOM   1659  CG1 VAL A 207     -18.660   6.576  -5.632  1.00 87.36      A    C  
ATOM   1660  CG2 VAL A 207     -16.975   5.263  -6.887  1.00 87.49      A    C  
ATOM   1661  N   THR A 208     -17.154   5.707  -2.298  1.00 98.10      A    N  
ATOM   1662  CA  THR A 208     -17.633   6.042  -0.960  1.00 98.48      A    C  
ATOM   1663  C   THR A 208     -16.609   6.904  -0.219  1.00 98.55      A    C  
ATOM   1664  O   THR A 208     -16.967   7.955   0.308  1.00 98.44      A    O  
ATOM   1665  CB  THR A 208     -17.955   4.771  -0.159  1.00 98.33      A    C  
ATOM   1666  CG2 THR A 208     -18.648   5.087   1.164  1.00 97.10      A    C  
ATOM   1667  OG1 THR A 208     -18.833   3.942  -0.889  1.00 97.05      A    O  
ATOM   1668  N   SER A 209     -15.340   6.515  -0.239  1.00 98.65      A    N  
ATOM   1669  CA  SER A 209     -14.234   7.273   0.344  1.00 98.61      A    C  
ATOM   1670  C   SER A 209     -14.101   8.660  -0.276  1.00 98.77      A    C  
ATOM   1671  O   SER A 209     -14.070   9.657   0.448  1.00 98.60      A    O  
ATOM   1672  CB  SER A 209     -12.915   6.502   0.173  1.00 98.54      A    C  
ATOM   1673  OG  SER A 209     -12.962   5.275   0.865  1.00 97.83      A    O  
ATOM   1674  N   ALA A 210     -14.114   8.770  -1.610  1.00 98.58      A    N  
ATOM   1675  CA  ALA A 210     -14.051  10.043  -2.310  1.00 98.53      A    C  
ATOM   1676  C   ALA A 210     -15.236  10.960  -1.961  1.00 98.54      A    C  
ATOM   1677  O   ALA A 210     -15.058  12.156  -1.726  1.00 98.32      A    O  
ATOM   1678  CB  ALA A 210     -13.982   9.779  -3.819  1.00 98.46      A    C  
ATOM   1679  N   THR A 211     -16.432  10.395  -1.832  1.00 98.50      A    N  
ATOM   1680  CA  THR A 211     -17.634  11.142  -1.420  1.00 98.48      A    C  
ATOM   1681  C   THR A 211     -17.508  11.663   0.013  1.00 98.42      A    C  
ATOM   1682  O   THR A 211     -17.856  12.809   0.292  1.00 98.14      A    O  
ATOM   1683  CB  THR A 211     -18.887  10.279  -1.552  1.00 98.20      A    C  
ATOM   1684  CG2 THR A 211     -20.161  11.074  -1.241  1.00 96.74      A    C  
ATOM   1685  OG1 THR A 211     -19.027   9.787  -2.867  1.00 96.60      A    O  
ATOM   1686  N   ILE A 212     -16.990  10.850   0.931  1.00 98.43      A    N  
ATOM   1687  CA  ILE A 212     -16.728  11.287   2.310  1.00 98.41      A    C  
ATOM   1688  C   ILE A 212     -15.728  12.443   2.317  1.00 98.42      A    C  
ATOM   1689  O   ILE A 212     -15.998  13.474   2.939  1.00 98.24      A    O  
ATOM   1690  CB  ILE A 212     -16.236  10.107   3.173  1.00 98.49      A    C  
ATOM   1691  CG1 ILE A 212     -17.380   9.089   3.404  1.00 98.23      A    C  
ATOM   1692  CG2 ILE A 212     -15.693  10.591   4.529  1.00 98.22      A    C  
ATOM   1693  CD1 ILE A 212     -16.871   7.698   3.808  1.00 97.69      A    C  
ATOM   1694  N   VAL A 213     -14.617  12.301   1.605  1.00 98.52      A    N  
ATOM   1695  CA  VAL A 213     -13.578  13.333   1.505  1.00 98.57      A    C  
ATOM   1696  C   VAL A 213     -14.139  14.630   0.919  1.00 98.40      A    C  
ATOM   1697  O   VAL A 213     -13.881  15.692   1.479  1.00 98.12      A    O  
ATOM   1698  CB  VAL A 213     -12.391  12.817   0.678  1.00 98.58      A    C  
ATOM   1699  CG1 VAL A 213     -11.365  13.915   0.386  1.00 98.11      A    C  
ATOM   1700  CG2 VAL A 213     -11.660  11.700   1.434  1.00 98.15      A    C  
ATOM   1701  N   TYR A 214     -14.979  14.551  -0.118  1.00 98.39      A    N  
ATOM   1702  CA  TYR A 214     -15.653  15.707  -0.690  1.00 98.19      A    C  
ATOM   1703  C   TYR A 214     -16.461  16.482   0.357  1.00 98.02      A    C  
ATOM   1704  O   TYR A 214     -16.342  17.703   0.480  1.00 97.58      A    O  
ATOM   1705  CB  TYR A 214     -16.563  15.241  -1.834  1.00 98.01      A    C  
ATOM   1706  CG  TYR A 214     -17.442  16.336  -2.404  1.00 97.73      A    C  
ATOM   1707  CD1 TYR A 214     -18.798  16.442  -2.027  1.00 96.69      A    C  
ATOM   1708  CD2 TYR A 214     -16.902  17.259  -3.316  1.00 96.89      A    C  
ATOM   1709  CE1 TYR A 214     -19.603  17.454  -2.566  1.00 96.20      A    C  
ATOM   1710  CE2 TYR A 214     -17.704  18.271  -3.866  1.00 96.10      A    C  
ATOM   1711  CZ  TYR A 214     -19.056  18.361  -3.497  1.00 96.33      A    C  
ATOM   1712  OH  TYR A 214     -19.848  19.348  -4.049  1.00 94.69      A    O  
ATOM   1713  N   HIS A 215     -17.262  15.789   1.171  1.00 98.02      A    N  
ATOM   1714  CA  HIS A 215     -18.050  16.435   2.218  1.00 97.74      A    C  
ATOM   1715  C   HIS A 215     -17.197  16.968   3.365  1.00 97.36      A    C  
ATOM   1716  O   HIS A 215     -17.524  18.025   3.918  1.00 96.52      A    O  
ATOM   1717  CB  HIS A 215     -19.127  15.475   2.721  1.00 97.72      A    C  
ATOM   1718  CG  HIS A 215     -20.214  15.226   1.706  1.00 97.64      A    C  
ATOM   1719  CD2 HIS A 215     -20.652  14.006   1.265  1.00 91.68      A    C  
ATOM   1720  ND1 HIS A 215     -20.941  16.196   1.031  1.00 91.12      A    N  
ATOM   1721  CE1 HIS A 215     -21.777  15.569   0.201  1.00 92.75      A    C  
ATOM   1722  NE2 HIS A 215     -21.647  14.241   0.320  1.00 93.89      A    N  
ATOM   1723  N   LEU A 216     -16.102  16.297   3.730  1.00 97.79      A    N  
ATOM   1724  CA  LEU A 216     -15.155  16.768   4.745  1.00 97.42      A    C  
ATOM   1725  C   LEU A 216     -14.436  18.046   4.288  1.00 97.10      A    C  
ATOM   1726  O   LEU A 216     -14.379  19.009   5.058  1.00 96.28      A    O  
ATOM   1727  CB  LEU A 216     -14.132  15.670   5.065  1.00 97.50      A    C  
ATOM   1728  CG  LEU A 216     -14.697  14.464   5.839  1.00 97.26      A    C  
ATOM   1729  CD1 LEU A 216     -13.618  13.388   5.949  1.00 96.49      A    C  
ATOM   1730  CD2 LEU A 216     -15.151  14.844   7.253  1.00 96.18      A    C  
ATOM   1731  N   ALA A 217     -13.962  18.095   3.050  1.00 97.73      A    N  
ATOM   1732  CA  ALA A 217     -13.298  19.264   2.472  1.00 97.58      A    C  
ATOM   1733  C   ALA A 217     -14.228  20.488   2.451  1.00 96.71      A    C  
ATOM   1734  O   ALA A 217     -13.839  21.586   2.856  1.00 95.26      A    O  
ATOM   1735  CB  ALA A 217     -12.803  18.891   1.076  1.00 97.55      A    C  
ATOM   1736  N   ARG A 218     -15.498  20.289   2.107  1.00 96.67      A    N  
ATOM   1737  CA  ARG A 218     -16.510  21.358   2.102  1.00 95.85      A    C  
ATOM   1738  C   ARG A 218     -16.889  21.902   3.480  1.00 95.15      A    C  
ATOM   1739  O   ARG A 218     -17.580  22.916   3.554  1.00 92.16      A    O  
ATOM   1740  CB  ARG A 218     -17.763  20.887   1.357  1.00 94.68      A    C  
ATOM   1741  CG  ARG A 218     -17.515  20.797  -0.161  1.00 88.85      A    C  
ATOM   1742  CD  ARG A 218     -18.837  20.628  -0.921  1.00 82.67      A    C  
ATOM   1743  NE  ARG A 218     -19.647  21.863  -0.830  1.00 76.18      A    N  
ATOM   1744  CZ  ARG A 218     -20.894  22.009  -1.251  1.00 70.32      A    C  
ATOM   1745  NH1 ARG A 218     -21.557  21.025  -1.795  1.00 61.59      A    N1+
ATOM   1746  NH2 ARG A 218     -21.488  23.169  -1.151  1.00 61.77      A    N  
ATOM   1747  N   GLN A 219     -16.465  21.282   4.578  1.00 94.97      A    N  
ATOM   1748  CA  GLN A 219     -16.649  21.844   5.923  1.00 93.15      A    C  
ATOM   1749  C   GLN A 219     -15.687  23.015   6.209  1.00 91.61      A    C  
ATOM   1750  O   GLN A 219     -15.861  23.689   7.228  1.00 84.48      A    O  
ATOM   1751  CB  GLN A 219     -16.509  20.764   7.000  1.00 91.15      A    C  
ATOM   1752  CG  GLN A 219     -17.632  19.711   6.917  1.00 88.44      A    C  
ATOM   1753  CD  GLN A 219     -17.482  18.589   7.949  1.00 84.98      A    C  
ATOM   1754  NE2 GLN A 219     -18.327  17.582   7.872  1.00 75.38      A    N  
ATOM   1755  OE1 GLN A 219     -16.638  18.599   8.830  1.00 78.05      A    O  
ATOM   1756  N   GLY A 220     -14.681  23.258   5.360  1.00 87.68      A    N  
ATOM   1757  CA  GLY A 220     -13.780  24.412   5.453  1.00 87.25      A    C  
ATOM   1758  C   GLY A 220     -12.804  24.371   6.635  1.00 89.28      A    C  
ATOM   1759  O   GLY A 220     -12.353  25.415   7.103  1.00 81.91      A    O  
ATOM   1760  N   ASN A 221     -12.476  23.185   7.156  1.00 89.11      A    N  
ATOM   1761  CA  ASN A 221     -11.573  23.018   8.300  1.00 89.70      A    C  
ATOM   1762  C   ASN A 221     -10.111  22.764   7.890  1.00 91.55      A    C  
ATOM   1763  O   ASN A 221      -9.395  22.036   8.587  1.00 85.48      A    O  
ATOM   1764  CB  ASN A 221     -12.118  21.936   9.246  1.00 85.06      A    C  
ATOM   1765  CG  ASN A 221     -13.467  22.300   9.832  1.00 82.32      A    C  
ATOM   1766  ND2 ASN A 221     -14.488  21.538   9.520  1.00 73.50      A    N  
ATOM   1767  OD1 ASN A 221     -13.605  23.219  10.615  1.00 74.68      A    O  
ATOM   1768  N   GLY A 222      -9.676  23.352   6.767  1.00 94.00      A    N  
ATOM   1769  CA  GLY A 222      -8.374  23.109   6.164  1.00 95.92      A    C  
ATOM   1770  C   GLY A 222      -8.326  21.824   5.325  1.00 97.41      A    C  
ATOM   1771  O   GLY A 222      -9.344  21.139   5.185  1.00 96.58      A    O  
ATOM   1772  N   PRO A 223      -7.142  21.476   4.787  1.00 97.78      A    N  
ATOM   1773  CA  PRO A 223      -6.975  20.317   3.922  1.00 98.13      A    C  
ATOM   1774  C   PRO A 223      -7.361  19.007   4.609  1.00 98.53      A    C  
ATOM   1775  O   PRO A 223      -7.006  18.767   5.772  1.00 98.15      A    O  
ATOM   1776  CB  PRO A 223      -5.506  20.309   3.498  1.00 97.14      A    C  
ATOM   1777  CG  PRO A 223      -5.062  21.760   3.686  1.00 93.42      A    C  
ATOM   1778  CD  PRO A 223      -5.909  22.229   4.870  1.00 96.89      A    C  
ATOM   1779  N   VAL A 224      -8.049  18.132   3.881  1.00 98.56      A    N  
ATOM   1780  CA  VAL A 224      -8.286  16.751   4.290  1.00 98.79      A    C  
ATOM   1781  C   VAL A 224      -7.080  15.907   3.894  1.00 98.80      A    C  
ATOM   1782  O   VAL A 224      -6.654  15.955   2.742  1.00 98.70      A    O  
ATOM   1783  CB  VAL A 224      -9.583  16.187   3.678  1.00 98.52      A    C  
ATOM   1784  CG1 VAL A 224      -9.872  14.759   4.165  1.00 97.60      A    C  
ATOM   1785  CG2 VAL A 224     -10.794  17.058   4.046  1.00 97.65      A    C  
ATOM   1786  N   LEU A 225      -6.542  15.123   4.830  1.00 98.84      A    N  
ATOM   1787  CA  LEU A 225      -5.475  14.174   4.516  1.00 98.82      A    C  
ATOM   1788  C   LEU A 225      -6.078  12.829   4.109  1.00 98.91      A    C  
ATOM   1789  O   LEU A 225      -6.859  12.235   4.855  1.00 98.82      A    O  
ATOM   1790  CB  LEU A 225      -4.517  14.061   5.707  1.00 98.82      A    C  
ATOM   1791  CG  LEU A 225      -3.310  13.133   5.459  1.00 98.63      A    C  
ATOM   1792  CD1 LEU A 225      -2.394  13.655   4.354  1.00 98.35      A    C  
ATOM   1793  CD2 LEU A 225      -2.483  13.028   6.741  1.00 98.29      A    C  
ATOM   1794  N   VAL A 226      -5.682  12.340   2.944  1.00 98.94      A    N  
ATOM   1795  CA  VAL A 226      -6.116  11.060   2.396  1.00 98.90      A    C  
ATOM   1796  C   VAL A 226      -4.905  10.177   2.162  1.00 98.88      A    C  
ATOM   1797  O   VAL A 226      -4.001  10.548   1.415  1.00 98.64      A    O  
ATOM   1798  CB  VAL A 226      -6.921  11.257   1.109  1.00 98.75      A    C  
ATOM   1799  CG1 VAL A 226      -7.336   9.919   0.504  1.00 97.78      A    C  
ATOM   1800  CG2 VAL A 226      -8.191  12.062   1.391  1.00 97.98      A    C  
ATOM   1801  N   CYS A 227      -4.894   9.020   2.796  1.00 98.84      A    N  
ATOM   1802  CA  CYS A 227      -3.792   8.079   2.697  1.00 98.72      A    C  
ATOM   1803  C   CYS A 227      -4.266   6.672   2.299  1.00 98.73      A    C  
ATOM   1804  O   CYS A 227      -5.418   6.303   2.491  1.00 98.35      A    O  
ATOM   1805  CB  CYS A 227      -3.012   8.054   4.024  1.00 98.73      A    C  
ATOM   1806  SG  CYS A 227      -2.250   9.669   4.359  1.00 98.56      A    S  
ATOM   1807  N   ALA A 228      -3.327   5.894   1.780  1.00 98.53      A    N  
ATOM   1808  CA  ALA A 228      -3.411   4.448   1.642  1.00 98.11      A    C  
ATOM   1809  C   ALA A 228      -1.988   3.858   1.746  1.00 97.90      A    C  
ATOM   1810  O   ALA A 228      -1.024   4.593   1.541  1.00 97.37      A    O  
ATOM   1811  CB  ALA A 228      -4.075   4.112   0.300  1.00 97.71      A    C  
ATOM   1812  N   PRO A 229      -1.825   2.561   2.059  1.00 97.69      A    N  
ATOM   1813  CA  PRO A 229      -0.485   1.975   2.164  1.00 97.04      A    C  
ATOM   1814  C   PRO A 229       0.256   1.928   0.823  1.00 96.10      A    C  
ATOM   1815  O   PRO A 229       1.455   2.186   0.774  1.00 94.76      A    O  
ATOM   1816  CB  PRO A 229      -0.713   0.578   2.758  1.00 96.71      A    C  
ATOM   1817  CG  PRO A 229      -2.162   0.263   2.410  1.00 95.86      A    C  
ATOM   1818  CD  PRO A 229      -2.843   1.623   2.447  1.00 97.41      A    C  
ATOM   1819  N   SER A 230      -0.449   1.672  -0.285  1.00 95.64      A    N  
ATOM   1820  CA  SER A 230       0.154   1.560  -1.610  1.00 94.77      A    C  
ATOM   1821  C   SER A 230      -0.054   2.811  -2.472  1.00 95.36      A    C  
ATOM   1822  O   SER A 230      -1.081   3.481  -2.400  1.00 95.01      A    O  
ATOM   1823  CB  SER A 230      -0.350   0.303  -2.330  1.00 92.48      A    C  
ATOM   1824  OG  SER A 230      -1.649   0.478  -2.844  1.00 87.17      A    O  
ATOM   1825  N   ASN A 231       0.906   3.100  -3.348  1.00 93.64      A    N  
ATOM   1826  CA  ASN A 231       0.794   4.205  -4.296  1.00 94.01      A    C  
ATOM   1827  C   ASN A 231      -0.383   4.032  -5.260  1.00 94.81      A    C  
ATOM   1828  O   ASN A 231      -1.099   4.997  -5.502  1.00 94.57      A    O  
ATOM   1829  CB  ASN A 231       2.116   4.371  -5.054  1.00 93.54      A    C  
ATOM   1830  CG  ASN A 231       3.148   5.050  -4.187  1.00 92.49      A    C  
ATOM   1831  ND2 ASN A 231       4.103   4.312  -3.663  1.00 87.31      A    N  
ATOM   1832  OD1 ASN A 231       3.117   6.245  -3.964  1.00 88.41      A    O  
ATOM   1833  N   ILE A 232      -0.633   2.811  -5.729  1.00 93.23      A    N  
ATOM   1834  CA  ILE A 232      -1.749   2.509  -6.636  1.00 92.90      A    C  
ATOM   1835  C   ILE A 232      -3.095   2.857  -5.985  1.00 94.54      A    C  
ATOM   1836  O   ILE A 232      -3.932   3.505  -6.602  1.00 94.52      A    O  
ATOM   1837  CB  ILE A 232      -1.702   1.017  -7.067  1.00 90.80      A    C  
ATOM   1838  CG1 ILE A 232      -0.401   0.724  -7.856  1.00 83.68      A    C  
ATOM   1839  CG2 ILE A 232      -2.943   0.646  -7.906  1.00 81.31      A    C  
ATOM   1840  CD1 ILE A 232      -0.158  -0.771  -8.135  1.00 73.06      A    C  
ATOM   1841  N   ALA A 233      -3.297   2.479  -4.717  1.00 94.84      A    N  
ATOM   1842  CA  ALA A 233      -4.524   2.800  -4.000  1.00 96.03      A    C  
ATOM   1843  C   ALA A 233      -4.679   4.321  -3.776  1.00 97.12      A    C  
ATOM   1844  O   ALA A 233      -5.779   4.858  -3.910  1.00 97.26      A    O  
ATOM   1845  CB  ALA A 233      -4.533   2.027  -2.677  1.00 95.96      A    C  
ATOM   1846  N   VAL A 234      -3.576   5.028  -3.490  1.00 96.49      A    N  
ATOM   1847  CA  VAL A 234      -3.588   6.494  -3.383  1.00 97.65      A    C  
ATOM   1848  C   VAL A 234      -3.942   7.125  -4.725  1.00 97.99      A    C  
ATOM   1849  O   VAL A 234      -4.776   8.024  -4.747  1.00 98.00      A    O  
ATOM   1850  CB  VAL A 234      -2.250   7.062  -2.874  1.00 97.79      A    C  
ATOM   1851  CG1 VAL A 234      -2.279   8.593  -2.776  1.00 97.23      A    C  
ATOM   1852  CG2 VAL A 234      -1.910   6.551  -1.473  1.00 97.30      A    C  
ATOM   1853  N   ASP A 235      -3.361   6.655  -5.819  1.00 96.77      A    N  
ATOM   1854  CA  ASP A 235      -3.570   7.222  -7.153  1.00 97.03      A    C  
ATOM   1855  C   ASP A 235      -5.025   7.051  -7.605  1.00 97.73      A    C  
ATOM   1856  O   ASP A 235      -5.660   8.026  -8.009  1.00 97.71      A    O  
ATOM   1857  CB  ASP A 235      -2.558   6.615  -8.152  1.00 96.39      A    C  
ATOM   1858  CG  ASP A 235      -1.093   6.965  -7.836  1.00 95.42      A    C  
ATOM   1859  OD1 ASP A 235      -0.829   7.950  -7.102  1.00 93.28      A    O  
ATOM   1860  OD2 ASP A 235      -0.190   6.237  -8.307  1.00 92.49      A    O1-
ATOM   1861  N   GLN A 236      -5.612   5.871  -7.405  1.00 97.25      A    N  
ATOM   1862  CA  GLN A 236      -7.024   5.616  -7.694  1.00 97.27      A    C  
ATOM   1863  C   GLN A 236      -7.968   6.515  -6.883  1.00 97.91      A    C  
ATOM   1864  O   GLN A 236      -8.969   7.027  -7.398  1.00 97.69      A    O  
ATOM   1865  CB  GLN A 236      -7.360   4.149  -7.364  1.00 96.42      A    C  
ATOM   1866  CG  GLN A 236      -6.767   3.165  -8.387  1.00 90.30      A    C  
ATOM   1867  CD  GLN A 236      -7.043   1.705  -8.012  1.00 82.74      A    C  
ATOM   1868  NE2 GLN A 236      -6.719   0.766  -8.879  1.00 69.96      A    N  
ATOM   1869  OE1 GLN A 236      -7.553   1.376  -6.953  1.00 73.88      A    O  
ATOM   1870  N   LEU A 237      -7.665   6.721  -5.602  1.00 97.57      A    N  
ATOM   1871  CA  LEU A 237      -8.481   7.577  -4.750  1.00 98.00      A    C  
ATOM   1872  C   LEU A 237      -8.299   9.058  -5.102  1.00 98.45      A    C  
ATOM   1873  O   LEU A 237      -9.274   9.800  -5.124  1.00 98.34      A    O  
ATOM   1874  CB  LEU A 237      -8.167   7.237  -3.281  1.00 97.32      A    C  
ATOM   1875  CG  LEU A 237      -9.089   7.918  -2.256  1.00 93.88      A    C  
ATOM   1876  CD1 LEU A 237     -10.573   7.697  -2.511  1.00 92.79      A    C  
ATOM   1877  CD2 LEU A 237      -8.784   7.317  -0.879  1.00 92.69      A    C  
ATOM   1878  N   THR A 238      -7.073   9.465  -5.448  1.00 98.59      A    N  
ATOM   1879  CA  THR A 238      -6.746  10.817  -5.925  1.00 98.67      A    C  
ATOM   1880  C   THR A 238      -7.542  11.161  -7.183  1.00 98.73      A    C  
ATOM   1881  O   THR A 238      -8.166  12.219  -7.222  1.00 98.58      A    O  
ATOM   1882  CB  THR A 238      -5.243  10.940  -6.214  1.00 98.51      A    C  
ATOM   1883  CG2 THR A 238      -4.817  12.343  -6.651  1.00 97.39      A    C  
ATOM   1884  OG1 THR A 238      -4.488  10.658  -5.063  1.00 96.99      A    O  
ATOM   1885  N   GLU A 239      -7.591  10.255  -8.148  1.00 98.58      A    N  
ATOM   1886  CA  GLU A 239      -8.356  10.437  -9.381  1.00 98.33      A    C  
ATOM   1887  C   GLU A 239      -9.851  10.624  -9.091  1.00 98.41      A    C  
ATOM   1888  O   GLU A 239     -10.479  11.557  -9.584  1.00 98.05      A    O  
ATOM   1889  CB  GLU A 239      -8.126   9.212 -10.286  1.00 97.66      A    C  
ATOM   1890  CG  GLU A 239      -8.688   9.428 -11.694  1.00 92.10      A    C  
ATOM   1891  CD  GLU A 239      -8.683   8.161 -12.567  1.00 88.77      A    C  
ATOM   1892  OE1 GLU A 239      -9.115   8.286 -13.739  1.00 81.90      A    O  
ATOM   1893  OE2 GLU A 239      -8.340   7.075 -12.057  1.00 82.54      A    O1-
ATOM   1894  N   LYS A 240     -10.427   9.797  -8.231  1.00 98.27      A    N  
ATOM   1895  CA  LYS A 240     -11.842   9.900  -7.852  1.00 98.11      A    C  
ATOM   1896  C   LYS A 240     -12.166  11.181  -7.099  1.00 98.46      A    C  
ATOM   1897  O   LYS A 240     -13.212  11.775  -7.351  1.00 98.10      A    O  
ATOM   1898  CB  LYS A 240     -12.278   8.665  -7.033  1.00 97.30      A    C  
ATOM   1899  CG  LYS A 240     -12.481   7.406  -7.888  1.00 91.74      A    C  
ATOM   1900  CD  LYS A 240     -13.697   7.531  -8.814  1.00 86.78      A    C  
ATOM   1901  CE  LYS A 240     -13.708   6.427  -9.864  1.00 84.08      A    C  
ATOM   1902  NZ  LYS A 240     -14.465   6.872 -11.070  1.00 76.66      A    N1+
ATOM   1903  N   ILE A 241     -11.296  11.626  -6.217  1.00 98.40      A    N  
ATOM   1904  CA  ILE A 241     -11.483  12.897  -5.506  1.00 98.66      A    C  
ATOM   1905  C   ILE A 241     -11.382  14.070  -6.477  1.00 98.50      A    C  
ATOM   1906  O   ILE A 241     -12.204  14.979  -6.413  1.00 98.40      A    O  
ATOM   1907  CB  ILE A 241     -10.483  13.014  -4.336  1.00 98.64      A    C  
ATOM   1908  CG1 ILE A 241     -10.760  11.940  -3.263  1.00 98.27      A    C  
ATOM   1909  CG2 ILE A 241     -10.586  14.407  -3.681  1.00 98.37      A    C  
ATOM   1910  CD1 ILE A 241      -9.580  11.729  -2.310  1.00 97.63      A    C  
ATOM   1911  N   HIS A 242     -10.438  14.031  -7.424  1.00 98.60      A    N  
ATOM   1912  CA  HIS A 242     -10.292  15.070  -8.449  1.00 98.53      A    C  
ATOM   1913  C   HIS A 242     -11.545  15.215  -9.315  1.00 98.53      A    C  
ATOM   1914  O   HIS A 242     -11.952  16.340  -9.613  1.00 98.10      A    O  
ATOM   1915  CB  HIS A 242      -9.049  14.777  -9.292  1.00 98.46      A    C  
ATOM   1916  CG  HIS A 242      -8.818  15.825 -10.342  1.00 98.17      A    C  
ATOM   1917  CD2 HIS A 242      -8.936  15.673 -11.702  1.00 90.25      A    C  
ATOM   1918  ND1 HIS A 242      -8.511  17.154 -10.118  1.00 88.49      A    N  
ATOM   1919  CE1 HIS A 242      -8.441  17.774 -11.311  1.00 91.63      A    C  
ATOM   1920  NE2 HIS A 242      -8.693  16.909 -12.296  1.00 93.77      A    N  
ATOM   1921  N   GLN A 243     -12.241  14.119  -9.637  1.00 98.30      A    N  
ATOM   1922  CA  GLN A 243     -13.514  14.143 -10.373  1.00 98.18      A    C  
ATOM   1923  C   GLN A 243     -14.623  14.946  -9.673  1.00 98.01      A    C  
ATOM   1924  O   GLN A 243     -15.590  15.351 -10.315  1.00 96.97      A    O  
ATOM   1925  CB  GLN A 243     -14.000  12.698 -10.627  1.00 97.44      A    C  
ATOM   1926  CG  GLN A 243     -13.153  11.973 -11.686  1.00 94.83      A    C  
ATOM   1927  CD  GLN A 243     -13.397  10.461 -11.769  1.00 93.12      A    C  
ATOM   1928  NE2 GLN A 243     -12.529   9.752 -12.464  1.00 82.82      A    N  
ATOM   1929  OE1 GLN A 243     -14.327   9.866 -11.238  1.00 86.23      A    O  
ATOM   1930  N   THR A 244     -14.499  15.228  -8.371  1.00 98.15      A    N  
ATOM   1931  CA  THR A 244     -15.455  16.072  -7.638  1.00 98.04      A    C  
ATOM   1932  C   THR A 244     -15.234  17.575  -7.832  1.00 97.81      A    C  
ATOM   1933  O   THR A 244     -16.065  18.377  -7.399  1.00 96.66      A    O  
ATOM   1934  CB  THR A 244     -15.486  15.751  -6.139  1.00 97.71      A    C  
ATOM   1935  CG2 THR A 244     -15.644  14.259  -5.837  1.00 95.58      A    C  
ATOM   1936  OG1 THR A 244     -14.329  16.207  -5.480  1.00 95.82      A    O  
ATOM   1937  N   GLY A 245     -14.124  17.975  -8.463  1.00 97.97      A    N  
ATOM   1938  CA  GLY A 245     -13.738  19.368  -8.678  1.00 97.89      A    C  
ATOM   1939  C   GLY A 245     -12.958  20.004  -7.522  1.00 98.06      A    C  
ATOM   1940  O   GLY A 245     -12.689  21.200  -7.568  1.00 96.75      A    O  
ATOM   1941  N   LEU A 246     -12.587  19.245  -6.501  1.00 98.15      A    N  
ATOM   1942  CA  LEU A 246     -11.752  19.731  -5.414  1.00 98.20      A    C  
ATOM   1943  C   LEU A 246     -10.302  19.958  -5.859  1.00 98.30      A    C  
ATOM   1944  O   LEU A 246      -9.786  19.283  -6.749  1.00 97.90      A    O  
ATOM   1945  CB  LEU A 246     -11.787  18.740  -4.229  1.00 97.99      A    C  
ATOM   1946  CG  LEU A 246     -13.135  18.651  -3.497  1.00 97.40      A    C  
ATOM   1947  CD1 LEU A 246     -13.031  17.566  -2.422  1.00 96.44      A    C  
ATOM   1948  CD2 LEU A 246     -13.529  19.954  -2.813  1.00 96.16      A    C  
ATOM   1949  N   LYS A 247      -9.609  20.867  -5.171  1.00 98.43      A    N  
ATOM   1950  CA  LYS A 247      -8.183  21.129  -5.360  1.00 98.37      A    C  
ATOM   1951  C   LYS A 247      -7.363  20.049  -4.664  1.00 98.54      A    C  
ATOM   1952  O   LYS A 247      -7.194  20.066  -3.445  1.00 98.23      A    O  
ATOM   1953  CB  LYS A 247      -7.871  22.550  -4.868  1.00 97.37      A    C  
ATOM   1954  CG  LYS A 247      -6.949  23.297  -5.835  1.00 90.52      A    C  
ATOM   1955  CD  LYS A 247      -6.681  24.702  -5.292  1.00 85.38      A    C  
ATOM   1956  CE  LYS A 247      -5.890  25.539  -6.306  1.00 73.72      A    C  
ATOM   1957  NZ  LYS A 247      -5.582  26.871  -5.750  1.00 66.16      A    N1+
ATOM   1958  N   VAL A 248      -6.853  19.098  -5.432  1.00 98.64      A    N  
ATOM   1959  CA  VAL A 248      -6.125  17.935  -4.921  1.00 98.70      A    C  
ATOM   1960  C   VAL A 248      -4.630  18.084  -5.175  1.00 98.70      A    C  
ATOM   1961  O   VAL A 248      -4.214  18.430  -6.279  1.00 98.42      A    O  
ATOM   1962  CB  VAL A 248      -6.660  16.616  -5.511  1.00 98.54      A    C  
ATOM   1963  CG1 VAL A 248      -6.023  15.410  -4.820  1.00 97.31      A    C  
ATOM   1964  CG2 VAL A 248      -8.178  16.497  -5.335  1.00 97.30      A    C  
ATOM   1965  N   VAL A 249      -3.802  17.804  -4.171  1.00 98.76      A    N  
ATOM   1966  CA  VAL A 249      -2.344  17.693  -4.304  1.00 98.75      A    C  
ATOM   1967  C   VAL A 249      -1.912  16.273  -3.968  1.00 98.77      A    C  
ATOM   1968  O   VAL A 249      -2.092  15.796  -2.850  1.00 98.59      A    O  
ATOM   1969  CB  VAL A 249      -1.611  18.737  -3.440  1.00 98.51      A    C  
ATOM   1970  CG1 VAL A 249      -0.093  18.566  -3.523  1.00 97.40      A    C  
ATOM   1971  CG2 VAL A 249      -1.941  20.160  -3.894  1.00 97.59      A    C  
ATOM   1972  N   ARG A 250      -1.285  15.598  -4.928  1.00 98.66      A    N  
ATOM   1973  CA  ARG A 250      -0.652  14.299  -4.728  1.00 98.56      A    C  
ATOM   1974  C   ARG A 250       0.784  14.486  -4.267  1.00 98.40      A    C  
ATOM   1975  O   ARG A 250       1.640  14.914  -5.036  1.00 97.97      A    O  
ATOM   1976  CB  ARG A 250      -0.774  13.482  -6.031  1.00 98.21      A    C  
ATOM   1977  CG  ARG A 250      -0.140  12.087  -5.967  1.00 97.20      A    C  
ATOM   1978  CD  ARG A 250      -0.793  11.189  -4.921  1.00 95.93      A    C  
ATOM   1979  NE  ARG A 250      -0.304   9.816  -5.067  1.00 95.16      A    N  
ATOM   1980  CZ  ARG A 250       0.581   9.171  -4.340  1.00 95.35      A    C  
ATOM   1981  NH1 ARG A 250       1.147   9.691  -3.295  1.00 91.18      A    N1+
ATOM   1982  NH2 ARG A 250       0.906   7.975  -4.682  1.00 92.08      A    N  
ATOM   1983  N   LEU A 251       1.081  14.136  -3.022  1.00 98.26      A    N  
ATOM   1984  CA  LEU A 251       2.445  14.150  -2.502  1.00 98.06      A    C  
ATOM   1985  C   LEU A 251       3.127  12.811  -2.791  1.00 97.73      A    C  
ATOM   1986  O   LEU A 251       2.699  11.766  -2.312  1.00 96.40      A    O  
ATOM   1987  CB  LEU A 251       2.408  14.487  -1.004  1.00 97.52      A    C  
ATOM   1988  CG  LEU A 251       3.809  14.695  -0.402  1.00 95.60      A    C  
ATOM   1989  CD1 LEU A 251       4.429  16.010  -0.867  1.00 91.51      A    C  
ATOM   1990  CD2 LEU A 251       3.709  14.749   1.122  1.00 91.13      A    C  
ATOM   1991  N   CYS A 252       4.220  12.863  -3.558  1.00 96.16      A    N  
ATOM   1992  CA  CYS A 252       5.042  11.707  -3.892  1.00 94.75      A    C  
ATOM   1993  C   CYS A 252       6.408  11.792  -3.208  1.00 94.61      A    C  
ATOM   1994  O   CYS A 252       6.921  12.878  -2.935  1.00 92.21      A    O  
ATOM   1995  CB  CYS A 252       5.171  11.592  -5.420  1.00 90.68      A    C  
ATOM   1996  SG  CYS A 252       3.539  11.273  -6.164  1.00 80.94      A    S  
ATOM   1997  N   ALA A 253       7.011  10.633  -2.941  1.00 93.58      A    N  
ATOM   1998  CA  ALA A 253       8.413  10.566  -2.572  1.00 92.18      A    C  
ATOM   1999  C   ALA A 253       9.284  11.011  -3.762  1.00 91.36      A    C  
ATOM   2000  O   ALA A 253       8.952  10.697  -4.901  1.00 89.14      A    O  
ATOM   2001  CB  ALA A 253       8.747   9.133  -2.138  1.00 90.31      A    C  
ATOM   2002  N   LYS A 254      10.425  11.660  -3.495  1.00 89.03      A    N  
ATOM   2003  CA  LYS A 254      11.356  12.128  -4.543  1.00 87.34      A    C  
ATOM   2004  C   LYS A 254      11.786  11.003  -5.496  1.00 87.77      A    C  
ATOM   2005  O   LYS A 254      11.843  11.210  -6.701  1.00 84.12      A    O  
ATOM   2006  CB  LYS A 254      12.609  12.751  -3.912  1.00 84.68      A    C  
ATOM   2007  CG  LYS A 254      12.357  14.071  -3.174  1.00 76.11      A    C  
ATOM   2008  CD  LYS A 254      13.716  14.582  -2.642  1.00 68.79      A    C  
ATOM   2009  CE  LYS A 254      13.632  15.846  -1.784  1.00 61.10      A    C  
ATOM   2010  NZ  LYS A 254      14.954  16.124  -1.177  1.00 53.74      A    N1+
ATOM   2011  N   SER A 255      11.996   9.805  -4.963  1.00 86.80      A    N  
ATOM   2012  CA  SER A 255      12.351   8.611  -5.750  1.00 85.58      A    C  
ATOM   2013  C   SER A 255      11.269   8.141  -6.730  1.00 85.75      A    C  
ATOM   2014  O   SER A 255      11.529   7.289  -7.562  1.00 83.46      A    O  
ATOM   2015  CB  SER A 255      12.695   7.464  -4.798  1.00 83.89      A    C  
ATOM   2016  OG  SER A 255      11.615   7.181  -3.931  1.00 78.85      A    O  
ATOM   2017  N   ARG A 256      10.047   8.666  -6.619  1.00 87.40      A    N  
ATOM   2018  CA  ARG A 256       8.914   8.337  -7.485  1.00 87.84      A    C  
ATOM   2019  C   ARG A 256       8.515   9.476  -8.418  1.00 88.13      A    C  
ATOM   2020  O   ARG A 256       7.563   9.315  -9.173  1.00 86.21      A    O  
ATOM   2021  CB  ARG A 256       7.713   7.885  -6.651  1.00 86.77      A    C  
ATOM   2022  CG  ARG A 256       7.960   6.568  -5.900  1.00 80.80      A    C  
ATOM   2023  CD  ARG A 256       6.678   6.087  -5.207  1.00 79.00      A    C  
ATOM   2024  NE  ARG A 256       5.612   5.778  -6.175  1.00 72.56      A    N  
ATOM   2025  CZ  ARG A 256       5.328   4.601  -6.728  1.00 68.17      A    C  
ATOM   2026  NH1 ARG A 256       5.974   3.508  -6.398  1.00 60.59      A    N1+
ATOM   2027  NH2 ARG A 256       4.394   4.505  -7.613  1.00 60.71      A    N  
ATOM   2028  N   GLU A 257       9.208  10.617  -8.380  1.00 87.90      A    N  
ATOM   2029  CA  GLU A 257       8.867  11.778  -9.223  1.00 87.78      A    C  
ATOM   2030  C   GLU A 257       8.986  11.474 -10.726  1.00 86.98      A    C  
ATOM   2031  O   GLU A 257       8.257  12.061 -11.519  1.00 84.35      A    O  
ATOM   2032  CB  GLU A 257       9.732  12.992  -8.833  1.00 87.38      A    C  
ATOM   2033  CG  GLU A 257       9.382  13.566  -7.443  1.00 86.91      A    C  
ATOM   2034  CD  GLU A 257      10.143  14.849  -7.040  1.00 86.50      A    C  
ATOM   2035  OE1 GLU A 257       9.903  15.359  -5.917  1.00 81.30      A    O  
ATOM   2036  OE2 GLU A 257      10.964  15.373  -7.823  1.00 83.96      A    O1-
ATOM   2037  N   ALA A 258       9.853  10.532 -11.110  1.00 84.90      A    N  
ATOM   2038  CA  ALA A 258      10.020  10.077 -12.492  1.00 83.13      A    C  
ATOM   2039  C   ALA A 258       8.990   9.013 -12.940  1.00 84.15      A    C  
ATOM   2040  O   ALA A 258       9.003   8.603 -14.089  1.00 81.44      A    O  
ATOM   2041  CB  ALA A 258      11.456   9.560 -12.644  1.00 79.77      A    C  
ATOM   2042  N   ILE A 259       8.137   8.522 -12.029  1.00 86.32      A    N  
ATOM   2043  CA  ILE A 259       7.171   7.460 -12.328  1.00 87.17      A    C  
ATOM   2044  C   ILE A 259       5.867   8.098 -12.779  1.00 88.11      A    C  
ATOM   2045  O   ILE A 259       5.226   8.822 -12.011  1.00 86.87      A    O  
ATOM   2046  CB  ILE A 259       6.973   6.516 -11.125  1.00 85.82      A    C  
ATOM   2047  CG1 ILE A 259       8.324   5.901 -10.705  1.00 83.05      A    C  
ATOM   2048  CG2 ILE A 259       5.962   5.400 -11.483  1.00 81.54      A    C  
ATOM   2049  CD1 ILE A 259       8.246   5.051  -9.434  1.00 74.45      A    C  
ATOM   2050  N   ASP A 260       5.456   7.785 -13.994  1.00 88.15      A    N  
ATOM   2051  CA  ASP A 260       4.179   8.236 -14.530  1.00 87.95      A    C  
ATOM   2052  C   ASP A 260       2.998   7.491 -13.895  1.00 89.36      A    C  
ATOM   2053  O   ASP A 260       3.043   6.300 -13.564  1.00 87.46      A    O  
ATOM   2054  CB  ASP A 260       4.152   8.135 -16.059  1.00 84.39      A    C  
ATOM   2055  CG  ASP A 260       4.308   9.498 -16.754  1.00 76.75      A    C  
ATOM   2056  OD1 ASP A 260       3.950  10.521 -16.127  1.00 69.76      A    O  
ATOM   2057  OD2 ASP A 260       4.730   9.497 -17.932  1.00 68.71      A    O1-
ATOM   2058  N   SER A 261       1.908   8.240 -13.700  1.00 91.31      A    N  
ATOM   2059  CA  SER A 261       0.627   7.715 -13.251  1.00 92.90      A    C  
ATOM   2060  C   SER A 261      -0.512   8.532 -13.862  1.00 94.79      A    C  
ATOM   2061  O   SER A 261      -0.292   9.669 -14.279  1.00 94.49      A    O  
ATOM   2062  CB  SER A 261       0.563   7.728 -11.712  1.00 91.44      A    C  
ATOM   2063  OG  SER A 261       0.235   9.011 -11.211  1.00 88.01      A    O  
ATOM   2064  N   PRO A 262      -1.751   8.029 -13.861  1.00 95.05      A    N  
ATOM   2065  CA  PRO A 262      -2.910   8.790 -14.335  1.00 95.75      A    C  
ATOM   2066  C   PRO A 262      -3.138  10.128 -13.611  1.00 97.09      A    C  
ATOM   2067  O   PRO A 262      -3.862  10.989 -14.108  1.00 96.00      A    O  
ATOM   2068  CB  PRO A 262      -4.102   7.851 -14.138  1.00 94.00      A    C  
ATOM   2069  CG  PRO A 262      -3.477   6.458 -14.173  1.00 89.40      A    C  
ATOM   2070  CD  PRO A 262      -2.125   6.678 -13.510  1.00 92.65      A    C  
ATOM   2071  N   VAL A 263      -2.527  10.310 -12.443  1.00 96.95      A    N  
ATOM   2072  CA  VAL A 263      -2.639  11.511 -11.613  1.00 97.51      A    C  
ATOM   2073  C   VAL A 263      -1.313  12.274 -11.484  1.00 97.77      A    C  
ATOM   2074  O   VAL A 263      -1.175  13.118 -10.602  1.00 97.04      A    O  
ATOM   2075  CB  VAL A 263      -3.272  11.201 -10.246  1.00 96.89      A    C  
ATOM   2076  CG1 VAL A 263      -4.687  10.625 -10.412  1.00 94.32      A    C  
ATOM   2077  CG2 VAL A 263      -2.445  10.211  -9.417  1.00 94.35      A    C  
ATOM   2078  N   SER A 264      -0.341  12.029 -12.372  1.00 97.11      A    N  
ATOM   2079  CA  SER A 264       0.951  12.734 -12.374  1.00 96.60      A    C  
ATOM   2080  C   SER A 264       0.794  14.253 -12.451  1.00 97.01      A    C  
ATOM   2081  O   SER A 264       1.547  14.981 -11.815  1.00 96.29      A    O  
ATOM   2082  CB  SER A 264       1.828  12.260 -13.541  1.00 94.81      A    C  
ATOM   2083  OG  SER A 264       2.295  10.955 -13.283  1.00 86.20      A    O  
ATOM   2084  N   PHE A 265      -0.231  14.764 -13.156  1.00 97.36      A    N  
ATOM   2085  CA  PHE A 265      -0.530  16.196 -13.232  1.00 97.49      A    C  
ATOM   2086  C   PHE A 265      -0.967  16.813 -11.896  1.00 97.64      A    C  
ATOM   2087  O   PHE A 265      -0.845  18.020 -11.706  1.00 97.39      A    O  
ATOM   2088  CB  PHE A 265      -1.588  16.423 -14.319  1.00 97.42      A    C  
ATOM   2089  CG  PHE A 265      -2.990  15.977 -13.933  1.00 97.63      A    C  
ATOM   2090  CD1 PHE A 265      -3.396  14.644 -14.110  1.00 97.17      A    C  
ATOM   2091  CD2 PHE A 265      -3.897  16.908 -13.402  1.00 97.24      A    C  
ATOM   2092  CE1 PHE A 265      -4.685  14.235 -13.756  1.00 96.68      A    C  
ATOM   2093  CE2 PHE A 265      -5.187  16.503 -13.044  1.00 96.70      A    C  
ATOM   2094  CZ  PHE A 265      -5.586  15.172 -13.223  1.00 96.89      A    C  
ATOM   2095  N   LEU A 266      -1.427  16.002 -10.941  1.00 97.91      A    N  
ATOM   2096  CA  LEU A 266      -1.776  16.434  -9.581  1.00 98.22      A    C  
ATOM   2097  C   LEU A 266      -0.597  16.331  -8.613  1.00 98.35      A    C  
ATOM   2098  O   LEU A 266      -0.700  16.785  -7.466  1.00 98.03      A    O  
ATOM   2099  CB  LEU A 266      -2.973  15.619  -9.050  1.00 98.41      A    C  
ATOM   2100  CG  LEU A 266      -4.263  15.774  -9.875  1.00 98.05      A    C  
ATOM   2101  CD1 LEU A 266      -5.329  14.819  -9.333  1.00 97.45      A    C  
ATOM   2102  CD2 LEU A 266      -4.816  17.205  -9.782  1.00 97.00      A    C  
ATOM   2103  N   ALA A 267       0.518  15.734  -9.027  1.00 98.01      A    N  
ATOM   2104  CA  ALA A 267       1.682  15.587  -8.177  1.00 97.80      A    C  
ATOM   2105  C   ALA A 267       2.275  16.954  -7.825  1.00 97.77      A    C  
ATOM   2106  O   ALA A 267       2.426  17.824  -8.689  1.00 97.27      A    O  
ATOM   2107  CB  ALA A 267       2.704  14.670  -8.853  1.00 97.32      A    C  
ATOM   2108  N   LEU A 268       2.661  17.141  -6.559  1.00 97.87      A    N  
ATOM   2109  CA  LEU A 268       3.185  18.404  -6.050  1.00 97.67      A    C  
ATOM   2110  C   LEU A 268       4.342  18.941  -6.904  1.00 97.29      A    C  
ATOM   2111  O   LEU A 268       4.346  20.117  -7.245  1.00 96.43      A    O  
ATOM   2112  CB  LEU A 268       3.619  18.199  -4.584  1.00 97.65      A    C  
ATOM   2113  CG  LEU A 268       4.237  19.446  -3.918  1.00 97.27      A    C  
ATOM   2114  CD1 LEU A 268       3.248  20.603  -3.820  1.00 96.32      A    C  
ATOM   2115  CD2 LEU A 268       4.687  19.095  -2.502  1.00 96.10      A    C  
ATOM   2116  N   HIS A 269       5.291  18.085  -7.287  1.00 96.32      A    N  
ATOM   2117  CA  HIS A 269       6.442  18.477  -8.099  1.00 94.96      A    C  
ATOM   2118  C   HIS A 269       6.047  18.958  -9.507  1.00 94.35      A    C  
ATOM   2119  O   HIS A 269       6.644  19.911 -10.004  1.00 93.32      A    O  
ATOM   2120  CB  HIS A 269       7.447  17.324  -8.164  1.00 93.76      A    C  
ATOM   2121  CG  HIS A 269       6.927  16.084  -8.826  1.00 91.71      A    C  
ATOM   2122  CD2 HIS A 269       7.130  15.716 -10.139  1.00 85.31      A    C  
ATOM   2123  ND1 HIS A 269       6.178  15.077  -8.246  1.00 86.43      A    N  
ATOM   2124  CE1 HIS A 269       5.943  14.131  -9.177  1.00 85.82      A    C  
ATOM   2125  NE2 HIS A 269       6.507  14.488 -10.329  1.00 86.10      A    N  
ATOM   2126  N   ASN A 270       5.003  18.389 -10.104  1.00 95.92      A    N  
ATOM   2127  CA  ASN A 270       4.489  18.816 -11.406  1.00 95.62      A    C  
ATOM   2128  C   ASN A 270       3.658  20.103 -11.291  1.00 95.76      A    C  
ATOM   2129  O   ASN A 270       3.798  20.991 -12.119  1.00 94.76      A    O  
ATOM   2130  CB  ASN A 270       3.690  17.676 -12.045  1.00 95.13      A    C  
ATOM   2131  CG  ASN A 270       4.573  16.521 -12.501  1.00 94.02      A    C  
ATOM   2132  ND2 ASN A 270       4.020  15.331 -12.603  1.00 88.04      A    N  
ATOM   2133  OD1 ASN A 270       5.744  16.669 -12.772  1.00 88.96      A    O  
ATOM   2134  N   GLN A 271       2.862  20.255 -10.228  1.00 96.68      A    N  
ATOM   2135  CA  GLN A 271       2.138  21.503  -9.977  1.00 96.85      A    C  
ATOM   2136  C   GLN A 271       3.102  22.679  -9.759  1.00 96.43      A    C  
ATOM   2137  O   GLN A 271       2.839  23.767 -10.258  1.00 95.33      A    O  
ATOM   2138  CB  GLN A 271       1.180  21.363  -8.792  1.00 97.26      A    C  
ATOM   2139  CG  GLN A 271       0.016  20.402  -9.076  1.00 96.86      A    C  
ATOM   2140  CD  GLN A 271      -1.100  20.477  -8.034  1.00 96.96      A    C  
ATOM   2141  NE2 GLN A 271      -1.830  19.413  -7.817  1.00 89.91      A    N  
ATOM   2142  OE1 GLN A 271      -1.345  21.492  -7.407  1.00 90.57      A    O  
ATOM   2143  N   ILE A 272       4.229  22.465  -9.080  1.00 96.79      A    N  
ATOM   2144  CA  ILE A 272       5.262  23.498  -8.896  1.00 96.07      A    C  
ATOM   2145  C   ILE A 272       5.849  23.943 -10.239  1.00 95.21      A    C  
ATOM   2146  O   ILE A 272       6.023  25.143 -10.444  1.00 93.69      A    O  
ATOM   2147  CB  ILE A 272       6.371  22.990  -7.947  1.00 95.52      A    C  
ATOM   2148  CG1 ILE A 272       5.819  22.893  -6.510  1.00 92.37      A    C  
ATOM   2149  CG2 ILE A 272       7.602  23.917  -7.953  1.00 91.85      A    C  
ATOM   2150  CD1 ILE A 272       6.710  22.043  -5.595  1.00 87.80      A    C  
ATOM   2151  N   ARG A 273       6.112  23.012 -11.163  1.00 94.84      A    N  
ATOM   2152  CA  ARG A 273       6.624  23.334 -12.505  1.00 93.01      A    C  
ATOM   2153  C   ARG A 273       5.671  24.226 -13.297  1.00 92.50      A    C  
ATOM   2154  O   ARG A 273       6.125  25.032 -14.091  1.00 89.23      A    O  
ATOM   2155  CB  ARG A 273       6.919  22.048 -13.296  1.00 90.68      A    C  
ATOM   2156  CG  ARG A 273       8.209  21.353 -12.824  1.00 83.89      A    C  
ATOM   2157  CD  ARG A 273       8.465  20.075 -13.643  1.00 80.26      A    C  
ATOM   2158  NE  ARG A 273       9.811  19.508 -13.362  1.00 74.92      A    N  
ATOM   2159  CZ  ARG A 273      10.747  19.225 -14.257  1.00 69.48      A    C  
ATOM   2160  NH1 ARG A 273      10.520  19.232 -15.536  1.00 61.59      A    N1+
ATOM   2161  NH2 ARG A 273      11.958  18.950 -13.879  1.00 62.60      A    N  
ATOM   2162  N   ASN A 274       4.376  24.118 -13.039  1.00 92.47      A    N  
ATOM   2163  CA  ASN A 274       3.321  24.855 -13.737  1.00 91.44      A    C  
ATOM   2164  C   ASN A 274       2.840  26.098 -12.960  1.00 91.88      A    C  
ATOM   2165  O   ASN A 274       1.775  26.631 -13.265  1.00 88.60      A    O  
ATOM   2166  CB  ASN A 274       2.181  23.871 -14.047  1.00 89.18      A    C  
ATOM   2167  CG  ASN A 274       2.598  22.717 -14.953  1.00 84.76      A    C  
ATOM   2168  ND2 ASN A 274       1.861  21.629 -14.919  1.00 74.61      A    N  
ATOM   2169  OD1 ASN A 274       3.562  22.754 -15.690  1.00 76.54      A    O  
ATOM   2170  N   MET A 275       3.564  26.551 -11.936  1.00 92.24      A    N  
ATOM   2171  CA  MET A 275       3.190  27.744 -11.164  1.00 92.64      A    C  
ATOM   2172  C   MET A 275       3.634  29.033 -11.862  1.00 92.41      A    C  
ATOM   2173  O   MET A 275       4.726  29.548 -11.617  1.00 88.58      A    O  
ATOM   2174  CB  MET A 275       3.752  27.698  -9.738  1.00 90.65      A    C  
ATOM   2175  CG  MET A 275       2.910  26.822  -8.819  1.00 87.13      A    C  
ATOM   2176  SD  MET A 275       3.505  26.774  -7.106  1.00 88.10      A    S  
ATOM   2177  CE  MET A 275       2.964  28.404  -6.525  1.00 80.60      A    C  
ATOM   2178  N   ASP A 276       2.732  29.631 -12.626  1.00 92.90      A    N  
ATOM   2179  CA  ASP A 276       2.951  30.924 -13.280  1.00 91.91      A    C  
ATOM   2180  C   ASP A 276       3.146  32.084 -12.286  1.00 92.65      A    C  
ATOM   2181  O   ASP A 276       3.742  33.104 -12.617  1.00 88.80      A    O  
ATOM   2182  CB  ASP A 276       1.771  31.232 -14.214  1.00 88.52      A    C  
ATOM   2183  CG  ASP A 276       1.602  30.187 -15.322  1.00 81.48      A    C  
ATOM   2184  OD1 ASP A 276       2.622  29.601 -15.736  1.00 73.30      A    O  
ATOM   2185  OD2 ASP A 276       0.432  29.987 -15.722  1.00 75.11      A    O1-
ATOM   2186  N   SER A 277       2.699  31.919 -11.029  1.00 92.75      A    N  
ATOM   2187  CA  SER A 277       2.886  32.899  -9.953  1.00 92.51      A    C  
ATOM   2188  C   SER A 277       4.339  33.030  -9.478  1.00 93.67      A    C  
ATOM   2189  O   SER A 277       4.664  33.964  -8.744  1.00 91.09      A    O  
ATOM   2190  CB  SER A 277       1.980  32.555  -8.765  1.00 90.22      A    C  
ATOM   2191  OG  SER A 277       2.254  31.261  -8.270  1.00 84.02      A    O  
ATOM   2192  N   MET A 278       5.233  32.106  -9.860  1.00 94.16      A    N  
ATOM   2193  CA  MET A 278       6.639  32.083  -9.443  1.00 94.89      A    C  
ATOM   2194  C   MET A 278       7.603  32.011 -10.648  1.00 95.68      A    C  
ATOM   2195  O   MET A 278       8.332  31.026 -10.800  1.00 94.25      A    O  
ATOM   2196  CB  MET A 278       6.872  30.955  -8.428  1.00 93.25      A    C  
ATOM   2197  CG  MET A 278       6.059  31.142  -7.145  1.00 89.91      A    C  
ATOM   2198  SD  MET A 278       6.609  30.115  -5.744  1.00 88.25      A    S  
ATOM   2199  CE  MET A 278       8.097  31.015  -5.255  1.00 79.95      A    C  
ATOM   2200  N   PRO A 279       7.673  33.067 -11.488  1.00 95.39      A    N  
ATOM   2201  CA  PRO A 279       8.473  33.049 -12.724  1.00 95.00      A    C  
ATOM   2202  C   PRO A 279       9.976  32.871 -12.470  1.00 95.44      A    C  
ATOM   2203  O   PRO A 279      10.676  32.282 -13.289  1.00 94.27      A    O  
ATOM   2204  CB  PRO A 279       8.166  34.382 -13.409  1.00 93.71      A    C  
ATOM   2205  CG  PRO A 279       7.727  35.299 -12.267  1.00 90.33      A    C  
ATOM   2206  CD  PRO A 279       6.998  34.335 -11.338  1.00 93.69      A    C  
ATOM   2207  N   GLU A 280      10.486  33.319 -11.320  1.00 95.30      A    N  
ATOM   2208  CA  GLU A 280      11.885  33.095 -10.921  1.00 95.44      A    C  
ATOM   2209  C   GLU A 280      12.168  31.602 -10.708  1.00 95.72      A    C  
ATOM   2210  O   GLU A 280      13.190  31.091 -11.154  1.00 94.94      A    O  
ATOM   2211  CB  GLU A 280      12.192  33.913  -9.656  1.00 94.61      A    C  
ATOM   2212  CG  GLU A 280      13.694  33.966  -9.325  1.00 89.51      A    C  
ATOM   2213  CD  GLU A 280      13.999  34.628  -7.959  1.00 89.00      A    C  
ATOM   2214  OE1 GLU A 280      15.164  34.580  -7.522  1.00 82.54      A    O  
ATOM   2215  OE2 GLU A 280      13.086  35.137  -7.270  1.00 85.31      A    O1-
ATOM   2216  N   LEU A 281      11.249  30.892 -10.074  1.00 95.64      A    N  
ATOM   2217  CA  LEU A 281      11.367  29.454  -9.866  1.00 95.80      A    C  
ATOM   2218  C   LEU A 281      11.313  28.684 -11.193  1.00 95.53      A    C  
ATOM   2219  O   LEU A 281      12.102  27.770 -11.378  1.00 94.69      A    O  
ATOM   2220  CB  LEU A 281      10.279  28.977  -8.896  1.00 95.52      A    C  
ATOM   2221  CG  LEU A 281      10.301  27.460  -8.598  1.00 95.10      A    C  
ATOM   2222  CD1 LEU A 281      11.612  27.005  -7.963  1.00 92.55      A    C  
ATOM   2223  CD2 LEU A 281       9.169  27.116  -7.633  1.00 92.02      A    C  
ATOM   2224  N   GLN A 282      10.423  29.084 -12.108  1.00 95.67      A    N  
ATOM   2225  CA  GLN A 282      10.346  28.489 -13.442  1.00 94.48      A    C  
ATOM   2226  C   GLN A 282      11.654  28.677 -14.219  1.00 94.37      A    C  
ATOM   2227  O   GLN A 282      12.173  27.708 -14.772  1.00 92.84      A    O  
ATOM   2228  CB  GLN A 282       9.175  29.075 -14.235  1.00 92.99      A    C  
ATOM   2229  CG  GLN A 282       7.807  28.523 -13.795  1.00 84.89      A    C  
ATOM   2230  CD  GLN A 282       6.672  29.082 -14.650  1.00 78.12      A    C  
ATOM   2231  NE2 GLN A 282       5.516  28.454 -14.663  1.00 66.03      A    N  
ATOM   2232  OE1 GLN A 282       6.810  30.095 -15.318  1.00 69.43      A    O  
ATOM   2233  N   LYS A 283      12.251  29.893 -14.192  1.00 95.02      A    N  
ATOM   2234  CA  LYS A 283      13.551  30.152 -14.827  1.00 94.64      A    C  
ATOM   2235  C   LYS A 283      14.664  29.294 -14.245  1.00 94.73      A    C  
ATOM   2236  O   LYS A 283      15.432  28.705 -15.001  1.00 93.86      A    O  
ATOM   2237  CB  LYS A 283      13.931  31.639 -14.697  1.00 94.01      A    C  
ATOM   2238  CG  LYS A 283      13.613  32.400 -15.979  1.00 82.08      A    C  
ATOM   2239  CD  LYS A 283      14.095  33.853 -15.857  1.00 76.35      A    C  
ATOM   2240  CE  LYS A 283      13.905  34.575 -17.202  1.00 65.27      A    C  
ATOM   2241  NZ  LYS A 283      14.370  35.969 -17.134  1.00 57.05      A    N1+
ATOM   2242  N   LEU A 284      14.762  29.200 -12.918  1.00 94.80      A    N  
ATOM   2243  CA  LEU A 284      15.773  28.372 -12.271  1.00 94.57      A    C  
ATOM   2244  C   LEU A 284      15.553  26.877 -12.544  1.00 93.98      A    C  
ATOM   2245  O   LEU A 284      16.526  26.139 -12.709  1.00 92.99      A    O  
ATOM   2246  CB  LEU A 284      15.774  28.643 -10.753  1.00 94.89      A    C  
ATOM   2247  CG  LEU A 284      16.344  30.019 -10.356  1.00 94.01      A    C  
ATOM   2248  CD1 LEU A 284      16.123  30.238  -8.855  1.00 91.57      A    C  
ATOM   2249  CD2 LEU A 284      17.842  30.127 -10.623  1.00 91.12      A    C  
ATOM   2250  N   GLN A 285      14.301  26.435 -12.635  1.00 94.09      A    N  
ATOM   2251  CA  GLN A 285      13.972  25.058 -13.000  1.00 92.68      A    C  
ATOM   2252  C   GLN A 285      14.392  24.755 -14.432  1.00 92.12      A    C  
ATOM   2253  O   GLN A 285      15.012  23.724 -14.669  1.00 91.00      A    O  
ATOM   2254  CB  GLN A 285      12.466  24.802 -12.796  1.00 91.70      A    C  
ATOM   2255  CG  GLN A 285      12.056  23.344 -13.056  1.00 87.89      A    C  
ATOM   2256  CD  GLN A 285      12.720  22.359 -12.086  1.00 85.50      A    C  
ATOM   2257  NE2 GLN A 285      13.542  21.462 -12.565  1.00 75.83      A    N  
ATOM   2258  OE1 GLN A 285      12.499  22.395 -10.889  1.00 78.36      A    O  
ATOM   2259  N   GLN A 286      14.096  25.660 -15.373  1.00 93.03      A    N  
ATOM   2260  CA  GLN A 286      14.501  25.521 -16.769  1.00 91.97      A    C  
ATOM   2261  C   GLN A 286      16.027  25.487 -16.890  1.00 91.59      A    C  
ATOM   2262  O   GLN A 286      16.565  24.581 -17.527  1.00 90.17      A    O  
ATOM   2263  CB  GLN A 286      13.879  26.652 -17.580  1.00 91.16      A    C  
ATOM   2264  CG  GLN A 286      14.130  26.449 -19.082  1.00 82.17      A    C  
ATOM   2265  CD  GLN A 286      13.463  27.505 -19.961  1.00 76.86      A    C  
ATOM   2266  NE2 GLN A 286      13.606  27.370 -21.261  1.00 67.35      A    N  
ATOM   2267  OE1 GLN A 286      12.815  28.443 -19.519  1.00 70.30      A    O  
ATOM   2268  N   LEU A 287      16.726  26.399 -16.212  1.00 92.48      A    N  
ATOM   2269  CA  LEU A 287      18.188  26.415 -16.187  1.00 92.12      A    C  
ATOM   2270  C   LEU A 287      18.748  25.089 -15.653  1.00 91.13      A    C  
ATOM   2271  O   LEU A 287      19.650  24.516 -16.260  1.00 89.47      A    O  
ATOM   2272  CB  LEU A 287      18.660  27.611 -15.348  1.00 92.36      A    C  
ATOM   2273  CG  LEU A 287      20.179  27.890 -15.475  1.00 86.08      A    C  
ATOM   2274  CD1 LEU A 287      20.532  28.485 -16.827  1.00 81.29      A    C  
ATOM   2275  CD2 LEU A 287      20.618  28.878 -14.389  1.00 81.92      A    C  
ATOM   2276  N   LYS A 288      18.184  24.575 -14.561  1.00 90.78      A    N  
ATOM   2277  CA  LYS A 288      18.583  23.294 -13.971  1.00 89.04      A    C  
ATOM   2278  C   LYS A 288      18.324  22.108 -14.897  1.00 87.57      A    C  
ATOM   2279  O   LYS A 288      19.142  21.196 -14.959  1.00 84.98      A    O  
ATOM   2280  CB  LYS A 288      17.873  23.126 -12.623  1.00 87.93      A    C  
ATOM   2281  CG  LYS A 288      18.366  21.886 -11.872  1.00 84.80      A    C  
ATOM   2282  CD  LYS A 288      17.918  21.905 -10.415  1.00 83.04      A    C  
ATOM   2283  CE  LYS A 288      18.612  20.773  -9.658  1.00 78.20      A    C  
ATOM   2284  NZ  LYS A 288      18.692  21.048  -8.208  1.00 73.19      A    N1+
ATOM   2285  N   ASP A 289      17.201  22.109 -15.616  1.00 87.10      A    N  
ATOM   2286  CA  ASP A 289      16.863  21.048 -16.567  1.00 85.06      A    C  
ATOM   2287  C   ASP A 289      17.776  21.087 -17.811  1.00 83.92      A    C  
ATOM   2288  O   ASP A 289      18.086  20.036 -18.375  1.00 81.06      A    O  
ATOM   2289  CB  ASP A 289      15.369  21.150 -16.955  1.00 83.85      A    C  
ATOM   2290  CG  ASP A 289      14.356  20.771 -15.846  1.00 81.81      A    C  
ATOM   2291  OD1 ASP A 289      14.708  20.187 -14.802  1.00 79.79      A    O  
ATOM   2292  OD2 ASP A 289      13.129  20.990 -16.032  1.00 79.69      A    O1-
ATOM   2293  N   GLU A 290      18.251  22.275 -18.220  1.00 85.00      A    N  
ATOM   2294  CA  GLU A 290      19.141  22.459 -19.373  1.00 84.12      A    C  
ATOM   2295  C   GLU A 290      20.618  22.186 -19.045  1.00 82.83      A    C  
ATOM   2296  O   GLU A 290      21.305  21.523 -19.822  1.00 79.29      A    O  
ATOM   2297  CB  GLU A 290      18.983  23.883 -19.930  1.00 83.74      A    C  
ATOM   2298  CG  GLU A 290      17.663  24.095 -20.689  1.00 78.62      A    C  
ATOM   2299  CD  GLU A 290      17.425  25.545 -21.151  1.00 75.73      A    C  
ATOM   2300  OE1 GLU A 290      16.295  25.827 -21.618  1.00 70.08      A    O  
ATOM   2301  OE2 GLU A 290      18.352  26.379 -21.033  1.00 72.84      A    O1-
ATOM   2302  N   THR A 291      21.114  22.687 -17.906  1.00 85.49      A    N  
ATOM   2303  CA  THR A 291      22.538  22.602 -17.541  1.00 83.32      A    C  
ATOM   2304  C   THR A 291      22.872  21.416 -16.633  1.00 81.32      A    C  
ATOM   2305  O   THR A 291      24.042  21.067 -16.493  1.00 75.35      A    O  
ATOM   2306  CB  THR A 291      23.041  23.900 -16.897  1.00 82.39      A    C  
ATOM   2307  CG2 THR A 291      22.810  25.125 -17.783  1.00 75.19      A    C  
ATOM   2308  OG1 THR A 291      22.402  24.129 -15.666  1.00 77.25      A    O  
ATOM   2309  N   GLY A 292      21.880  20.813 -16.010  1.00 81.90      A    N  
ATOM   2310  CA  GLY A 292      22.034  19.738 -15.029  1.00 79.25      A    C  
ATOM   2311  C   GLY A 292      22.397  20.209 -13.617  1.00 79.55      A    C  
ATOM   2312  O   GLY A 292      21.929  19.620 -12.646  1.00 75.12      A    O  
ATOM   2313  N   GLU A 293      23.166  21.293 -13.490  1.00 82.51      A    N  
ATOM   2314  CA  GLU A 293      23.598  21.853 -12.211  1.00 83.40      A    C  
ATOM   2315  C   GLU A 293      23.378  23.370 -12.171  1.00 86.23      A    C  
ATOM   2316  O   GLU A 293      23.536  24.080 -13.165  1.00 83.35      A    O  
ATOM   2317  CB  GLU A 293      25.062  21.501 -11.921  1.00 77.26      A    C  
ATOM   2318  CG  GLU A 293      25.264  19.997 -11.673  1.00 66.66      A    C  
ATOM   2319  CD  GLU A 293      26.680  19.626 -11.190  1.00 63.38      A    C  
ATOM   2320  OE1 GLU A 293      26.859  18.444 -10.816  1.00 56.77      A    O  
ATOM   2321  OE2 GLU A 293      27.562  20.501 -11.177  1.00 56.08      A    O1-
ATOM   2322  N   LEU A 294      23.022  23.882 -10.996  1.00 86.98      A    N  
ATOM   2323  CA  LEU A 294      22.952  25.306 -10.703  1.00 89.53      A    C  
ATOM   2324  C   LEU A 294      24.201  25.741  -9.929  1.00 90.89      A    C  
ATOM   2325  O   LEU A 294      24.810  24.950  -9.201  1.00 88.76      A    O  
ATOM   2326  CB  LEU A 294      21.670  25.624  -9.914  1.00 88.41      A    C  
ATOM   2327  CG  LEU A 294      20.361  25.403 -10.699  1.00 88.55      A    C  
ATOM   2328  CD1 LEU A 294      19.165  25.666  -9.771  1.00 85.60      A    C  
ATOM   2329  CD2 LEU A 294      20.232  26.353 -11.893  1.00 85.36      A    C  
ATOM   2330  N   SER A 295      24.533  27.033 -10.007  1.00 92.56      A    N  
ATOM   2331  CA  SER A 295      25.514  27.608  -9.092  1.00 92.99      A    C  
ATOM   2332  C   SER A 295      25.072  27.426  -7.635  1.00 93.90      A    C  
ATOM   2333  O   SER A 295      23.881  27.307  -7.338  1.00 92.84      A    O  
ATOM   2334  CB  SER A 295      25.752  29.087  -9.426  1.00 91.80      A    C  
ATOM   2335  OG  SER A 295      24.741  29.907  -8.881  1.00 86.59      A    O  
ATOM   2336  N   SER A 296      26.003  27.440  -6.678  1.00 94.17      A    N  
ATOM   2337  CA  SER A 296      25.663  27.301  -5.250  1.00 94.62      A    C  
ATOM   2338  C   SER A 296      24.662  28.358  -4.764  1.00 95.33      A    C  
ATOM   2339  O   SER A 296      23.782  28.072  -3.944  1.00 94.40      A    O  
ATOM   2340  CB  SER A 296      26.954  27.371  -4.424  1.00 93.30      A    C  
ATOM   2341  OG  SER A 296      26.677  27.171  -3.049  1.00 79.76      A    O  
ATOM   2342  N   ALA A 297      24.762  29.583  -5.291  1.00 95.35      A    N  
ATOM   2343  CA  ALA A 297      23.827  30.661  -4.986  1.00 95.48      A    C  
ATOM   2344  C   ALA A 297      22.434  30.386  -5.571  1.00 95.95      A    C  
ATOM   2345  O   ALA A 297      21.436  30.478  -4.851  1.00 94.99      A    O  
ATOM   2346  CB  ALA A 297      24.424  31.982  -5.503  1.00 94.57      A    C  
ATOM   2347  N   ASP A 298      22.378  29.980  -6.844  1.00 95.40      A    N  
ATOM   2348  CA  ASP A 298      21.134  29.676  -7.535  1.00 95.27      A    C  
ATOM   2349  C   ASP A 298      20.467  28.424  -6.963  1.00 95.57      A    C  
ATOM   2350  O   ASP A 298      19.253  28.419  -6.765  1.00 94.85      A    O  
ATOM   2351  CB  ASP A 298      21.380  29.486  -9.042  1.00 94.28      A    C  
ATOM   2352  CG  ASP A 298      21.852  30.765  -9.718  1.00 91.90      A    C  
ATOM   2353  OD1 ASP A 298      21.312  31.843  -9.381  1.00 87.68      A    O  
ATOM   2354  OD2 ASP A 298      22.794  30.647 -10.533  1.00 87.68      A    O1-
ATOM   2355  N   GLU A 299      21.233  27.406  -6.590  1.00 95.25      A    N  
ATOM   2356  CA  GLU A 299      20.706  26.200  -5.950  1.00 94.76      A    C  
ATOM   2357  C   GLU A 299      20.065  26.521  -4.585  1.00 95.09      A    C  
ATOM   2358  O   GLU A 299      18.985  26.046  -4.265  1.00 94.55      A    O  
ATOM   2359  CB  GLU A 299      21.822  25.150  -5.817  1.00 93.16      A    C  
ATOM   2360  CG  GLU A 299      21.370  23.797  -5.242  1.00 87.64      A    C  
ATOM   2361  CD  GLU A 299      20.315  23.045  -6.081  1.00 86.30      A    C  
ATOM   2362  OE1 GLU A 299      19.550  22.231  -5.496  1.00 78.63      A    O  
ATOM   2363  OE2 GLU A 299      20.230  23.215  -7.317  1.00 79.21      A    O1-
ATOM   2364  N   LYS A 300      20.701  27.407  -3.795  1.00 96.18      A    N  
ATOM   2365  CA  LYS A 300      20.128  27.870  -2.524  1.00 96.29      A    C  
ATOM   2366  C   LYS A 300      18.840  28.660  -2.748  1.00 96.22      A    C  
ATOM   2367  O   LYS A 300      17.858  28.459  -2.024  1.00 95.40      A    O  
ATOM   2368  CB  LYS A 300      21.189  28.685  -1.774  1.00 95.84      A    C  
ATOM   2369  CG  LYS A 300      20.799  28.955  -0.321  1.00 84.52      A    C  
ATOM   2370  CD  LYS A 300      21.928  29.717   0.383  1.00 81.43      A    C  
ATOM   2371  CE  LYS A 300      21.622  29.956   1.867  1.00 70.39      A    C  
ATOM   2372  NZ  LYS A 300      22.728  30.683   2.526  1.00 61.72      A    N1+
ATOM   2373  N   ARG A 301      18.808  29.526  -3.764  1.00 96.06      A    N  
ATOM   2374  CA  ARG A 301      17.626  30.303  -4.157  1.00 96.04      A    C  
ATOM   2375  C   ARG A 301      16.520  29.392  -4.669  1.00 96.13      A    C  
ATOM   2376  O   ARG A 301      15.389  29.494  -4.188  1.00 95.22      A    O  
ATOM   2377  CB  ARG A 301      18.050  31.361  -5.193  1.00 95.36      A    C  
ATOM   2378  CG  ARG A 301      16.924  32.334  -5.585  1.00 86.45      A    C  
ATOM   2379  CD  ARG A 301      16.456  33.187  -4.395  1.00 82.87      A    C  
ATOM   2380  NE  ARG A 301      15.463  34.177  -4.833  1.00 76.13      A    N  
ATOM   2381  CZ  ARG A 301      14.754  34.990  -4.088  1.00 69.75      A    C  
ATOM   2382  NH1 ARG A 301      14.873  35.039  -2.783  1.00 61.89      A    N1+
ATOM   2383  NH2 ARG A 301      13.895  35.772  -4.667  1.00 62.61      A    N  
ATOM   2384  N   TYR A 302      16.854  28.452  -5.547  1.00 95.89      A    N  
ATOM   2385  CA  TYR A 302      15.945  27.440  -6.073  1.00 95.30      A    C  
ATOM   2386  C   TYR A 302      15.286  26.626  -4.950  1.00 95.36      A    C  
ATOM   2387  O   TYR A 302      14.063  26.535  -4.895  1.00 94.93      A    O  
ATOM   2388  CB  TYR A 302      16.712  26.527  -7.034  1.00 94.49      A    C  
ATOM   2389  CG  TYR A 302      15.910  25.337  -7.523  1.00 94.12      A    C  
ATOM   2390  CD1 TYR A 302      16.113  24.064  -6.949  1.00 91.74      A    C  
ATOM   2391  CD2 TYR A 302      14.946  25.501  -8.529  1.00 91.61      A    C  
ATOM   2392  CE1 TYR A 302      15.359  22.968  -7.386  1.00 91.22      A    C  
ATOM   2393  CE2 TYR A 302      14.182  24.405  -8.968  1.00 90.55      A    C  
ATOM   2394  CZ  TYR A 302      14.392  23.136  -8.397  1.00 91.40      A    C  
ATOM   2395  OH  TYR A 302      13.652  22.067  -8.817  1.00 89.50      A    O  
ATOM   2396  N   ARG A 303      16.076  26.121  -3.988  1.00 95.62      A    N  
ATOM   2397  CA  ARG A 303      15.535  25.375  -2.845  1.00 95.12      A    C  
ATOM   2398  C   ARG A 303      14.610  26.227  -1.972  1.00 95.64      A    C  
ATOM   2399  O   ARG A 303      13.605  25.711  -1.483  1.00 95.04      A    O  
ATOM   2400  CB  ARG A 303      16.673  24.809  -1.979  1.00 94.05      A    C  
ATOM   2401  CG  ARG A 303      17.414  23.642  -2.663  1.00 88.57      A    C  
ATOM   2402  CD  ARG A 303      18.537  23.130  -1.754  1.00 81.56      A    C  
ATOM   2403  NE  ARG A 303      19.418  22.210  -2.490  1.00 73.06      A    N  
ATOM   2404  CZ  ARG A 303      20.244  21.290  -2.034  1.00 65.60      A    C  
ATOM   2405  NH1 ARG A 303      20.416  21.017  -0.767  1.00 58.37      A    N1+
ATOM   2406  NH2 ARG A 303      20.948  20.613  -2.876  1.00 58.31      A    N  
ATOM   2407  N   ALA A 304      14.923  27.494  -1.748  1.00 95.94      A    N  
ATOM   2408  CA  ALA A 304      14.081  28.402  -0.973  1.00 96.48      A    C  
ATOM   2409  C   ALA A 304      12.741  28.672  -1.676  1.00 96.61      A    C  
ATOM   2410  O   ALA A 304      11.683  28.540  -1.053  1.00 95.93      A    O  
ATOM   2411  CB  ALA A 304      14.860  29.697  -0.696  1.00 96.10      A    C  
ATOM   2412  N   LEU A 305      12.762  28.959  -2.974  1.00 96.31      A    N  
ATOM   2413  CA  LEU A 305      11.566  29.183  -3.783  1.00 96.38      A    C  
ATOM   2414  C   LEU A 305      10.716  27.915  -3.889  1.00 96.39      A    C  
ATOM   2415  O   LEU A 305       9.505  27.984  -3.690  1.00 95.76      A    O  
ATOM   2416  CB  LEU A 305      11.973  29.680  -5.176  1.00 96.15      A    C  
ATOM   2417  CG  LEU A 305      12.558  31.106  -5.210  1.00 94.81      A    C  
ATOM   2418  CD1 LEU A 305      13.088  31.387  -6.613  1.00 92.51      A    C  
ATOM   2419  CD2 LEU A 305      11.515  32.169  -4.866  1.00 91.79      A    C  
ATOM   2420  N   LYS A 306      11.350  26.757  -4.093  1.00 96.27      A    N  
ATOM   2421  CA  LYS A 306      10.661  25.462  -4.138  1.00 95.86      A    C  
ATOM   2422  C   LYS A 306       9.925  25.170  -2.826  1.00 96.05      A    C  
ATOM   2423  O   LYS A 306       8.752  24.822  -2.864  1.00 95.53      A    O  
ATOM   2424  CB  LYS A 306      11.657  24.351  -4.532  1.00 94.64      A    C  
ATOM   2425  CG  LYS A 306      10.928  23.022  -4.797  1.00 89.82      A    C  
ATOM   2426  CD  LYS A 306      11.868  21.935  -5.353  1.00 86.17      A    C  
ATOM   2427  CE  LYS A 306      11.048  20.660  -5.582  1.00 78.67      A    C  
ATOM   2428  NZ  LYS A 306      11.821  19.543  -6.213  1.00 73.10      A    N1+
ATOM   2429  N   ARG A 307      10.554  25.419  -1.660  1.00 96.09      A    N  
ATOM   2430  CA  ARG A 307       9.878  25.276  -0.350  1.00 96.09      A    C  
ATOM   2431  C   ARG A 307       8.687  26.222  -0.199  1.00 96.41      A    C  
ATOM   2432  O   ARG A 307       7.692  25.847   0.416  1.00 95.80      A    O  
ATOM   2433  CB  ARG A 307      10.862  25.532   0.788  1.00 95.08      A    C  
ATOM   2434  CG  ARG A 307      11.794  24.342   1.036  1.00 86.63      A    C  
ATOM   2435  CD  ARG A 307      12.783  24.698   2.148  1.00 82.84      A    C  
ATOM   2436  NE  ARG A 307      13.730  23.605   2.413  1.00 73.99      A    N  
ATOM   2437  CZ  ARG A 307      14.733  23.629   3.264  1.00 66.18      A    C  
ATOM   2438  NH1 ARG A 307      14.974  24.664   4.024  1.00 59.02      A    N1+
ATOM   2439  NH2 ARG A 307      15.525  22.600   3.383  1.00 57.93      A    N  
ATOM   2440  N   THR A 308       8.788  27.444  -0.714  1.00 96.33      A    N  
ATOM   2441  CA  THR A 308       7.682  28.414  -0.686  1.00 96.48      A    C  
ATOM   2442  C   THR A 308       6.520  27.929  -1.551  1.00 96.77      A    C  
ATOM   2443  O   THR A 308       5.401  27.858  -1.048  1.00 96.31      A    O  
ATOM   2444  CB  THR A 308       8.161  29.808  -1.109  1.00 95.95      A    C  
ATOM   2445  CG2 THR A 308       7.070  30.861  -0.975  1.00 89.83      A    C  
ATOM   2446  OG1 THR A 308       9.218  30.211  -0.270  1.00 90.45      A    O  
ATOM   2447  N   ALA A 309       6.805  27.500  -2.785  1.00 96.94      A    N  
ATOM   2448  CA  ALA A 309       5.812  26.943  -3.699  1.00 97.06      A    C  
ATOM   2449  C   ALA A 309       5.123  25.691  -3.136  1.00 97.33      A    C  
ATOM   2450  O   ALA A 309       3.898  25.587  -3.153  1.00 96.89      A    O  
ATOM   2451  CB  ALA A 309       6.516  26.639  -5.034  1.00 96.69      A    C  
ATOM   2452  N   GLU A 310       5.906  24.768  -2.566  1.00 97.28      A    N  
ATOM   2453  CA  GLU A 310       5.395  23.571  -1.900  1.00 97.11      A    C  
ATOM   2454  C   GLU A 310       4.414  23.935  -0.781  1.00 97.51      A    C  
ATOM   2455  O   GLU A 310       3.312  23.395  -0.707  1.00 97.21      A    O  
ATOM   2456  CB  GLU A 310       6.560  22.751  -1.308  1.00 96.10      A    C  
ATOM   2457  CG  GLU A 310       7.349  21.966  -2.367  1.00 93.39      A    C  
ATOM   2458  CD  GLU A 310       8.597  21.243  -1.816  1.00 93.60      A    C  
ATOM   2459  OE1 GLU A 310       9.127  20.377  -2.547  1.00 88.13      A    O  
ATOM   2460  OE2 GLU A 310       9.033  21.533  -0.675  1.00 89.39      A    O1-
ATOM   2461  N   ARG A 311       4.801  24.896   0.073  1.00 97.10      A    N  
ATOM   2462  CA  ARG A 311       3.960  25.325   1.194  1.00 97.07      A    C  
ATOM   2463  C   ARG A 311       2.673  25.989   0.723  1.00 97.44      A    C  
ATOM   2464  O   ARG A 311       1.622  25.722   1.302  1.00 96.91      A    O  
ATOM   2465  CB  ARG A 311       4.781  26.237   2.112  1.00 95.91      A    C  
ATOM   2466  CG  ARG A 311       4.018  26.541   3.401  1.00 85.76      A    C  
ATOM   2467  CD  ARG A 311       4.878  27.383   4.338  1.00 77.77      A    C  
ATOM   2468  NE  ARG A 311       4.167  27.640   5.594  1.00 67.57      A    N  
ATOM   2469  CZ  ARG A 311       4.611  28.349   6.614  1.00 57.76      A    C  
ATOM   2470  NH1 ARG A 311       5.798  28.885   6.618  1.00 51.72      A    N1+
ATOM   2471  NH2 ARG A 311       3.853  28.527   7.657  1.00 51.04      A    N  
ATOM   2472  N   GLU A 312       2.742  26.832  -0.294  1.00 96.78      A    N  
ATOM   2473  CA  GLU A 312       1.585  27.512  -0.859  1.00 96.52      A    C  
ATOM   2474  C   GLU A 312       0.576  26.522  -1.454  1.00 97.00      A    C  
ATOM   2475  O   GLU A 312      -0.607  26.559  -1.111  1.00 96.44      A    O  
ATOM   2476  CB  GLU A 312       2.067  28.517  -1.916  1.00 95.46      A    C  
ATOM   2477  CG  GLU A 312       0.936  29.439  -2.405  1.00 85.84      A    C  
ATOM   2478  CD  GLU A 312       1.399  30.454  -3.469  1.00 78.91      A    C  
ATOM   2479  OE1 GLU A 312       0.509  30.991  -4.156  1.00 72.93      A    O  
ATOM   2480  OE2 GLU A 312       2.618  30.682  -3.594  1.00 72.68      A    O1-
ATOM   2481  N   LEU A 313       1.052  25.565  -2.261  1.00 97.27      A    N  
ATOM   2482  CA  LEU A 313       0.198  24.532  -2.842  1.00 97.64      A    C  
ATOM   2483  C   LEU A 313      -0.429  23.619  -1.784  1.00 97.98      A    C  
ATOM   2484  O   LEU A 313      -1.623  23.334  -1.858  1.00 97.61      A    O  
ATOM   2485  CB  LEU A 313       1.021  23.701  -3.843  1.00 97.47      A    C  
ATOM   2486  CG  LEU A 313       1.328  24.432  -5.162  1.00 96.35      A    C  
ATOM   2487  CD1 LEU A 313       2.333  23.610  -5.969  1.00 94.54      A    C  
ATOM   2488  CD2 LEU A 313       0.071  24.606  -6.025  1.00 94.20      A    C  
ATOM   2489  N   LEU A 314       0.337  23.191  -0.783  1.00 97.85      A    N  
ATOM   2490  CA  LEU A 314      -0.160  22.312   0.280  1.00 97.90      A    C  
ATOM   2491  C   LEU A 314      -1.166  23.027   1.201  1.00 97.86      A    C  
ATOM   2492  O   LEU A 314      -2.175  22.441   1.560  1.00 97.34      A    O  
ATOM   2493  CB  LEU A 314       1.030  21.766   1.087  1.00 97.91      A    C  
ATOM   2494  CG  LEU A 314       1.913  20.749   0.344  1.00 97.63      A    C  
ATOM   2495  CD1 LEU A 314       3.182  20.475   1.167  1.00 97.03      A    C  
ATOM   2496  CD2 LEU A 314       1.206  19.419   0.104  1.00 96.70      A    C  
ATOM   2497  N   MET A 315      -0.924  24.286   1.574  1.00 97.76      A    N  
ATOM   2498  CA  MET A 315      -1.839  25.027   2.452  1.00 97.15      A    C  
ATOM   2499  C   MET A 315      -3.150  25.416   1.758  1.00 97.15      A    C  
ATOM   2500  O   MET A 315      -4.179  25.504   2.421  1.00 95.67      A    O  
ATOM   2501  CB  MET A 315      -1.154  26.271   3.021  1.00 95.87      A    C  
ATOM   2502  CG  MET A 315      -0.051  25.910   4.036  1.00 90.35      A    C  
ATOM   2503  SD  MET A 315      -0.109  26.779   5.628  1.00 82.41      A    S  
ATOM   2504  CE  MET A 315      -0.071  28.501   5.097  1.00 69.70      A    C  
ATOM   2505  N   ASN A 316      -3.108  25.628   0.440  1.00 97.14      A    N  
ATOM   2506  CA  ASN A 316      -4.281  26.004  -0.357  1.00 96.95      A    C  
ATOM   2507  C   ASN A 316      -4.988  24.805  -1.008  1.00 97.35      A    C  
ATOM   2508  O   ASN A 316      -5.892  25.000  -1.828  1.00 95.96      A    O  
ATOM   2509  CB  ASN A 316      -3.858  27.048  -1.399  1.00 95.76      A    C  
ATOM   2510  CG  ASN A 316      -3.437  28.369  -0.782  1.00 91.51      A    C  
ATOM   2511  ND2 ASN A 316      -2.489  29.042  -1.381  1.00 76.84      A    N  
ATOM   2512  OD1 ASN A 316      -3.969  28.821   0.213  1.00 80.27      A    O  
ATOM   2513  N   ALA A 317      -4.570  23.579  -0.691  1.00 97.98      A    N  
ATOM   2514  CA  ALA A 317      -5.239  22.377  -1.153  1.00 98.20      A    C  
ATOM   2515  C   ALA A 317      -6.519  22.110  -0.344  1.00 98.48      A    C  
ATOM   2516  O   ALA A 317      -6.546  22.292   0.867  1.00 98.06      A    O  
ATOM   2517  CB  ALA A 317      -4.264  21.198  -1.068  1.00 98.09      A    C  
ATOM   2518  N   ASP A 318      -7.562  21.620  -1.003  1.00 98.52      A    N  
ATOM   2519  CA  ASP A 318      -8.723  21.050  -0.321  1.00 98.51      A    C  
ATOM   2520  C   ASP A 318      -8.391  19.658   0.231  1.00 98.74      A    C  
ATOM   2521  O   ASP A 318      -8.852  19.264   1.302  1.00 98.43      A    O  
ATOM   2522  CB  ASP A 318      -9.901  20.932  -1.297  1.00 98.33      A    C  
ATOM   2523  CG  ASP A 318     -10.403  22.266  -1.840  1.00 97.80      A    C  
ATOM   2524  OD1 ASP A 318     -10.636  23.180  -1.024  1.00 95.97      A    O  
ATOM   2525  OD2 ASP A 318     -10.608  22.327  -3.074  1.00 95.76      A    O1-
ATOM   2526  N   VAL A 319      -7.573  18.920  -0.512  1.00 98.79      A    N  
ATOM   2527  CA  VAL A 319      -7.203  17.534  -0.206  1.00 98.85      A    C  
ATOM   2528  C   VAL A 319      -5.736  17.288  -0.526  1.00 98.84      A    C  
ATOM   2529  O   VAL A 319      -5.251  17.639  -1.602  1.00 98.65      A    O  
ATOM   2530  CB  VAL A 319      -8.078  16.532  -0.984  1.00 98.67      A    C  
ATOM   2531  CG1 VAL A 319      -7.822  15.098  -0.516  1.00 97.92      A    C  
ATOM   2532  CG2 VAL A 319      -9.581  16.801  -0.816  1.00 97.93      A    C  
ATOM   2533  N   ILE A 320      -5.025  16.630   0.388  1.00 98.83      A    N  
ATOM   2534  CA  ILE A 320      -3.666  16.134   0.175  1.00 98.80      A    C  
ATOM   2535  C   ILE A 320      -3.706  14.609   0.181  1.00 98.84      A    C  
ATOM   2536  O   ILE A 320      -4.161  13.997   1.146  1.00 98.78      A    O  
ATOM   2537  CB  ILE A 320      -2.688  16.705   1.220  1.00 98.79      A    C  
ATOM   2538  CG1 ILE A 320      -2.641  18.250   1.111  1.00 98.31      A    C  
ATOM   2539  CG2 ILE A 320      -1.284  16.106   1.013  1.00 98.52      A    C  
ATOM   2540  CD1 ILE A 320      -1.841  18.930   2.219  1.00 96.97      A    C  
ATOM   2541  N   CYS A 321      -3.214  13.993  -0.894  1.00 98.84      A    N  
ATOM   2542  CA  CYS A 321      -3.159  12.546  -1.058  1.00 98.72      A    C  
ATOM   2543  C   CYS A 321      -1.710  12.051  -1.017  1.00 98.67      A    C  
ATOM   2544  O   CYS A 321      -0.866  12.515  -1.777  1.00 98.29      A    O  
ATOM   2545  CB  CYS A 321      -3.847  12.146  -2.368  1.00 98.75      A    C  
ATOM   2546  SG  CYS A 321      -5.609  12.601  -2.345  1.00 98.58      A    S  
ATOM   2547  N   CYS A 322      -1.417  11.080  -0.160  1.00 98.47      A    N  
ATOM   2548  CA  CYS A 322      -0.113  10.434  -0.082  1.00 98.39      A    C  
ATOM   2549  C   CYS A 322      -0.223   9.011   0.488  1.00 98.29      A    C  
ATOM   2550  O   CYS A 322      -1.275   8.608   0.985  1.00 97.93      A    O  
ATOM   2551  CB  CYS A 322       0.849  11.312   0.734  1.00 98.25      A    C  
ATOM   2552  SG  CYS A 322       0.266  11.530   2.438  1.00 98.23      A    S  
ATOM   2553  N   THR A 323       0.861   8.240   0.440  1.00 97.80      A    N  
ATOM   2554  CA  THR A 323       0.906   6.969   1.170  1.00 97.72      A    C  
ATOM   2555  C   THR A 323       0.925   7.202   2.685  1.00 98.03      A    C  
ATOM   2556  O   THR A 323       1.301   8.292   3.133  1.00 97.98      A    O  
ATOM   2557  CB  THR A 323       2.111   6.105   0.761  1.00 96.63      A    C  
ATOM   2558  CG2 THR A 323       2.069   5.725  -0.713  1.00 93.89      A    C  
ATOM   2559  OG1 THR A 323       3.316   6.778   1.001  1.00 93.75      A    O  
ATOM   2560  N   CYS A 324       0.568   6.199   3.485  1.00 98.03      A    N  
ATOM   2561  CA  CYS A 324       0.660   6.286   4.949  1.00 98.34      A    C  
ATOM   2562  C   CYS A 324       2.066   6.733   5.396  1.00 98.26      A    C  
ATOM   2563  O   CYS A 324       2.203   7.753   6.067  1.00 98.13      A    O  
ATOM   2564  CB  CYS A 324       0.292   4.932   5.569  1.00 98.39      A    C  
ATOM   2565  SG  CYS A 324      -1.453   4.540   5.250  1.00 98.33      A    S  
ATOM   2566  N   VAL A 325       3.105   6.057   4.926  1.00 98.07      A    N  
ATOM   2567  CA  VAL A 325       4.503   6.447   5.190  1.00 97.77      A    C  
ATOM   2568  C   VAL A 325       4.829   7.830   4.605  1.00 97.86      A    C  
ATOM   2569  O   VAL A 325       5.564   8.612   5.204  1.00 97.25      A    O  
ATOM   2570  CB  VAL A 325       5.460   5.380   4.624  1.00 96.67      A    C  
ATOM   2571  CG1 VAL A 325       6.926   5.787   4.759  1.00 91.12      A    C  
ATOM   2572  CG2 VAL A 325       5.275   4.052   5.353  1.00 91.66      A    C  
ATOM   2573  N   GLY A 326       4.252   8.163   3.449  1.00 97.52      A    N  
ATOM   2574  CA  GLY A 326       4.409   9.464   2.797  1.00 97.40      A    C  
ATOM   2575  C   GLY A 326       3.856  10.637   3.611  1.00 97.69      A    C  
ATOM   2576  O   GLY A 326       4.355  11.749   3.473  1.00 97.21      A    O  
ATOM   2577  N   ALA A 327       2.911  10.399   4.512  1.00 98.04      A    N  
ATOM   2578  CA  ALA A 327       2.413  11.420   5.433  1.00 98.18      A    C  
ATOM   2579  C   ALA A 327       3.469  11.890   6.443  1.00 98.01      A    C  
ATOM   2580  O   ALA A 327       3.394  13.014   6.935  1.00 97.47      A    O  
ATOM   2581  CB  ALA A 327       1.171  10.870   6.141  1.00 98.27      A    C  
ATOM   2582  N   GLY A 328       4.497  11.079   6.705  1.00 98.08      A    N  
ATOM   2583  CA  GLY A 328       5.656  11.477   7.504  1.00 97.76      A    C  
ATOM   2584  C   GLY A 328       6.690  12.314   6.747  1.00 97.66      A    C  
ATOM   2585  O   GLY A 328       7.794  12.505   7.237  1.00 96.59      A    O  
ATOM   2586  N   ASP A 329       6.374  12.797   5.539  1.00 97.65      A    N  
ATOM   2587  CA  ASP A 329       7.259  13.668   4.764  1.00 97.41      A    C  
ATOM   2588  C   ASP A 329       7.491  14.997   5.516  1.00 97.45      A    C  
ATOM   2589  O   ASP A 329       6.527  15.599   6.003  1.00 96.89      A    O  
ATOM   2590  CB  ASP A 329       6.653  13.905   3.380  1.00 96.91      A    C  
ATOM   2591  CG  ASP A 329       7.621  14.568   2.395  1.00 95.98      A    C  
ATOM   2592  OD1 ASP A 329       7.977  15.751   2.603  1.00 92.44      A    O  
ATOM   2593  OD2 ASP A 329       7.978  13.934   1.384  1.00 91.09      A    O1-
ATOM   2594  N   PRO A 330       8.747  15.504   5.580  1.00 96.65      A    N  
ATOM   2595  CA  PRO A 330       9.052  16.768   6.250  1.00 96.17      A    C  
ATOM   2596  C   PRO A 330       8.212  17.959   5.774  1.00 96.29      A    C  
ATOM   2597  O   PRO A 330       7.947  18.882   6.551  1.00 95.03      A    O  
ATOM   2598  CB  PRO A 330      10.540  17.012   5.975  1.00 94.91      A    C  
ATOM   2599  CG  PRO A 330      11.110  15.615   5.791  1.00 92.54      A    C  
ATOM   2600  CD  PRO A 330       9.966  14.872   5.110  1.00 95.92      A    C  
ATOM   2601  N   ARG A 331       7.733  17.939   4.527  1.00 96.77      A    N  
ATOM   2602  CA  ARG A 331       6.862  18.982   3.957  1.00 96.54      A    C  
ATOM   2603  C   ARG A 331       5.501  19.056   4.658  1.00 96.73      A    C  
ATOM   2604  O   ARG A 331       4.910  20.130   4.705  1.00 95.64      A    O  
ATOM   2605  CB  ARG A 331       6.691  18.735   2.453  1.00 95.71      A    C  
ATOM   2606  CG  ARG A 331       8.024  18.909   1.693  1.00 94.76      A    C  
ATOM   2607  CD  ARG A 331       7.904  18.520   0.218  1.00 93.24      A    C  
ATOM   2608  NE  ARG A 331       7.845  17.064   0.036  1.00 91.51      A    N  
ATOM   2609  CZ  ARG A 331       7.860  16.416  -1.124  1.00 91.87      A    C  
ATOM   2610  NH1 ARG A 331       7.907  17.046  -2.270  1.00 84.69      A    N1+
ATOM   2611  NH2 ARG A 331       7.840  15.119  -1.152  1.00 86.80      A    N  
ATOM   2612  N   LEU A 332       5.025  17.958   5.242  1.00 97.14      A    N  
ATOM   2613  CA  LEU A 332       3.772  17.895   5.986  1.00 97.31      A    C  
ATOM   2614  C   LEU A 332       3.940  18.058   7.506  1.00 96.87      A    C  
ATOM   2615  O   LEU A 332       2.964  18.344   8.187  1.00 95.26      A    O  
ATOM   2616  CB  LEU A 332       3.031  16.580   5.674  1.00 97.45      A    C  
ATOM   2617  CG  LEU A 332       2.655  16.366   4.197  1.00 97.25      A    C  
ATOM   2618  CD1 LEU A 332       1.820  15.090   4.070  1.00 96.84      A    C  
ATOM   2619  CD2 LEU A 332       1.841  17.530   3.623  1.00 96.52      A    C  
ATOM   2620  N   ALA A 333       5.164  17.943   8.032  1.00 95.23      A    N  
ATOM   2621  CA  ALA A 333       5.421  17.889   9.478  1.00 93.54      A    C  
ATOM   2622  C   ALA A 333       4.932  19.125  10.265  1.00 91.97      A    C  
ATOM   2623  O   ALA A 333       4.698  19.051  11.463  1.00 85.58      A    O  
ATOM   2624  CB  ALA A 333       6.921  17.690   9.683  1.00 90.87      A    C  
ATOM   2625  N   LYS A 334       4.798  20.293   9.610  1.00 94.00      A    N  
ATOM   2626  CA  LYS A 334       4.299  21.535  10.213  1.00 93.42      A    C  
ATOM   2627  C   LYS A 334       2.800  21.752  10.013  1.00 94.37      A    C  
ATOM   2628  O   LYS A 334       2.274  22.790  10.426  1.00 90.34      A    O  
ATOM   2629  CB  LYS A 334       5.109  22.738   9.726  1.00 90.77      A    C  
ATOM   2630  CG  LYS A 334       6.578  22.646  10.149  1.00 83.93      A    C  
ATOM   2631  CD  LYS A 334       7.331  23.934   9.779  1.00 71.54      A    C  
ATOM   2632  CE  LYS A 334       8.785  23.804  10.219  1.00 62.38      A    C  
ATOM   2633  NZ  LYS A 334       9.585  25.029   9.935  1.00 52.60      A    N1+
ATOM   2634  N   MET A 335       2.130  20.840   9.341  1.00 96.31      A    N  
ATOM   2635  CA  MET A 335       0.699  20.907   9.080  1.00 96.65      A    C  
ATOM   2636  C   MET A 335      -0.064  20.074  10.112  1.00 96.85      A    C  
ATOM   2637  O   MET A 335       0.433  19.081  10.622  1.00 95.49      A    O  
ATOM   2638  CB  MET A 335       0.389  20.475   7.642  1.00 96.52      A    C  
ATOM   2639  CG  MET A 335       1.057  21.375   6.609  1.00 94.74      A    C  
ATOM   2640  SD  MET A 335       0.607  21.037   4.881  1.00 94.77      A    S  
ATOM   2641  CE  MET A 335      -1.124  21.556   4.862  1.00 88.96      A    C  
ATOM   2642  N   GLN A 336      -1.300  20.495  10.391  1.00 96.92      A    N  
ATOM   2643  CA  GLN A 336      -2.239  19.699  11.164  1.00 96.71      A    C  
ATOM   2644  C   GLN A 336      -3.454  19.354  10.300  1.00 97.39      A    C  
ATOM   2645  O   GLN A 336      -4.014  20.217   9.627  1.00 96.31      A    O  
ATOM   2646  CB  GLN A 336      -2.671  20.416  12.441  1.00 94.73      A    C  
ATOM   2647  CG  GLN A 336      -1.551  20.429  13.497  1.00 88.21      A    C  
ATOM   2648  CD  GLN A 336      -2.068  20.814  14.891  1.00 82.57      A    C  
ATOM   2649  NE2 GLN A 336      -1.271  20.634  15.913  1.00 68.90      A    N  
ATOM   2650  OE1 GLN A 336      -3.191  21.248  15.079  1.00 73.60      A    O  
ATOM   2651  N   PHE A 337      -3.873  18.108  10.368  1.00 97.71      A    N  
ATOM   2652  CA  PHE A 337      -4.999  17.590   9.612  1.00 97.95      A    C  
ATOM   2653  C   PHE A 337      -6.116  17.176  10.557  1.00 97.88      A    C  
ATOM   2654  O   PHE A 337      -6.036  16.155  11.249  1.00 97.03      A    O  
ATOM   2655  CB  PHE A 337      -4.534  16.444   8.724  1.00 98.00      A    C  
ATOM   2656  CG  PHE A 337      -3.494  16.867   7.711  1.00 98.27      A    C  
ATOM   2657  CD1 PHE A 337      -3.888  17.486   6.519  1.00 97.82      A    C  
ATOM   2658  CD2 PHE A 337      -2.130  16.653   7.978  1.00 97.83      A    C  
ATOM   2659  CE1 PHE A 337      -2.924  17.874   5.580  1.00 97.60      A    C  
ATOM   2660  CE2 PHE A 337      -1.163  17.052   7.044  1.00 97.66      A    C  
ATOM   2661  CZ  PHE A 337      -1.560  17.654   5.845  1.00 97.91      A    C  
ATOM   2662  N   ARG A 338      -7.181  17.980  10.593  1.00 97.30      A    N  
ATOM   2663  CA  ARG A 338      -8.339  17.685  11.429  1.00 97.15      A    C  
ATOM   2664  C   ARG A 338      -9.045  16.403  10.996  1.00 97.68      A    C  
ATOM   2665  O   ARG A 338      -9.437  15.605  11.849  1.00 96.86      A    O  
ATOM   2666  CB  ARG A 338      -9.284  18.900  11.406  1.00 95.56      A    C  
ATOM   2667  CG  ARG A 338     -10.545  18.642  12.234  1.00 86.95      A    C  
ATOM   2668  CD  ARG A 338     -11.466  19.855  12.224  1.00 82.51      A    C  
ATOM   2669  NE  ARG A 338     -12.761  19.542  12.857  1.00 72.30      A    N  
ATOM   2670  CZ  ARG A 338     -13.709  20.408  13.159  1.00 63.94      A    C  
ATOM   2671  NH1 ARG A 338     -13.556  21.691  12.953  1.00 56.34      A    N1+
ATOM   2672  NH2 ARG A 338     -14.840  20.005  13.641  1.00 55.39      A    N  
ATOM   2673  N   SER A 339      -9.217  16.237   9.687  1.00 97.89      A    N  
ATOM   2674  CA  SER A 339      -9.942  15.127   9.073  1.00 98.10      A    C  
ATOM   2675  C   SER A 339      -8.974  14.272   8.269  1.00 98.51      A    C  
ATOM   2676  O   SER A 339      -8.298  14.777   7.377  1.00 98.42      A    O  
ATOM   2677  CB  SER A 339     -11.065  15.653   8.173  1.00 97.55      A    C  
ATOM   2678  OG  SER A 339     -11.972  16.448   8.917  1.00 94.46      A    O  
ATOM   2679  N   ILE A 340      -8.909  12.983   8.598  1.00 98.56      A    N  
ATOM   2680  CA  ILE A 340      -7.994  12.029   7.976  1.00 98.72      A    C  
ATOM   2681  C   ILE A 340      -8.785  10.793   7.549  1.00 98.72      A    C  
ATOM   2682  O   ILE A 340      -9.518  10.214   8.352  1.00 98.69      A    O  
ATOM   2683  CB  ILE A 340      -6.827  11.665   8.927  1.00 98.70      A    C  
ATOM   2684  CG1 ILE A 340      -6.132  12.948   9.450  1.00 98.06      A    C  
ATOM   2685  CG2 ILE A 340      -5.833  10.718   8.227  1.00 98.25      A    C  
ATOM   2686  CD1 ILE A 340      -4.894  12.721  10.313  1.00 95.29      A    C  
ATOM   2687  N   LEU A 341      -8.629  10.389   6.289  1.00 98.84      A    N  
ATOM   2688  CA  LEU A 341      -9.173   9.144   5.759  1.00 98.90      A    C  
ATOM   2689  C   LEU A 341      -8.026   8.251   5.290  1.00 98.99      A    C  
ATOM   2690  O   LEU A 341      -7.184   8.685   4.507  1.00 98.82      A    O  
ATOM   2691  CB  LEU A 341     -10.226   9.441   4.678  1.00 98.86      A    C  
ATOM   2692  CG  LEU A 341     -10.938   8.170   4.134  1.00 98.68      A    C  
ATOM   2693  CD1 LEU A 341     -12.378   8.501   3.746  1.00 98.03      A    C  
ATOM   2694  CD2 LEU A 341     -10.246   7.592   2.894  1.00 97.93      A    C  
ATOM   2695  N   ILE A 342      -8.017   7.007   5.750  1.00 98.98      A    N  
ATOM   2696  CA  ILE A 342      -7.031   6.005   5.346  1.00 98.96      A    C  
ATOM   2697  C   ILE A 342      -7.762   4.874   4.635  1.00 98.88      A    C  
ATOM   2698  O   ILE A 342      -8.526   4.131   5.263  1.00 98.65      A    O  
ATOM   2699  CB  ILE A 342      -6.188   5.513   6.535  1.00 98.88      A    C  
ATOM   2700  CG1 ILE A 342      -5.600   6.698   7.344  1.00 98.62      A    C  
ATOM   2701  CG2 ILE A 342      -5.068   4.589   6.014  1.00 98.73      A    C  
ATOM   2702  CD1 ILE A 342      -4.765   6.292   8.559  1.00 98.08      A    C  
ATOM   2703  N   ASP A 343      -7.550   4.759   3.333  1.00 98.70      A    N  
ATOM   2704  CA  ASP A 343      -8.062   3.661   2.521  1.00 98.53      A    C  
ATOM   2705  C   ASP A 343      -7.124   2.452   2.567  1.00 98.42      A    C  
ATOM   2706  O   ASP A 343      -5.942   2.576   2.886  1.00 97.91      A    O  
ATOM   2707  CB  ASP A 343      -8.328   4.140   1.084  1.00 98.07      A    C  
ATOM   2708  CG  ASP A 343      -9.262   3.189   0.328  1.00 96.52      A    C  
ATOM   2709  OD1 ASP A 343      -9.989   2.423   1.004  1.00 92.81      A    O  
ATOM   2710  OD2 ASP A 343      -9.297   3.206  -0.917  1.00 91.40      A    O1-
ATOM   2711  N   GLU A 344      -7.638   1.265   2.296  1.00 98.10      A    N  
ATOM   2712  CA  GLU A 344      -6.897   0.012   2.434  1.00 97.98      A    C  
ATOM   2713  C   GLU A 344      -6.141  -0.139   3.772  1.00 98.16      A    C  
ATOM   2714  O   GLU A 344      -5.108  -0.805   3.853  1.00 97.55      A    O  
ATOM   2715  CB  GLU A 344      -5.988  -0.238   1.214  1.00 96.97      A    C  
ATOM   2716  CG  GLU A 344      -6.694  -0.337  -0.153  1.00 93.25      A    C  
ATOM   2717  CD  GLU A 344      -7.644  -1.540  -0.294  1.00 88.44      A    C  
ATOM   2718  OE1 GLU A 344      -8.301  -1.643  -1.352  1.00 79.48      A    O  
ATOM   2719  OE2 GLU A 344      -7.860  -2.314   0.669  1.00 80.60      A    O1-
ATOM   2720  N   SER A 345      -6.658   0.455   4.850  1.00 98.37      A    N  
ATOM   2721  CA  SER A 345      -5.982   0.499   6.150  1.00 98.45      A    C  
ATOM   2722  C   SER A 345      -5.693  -0.879   6.762  1.00 98.49      A    C  
ATOM   2723  O   SER A 345      -4.819  -1.007   7.610  1.00 98.01      A    O  
ATOM   2724  CB  SER A 345      -6.807   1.331   7.137  1.00 98.22      A    C  
ATOM   2725  OG  SER A 345      -8.065   0.721   7.384  1.00 96.54      A    O  
ATOM   2726  N   THR A 346      -6.389  -1.919   6.303  1.00 98.55      A    N  
ATOM   2727  CA  THR A 346      -6.145  -3.311   6.700  1.00 98.34      A    C  
ATOM   2728  C   THR A 346      -4.888  -3.916   6.078  1.00 98.10      A    C  
ATOM   2729  O   THR A 346      -4.474  -4.991   6.504  1.00 97.09      A    O  
ATOM   2730  CB  THR A 346      -7.341  -4.198   6.343  1.00 97.94      A    C  
ATOM   2731  CG2 THR A 346      -8.576  -3.803   7.131  1.00 92.86      A    C  
ATOM   2732  OG1 THR A 346      -7.652  -4.080   4.969  1.00 93.46      A    O  
ATOM   2733  N   GLN A 347      -4.285  -3.260   5.092  1.00 97.99      A    N  
ATOM   2734  CA  GLN A 347      -3.040  -3.679   4.447  1.00 97.54      A    C  
ATOM   2735  C   GLN A 347      -1.805  -2.988   5.036  1.00 97.69      A    C  
ATOM   2736  O   GLN A 347      -0.686  -3.356   4.688  1.00 96.69      A    O  
ATOM   2737  CB  GLN A 347      -3.106  -3.425   2.937  1.00 96.52      A    C  
ATOM   2738  CG  GLN A 347      -4.286  -4.115   2.238  1.00 93.23      A    C  
ATOM   2739  CD  GLN A 347      -4.262  -3.889   0.728  1.00 88.29      A    C  
ATOM   2740  NE2 GLN A 347      -5.399  -3.886   0.070  1.00 74.81      A    N  
ATOM   2741  OE1 GLN A 347      -3.234  -3.723   0.099  1.00 78.67      A    O  
ATOM   2742  N   ALA A 348      -1.993  -2.009   5.917  1.00 97.81      A    N  
ATOM   2743  CA  ALA A 348      -0.913  -1.355   6.631  1.00 98.07      A    C  
ATOM   2744  C   ALA A 348      -0.696  -2.014   8.000  1.00 98.27      A    C  
ATOM   2745  O   ALA A 348      -1.660  -2.384   8.688  1.00 97.89      A    O  
ATOM   2746  CB  ALA A 348      -1.225   0.137   6.755  1.00 97.62      A    C  
ATOM   2747  N   THR A 349       0.557  -2.096   8.437  1.00 98.32      A    N  
ATOM   2748  CA  THR A 349       0.860  -2.372   9.845  1.00 98.33      A    C  
ATOM   2749  C   THR A 349       0.324  -1.238  10.714  1.00 98.45      A    C  
ATOM   2750  O   THR A 349       0.122  -0.108  10.262  1.00 98.26      A    O  
ATOM   2751  CB  THR A 349       2.353  -2.573  10.101  1.00 98.02      A    C  
ATOM   2752  CG2 THR A 349       2.942  -3.723   9.286  1.00 96.19      A    C  
ATOM   2753  OG1 THR A 349       3.077  -1.411   9.822  1.00 96.19      A    O  
ATOM   2754  N   GLU A 350       0.072  -1.521  11.974  1.00 98.31      A    N  
ATOM   2755  CA  GLU A 350      -0.492  -0.509  12.857  1.00 98.41      A    C  
ATOM   2756  C   GLU A 350       0.421   0.728  13.008  1.00 98.56      A    C  
ATOM   2757  O   GLU A 350      -0.089   1.843  12.868  1.00 98.23      A    O  
ATOM   2758  CB  GLU A 350      -0.918  -1.167  14.175  1.00 97.63      A    C  
ATOM   2759  CG  GLU A 350      -1.576  -0.140  15.084  1.00 95.36      A    C  
ATOM   2760  CD  GLU A 350      -2.361  -0.736  16.245  1.00 96.94      A    C  
ATOM   2761  OE1 GLU A 350      -2.643   0.030  17.181  1.00 93.56      A    O  
ATOM   2762  OE2 GLU A 350      -2.782  -1.914  16.240  1.00 95.02      A    O1-
ATOM   2763  N   PRO A 351       1.754   0.594  13.189  1.00 98.67      A    N  
ATOM   2764  CA  PRO A 351       2.659   1.744  13.202  1.00 98.66      A    C  
ATOM   2765  C   PRO A 351       2.666   2.547  11.903  1.00 98.63      A    C  
ATOM   2766  O   PRO A 351       2.724   3.768  11.944  1.00 98.40      A    O  
ATOM   2767  CB  PRO A 351       4.049   1.162  13.490  1.00 98.33      A    C  
ATOM   2768  CG  PRO A 351       3.745  -0.135  14.223  1.00 97.17      A    C  
ATOM   2769  CD  PRO A 351       2.477  -0.620  13.529  1.00 98.32      A    C  
ATOM   2770  N   GLU A 352       2.567   1.888  10.746  1.00 98.69      A    N  
ATOM   2771  CA  GLU A 352       2.466   2.544   9.445  1.00 98.56      A    C  
ATOM   2772  C   GLU A 352       1.169   3.360   9.330  1.00 98.61      A    C  
ATOM   2773  O   GLU A 352       1.181   4.525   8.935  1.00 98.45      A    O  
ATOM   2774  CB  GLU A 352       2.540   1.467   8.352  1.00 98.02      A    C  
ATOM   2775  CG  GLU A 352       2.508   2.024   6.930  1.00 94.92      A    C  
ATOM   2776  CD  GLU A 352       2.405   0.929   5.853  1.00 94.67      A    C  
ATOM   2777  OE1 GLU A 352       2.247   1.310   4.674  1.00 88.72      A    O  
ATOM   2778  OE2 GLU A 352       2.433  -0.271   6.206  1.00 90.73      A    O1-
ATOM   2779  N   CYS A 353       0.053   2.792   9.766  1.00 98.63      A    N  
ATOM   2780  CA  CYS A 353      -1.235   3.474   9.798  1.00 98.57      A    C  
ATOM   2781  C   CYS A 353      -1.247   4.665  10.767  1.00 98.75      A    C  
ATOM   2782  O   CYS A 353      -1.993   5.630  10.563  1.00 98.32      A    O  
ATOM   2783  CB  CYS A 353      -2.307   2.432  10.153  1.00 97.93      A    C  
ATOM   2784  SG  CYS A 353      -3.963   3.050   9.737  1.00 94.56      A    S  
ATOM   2785  N   MET A 354      -0.418   4.633  11.806  1.00 98.70      A    N  
ATOM   2786  CA  MET A 354      -0.309   5.716  12.769  1.00 98.73      A    C  
ATOM   2787  C   MET A 354       0.444   6.941  12.245  1.00 98.70      A    C  
ATOM   2788  O   MET A 354       0.224   8.035  12.767  1.00 98.55      A    O  
ATOM   2789  CB  MET A 354       0.316   5.205  14.082  1.00 98.60      A    C  
ATOM   2790  CG  MET A 354      -0.655   4.341  14.899  1.00 98.11      A    C  
ATOM   2791  SD  MET A 354      -2.164   5.176  15.470  1.00 97.63      A    S  
ATOM   2792  CE  MET A 354      -1.448   6.368  16.628  1.00 94.68      A    C  
ATOM   2793  N   VAL A 355       1.274   6.804  11.208  1.00 98.63      A    N  
ATOM   2794  CA  VAL A 355       2.044   7.926  10.628  1.00 98.65      A    C  
ATOM   2795  C   VAL A 355       1.138   9.107  10.233  1.00 98.66      A    C  
ATOM   2796  O   VAL A 355       1.383  10.206  10.726  1.00 98.30      A    O  
ATOM   2797  CB  VAL A 355       2.935   7.476   9.454  1.00 98.46      A    C  
ATOM   2798  CG1 VAL A 355       3.700   8.645   8.832  1.00 97.89      A    C  
ATOM   2799  CG2 VAL A 355       3.971   6.444   9.899  1.00 97.92      A    C  
ATOM   2800  N   PRO A 356       0.066   8.936   9.432  1.00 98.81      A    N  
ATOM   2801  CA  PRO A 356      -0.867  10.038   9.180  1.00 98.87      A    C  
ATOM   2802  C   PRO A 356      -1.703  10.410  10.409  1.00 98.77      A    C  
ATOM   2803  O   PRO A 356      -1.998  11.590  10.607  1.00 98.38      A    O  
ATOM   2804  CB  PRO A 356      -1.752   9.560   8.029  1.00 98.64      A    C  
ATOM   2805  CG  PRO A 356      -1.675   8.032   8.114  1.00 98.07      A    C  
ATOM   2806  CD  PRO A 356      -0.257   7.795   8.617  1.00 98.69      A    C  
ATOM   2807  N   VAL A 357      -2.083   9.455  11.243  1.00 98.75      A    N  
ATOM   2808  CA  VAL A 357      -3.019   9.686  12.362  1.00 98.68      A    C  
ATOM   2809  C   VAL A 357      -2.494  10.723  13.353  1.00 98.56      A    C  
ATOM   2810  O   VAL A 357      -3.273  11.545  13.838  1.00 98.07      A    O  
ATOM   2811  CB  VAL A 357      -3.343   8.358  13.074  1.00 98.55      A    C  
ATOM   2812  CG1 VAL A 357      -4.150   8.549  14.369  1.00 97.84      A    C  
ATOM   2813  CG2 VAL A 357      -4.173   7.440  12.169  1.00 97.96      A    C  
ATOM   2814  N   VAL A 358      -1.192  10.723  13.623  1.00 98.55      A    N  
ATOM   2815  CA  VAL A 358      -0.566  11.623  14.610  1.00 98.33      A    C  
ATOM   2816  C   VAL A 358      -0.391  13.069  14.122  1.00 97.84      A    C  
ATOM   2817  O   VAL A 358       0.126  13.894  14.870  1.00 96.53      A    O  
ATOM   2818  CB  VAL A 358       0.752  11.048  15.161  1.00 97.88      A    C  
ATOM   2819  CG1 VAL A 358       0.531   9.661  15.771  1.00 96.71      A    C  
ATOM   2820  CG2 VAL A 358       1.852  10.983  14.096  1.00 96.77      A    C  
ATOM   2821  N   LEU A 359      -0.858  13.398  12.921  1.00 98.33      A    N  
ATOM   2822  CA  LEU A 359      -0.794  14.745  12.347  1.00 98.26      A    C  
ATOM   2823  C   LEU A 359      -1.985  15.640  12.738  1.00 97.91      A    C  
ATOM   2824  O   LEU A 359      -2.376  16.549  11.995  1.00 96.21      A    O  
ATOM   2825  CB  LEU A 359      -0.593  14.663  10.825  1.00 98.16      A    C  
ATOM   2826  CG  LEU A 359       0.674  13.923  10.371  1.00 97.61      A    C  
ATOM   2827  CD1 LEU A 359       0.706  13.888   8.839  1.00 96.23      A    C  
ATOM   2828  CD2 LEU A 359       1.962  14.599  10.846  1.00 95.58      A    C  
ATOM   2829  N   GLY A 360      -2.589  15.406  13.906  1.00 97.45      A    N  
ATOM   2830  CA  GLY A 360      -3.649  16.259  14.451  1.00 97.04      A    C  
ATOM   2831  C   GLY A 360      -5.073  15.718  14.292  1.00 96.99      A    C  
ATOM   2832  O   GLY A 360      -6.028  16.493  14.401  1.00 95.05      A    O  
ATOM   2833  N   ALA A 361      -5.239  14.417  14.068  1.00 97.65      A    N  
ATOM   2834  CA  ALA A 361      -6.537  13.807  13.804  1.00 97.61      A    C  
ATOM   2835  C   ALA A 361      -7.595  14.142  14.869  1.00 97.05      A    C  
ATOM   2836  O   ALA A 361      -7.477  13.785  16.044  1.00 96.03      A    O  
ATOM   2837  CB  ALA A 361      -6.373  12.288  13.651  1.00 97.58      A    C  
ATOM   2838  N   LYS A 362      -8.688  14.791  14.444  1.00 97.23      A    N  
ATOM   2839  CA  LYS A 362      -9.917  14.998  15.215  1.00 96.83      A    C  
ATOM   2840  C   LYS A 362     -11.078  14.167  14.672  1.00 97.05      A    C  
ATOM   2841  O   LYS A 362     -12.028  13.893  15.400  1.00 95.84      A    O  
ATOM   2842  CB  LYS A 362     -10.291  16.485  15.267  1.00 95.72      A    C  
ATOM   2843  CG  LYS A 362      -9.203  17.319  15.962  1.00 92.09      A    C  
ATOM   2844  CD  LYS A 362      -9.637  18.774  16.172  1.00 85.56      A    C  
ATOM   2845  CE  LYS A 362      -8.468  19.518  16.831  1.00 77.68      A    C  
ATOM   2846  NZ  LYS A 362      -8.767  20.943  17.119  1.00 67.88      A    N1+
ATOM   2847  N   GLN A 363     -10.984  13.786  13.408  1.00 97.07      A    N  
ATOM   2848  CA  GLN A 363     -11.915  12.888  12.741  1.00 97.69      A    C  
ATOM   2849  C   GLN A 363     -11.115  11.900  11.896  1.00 98.15      A    C  
ATOM   2850  O   GLN A 363     -10.444  12.306  10.952  1.00 97.94      A    O  
ATOM   2851  CB  GLN A 363     -12.897  13.720  11.914  1.00 97.00      A    C  
ATOM   2852  CG  GLN A 363     -14.085  12.880  11.417  1.00 95.24      A    C  
ATOM   2853  CD  GLN A 363     -15.171  13.749  10.788  1.00 95.49      A    C  
ATOM   2854  NE2 GLN A 363     -16.362  13.227  10.612  1.00 88.21      A    N  
ATOM   2855  OE1 GLN A 363     -14.975  14.917  10.462  1.00 89.79      A    O  
ATOM   2856  N   LEU A 364     -11.159  10.626  12.274  1.00 98.13      A    N  
ATOM   2857  CA  LEU A 364     -10.422   9.552  11.627  1.00 98.51      A    C  
ATOM   2858  C   LEU A 364     -11.391   8.534  11.039  1.00 98.60      A    C  
ATOM   2859  O   LEU A 364     -12.265   8.019  11.733  1.00 98.45      A    O  
ATOM   2860  CB  LEU A 364      -9.450   8.929  12.638  1.00 98.61      A    C  
ATOM   2861  CG  LEU A 364      -8.637   7.740  12.089  1.00 98.53      A    C  
ATOM   2862  CD1 LEU A 364      -7.729   8.149  10.923  1.00 98.22      A    C  
ATOM   2863  CD2 LEU A 364      -7.762   7.167  13.204  1.00 98.21      A    C  
ATOM   2864  N   ILE A 365     -11.208   8.234   9.760  1.00 98.76      A    N  
ATOM   2865  CA  ILE A 365     -11.999   7.251   9.038  1.00 98.89      A    C  
ATOM   2866  C   ILE A 365     -11.042   6.210   8.474  1.00 98.86      A    C  
ATOM   2867  O   ILE A 365     -10.215   6.520   7.619  1.00 98.82      A    O  
ATOM   2868  CB  ILE A 365     -12.846   7.924   7.939  1.00 98.67      A    C  
ATOM   2869  CG1 ILE A 365     -13.791   9.006   8.530  1.00 97.68      A    C  
ATOM   2870  CG2 ILE A 365     -13.669   6.861   7.189  1.00 97.89      A    C  
ATOM   2871  CD1 ILE A 365     -14.185  10.064   7.508  1.00 92.12      A    C  
ATOM   2872  N   LEU A 366     -11.150   4.982   8.954  1.00 98.81      A    N  
ATOM   2873  CA  LEU A 366     -10.392   3.856   8.432  1.00 98.89      A    C  
ATOM   2874  C   LEU A 366     -11.291   3.057   7.497  1.00 98.81      A    C  
ATOM   2875  O   LEU A 366     -12.365   2.604   7.897  1.00 98.71      A    O  
ATOM   2876  CB  LEU A 366      -9.843   2.988   9.578  1.00 98.83      A    C  
ATOM   2877  CG  LEU A 366      -8.995   3.732  10.616  1.00 98.41      A    C  
ATOM   2878  CD1 LEU A 366      -8.470   2.731  11.654  1.00 98.04      A    C  
ATOM   2879  CD2 LEU A 366      -7.786   4.437  10.006  1.00 97.80      A    C  
ATOM   2880  N   VAL A 367     -10.843   2.875   6.266  1.00 98.84      A    N  
ATOM   2881  CA  VAL A 367     -11.536   2.090   5.249  1.00 98.77      A    C  
ATOM   2882  C   VAL A 367     -10.676   0.879   4.920  1.00 98.78      A    C  
ATOM   2883  O   VAL A 367      -9.459   0.986   4.808  1.00 98.32      A    O  
ATOM   2884  CB  VAL A 367     -11.875   2.920   4.006  1.00 98.68      A    C  
ATOM   2885  CG1 VAL A 367     -12.827   2.152   3.089  1.00 98.11      A    C  
ATOM   2886  CG2 VAL A 367     -12.544   4.254   4.366  1.00 98.27      A    C  
ATOM   2887  N   GLY A 368     -11.291  -0.284   4.809  1.00 98.31      A    N  
ATOM   2888  CA  GLY A 368     -10.571  -1.509   4.518  1.00 98.19      A    C  
ATOM   2889  C   GLY A 368     -11.477  -2.729   4.522  1.00 98.25      A    C  
ATOM   2890  O   GLY A 368     -12.696  -2.619   4.620  1.00 97.42      A    O  
ATOM   2891  N   ASP A 369     -10.876  -3.903   4.419  1.00 98.20      A    N  
ATOM   2892  CA  ASP A 369     -11.590  -5.165   4.568  1.00 98.19      A    C  
ATOM   2893  C   ASP A 369     -10.704  -6.193   5.265  1.00 97.99      A    C  
ATOM   2894  O   ASP A 369      -9.806  -6.779   4.661  1.00 96.98      A    O  
ATOM   2895  CB  ASP A 369     -12.086  -5.657   3.209  1.00 97.97      A    C  
ATOM   2896  CG  ASP A 369     -12.994  -6.887   3.339  1.00 97.94      A    C  
ATOM   2897  OD1 ASP A 369     -13.295  -7.299   4.482  1.00 96.89      A    O  
ATOM   2898  OD2 ASP A 369     -13.409  -7.405   2.291  1.00 96.64      A    O1-
ATOM   2899  N   HIS A 370     -10.972  -6.437   6.542  1.00 97.54      A    N  
ATOM   2900  CA  HIS A 370     -10.233  -7.406   7.349  1.00 97.18      A    C  
ATOM   2901  C   HIS A 370     -10.505  -8.871   6.966  1.00 96.72      A    C  
ATOM   2902  O   HIS A 370      -9.863  -9.778   7.487  1.00 95.54      A    O  
ATOM   2903  CB  HIS A 370     -10.542  -7.151   8.829  1.00 96.55      A    C  
ATOM   2904  CG  HIS A 370     -11.992  -7.344   9.166  1.00 96.39      A    C  
ATOM   2905  CD2 HIS A 370     -12.579  -8.463   9.702  1.00 90.65      A    C  
ATOM   2906  ND1 HIS A 370     -13.002  -6.415   8.993  1.00 90.67      A    N  
ATOM   2907  CE1 HIS A 370     -14.142  -6.967   9.418  1.00 91.26      A    C  
ATOM   2908  NE2 HIS A 370     -13.932  -8.205   9.851  1.00 91.82      A    N  
ATOM   2909  N   CYS A 371     -11.429  -9.114   6.028  1.00 97.46      A    N  
ATOM   2910  CA  CYS A 371     -11.656 -10.419   5.414  1.00 97.27      A    C  
ATOM   2911  C   CYS A 371     -10.837 -10.617   4.129  1.00 97.02      A    C  
ATOM   2912  O   CYS A 371     -10.862 -11.702   3.546  1.00 96.16      A    O  
ATOM   2913  CB  CYS A 371     -13.161 -10.609   5.150  1.00 97.23      A    C  
ATOM   2914  SG  CYS A 371     -14.100 -10.537   6.710  1.00 96.45      A    S  
ATOM   2915  N   GLN A 372     -10.119  -9.598   3.671  1.00 96.74      A    N  
ATOM   2916  CA  GLN A 372      -9.120  -9.670   2.605  1.00 96.64      A    C  
ATOM   2917  C   GLN A 372      -7.707  -9.736   3.197  1.00 96.39      A    C  
ATOM   2918  O   GLN A 372      -7.531  -9.988   4.394  1.00 94.76      A    O  
ATOM   2919  CB  GLN A 372      -9.328  -8.504   1.614  1.00 96.24      A    C  
ATOM   2920  CG  GLN A 372     -10.667  -8.617   0.883  1.00 95.08      A    C  
ATOM   2921  CD  GLN A 372     -10.851  -7.517  -0.150  1.00 94.94      A    C  
ATOM   2922  NE2 GLN A 372     -11.810  -6.644   0.039  1.00 85.10      A    N  
ATOM   2923  OE1 GLN A 372     -10.149  -7.431  -1.143  1.00 87.04      A    O  
ATOM   2924  N   LEU A 373      -6.672  -9.558   2.369  1.00 95.89      A    N  
ATOM   2925  CA  LEU A 373      -5.292  -9.664   2.830  1.00 95.42      A    C  
ATOM   2926  C   LEU A 373      -4.959  -8.578   3.856  1.00 95.91      A    C  
ATOM   2927  O   LEU A 373      -5.394  -7.435   3.760  1.00 94.51      A    O  
ATOM   2928  CB  LEU A 373      -4.318  -9.646   1.642  1.00 93.56      A    C  
ATOM   2929  CG  LEU A 373      -4.550 -10.772   0.615  1.00 90.26      A    C  
ATOM   2930  CD1 LEU A 373      -3.560 -10.641  -0.537  1.00 83.69      A    C  
ATOM   2931  CD2 LEU A 373      -4.395 -12.165   1.221  1.00 82.17      A    C  
ATOM   2932  N   GLY A 374      -4.179  -8.975   4.860  1.00 95.39      A    N  
ATOM   2933  CA  GLY A 374      -3.606  -8.077   5.845  1.00 95.56      A    C  
ATOM   2934  C   GLY A 374      -2.253  -7.496   5.400  1.00 95.90      A    C  
ATOM   2935  O   GLY A 374      -1.831  -7.717   4.267  1.00 94.89      A    O  
ATOM   2936  N   PRO A 375      -1.571  -6.780   6.300  1.00 96.48      A    N  
ATOM   2937  CA  PRO A 375      -0.247  -6.255   6.028  1.00 96.40      A    C  
ATOM   2938  C   PRO A 375       0.768  -7.379   5.833  1.00 95.54      A    C  
ATOM   2939  O   PRO A 375       0.679  -8.451   6.442  1.00 93.52      A    O  
ATOM   2940  CB  PRO A 375       0.099  -5.368   7.222  1.00 96.17      A    C  
ATOM   2941  CG  PRO A 375      -0.693  -5.990   8.369  1.00 94.91      A    C  
ATOM   2942  CD  PRO A 375      -1.946  -6.512   7.679  1.00 96.78      A    C  
ATOM   2943  N   VAL A 376       1.767  -7.117   5.011  1.00 95.18      A    N  
ATOM   2944  CA  VAL A 376       2.909  -8.007   4.825  1.00 94.09      A    C  
ATOM   2945  C   VAL A 376       3.959  -7.677   5.879  1.00 94.89      A    C  
ATOM   2946  O   VAL A 376       4.404  -6.545   5.971  1.00 94.06      A    O  
ATOM   2947  CB  VAL A 376       3.469  -7.897   3.404  1.00 91.63      A    C  
ATOM   2948  CG1 VAL A 376       4.651  -8.860   3.213  1.00 86.53      A    C  
ATOM   2949  CG2 VAL A 376       2.364  -8.254   2.398  1.00 86.80      A    C  
ATOM   2950  N   VAL A 377       4.327  -8.688   6.653  1.00 94.62      A    N  
ATOM   2951  CA  VAL A 377       5.387  -8.604   7.662  1.00 95.31      A    C  
ATOM   2952  C   VAL A 377       6.373  -9.724   7.376  1.00 94.86      A    C  
ATOM   2953  O   VAL A 377       6.019 -10.901   7.452  1.00 93.60      A    O  
ATOM   2954  CB  VAL A 377       4.808  -8.712   9.084  1.00 95.67      A    C  
ATOM   2955  CG1 VAL A 377       5.918  -8.636  10.143  1.00 94.38      A    C  
ATOM   2956  CG2 VAL A 377       3.810  -7.585   9.374  1.00 94.64      A    C  
ATOM   2957  N   MET A 378       7.604  -9.360   7.049  1.00 95.52      A    N  
ATOM   2958  CA  MET A 378       8.643 -10.286   6.611  1.00 94.43      A    C  
ATOM   2959  C   MET A 378       9.278 -11.012   7.797  1.00 94.95      A    C  
ATOM   2960  O   MET A 378       9.520 -12.228   7.767  1.00 93.68      A    O  
ATOM   2961  CB  MET A 378       9.704  -9.506   5.811  1.00 92.53      A    C  
ATOM   2962  CG  MET A 378       9.113  -8.739   4.616  1.00 89.33      A    C  
ATOM   2963  SD  MET A 378       8.260  -9.772   3.391  1.00 81.53      A    S  
ATOM   2964  CE  MET A 378       9.690 -10.499   2.586  1.00 71.45      A    C  
ATOM   2965  N   CYS A 379       9.483 -10.307   8.903  1.00 95.71      A    N  
ATOM   2966  CA  CYS A 379      10.030 -10.871  10.126  1.00 96.61      A    C  
ATOM   2967  C   CYS A 379       8.991 -11.732  10.853  1.00 96.76      A    C  
ATOM   2968  O   CYS A 379       8.108 -11.245  11.568  1.00 96.54      A    O  
ATOM   2969  CB  CYS A 379      10.581  -9.744  10.999  1.00 96.64      A    C  
ATOM   2970  SG  CYS A 379      11.359 -10.460  12.489  1.00 96.31      A    S  
ATOM   2971  N   LYS A 380       9.150 -13.058  10.779  1.00 96.55      A    N  
ATOM   2972  CA  LYS A 380       8.256 -14.013  11.446  1.00 96.12      A    C  
ATOM   2973  C   LYS A 380       8.107 -13.761  12.947  1.00 96.66      A    C  
ATOM   2974  O   LYS A 380       7.042 -14.024  13.507  1.00 95.50      A    O  
ATOM   2975  CB  LYS A 380       8.739 -15.461  11.206  1.00 94.54      A    C  
ATOM   2976  CG  LYS A 380       8.611 -15.888   9.727  1.00 86.20      A    C  
ATOM   2977  CD  LYS A 380       9.075 -17.344   9.507  1.00 75.49      A    C  
ATOM   2978  CE  LYS A 380       8.963 -17.676   8.015  1.00 62.96      A    C  
ATOM   2979  NZ  LYS A 380       9.526 -19.000   7.649  1.00 54.48      A    N1+
ATOM   2980  N   LYS A 381       9.159 -13.279  13.626  1.00 96.56      A    N  
ATOM   2981  CA  LYS A 381       9.085 -12.919  15.054  1.00 96.87      A    C  
ATOM   2982  C   LYS A 381       8.173 -11.714  15.273  1.00 97.08      A    C  
ATOM   2983  O   LYS A 381       7.303 -11.791  16.137  1.00 95.96      A    O  
ATOM   2984  CB  LYS A 381      10.489 -12.633  15.631  1.00 96.13      A    C  
ATOM   2985  CG  LYS A 381      11.226 -13.912  16.078  1.00 85.45      A    C  
ATOM   2986  CD  LYS A 381      12.563 -13.533  16.744  1.00 85.02      A    C  
ATOM   2987  CE  LYS A 381      13.300 -14.756  17.304  1.00 74.40      A    C  
ATOM   2988  NZ  LYS A 381      14.600 -14.380  17.916  1.00 68.04      A    N1+
ATOM   2989  N   ALA A 382       8.332 -10.657  14.489  1.00 97.58      A    N  
ATOM   2990  CA  ALA A 382       7.498  -9.463  14.576  1.00 97.56      A    C  
ATOM   2991  C   ALA A 382       6.029  -9.776  14.234  1.00 97.57      A    C  
ATOM   2992  O   ALA A 382       5.123  -9.403  14.983  1.00 96.75      A    O  
ATOM   2993  CB  ALA A 382       8.088  -8.392  13.655  1.00 97.34      A    C  
ATOM   2994  N   ALA A 383       5.800 -10.568  13.180  1.00 97.27      A    N  
ATOM   2995  CA  ALA A 383       4.467 -11.009  12.777  1.00 96.50      A    C  
ATOM   2996  C   ALA A 383       3.752 -11.769  13.905  1.00 96.62      A    C  
ATOM   2997  O   ALA A 383       2.621 -11.434  14.264  1.00 95.91      A    O  
ATOM   2998  CB  ALA A 383       4.600 -11.870  11.514  1.00 95.19      A    C  
ATOM   2999  N   LYS A 384       4.426 -12.749  14.527  1.00 96.82      A    N  
ATOM   3000  CA  LYS A 384       3.868 -13.525  15.649  1.00 96.54      A    C  
ATOM   3001  C   LYS A 384       3.635 -12.676  16.905  1.00 96.29      A    C  
ATOM   3002  O   LYS A 384       2.708 -12.964  17.656  1.00 94.22      A    O  
ATOM   3003  CB  LYS A 384       4.790 -14.694  15.999  1.00 95.81      A    C  
ATOM   3004  CG  LYS A 384       4.676 -15.840  14.982  1.00 87.63      A    C  
ATOM   3005  CD  LYS A 384       5.601 -16.999  15.396  1.00 81.85      A    C  
ATOM   3006  CE  LYS A 384       5.478 -18.155  14.405  1.00 69.51      A    C  
ATOM   3007  NZ  LYS A 384       6.274 -19.344  14.832  1.00 61.13      A    N1+
ATOM   3008  N   ALA A 385       4.444 -11.653  17.120  1.00 96.64      A    N  
ATOM   3009  CA  ALA A 385       4.299 -10.738  18.250  1.00 96.20      A    C  
ATOM   3010  C   ALA A 385       3.147  -9.725  18.073  1.00 95.80      A    C  
ATOM   3011  O   ALA A 385       2.818  -9.011  19.019  1.00 93.49      A    O  
ATOM   3012  CB  ALA A 385       5.641 -10.057  18.494  1.00 95.69      A    C  
ATOM   3013  N   GLY A 386       2.509  -9.686  16.909  1.00 95.95      A    N  
ATOM   3014  CA  GLY A 386       1.303  -8.898  16.665  1.00 95.59      A    C  
ATOM   3015  C   GLY A 386       1.416  -7.832  15.583  1.00 96.59      A    C  
ATOM   3016  O   GLY A 386       0.409  -7.196  15.277  1.00 95.14      A    O  
ATOM   3017  N   LEU A 387       2.578  -7.648  14.956  1.00 97.18      A    N  
ATOM   3018  CA  LEU A 387       2.759  -6.641  13.894  1.00 97.61      A    C  
ATOM   3019  C   LEU A 387       1.941  -6.952  12.621  1.00 97.69      A    C  
ATOM   3020  O   LEU A 387       1.625  -6.045  11.857  1.00 97.10      A    O  
ATOM   3021  CB  LEU A 387       4.259  -6.495  13.584  1.00 97.72      A    C  
ATOM   3022  CG  LEU A 387       4.616  -5.245  12.756  1.00 97.36      A    C  
ATOM   3023  CD1 LEU A 387       4.318  -3.943  13.512  1.00 96.41      A    C  
ATOM   3024  CD2 LEU A 387       6.101  -5.255  12.402  1.00 96.09      A    C  
ATOM   3025  N   SER A 388       1.533  -8.204  12.422  1.00 97.44      A    N  
ATOM   3026  CA  SER A 388       0.663  -8.604  11.311  1.00 96.77      A    C  
ATOM   3027  C   SER A 388      -0.812  -8.215  11.486  1.00 97.08      A    C  
ATOM   3028  O   SER A 388      -1.611  -8.402  10.571  1.00 95.67      A    O  
ATOM   3029  CB  SER A 388       0.769 -10.117  11.088  1.00 94.38      A    C  
ATOM   3030  OG  SER A 388       0.329 -10.823  12.232  1.00 83.97      A    O  
ATOM   3031  N   GLN A 389      -1.200  -7.705  12.651  1.00 97.54      A    N  
ATOM   3032  CA  GLN A 389      -2.539  -7.183  12.882  1.00 97.41      A    C  
ATOM   3033  C   GLN A 389      -2.567  -5.698  12.513  1.00 97.88      A    C  
ATOM   3034  O   GLN A 389      -1.782  -4.911  13.028  1.00 97.36      A    O  
ATOM   3035  CB  GLN A 389      -2.951  -7.439  14.342  1.00 96.34      A    C  
ATOM   3036  CG  GLN A 389      -4.369  -6.916  14.613  1.00 94.19      A    C  
ATOM   3037  CD  GLN A 389      -4.892  -7.358  15.986  1.00 92.79      A    C  
ATOM   3038  NE2 GLN A 389      -5.939  -8.157  16.022  1.00 81.93      A    N  
ATOM   3039  OE1 GLN A 389      -4.397  -7.002  17.037  1.00 84.39      A    O  
ATOM   3040  N   SER A 390      -3.509  -5.309  11.653  1.00 98.10      A    N  
ATOM   3041  CA  SER A 390      -3.732  -3.900  11.334  1.00 98.20      A    C  
ATOM   3042  C   SER A 390      -4.435  -3.161  12.479  1.00 98.34      A    C  
ATOM   3043  O   SER A 390      -5.136  -3.760  13.302  1.00 97.96      A    O  
ATOM   3044  CB  SER A 390      -4.536  -3.772  10.034  1.00 98.01      A    C  
ATOM   3045  OG  SER A 390      -5.826  -4.324  10.192  1.00 96.82      A    O  
ATOM   3046  N   LEU A 391      -4.317  -1.838  12.498  1.00 98.54      A    N  
ATOM   3047  CA  LEU A 391      -5.094  -0.981  13.397  1.00 98.65      A    C  
ATOM   3048  C   LEU A 391      -6.598  -1.245  13.249  1.00 98.66      A    C  
ATOM   3049  O   LEU A 391      -7.297  -1.397  14.250  1.00 98.34      A    O  
ATOM   3050  CB  LEU A 391      -4.741   0.492  13.105  1.00 98.51      A    C  
ATOM   3051  CG  LEU A 391      -5.608   1.518  13.864  1.00 98.21      A    C  
ATOM   3052  CD1 LEU A 391      -5.514   1.363  15.383  1.00 97.67      A    C  
ATOM   3053  CD2 LEU A 391      -5.161   2.936  13.514  1.00 97.54      A    C  
ATOM   3054  N   PHE A 392      -7.081  -1.359  12.018  1.00 98.68      A    N  
ATOM   3055  CA  PHE A 392      -8.481  -1.666  11.734  1.00 98.62      A    C  
ATOM   3056  C   PHE A 392      -8.939  -2.940  12.447  1.00 98.48      A    C  
ATOM   3057  O   PHE A 392      -9.933  -2.929  13.173  1.00 98.12      A    O  
ATOM   3058  CB  PHE A 392      -8.671  -1.792  10.214  1.00 98.56      A    C  
ATOM   3059  CG  PHE A 392     -10.111  -1.909   9.751  1.00 98.67      A    C  
ATOM   3060  CD1 PHE A 392     -10.842  -3.100   9.942  1.00 98.34      A    C  
ATOM   3061  CD2 PHE A 392     -10.725  -0.835   9.079  1.00 98.24      A    C  
ATOM   3062  CE1 PHE A 392     -12.167  -3.213   9.485  1.00 98.12      A    C  
ATOM   3063  CE2 PHE A 392     -12.041  -0.941   8.616  1.00 97.99      A    C  
ATOM   3064  CZ  PHE A 392     -12.771  -2.133   8.820  1.00 98.30      A    C  
ATOM   3065  N   GLU A 393      -8.192  -4.035  12.304  1.00 98.47      A    N  
ATOM   3066  CA  GLU A 393      -8.528  -5.320  12.926  1.00 98.14      A    C  
ATOM   3067  C   GLU A 393      -8.519  -5.241  14.449  1.00 98.00      A    C  
ATOM   3068  O   GLU A 393      -9.425  -5.771  15.091  1.00 97.32      A    O  
ATOM   3069  CB  GLU A 393      -7.527  -6.389  12.493  1.00 97.31      A    C  
ATOM   3070  CG  GLU A 393      -7.734  -6.811  11.039  1.00 87.54      A    C  
ATOM   3071  CD  GLU A 393      -6.614  -7.763  10.621  1.00 84.66      A    C  
ATOM   3072  OE1 GLU A 393      -6.952  -8.893  10.204  1.00 77.99      A    O  
ATOM   3073  OE2 GLU A 393      -5.432  -7.417  10.747  1.00 78.75      A    O1-
ATOM   3074  N   ARG A 394      -7.539  -4.550  15.041  1.00 98.14      A    N  
ATOM   3075  CA  ARG A 394      -7.483  -4.371  16.489  1.00 97.84      A    C  
ATOM   3076  C   ARG A 394      -8.698  -3.592  17.008  1.00 97.73      A    C  
ATOM   3077  O   ARG A 394      -9.274  -3.975  18.014  1.00 97.15      A    O  
ATOM   3078  CB  ARG A 394      -6.166  -3.688  16.880  1.00 97.15      A    C  
ATOM   3079  CG  ARG A 394      -6.012  -3.681  18.412  1.00 95.47      A    C  
ATOM   3080  CD  ARG A 394      -4.664  -3.115  18.858  1.00 95.25      A    C  
ATOM   3081  NE  ARG A 394      -4.491  -1.714  18.467  1.00 94.62      A    N  
ATOM   3082  CZ  ARG A 394      -4.949  -0.631  19.074  1.00 96.65      A    C  
ATOM   3083  NH1 ARG A 394      -5.648  -0.668  20.158  1.00 91.01      A    N1+
ATOM   3084  NH2 ARG A 394      -4.685   0.545  18.579  1.00 92.23      A    N  
ATOM   3085  N   LEU A 395      -9.109  -2.541  16.300  1.00 97.91      A    N  
ATOM   3086  CA  LEU A 395     -10.292  -1.762  16.667  1.00 97.82      A    C  
ATOM   3087  C   LEU A 395     -11.588  -2.574  16.532  1.00 97.55      A    C  
ATOM   3088  O   LEU A 395     -12.461  -2.459  17.391  1.00 96.79      A    O  
ATOM   3089  CB  LEU A 395     -10.342  -0.476  15.823  1.00 97.88      A    C  
ATOM   3090  CG  LEU A 395      -9.211   0.526  16.099  1.00 97.51      A    C  
ATOM   3091  CD1 LEU A 395      -9.366   1.728  15.166  1.00 96.79      A    C  
ATOM   3092  CD2 LEU A 395      -9.198   1.043  17.542  1.00 96.48      A    C  
ATOM   3093  N   VAL A 396     -11.684  -3.451  15.526  1.00 97.89      A    N  
ATOM   3094  CA  VAL A 396     -12.809  -4.399  15.409  1.00 97.35      A    C  
ATOM   3095  C   VAL A 396     -12.845  -5.354  16.604  1.00 96.81      A    C  
ATOM   3096  O   VAL A 396     -13.892  -5.535  17.215  1.00 95.77      A    O  
ATOM   3097  CB  VAL A 396     -12.751  -5.181  14.080  1.00 97.04      A    C  
ATOM   3098  CG1 VAL A 396     -13.812  -6.290  14.005  1.00 95.34      A    C  
ATOM   3099  CG2 VAL A 396     -12.992  -4.256  12.884  1.00 95.62      A    C  
ATOM   3100  N   VAL A 397     -11.697  -5.919  16.990  1.00 97.09      A    N  
ATOM   3101  CA  VAL A 397     -11.586  -6.812  18.159  1.00 96.44      A    C  
ATOM   3102  C   VAL A 397     -11.939  -6.089  19.461  1.00 95.91      A    C  
ATOM   3103  O   VAL A 397     -12.524  -6.692  20.360  1.00 94.32      A    O  
ATOM   3104  CB  VAL A 397     -10.184  -7.438  18.231  1.00 95.60      A    C  
ATOM   3105  CG1 VAL A 397      -9.942  -8.232  19.520  1.00 92.25      A    C  
ATOM   3106  CG2 VAL A 397      -9.966  -8.418  17.071  1.00 92.41      A    C  
ATOM   3107  N   LEU A 398     -11.652  -4.791  19.557  1.00 96.11      A    N  
ATOM   3108  CA  LEU A 398     -12.043  -3.942  20.689  1.00 95.45      A    C  
ATOM   3109  C   LEU A 398     -13.543  -3.603  20.732  1.00 94.72      A    C  
ATOM   3110  O   LEU A 398     -13.990  -2.967  21.680  1.00 91.91      A    O  
ATOM   3111  CB  LEU A 398     -11.190  -2.669  20.688  1.00 94.95      A    C  
ATOM   3112  CG  LEU A 398      -9.730  -2.895  21.124  1.00 93.49      A    C  
ATOM   3113  CD1 LEU A 398      -8.941  -1.604  20.893  1.00 91.20      A    C  
ATOM   3114  CD2 LEU A 398      -9.618  -3.261  22.603  1.00 90.77      A    C  
ATOM   3115  N   GLY A 399     -14.312  -4.014  19.726  1.00 94.62      A    N  
ATOM   3116  CA  GLY A 399     -15.757  -3.802  19.675  1.00 93.74      A    C  
ATOM   3117  C   GLY A 399     -16.197  -2.561  18.907  1.00 94.10      A    C  
ATOM   3118  O   GLY A 399     -17.393  -2.258  18.887  1.00 91.97      A    O  
ATOM   3119  N   ILE A 400     -15.285  -1.843  18.253  1.00 95.25      A    N  
ATOM   3120  CA  ILE A 400     -15.666  -0.779  17.320  1.00 95.58      A    C  
ATOM   3121  C   ILE A 400     -16.291  -1.432  16.089  1.00 96.24      A    C  
ATOM   3122  O   ILE A 400     -15.620  -2.119  15.328  1.00 95.56      A    O  
ATOM   3123  CB  ILE A 400     -14.496   0.157  16.965  1.00 94.90      A    C  
ATOM   3124  CG1 ILE A 400     -13.931   0.778  18.262  1.00 92.00      A    C  
ATOM   3125  CG2 ILE A 400     -14.981   1.246  15.988  1.00 91.15      A    C  
ATOM   3126  CD1 ILE A 400     -12.805   1.792  18.052  1.00 80.47      A    C  
ATOM   3127  N   ARG A 401     -17.590  -1.227  15.919  1.00 95.62      A    N  
ATOM   3128  CA  ARG A 401     -18.367  -1.856  14.851  1.00 95.41      A    C  
ATOM   3129  C   ARG A 401     -18.106  -1.156  13.518  1.00 96.59      A    C  
ATOM   3130  O   ARG A 401     -18.485   0.011  13.378  1.00 95.77      A    O  
ATOM   3131  CB  ARG A 401     -19.857  -1.835  15.210  1.00 93.08      A    C  
ATOM   3132  CG  ARG A 401     -20.154  -2.711  16.440  1.00 77.63      A    C  
ATOM   3133  CD  ARG A 401     -21.658  -2.748  16.706  1.00 71.85      A    C  
ATOM   3134  NE  ARG A 401     -21.964  -3.589  17.876  1.00 61.74      A    N  
ATOM   3135  CZ  ARG A 401     -23.167  -3.930  18.301  1.00 53.99      A    C  
ATOM   3136  NH1 ARG A 401     -24.247  -3.499  17.694  1.00 49.18      A    N1+
ATOM   3137  NH2 ARG A 401     -23.301  -4.692  19.337  1.00 45.87      A    N  
ATOM   3138  N   PRO A 402     -17.499  -1.836  12.524  1.00 97.30      A    N  
ATOM   3139  CA  PRO A 402     -17.370  -1.290  11.190  1.00 97.86      A    C  
ATOM   3140  C   PRO A 402     -18.741  -1.204  10.515  1.00 98.09      A    C  
ATOM   3141  O   PRO A 402     -19.615  -2.040  10.718  1.00 97.38      A    O  
ATOM   3142  CB  PRO A 402     -16.407  -2.198  10.412  1.00 97.22      A    C  
ATOM   3143  CG  PRO A 402     -16.166  -3.407  11.302  1.00 94.29      A    C  
ATOM   3144  CD  PRO A 402     -16.958  -3.187  12.589  1.00 97.02      A    C  
ATOM   3145  N   ILE A 403     -18.899  -0.187   9.673  1.00 98.20      A    N  
ATOM   3146  CA  ILE A 403     -20.045  -0.048   8.777  1.00 98.23      A    C  
ATOM   3147  C   ILE A 403     -19.713  -0.814   7.498  1.00 98.36      A    C  
ATOM   3148  O   ILE A 403     -18.788  -0.436   6.785  1.00 97.98      A    O  
ATOM   3149  CB  ILE A 403     -20.329   1.437   8.490  1.00 97.88      A    C  
ATOM   3150  CG1 ILE A 403     -20.568   2.233   9.795  1.00 95.39      A    C  
ATOM   3151  CG2 ILE A 403     -21.552   1.556   7.565  1.00 95.21      A    C  
ATOM   3152  CD1 ILE A 403     -20.367   3.732   9.590  1.00 89.30      A    C  
ATOM   3153  N   ARG A 404     -20.431  -1.893   7.207  1.00 98.22      A    N  
ATOM   3154  CA  ARG A 404     -20.194  -2.719   6.023  1.00 98.12      A    C  
ATOM   3155  C   ARG A 404     -20.939  -2.154   4.812  1.00 98.14      A    C  
ATOM   3156  O   ARG A 404     -22.156  -1.994   4.852  1.00 97.67      A    O  
ATOM   3157  CB  ARG A 404     -20.559  -4.183   6.332  1.00 97.52      A    C  
ATOM   3158  CG  ARG A 404     -20.153  -5.154   5.208  1.00 96.10      A    C  
ATOM   3159  CD  ARG A 404     -20.573  -6.608   5.505  1.00 95.04      A    C  
ATOM   3160  NE  ARG A 404     -19.767  -7.231   6.579  1.00 93.26      A    N  
ATOM   3161  CZ  ARG A 404     -20.064  -8.342   7.250  1.00 93.37      A    C  
ATOM   3162  NH1 ARG A 404     -21.142  -9.039   7.044  1.00 87.45      A    N1+
ATOM   3163  NH2 ARG A 404     -19.273  -8.801   8.169  1.00 88.24      A    N  
ATOM   3164  N   LEU A 405     -20.217  -1.905   3.731  1.00 98.24      A    N  
ATOM   3165  CA  LEU A 405     -20.826  -1.665   2.421  1.00 98.30      A    C  
ATOM   3166  C   LEU A 405     -21.381  -2.996   1.900  1.00 98.10      A    C  
ATOM   3167  O   LEU A 405     -20.678  -3.998   1.905  1.00 97.42      A    O  
ATOM   3168  CB  LEU A 405     -19.806  -1.066   1.441  1.00 98.29      A    C  
ATOM   3169  CG  LEU A 405     -19.127   0.234   1.899  1.00 97.97      A    C  
ATOM   3170  CD1 LEU A 405     -18.198   0.744   0.806  1.00 97.62      A    C  
ATOM   3171  CD2 LEU A 405     -20.141   1.334   2.231  1.00 97.31      A    C  
ATOM   3172  N   GLN A 406     -22.646  -3.027   1.481  1.00 98.28      A    N  
ATOM   3173  CA  GLN A 406     -23.355  -4.292   1.279  1.00 97.96      A    C  
ATOM   3174  C   GLN A 406     -23.593  -4.665  -0.184  1.00 98.18      A    C  
ATOM   3175  O   GLN A 406     -23.784  -5.838  -0.477  1.00 97.20      A    O  
ATOM   3176  CB  GLN A 406     -24.696  -4.239   2.010  1.00 96.29      A    C  
ATOM   3177  CG  GLN A 406     -24.515  -4.223   3.527  1.00 90.46      A    C  
ATOM   3178  CD  GLN A 406     -25.840  -4.241   4.270  1.00 88.32      A    C  
ATOM   3179  NE2 GLN A 406     -25.861  -4.752   5.470  1.00 76.50      A    N  
ATOM   3180  OE1 GLN A 406     -26.858  -3.790   3.785  1.00 80.57      A    O  
ATOM   3181  N   VAL A 407     -23.596  -3.702  -1.103  1.00 98.11      A    N  
ATOM   3182  CA  VAL A 407     -23.956  -3.948  -2.502  1.00 98.15      A    C  
ATOM   3183  C   VAL A 407     -22.692  -4.085  -3.337  1.00 98.12      A    C  
ATOM   3184  O   VAL A 407     -21.933  -3.128  -3.477  1.00 97.42      A    O  
ATOM   3185  CB  VAL A 407     -24.894  -2.869  -3.058  1.00 97.71      A    C  
ATOM   3186  CG1 VAL A 407     -25.436  -3.290  -4.420  1.00 95.99      A    C  
ATOM   3187  CG2 VAL A 407     -26.086  -2.599  -2.127  1.00 96.29      A    C  
ATOM   3188  N   GLN A 408     -22.471  -5.259  -3.916  1.00 98.18      A    N  
ATOM   3189  CA  GLN A 408     -21.341  -5.520  -4.807  1.00 98.03      A    C  
ATOM   3190  C   GLN A 408     -21.746  -5.341  -6.281  1.00 98.00      A    C  
ATOM   3191  O   GLN A 408     -22.830  -5.744  -6.688  1.00 97.44      A    O  
ATOM   3192  CB  GLN A 408     -20.713  -6.887  -4.464  1.00 97.30      A    C  
ATOM   3193  CG  GLN A 408     -21.465  -8.115  -5.004  1.00 95.87      A    C  
ATOM   3194  CD  GLN A 408     -21.191  -8.417  -6.473  1.00 97.54      A    C  
ATOM   3195  NE2 GLN A 408     -22.046  -9.164  -7.128  1.00 90.95      A    N  
ATOM   3196  OE1 GLN A 408     -20.208  -7.984  -7.051  1.00 90.96      A    O  
ATOM   3197  N   TYR A 409     -20.845  -4.762  -7.078  1.00 97.78      A    N  
ATOM   3198  CA  TYR A 409     -21.060  -4.444  -8.498  1.00 97.42      A    C  
ATOM   3199  C   TYR A 409     -20.066  -5.146  -9.436  1.00 97.44      A    C  
ATOM   3200  O   TYR A 409     -20.043  -4.869 -10.637  1.00 96.22      A    O  
ATOM   3201  CB  TYR A 409     -20.982  -2.929  -8.689  1.00 96.82      A    C  
ATOM   3202  CG  TYR A 409     -22.016  -2.160  -7.901  1.00 96.85      A    C  
ATOM   3203  CD1 TYR A 409     -23.303  -1.965  -8.438  1.00 95.51      A    C  
ATOM   3204  CD2 TYR A 409     -21.699  -1.626  -6.645  1.00 95.73      A    C  
ATOM   3205  CE1 TYR A 409     -24.264  -1.234  -7.724  1.00 94.90      A    C  
ATOM   3206  CE2 TYR A 409     -22.653  -0.905  -5.918  1.00 94.83      A    C  
ATOM   3207  CZ  TYR A 409     -23.939  -0.704  -6.465  1.00 95.56      A    C  
ATOM   3208  OH  TYR A 409     -24.877   0.014  -5.773  1.00 94.10      A    O  
ATOM   3209  N   ARG A 410     -19.227  -6.027  -8.906  1.00 97.96      A    N  
ATOM   3210  CA  ARG A 410     -18.156  -6.674  -9.666  1.00 98.00      A    C  
ATOM   3211  C   ARG A 410     -18.587  -8.026 -10.239  1.00 98.25      A    C  
ATOM   3212  O   ARG A 410     -18.451  -8.253 -11.435  1.00 97.78      A    O  
ATOM   3213  CB  ARG A 410     -16.916  -6.814  -8.769  1.00 97.45      A    C  
ATOM   3214  CG  ARG A 410     -15.749  -7.529  -9.476  1.00 96.06      A    C  
ATOM   3215  CD  ARG A 410     -14.554  -7.717  -8.544  1.00 95.19      A    C  
ATOM   3216  NE  ARG A 410     -13.950  -6.428  -8.182  1.00 93.40      A    N  
ATOM   3217  CZ  ARG A 410     -13.091  -6.194  -7.220  1.00 93.75      A    C  
ATOM   3218  NH1 ARG A 410     -12.667  -7.137  -6.424  1.00 86.67      A    N1+
ATOM   3219  NH2 ARG A 410     -12.647  -4.985  -7.038  1.00 88.28      A    N  
ATOM   3220  N   MET A 411     -19.050  -8.900  -9.365  1.00 98.23      A    N  
ATOM   3221  CA  MET A 411     -19.213 -10.313  -9.676  1.00 98.35      A    C  
ATOM   3222  C   MET A 411     -20.601 -10.621 -10.218  1.00 98.47      A    C  
ATOM   3223  O   MET A 411     -21.589 -10.052  -9.750  1.00 98.16      A    O  
ATOM   3224  CB  MET A 411     -18.953 -11.149  -8.418  1.00 97.84      A    C  
ATOM   3225  CG  MET A 411     -17.518 -11.024  -7.892  1.00 96.22      A    C  
ATOM   3226  SD  MET A 411     -17.270 -11.791  -6.266  1.00 94.97      A    S  
ATOM   3227  CE  MET A 411     -17.972 -10.529  -5.200  1.00 87.67      A    C  
ATOM   3228  N   HIS A 412     -20.672 -11.599 -11.124  1.00 98.38      A    N  
ATOM   3229  CA  HIS A 412     -21.929 -12.287 -11.406  1.00 98.41      A    C  
ATOM   3230  C   HIS A 412     -22.533 -12.805 -10.084  1.00 98.55      A    C  
ATOM   3231  O   HIS A 412     -21.779 -13.324  -9.255  1.00 98.38      A    O  
ATOM   3232  CB  HIS A 412     -21.649 -13.439 -12.382  1.00 98.41      A    C  
ATOM   3233  CG  HIS A 412     -22.885 -14.187 -12.807  1.00 98.37      A    C  
ATOM   3234  CD2 HIS A 412     -23.520 -14.097 -14.021  1.00 94.62      A    C  
ATOM   3235  ND1 HIS A 412     -23.617 -15.076 -12.044  1.00 95.07      A    N  
ATOM   3236  CE1 HIS A 412     -24.667 -15.488 -12.765  1.00 94.65      A    C  
ATOM   3237  NE2 HIS A 412     -24.639 -14.921 -13.977  1.00 95.54      A    N  
ATOM   3238  N   PRO A 413     -23.861 -12.728  -9.868  1.00 98.47      A    N  
ATOM   3239  CA  PRO A 413     -24.493 -13.163  -8.615  1.00 98.30      A    C  
ATOM   3240  C   PRO A 413     -24.098 -14.562  -8.139  1.00 98.25      A    C  
ATOM   3241  O   PRO A 413     -23.859 -14.769  -6.952  1.00 97.71      A    O  
ATOM   3242  CB  PRO A 413     -25.995 -13.062  -8.894  1.00 97.98      A    C  
ATOM   3243  CG  PRO A 413     -26.088 -11.899  -9.869  1.00 97.04      A    C  
ATOM   3244  CD  PRO A 413     -24.835 -12.066 -10.726  1.00 98.17      A    C  
ATOM   3245  N   ALA A 414     -23.945 -15.520  -9.056  1.00 98.49      A    N  
ATOM   3246  CA  ALA A 414     -23.488 -16.870  -8.719  1.00 98.26      A    C  
ATOM   3247  C   ALA A 414     -22.074 -16.895  -8.103  1.00 98.33      A    C  
ATOM   3248  O   ALA A 414     -21.791 -17.703  -7.225  1.00 97.66      A    O  
ATOM   3249  CB  ALA A 414     -23.559 -17.739  -9.982  1.00 97.76      A    C  
ATOM   3250  N   LEU A 415     -21.181 -15.973  -8.530  1.00 98.47      A    N  
ATOM   3251  CA  LEU A 415     -19.805 -15.873  -8.014  1.00 98.50      A    C  
ATOM   3252  C   LEU A 415     -19.744 -15.224  -6.635  1.00 98.40      A    C  
ATOM   3253  O   LEU A 415     -18.849 -15.531  -5.860  1.00 97.92      A    O  
ATOM   3254  CB  LEU A 415     -18.927 -15.079  -9.001  1.00 98.33      A    C  
ATOM   3255  CG  LEU A 415     -18.848 -15.643 -10.439  1.00 97.60      A    C  
ATOM   3256  CD1 LEU A 415     -17.927 -14.755 -11.278  1.00 96.60      A    C  
ATOM   3257  CD2 LEU A 415     -18.322 -17.069 -10.460  1.00 96.14      A    C  
ATOM   3258  N   SER A 416     -20.679 -14.330  -6.311  1.00 98.40      A    N  
ATOM   3259  CA  SER A 416     -20.711 -13.657  -5.012  1.00 98.45      A    C  
ATOM   3260  C   SER A 416     -21.314 -14.508  -3.901  1.00 98.46      A    C  
ATOM   3261  O   SER A 416     -21.044 -14.239  -2.725  1.00 97.96      A    O  
ATOM   3262  CB  SER A 416     -21.445 -12.315  -5.105  1.00 97.84      A    C  
ATOM   3263  OG  SER A 416     -22.833 -12.483  -5.315  1.00 94.60      A    O  
ATOM   3264  N   ALA A 417     -22.097 -15.529  -4.227  1.00 98.43      A    N  
ATOM   3265  CA  ALA A 417     -22.870 -16.293  -3.253  1.00 98.36      A    C  
ATOM   3266  C   ALA A 417     -21.990 -16.972  -2.195  1.00 98.36      A    C  
ATOM   3267  O   ALA A 417     -22.178 -16.750  -1.000  1.00 97.76      A    O  
ATOM   3268  CB  ALA A 417     -23.738 -17.300  -4.021  1.00 97.85      A    C  
ATOM   3269  N   PHE A 418     -20.993 -17.757  -2.616  1.00 98.46      A    N  
ATOM   3270  CA  PHE A 418     -20.104 -18.441  -1.682  1.00 98.31      A    C  
ATOM   3271  C   PHE A 418     -19.264 -17.470  -0.828  1.00 98.36      A    C  
ATOM   3272  O   PHE A 418     -19.330 -17.577   0.403  1.00 98.01      A    O  
ATOM   3273  CB  PHE A 418     -19.250 -19.485  -2.420  1.00 98.11      A    C  
ATOM   3274  CG  PHE A 418     -18.311 -20.250  -1.514  1.00 97.97      A    C  
ATOM   3275  CD1 PHE A 418     -17.006 -19.782  -1.273  1.00 97.20      A    C  
ATOM   3276  CD2 PHE A 418     -18.746 -21.430  -0.881  1.00 97.27      A    C  
ATOM   3277  CE1 PHE A 418     -16.146 -20.474  -0.411  1.00 96.64      A    C  
ATOM   3278  CE2 PHE A 418     -17.887 -22.131  -0.020  1.00 96.55      A    C  
ATOM   3279  CZ  PHE A 418     -16.589 -21.651   0.212  1.00 96.63      A    C  
ATOM   3280  N   PRO A 419     -18.551 -16.470  -1.392  1.00 98.38      A    N  
ATOM   3281  CA  PRO A 419     -17.836 -15.478  -0.594  1.00 98.25      A    C  
ATOM   3282  C   PRO A 419     -18.739 -14.706   0.368  1.00 98.11      A    C  
ATOM   3283  O   PRO A 419     -18.353 -14.470   1.510  1.00 97.68      A    O  
ATOM   3284  CB  PRO A 419     -17.165 -14.539  -1.599  1.00 97.81      A    C  
ATOM   3285  CG  PRO A 419     -16.994 -15.408  -2.838  1.00 96.22      A    C  
ATOM   3286  CD  PRO A 419     -18.250 -16.275  -2.805  1.00 98.02      A    C  
ATOM   3287  N   SER A 420     -19.953 -14.342  -0.054  1.00 98.42      A    N  
ATOM   3288  CA  SER A 420     -20.917 -13.659   0.812  1.00 98.49      A    C  
ATOM   3289  C   SER A 420     -21.265 -14.503   2.031  1.00 98.29      A    C  
ATOM   3290  O   SER A 420     -21.153 -14.025   3.163  1.00 97.60      A    O  
ATOM   3291  CB  SER A 420     -22.187 -13.314   0.028  1.00 98.24      A    C  
ATOM   3292  OG  SER A 420     -23.101 -12.633   0.862  1.00 97.15      A    O  
ATOM   3293  N   ASN A 421     -21.623 -15.762   1.818  1.00 98.23      A    N  
ATOM   3294  CA  ASN A 421     -22.074 -16.645   2.892  1.00 97.93      A    C  
ATOM   3295  C   ASN A 421     -20.953 -17.027   3.868  1.00 97.71      A    C  
ATOM   3296  O   ASN A 421     -21.188 -17.117   5.065  1.00 96.64      A    O  
ATOM   3297  CB  ASN A 421     -22.713 -17.893   2.260  1.00 97.62      A    C  
ATOM   3298  CG  ASN A 421     -24.030 -17.591   1.553  1.00 95.54      A    C  
ATOM   3299  ND2 ASN A 421     -24.492 -18.488   0.717  1.00 87.68      A    N  
ATOM   3300  OD1 ASN A 421     -24.664 -16.574   1.754  1.00 89.09      A    O  
ATOM   3301  N   ILE A 422     -19.742 -17.231   3.368  1.00 97.96      A    N  
ATOM   3302  CA  ILE A 422     -18.618 -17.711   4.185  1.00 97.58      A    C  
ATOM   3303  C   ILE A 422     -17.861 -16.578   4.871  1.00 97.33      A    C  
ATOM   3304  O   ILE A 422     -17.476 -16.717   6.034  1.00 96.16      A    O  
ATOM   3305  CB  ILE A 422     -17.692 -18.585   3.316  1.00 96.79      A    C  
ATOM   3306  CG1 ILE A 422     -18.417 -19.850   2.780  1.00 93.71      A    C  
ATOM   3307  CG2 ILE A 422     -16.419 -18.991   4.058  1.00 94.07      A    C  
ATOM   3308  CD1 ILE A 422     -18.909 -20.847   3.848  1.00 86.05      A    C  
ATOM   3309  N   PHE A 423     -17.632 -15.448   4.179  1.00 97.81      A    N  
ATOM   3310  CA  PHE A 423     -16.764 -14.376   4.671  1.00 97.45      A    C  
ATOM   3311  C   PHE A 423     -17.521 -13.136   5.142  1.00 97.37      A    C  
ATOM   3312  O   PHE A 423     -16.988 -12.361   5.935  1.00 96.19      A    O  
ATOM   3313  CB  PHE A 423     -15.737 -14.017   3.591  1.00 96.99      A    C  
ATOM   3314  CG  PHE A 423     -14.941 -15.197   3.070  1.00 96.74      A    C  
ATOM   3315  CD1 PHE A 423     -14.076 -15.899   3.927  1.00 95.35      A    C  
ATOM   3316  CD2 PHE A 423     -15.064 -15.596   1.731  1.00 95.45      A    C  
ATOM   3317  CE1 PHE A 423     -13.339 -17.000   3.447  1.00 94.48      A    C  
ATOM   3318  CE2 PHE A 423     -14.331 -16.693   1.241  1.00 94.38      A    C  
ATOM   3319  CZ  PHE A 423     -13.473 -17.395   2.100  1.00 94.69      A    C  
ATOM   3320  N   TYR A 424     -18.751 -12.931   4.680  1.00 97.71      A    N  
ATOM   3321  CA  TYR A 424     -19.536 -11.724   4.927  1.00 97.73      A    C  
ATOM   3322  C   TYR A 424     -20.912 -12.016   5.535  1.00 97.45      A    C  
ATOM   3323  O   TYR A 424     -21.815 -11.183   5.436  1.00 95.63      A    O  
ATOM   3324  CB  TYR A 424     -19.607 -10.874   3.654  1.00 97.60      A    C  
ATOM   3325  CG  TYR A 424     -18.251 -10.517   3.093  1.00 97.94      A    C  
ATOM   3326  CD1 TYR A 424     -17.431  -9.573   3.750  1.00 97.51      A    C  
ATOM   3327  CD2 TYR A 424     -17.783 -11.135   1.916  1.00 97.61      A    C  
ATOM   3328  CE1 TYR A 424     -16.167  -9.255   3.248  1.00 97.53      A    C  
ATOM   3329  CE2 TYR A 424     -16.512 -10.817   1.406  1.00 97.59      A    C  
ATOM   3330  CZ  TYR A 424     -15.701  -9.877   2.076  1.00 97.94      A    C  
ATOM   3331  OH  TYR A 424     -14.461  -9.580   1.594  1.00 97.61      A    O  
ATOM   3332  N   GLU A 425     -21.073 -13.165   6.189  1.00 97.10      A    N  
ATOM   3333  CA  GLU A 425     -22.297 -13.531   6.933  1.00 96.80      A    C  
ATOM   3334  C   GLU A 425     -23.572 -13.475   6.065  1.00 97.07      A    C  
ATOM   3335  O   GLU A 425     -24.642 -13.115   6.544  1.00 95.07      A    O  
ATOM   3336  CB  GLU A 425     -22.406 -12.675   8.214  1.00 95.46      A    C  
ATOM   3337  CG  GLU A 425     -21.200 -12.782   9.159  1.00 91.51      A    C  
ATOM   3338  CD  GLU A 425     -21.048 -11.589  10.107  1.00 87.59      A    C  
ATOM   3339  OE1 GLU A 425     -20.083 -11.598  10.906  1.00 78.39      A    O  
ATOM   3340  OE2 GLU A 425     -21.807 -10.599   9.986  1.00 79.68      A    O1-
ATOM   3341  N   GLY A 426     -23.451 -13.759   4.771  1.00 97.58      A    N  
ATOM   3342  CA  GLY A 426     -24.562 -13.689   3.814  1.00 97.55      A    C  
ATOM   3343  C   GLY A 426     -25.102 -12.282   3.535  1.00 97.78      A    C  
ATOM   3344  O   GLY A 426     -26.169 -12.140   2.951  1.00 96.19      A    O  
ATOM   3345  N   SER A 427     -24.383 -11.235   3.962  1.00 97.41      A    N  
ATOM   3346  CA  SER A 427     -24.885  -9.851   3.905  1.00 97.15      A    C  
ATOM   3347  C   SER A 427     -24.721  -9.153   2.561  1.00 97.53      A    C  
ATOM   3348  O   SER A 427     -25.272  -8.065   2.377  1.00 96.39      A    O  
ATOM   3349  CB  SER A 427     -24.230  -9.013   5.006  1.00 95.62      A    C  
ATOM   3350  OG  SER A 427     -22.844  -8.835   4.773  1.00 92.47      A    O  
ATOM   3351  N   LEU A 428     -23.931  -9.711   1.629  1.00 97.81      A    N  
ATOM   3352  CA  LEU A 428     -23.702  -9.074   0.340  1.00 98.05      A    C  
ATOM   3353  C   LEU A 428     -24.939  -9.164  -0.551  1.00 98.23      A    C  
ATOM   3354  O   LEU A 428     -25.482 -10.243  -0.781  1.00 97.49      A    O  
ATOM   3355  CB  LEU A 428     -22.469  -9.642  -0.383  1.00 97.53      A    C  
ATOM   3356  CG  LEU A 428     -21.125  -9.438   0.338  1.00 95.73      A    C  
ATOM   3357  CD1 LEU A 428     -19.980  -9.885  -0.572  1.00 93.89      A    C  
ATOM   3358  CD2 LEU A 428     -20.867  -7.983   0.729  1.00 93.47      A    C  
ATOM   3359  N   GLN A 429     -25.321  -8.013  -1.080  1.00 98.13      A    N  
ATOM   3360  CA  GLN A 429     -26.360  -7.885  -2.086  1.00 98.07      A    C  
ATOM   3361  C   GLN A 429     -25.717  -7.693  -3.460  1.00 98.11      A    C  
ATOM   3362  O   GLN A 429     -24.612  -7.141  -3.576  1.00 97.34      A    O  
ATOM   3363  CB  GLN A 429     -27.294  -6.725  -1.740  1.00 97.21      A    C  
ATOM   3364  CG  GLN A 429     -27.976  -6.902  -0.372  1.00 93.39      A    C  
ATOM   3365  CD  GLN A 429     -28.797  -5.685   0.038  1.00 90.03      A    C  
ATOM   3366  NE2 GLN A 429     -29.076  -5.534   1.315  1.00 78.53      A    N  
ATOM   3367  OE1 GLN A 429     -29.184  -4.845  -0.756  1.00 82.61      A    O  
ATOM   3368  N   ASN A 430     -26.412  -8.116  -4.503  1.00 98.19      A    N  
ATOM   3369  CA  ASN A 430     -25.953  -7.961  -5.875  1.00 98.15      A    C  
ATOM   3370  C   ASN A 430     -26.523  -6.672  -6.472  1.00 98.03      A    C  
ATOM   3371  O   ASN A 430     -27.729  -6.545  -6.647  1.00 97.07      A    O  
ATOM   3372  CB  ASN A 430     -26.319  -9.210  -6.680  1.00 98.07      A    C  
ATOM   3373  CG  ASN A 430     -25.625 -10.448  -6.124  1.00 98.12      A    C  
ATOM   3374  ND2 ASN A 430     -26.366 -11.482  -5.797  1.00 94.14      A    N  
ATOM   3375  OD1 ASN A 430     -24.423 -10.486  -5.954  1.00 94.57      A    O  
ATOM   3376  N   GLY A 431     -25.644  -5.735  -6.793  1.00 97.85      A    N  
ATOM   3377  CA  GLY A 431     -25.967  -4.519  -7.537  1.00 97.42      A    C  
ATOM   3378  C   GLY A 431     -25.922  -4.696  -9.051  1.00 97.44      A    C  
ATOM   3379  O   GLY A 431     -26.169  -3.742  -9.794  1.00 95.88      A    O  
ATOM   3380  N   VAL A 432     -25.597  -5.896  -9.509  1.00 97.69      A    N  
ATOM   3381  CA  VAL A 432     -25.629  -6.315 -10.909  1.00 97.82      A    C  
ATOM   3382  C   VAL A 432     -26.440  -7.600 -11.020  1.00 98.00      A    C  
ATOM   3383  O   VAL A 432     -26.376  -8.465 -10.137  1.00 97.26      A    O  
ATOM   3384  CB  VAL A 432     -24.225  -6.502 -11.505  1.00 96.80      A    C  
ATOM   3385  CG1 VAL A 432     -23.489  -5.165 -11.571  1.00 92.01      A    C  
ATOM   3386  CG2 VAL A 432     -23.353  -7.501 -10.729  1.00 92.45      A    C  
ATOM   3387  N   THR A 433     -27.193  -7.734 -12.096  1.00 97.64      A    N  
ATOM   3388  CA  THR A 433     -27.971  -8.940 -12.385  1.00 97.57      A    C  
ATOM   3389  C   THR A 433     -27.098 -10.001 -13.059  1.00 97.79      A    C  
ATOM   3390  O   THR A 433     -25.977  -9.736 -13.500  1.00 97.00      A    O  
ATOM   3391  CB  THR A 433     -29.199  -8.618 -13.250  1.00 97.15      A    C  
ATOM   3392  CG2 THR A 433     -30.090  -7.532 -12.641  1.00 92.62      A    C  
ATOM   3393  OG1 THR A 433     -28.798  -8.215 -14.527  1.00 93.90      A    O  
ATOM   3394  N   ALA A 434     -27.617 -11.225 -13.166  1.00 97.76      A    N  
ATOM   3395  CA  ALA A 434     -26.971 -12.266 -13.956  1.00 97.59      A    C  
ATOM   3396  C   ALA A 434     -26.816 -11.843 -15.427  1.00 97.23      A    C  
ATOM   3397  O   ALA A 434     -25.750 -12.023 -16.010  1.00 95.89      A    O  
ATOM   3398  CB  ALA A 434     -27.784 -13.557 -13.811  1.00 96.95      A    C  
ATOM   3399  N   ALA A 435     -27.838 -11.199 -16.003  1.00 97.37      A    N  
ATOM   3400  CA  ALA A 435     -27.810 -10.705 -17.377  1.00 96.89      A    C  
ATOM   3401  C   ALA A 435     -26.715  -9.648 -17.602  1.00 96.64      A    C  
ATOM   3402  O   ALA A 435     -26.008  -9.699 -18.605  1.00 95.17      A    O  
ATOM   3403  CB  ALA A 435     -29.197 -10.163 -17.725  1.00 96.09      A    C  
ATOM   3404  N   ASP A 436     -26.475  -8.748 -16.631  1.00 96.79      A    N  
ATOM   3405  CA  ASP A 436     -25.402  -7.742 -16.698  1.00 96.00      A    C  
ATOM   3406  C   ASP A 436     -23.994  -8.355 -16.694  1.00 96.14      A    C  
ATOM   3407  O   ASP A 436     -23.000  -7.673 -17.012  1.00 94.49      A    O  
ATOM   3408  CB  ASP A 436     -25.494  -6.792 -15.499  1.00 95.32      A    C  
ATOM   3409  CG  ASP A 436     -26.815  -6.046 -15.401  1.00 93.31      A    C  
ATOM   3410  OD1 ASP A 436     -27.291  -5.537 -16.438  1.00 89.31      A    O  
ATOM   3411  OD2 ASP A 436     -27.356  -6.022 -14.269  1.00 89.31      A    O1-
ATOM   3412  N   ARG A 437     -23.887  -9.604 -16.290  1.00 96.65      A    N  
ATOM   3413  CA  ARG A 437     -22.633 -10.359 -16.210  1.00 96.73      A    C  
ATOM   3414  C   ARG A 437     -22.581 -11.540 -17.184  1.00 96.21      A    C  
ATOM   3415  O   ARG A 437     -21.763 -12.438 -17.011  1.00 93.90      A    O  
ATOM   3416  CB  ARG A 437     -22.348 -10.733 -14.751  1.00 95.98      A    C  
ATOM   3417  CG  ARG A 437     -22.025  -9.498 -13.883  1.00 94.36      A    C  
ATOM   3418  CD  ARG A 437     -20.676  -8.880 -14.268  1.00 93.64      A    C  
ATOM   3419  NE  ARG A 437     -20.376  -7.656 -13.498  1.00 94.20      A    N  
ATOM   3420  CZ  ARG A 437     -20.559  -6.414 -13.906  1.00 95.27      A    C  
ATOM   3421  NH1 ARG A 437     -21.100  -6.124 -15.061  1.00 88.89      A    N1+
ATOM   3422  NH2 ARG A 437     -20.186  -5.409 -13.154  1.00 89.61      A    N  
ATOM   3423  N   VAL A 438     -23.386 -11.499 -18.240  1.00 95.47      A    N  
ATOM   3424  CA  VAL A 438     -23.187 -12.300 -19.444  1.00 94.01      A    C  
ATOM   3425  C   VAL A 438     -22.406 -11.447 -20.437  1.00 93.68      A    C  
ATOM   3426  O   VAL A 438     -22.872 -10.410 -20.901  1.00 90.37      A    O  
ATOM   3427  CB  VAL A 438     -24.512 -12.804 -20.030  1.00 91.23      A    C  
ATOM   3428  CG1 VAL A 438     -24.279 -13.610 -21.306  1.00 84.26      A    C  
ATOM   3429  CG2 VAL A 438     -25.237 -13.710 -19.025  1.00 85.72      A    C  
ATOM   3430  N   LYS A 439     -21.185 -11.862 -20.751  1.00 92.60      A    N  
ATOM   3431  CA  LYS A 439     -20.321 -11.109 -21.658  1.00 91.89      A    C  
ATOM   3432  C   LYS A 439     -20.789 -11.282 -23.103  1.00 91.56      A    C  
ATOM   3433  O   LYS A 439     -20.825 -12.392 -23.618  1.00 88.75      A    O  
ATOM   3434  CB  LYS A 439     -18.866 -11.530 -21.432  1.00 89.02      A    C  
ATOM   3435  CG  LYS A 439     -17.900 -10.581 -22.160  1.00 86.14      A    C  
ATOM   3436  CD  LYS A 439     -16.463 -10.881 -21.753  1.00 83.56      A    C  
ATOM   3437  CE  LYS A 439     -15.525  -9.897 -22.448  1.00 80.73      A    C  
ATOM   3438  NZ  LYS A 439     -14.135 -10.118 -22.032  1.00 74.02      A    N1+
ATOM   3439  N   LYS A 440     -21.105 -10.181 -23.773  1.00 89.30      A    N  
ATOM   3440  CA  LYS A 440     -21.465 -10.194 -25.193  1.00 87.66      A    C  
ATOM   3441  C   LYS A 440     -20.281 -10.678 -26.041  1.00 88.11      A    C  
ATOM   3442  O   LYS A 440     -19.156 -10.249 -25.821  1.00 81.99      A    O  
ATOM   3443  CB  LYS A 440     -21.932  -8.808 -25.660  1.00 83.53      A    C  
ATOM   3444  CG  LYS A 440     -23.277  -8.400 -25.043  1.00 74.25      A    C  
ATOM   3445  CD  LYS A 440     -23.763  -7.070 -25.620  1.00 66.57      A    C  
ATOM   3446  CE  LYS A 440     -25.122  -6.695 -25.009  1.00 57.41      A    C  
ATOM   3447  NZ  LYS A 440     -25.662  -5.422 -25.555  1.00 49.60      A    N1+
ATOM   3448  N   GLY A 441     -20.579 -11.549 -27.009  1.00 88.39      A    N  
ATOM   3449  CA  GLY A 441     -19.558 -12.117 -27.903  1.00 89.05      A    C  
ATOM   3450  C   GLY A 441     -18.647 -13.160 -27.244  1.00 91.45      A    C  
ATOM   3451  O   GLY A 441     -17.606 -13.480 -27.806  1.00 86.78      A    O  
ATOM   3452  N   PHE A 442     -19.014 -13.648 -26.072  1.00 91.42      A    N  
ATOM   3453  CA  PHE A 442     -18.295 -14.708 -25.384  1.00 93.11      A    C  
ATOM   3454  C   PHE A 442     -19.075 -16.021 -25.505  1.00 93.00      A    C  
ATOM   3455  O   PHE A 442     -20.085 -16.217 -24.815  1.00 90.25      A    O  
ATOM   3456  CB  PHE A 442     -18.064 -14.288 -23.926  1.00 92.91      A    C  
ATOM   3457  CG  PHE A 442     -17.271 -15.299 -23.125  1.00 94.44      A    C  
ATOM   3458  CD1 PHE A 442     -17.893 -16.084 -22.137  1.00 91.88      A    C  
ATOM   3459  CD2 PHE A 442     -15.900 -15.461 -23.385  1.00 91.47      A    C  
ATOM   3460  CE1 PHE A 442     -17.149 -17.001 -21.406  1.00 91.01      A    C  
ATOM   3461  CE2 PHE A 442     -15.155 -16.396 -22.646  1.00 91.61      A    C  
ATOM   3462  CZ  PHE A 442     -15.774 -17.164 -21.657  1.00 94.51      A    C  
ATOM   3463  N   ASP A 443     -18.609 -16.908 -26.374  1.00 94.27      A    N  
ATOM   3464  CA  ASP A 443     -19.250 -18.193 -26.646  1.00 94.14      A    C  
ATOM   3465  C   ASP A 443     -18.534 -19.321 -25.890  1.00 94.44      A    C  
ATOM   3466  O   ASP A 443     -17.667 -20.027 -26.411  1.00 90.49      A    O  
ATOM   3467  CB  ASP A 443     -19.348 -18.435 -28.156  1.00 90.50      A    C  
ATOM   3468  CG  ASP A 443     -20.205 -19.665 -28.494  1.00 83.98      A    C  
ATOM   3469  OD1 ASP A 443     -20.954 -20.125 -27.598  1.00 77.19      A    O  
ATOM   3470  OD2 ASP A 443     -20.116 -20.131 -29.648  1.00 76.51      A    O1-
ATOM   3471  N   PHE A 444     -18.868 -19.447 -24.609  1.00 94.51      A    N  
ATOM   3472  CA  PHE A 444     -18.318 -20.467 -23.737  1.00 95.16      A    C  
ATOM   3473  C   PHE A 444     -19.437 -21.269 -23.065  1.00 95.12      A    C  
ATOM   3474  O   PHE A 444     -20.272 -20.723 -22.336  1.00 93.53      A    O  
ATOM   3475  CB  PHE A 444     -17.397 -19.817 -22.700  1.00 94.88      A    C  
ATOM   3476  CG  PHE A 444     -16.612 -20.801 -21.867  1.00 96.05      A    C  
ATOM   3477  CD1 PHE A 444     -17.163 -21.336 -20.694  1.00 94.86      A    C  
ATOM   3478  CD2 PHE A 444     -15.318 -21.188 -22.254  1.00 94.66      A    C  
ATOM   3479  CE1 PHE A 444     -16.427 -22.246 -19.911  1.00 93.92      A    C  
ATOM   3480  CE2 PHE A 444     -14.574 -22.089 -21.479  1.00 94.03      A    C  
ATOM   3481  CZ  PHE A 444     -15.127 -22.616 -20.305  1.00 94.83      A    C  
ATOM   3482  N   GLN A 445     -19.421 -22.577 -23.277  1.00 95.19      A    N  
ATOM   3483  CA  GLN A 445     -20.358 -23.476 -22.610  1.00 94.80      A    C  
ATOM   3484  C   GLN A 445     -19.878 -23.788 -21.198  1.00 95.88      A    C  
ATOM   3485  O   GLN A 445     -18.949 -24.576 -20.989  1.00 94.15      A    O  
ATOM   3486  CB  GLN A 445     -20.573 -24.749 -23.435  1.00 92.55      A    C  
ATOM   3487  CG  GLN A 445     -21.445 -24.480 -24.672  1.00 81.73      A    C  
ATOM   3488  CD  GLN A 445     -21.801 -25.762 -25.443  1.00 72.25      A    C  
ATOM   3489  NE2 GLN A 445     -22.696 -25.687 -26.391  1.00 61.18      A    N  
ATOM   3490  OE1 GLN A 445     -21.274 -26.837 -25.195  1.00 63.68      A    O  
ATOM   3491  N   TRP A 446     -20.548 -23.178 -20.228  1.00 96.25      A    N  
ATOM   3492  CA  TRP A 446     -20.405 -23.537 -18.824  1.00 96.83      A    C  
ATOM   3493  C   TRP A 446     -21.116 -24.869 -18.531  1.00 96.80      A    C  
ATOM   3494  O   TRP A 446     -22.141 -25.156 -19.158  1.00 95.92      A    O  
ATOM   3495  CB  TRP A 446     -20.961 -22.407 -17.954  1.00 96.92      A    C  
ATOM   3496  CG  TRP A 446     -20.227 -21.109 -18.101  1.00 97.18      A    C  
ATOM   3497  CD1 TRP A 446     -20.613 -20.070 -18.880  1.00 96.46      A    C  
ATOM   3498  CD2 TRP A 446     -18.950 -20.723 -17.506  1.00 97.21      A    C  
ATOM   3499  CE2 TRP A 446     -18.625 -19.424 -17.974  1.00 97.15      A    C  
ATOM   3500  CE3 TRP A 446     -18.046 -21.359 -16.621  1.00 97.39      A    C  
ATOM   3501  NE1 TRP A 446     -19.665 -19.060 -18.805  1.00 96.64      A    N  
ATOM   3502  CZ2 TRP A 446     -17.431 -18.768 -17.592  1.00 97.10      A    C  
ATOM   3503  CZ3 TRP A 446     -16.855 -20.700 -16.236  1.00 96.85      A    C  
ATOM   3504  CH2 TRP A 446     -16.555 -19.431 -16.719  1.00 96.76      A    C  
ATOM   3505  N   PRO A 447     -20.648 -25.655 -17.561  1.00 97.16      A    N  
ATOM   3506  CA  PRO A 447     -21.332 -26.885 -17.158  1.00 96.96      A    C  
ATOM   3507  C   PRO A 447     -22.778 -26.658 -16.710  1.00 96.89      A    C  
ATOM   3508  O   PRO A 447     -23.656 -27.476 -16.968  1.00 95.24      A    O  
ATOM   3509  CB  PRO A 447     -20.497 -27.461 -16.007  1.00 96.36      A    C  
ATOM   3510  CG  PRO A 447     -19.114 -26.866 -16.227  1.00 94.49      A    C  
ATOM   3511  CD  PRO A 447     -19.399 -25.506 -16.842  1.00 96.93      A    C  
ATOM   3512  N   GLN A 448     -23.014 -25.526 -16.044  1.00 96.77      A    N  
ATOM   3513  CA  GLN A 448     -24.339 -25.010 -15.714  1.00 96.89      A    C  
ATOM   3514  C   GLN A 448     -24.445 -23.602 -16.329  1.00 96.95      A    C  
ATOM   3515  O   GLN A 448     -23.732 -22.697 -15.884  1.00 95.83      A    O  
ATOM   3516  CB  GLN A 448     -24.526 -24.974 -14.185  1.00 96.10      A    C  
ATOM   3517  CG  GLN A 448     -24.570 -26.376 -13.554  1.00 90.88      A    C  
ATOM   3518  CD  GLN A 448     -25.765 -27.213 -13.998  1.00 92.17      A    C  
ATOM   3519  NE2 GLN A 448     -25.646 -28.523 -13.981  1.00 80.72      A    N  
ATOM   3520  OE1 GLN A 448     -26.815 -26.720 -14.363  1.00 82.54      A    O  
ATOM   3521  N   PRO A 449     -25.286 -23.392 -17.363  1.00 95.53      A    N  
ATOM   3522  CA  PRO A 449     -25.305 -22.143 -18.131  1.00 94.71      A    C  
ATOM   3523  C   PRO A 449     -25.558 -20.875 -17.316  1.00 94.98      A    C  
ATOM   3524  O   PRO A 449     -25.068 -19.804 -17.654  1.00 93.42      A    O  
ATOM   3525  CB  PRO A 449     -26.403 -22.342 -19.184  1.00 92.96      A    C  
ATOM   3526  CG  PRO A 449     -26.437 -23.856 -19.396  1.00 89.57      A    C  
ATOM   3527  CD  PRO A 449     -26.138 -24.398 -17.999  1.00 93.62      A    C  
ATOM   3528  N   ASP A 450     -26.325 -20.998 -16.223  1.00 95.70      A    N  
ATOM   3529  CA  ASP A 450     -26.668 -19.921 -15.297  1.00 95.41      A    C  
ATOM   3530  C   ASP A 450     -25.589 -19.656 -14.230  1.00 96.37      A    C  
ATOM   3531  O   ASP A 450     -25.687 -18.696 -13.452  1.00 94.37      A    O  
ATOM   3532  CB  ASP A 450     -28.026 -20.251 -14.652  1.00 92.99      A    C  
ATOM   3533  CG  ASP A 450     -27.992 -21.512 -13.773  1.00 87.57      A    C  
ATOM   3534  OD1 ASP A 450     -27.436 -22.543 -14.218  1.00 77.60      A    O  
ATOM   3535  OD2 ASP A 450     -28.511 -21.459 -12.633  1.00 80.00      A    O1-
ATOM   3536  N   LYS A 451     -24.543 -20.479 -14.178  1.00 97.33      A    N  
ATOM   3537  CA  LYS A 451     -23.480 -20.426 -13.182  1.00 97.58      A    C  
ATOM   3538  C   LYS A 451     -22.107 -20.389 -13.871  1.00 97.97      A    C  
ATOM   3539  O   LYS A 451     -21.542 -21.443 -14.164  1.00 97.22      A    O  
ATOM   3540  CB  LYS A 451     -23.600 -21.627 -12.226  1.00 96.80      A    C  
ATOM   3541  CG  LYS A 451     -24.889 -21.550 -11.405  1.00 94.26      A    C  
ATOM   3542  CD  LYS A 451     -25.085 -22.820 -10.574  1.00 90.40      A    C  
ATOM   3543  CE  LYS A 451     -26.507 -22.824 -10.043  1.00 85.72      A    C  
ATOM   3544  NZ  LYS A 451     -26.883 -24.155  -9.542  1.00 77.42      A    N1+
ATOM   3545  N   PRO A 452     -21.546 -19.199 -14.111  1.00 98.12      A    N  
ATOM   3546  CA  PRO A 452     -20.259 -19.055 -14.781  1.00 98.23      A    C  
ATOM   3547  C   PRO A 452     -19.084 -19.389 -13.850  1.00 98.25      A    C  
ATOM   3548  O   PRO A 452     -18.190 -18.574 -13.592  1.00 97.78      A    O  
ATOM   3549  CB  PRO A 452     -20.261 -17.619 -15.312  1.00 97.89      A    C  
ATOM   3550  CG  PRO A 452     -21.041 -16.869 -14.243  1.00 96.93      A    C  
ATOM   3551  CD  PRO A 452     -22.112 -17.887 -13.836  1.00 97.94      A    C  
ATOM   3552  N   MET A 453     -19.116 -20.589 -13.300  1.00 98.33      A    N  
ATOM   3553  CA  MET A 453     -18.093 -21.105 -12.415  1.00 98.48      A    C  
ATOM   3554  C   MET A 453     -18.067 -22.629 -12.468  1.00 98.50      A    C  
ATOM   3555  O   MET A 453     -19.103 -23.265 -12.663  1.00 98.06      A    O  
ATOM   3556  CB  MET A 453     -18.317 -20.606 -10.973  1.00 97.98      A    C  
ATOM   3557  CG  MET A 453     -19.621 -21.090 -10.339  1.00 96.75      A    C  
ATOM   3558  SD  MET A 453     -19.963 -20.373  -8.712  1.00 95.83      A    S  
ATOM   3559  CE  MET A 453     -21.383 -21.347  -8.220  1.00 89.83      A    C  
ATOM   3560  N   PHE A 454     -16.891 -23.209 -12.284  1.00 98.32      A    N  
ATOM   3561  CA  PHE A 454     -16.753 -24.634 -12.038  1.00 98.42      A    C  
ATOM   3562  C   PHE A 454     -15.425 -24.970 -11.360  1.00 98.69      A    C  
ATOM   3563  O   PHE A 454     -14.438 -24.243 -11.493  1.00 98.31      A    O  
ATOM   3564  CB  PHE A 454     -16.952 -25.453 -13.320  1.00 98.26      A    C  
ATOM   3565  CG  PHE A 454     -15.935 -25.219 -14.419  1.00 98.39      A    C  
ATOM   3566  CD1 PHE A 454     -16.197 -24.267 -15.422  1.00 97.37      A    C  
ATOM   3567  CD2 PHE A 454     -14.781 -26.009 -14.506  1.00 97.23      A    C  
ATOM   3568  CE1 PHE A 454     -15.311 -24.108 -16.494  1.00 96.74      A    C  
ATOM   3569  CE2 PHE A 454     -13.885 -25.853 -15.572  1.00 96.67      A    C  
ATOM   3570  CZ  PHE A 454     -14.152 -24.904 -16.578  1.00 97.16      A    C  
ATOM   3571  N   PHE A 455     -15.406 -26.093 -10.664  1.00 98.51      A    N  
ATOM   3572  CA  PHE A 455     -14.187 -26.731 -10.195  1.00 98.40      A    C  
ATOM   3573  C   PHE A 455     -13.831 -27.866 -11.160  1.00 98.48      A    C  
ATOM   3574  O   PHE A 455     -14.589 -28.830 -11.285  1.00 98.18      A    O  
ATOM   3575  CB  PHE A 455     -14.382 -27.220  -8.754  1.00 98.14      A    C  
ATOM   3576  CG  PHE A 455     -13.102 -27.669  -8.085  1.00 97.93      A    C  
ATOM   3577  CD1 PHE A 455     -12.450 -28.845  -8.489  1.00 97.28      A    C  
ATOM   3578  CD2 PHE A 455     -12.535 -26.894  -7.057  1.00 97.17      A    C  
ATOM   3579  CE1 PHE A 455     -11.237 -29.231  -7.897  1.00 96.62      A    C  
ATOM   3580  CE2 PHE A 455     -11.337 -27.274  -6.446  1.00 96.42      A    C  
ATOM   3581  CZ  PHE A 455     -10.676 -28.437  -6.873  1.00 96.45      A    C  
ATOM   3582  N   TYR A 456     -12.687 -27.738 -11.827  1.00 98.35      A    N  
ATOM   3583  CA  TYR A 456     -12.185 -28.765 -12.733  1.00 98.39      A    C  
ATOM   3584  C   TYR A 456     -11.252 -29.714 -11.985  1.00 98.24      A    C  
ATOM   3585  O   TYR A 456     -10.130 -29.358 -11.621  1.00 97.64      A    O  
ATOM   3586  CB  TYR A 456     -11.506 -28.109 -13.942  1.00 98.26      A    C  
ATOM   3587  CG  TYR A 456     -11.120 -29.107 -15.011  1.00 98.25      A    C  
ATOM   3588  CD1 TYR A 456      -9.784 -29.227 -15.436  1.00 97.32      A    C  
ATOM   3589  CD2 TYR A 456     -12.105 -29.920 -15.608  1.00 97.40      A    C  
ATOM   3590  CE1 TYR A 456      -9.434 -30.145 -16.445  1.00 96.81      A    C  
ATOM   3591  CE2 TYR A 456     -11.764 -30.844 -16.610  1.00 96.82      A    C  
ATOM   3592  CZ  TYR A 456     -10.429 -30.945 -17.022  1.00 97.13      A    C  
ATOM   3593  OH  TYR A 456     -10.102 -31.855 -18.005  1.00 96.01      A    O  
ATOM   3594  N   VAL A 457     -11.719 -30.925 -11.760  1.00 97.99      A    N  
ATOM   3595  CA  VAL A 457     -10.979 -31.958 -11.044  1.00 97.71      A    C  
ATOM   3596  C   VAL A 457      -9.746 -32.353 -11.849  1.00 97.57      A    C  
ATOM   3597  O   VAL A 457      -9.846 -32.824 -12.979  1.00 96.61      A    O  
ATOM   3598  CB  VAL A 457     -11.861 -33.179 -10.766  1.00 97.14      A    C  
ATOM   3599  CG1 VAL A 457     -11.073 -34.308 -10.094  1.00 95.52      A    C  
ATOM   3600  CG2 VAL A 457     -13.041 -32.812  -9.855  1.00 95.76      A    C  
ATOM   3601  N   THR A 458      -8.575 -32.204 -11.240  1.00 96.93      A    N  
ATOM   3602  CA  THR A 458      -7.302 -32.605 -11.835  1.00 96.46      A    C  
ATOM   3603  C   THR A 458      -6.524 -33.445 -10.824  1.00 95.40      A    C  
ATOM   3604  O   THR A 458      -6.328 -33.031  -9.691  1.00 92.76      A    O  
ATOM   3605  CB  THR A 458      -6.502 -31.383 -12.303  1.00 95.50      A    C  
ATOM   3606  CG2 THR A 458      -5.211 -31.782 -13.010  1.00 85.30      A    C  
ATOM   3607  OG1 THR A 458      -7.269 -30.664 -13.247  1.00 85.97      A    O  
ATOM   3608  N   GLN A 459      -6.079 -34.621 -11.238  1.00 94.54      A    N  
ATOM   3609  CA  GLN A 459      -5.375 -35.585 -10.383  1.00 93.15      A    C  
ATOM   3610  C   GLN A 459      -3.876 -35.676 -10.694  1.00 92.94      A    C  
ATOM   3611  O   GLN A 459      -3.258 -36.721 -10.517  1.00 85.71      A    O  
ATOM   3612  CB  GLN A 459      -6.060 -36.960 -10.441  1.00 89.86      A    C  
ATOM   3613  CG  GLN A 459      -7.537 -36.936  -9.995  1.00 84.90      A    C  
ATOM   3614  CD  GLN A 459      -8.121 -38.350  -9.876  1.00 78.53      A    C  
ATOM   3615  NE2 GLN A 459      -9.423 -38.492  -9.850  1.00 67.09      A    N  
ATOM   3616  OE1 GLN A 459      -7.424 -39.342  -9.792  1.00 70.59      A    O  
ATOM   3617  N   GLY A 460      -3.287 -34.594 -11.217  1.00 92.90      A    N  
ATOM   3618  CA  GLY A 460      -1.850 -34.528 -11.459  1.00 93.00      A    C  
ATOM   3619  C   GLY A 460      -1.052 -34.600 -10.162  1.00 93.63      A    C  
ATOM   3620  O   GLY A 460      -1.517 -34.149  -9.119  1.00 90.66      A    O  
ATOM   3621  N   GLN A 461       0.162 -35.150 -10.237  1.00 93.37      A    N  
ATOM   3622  CA  GLN A 461       1.078 -35.155  -9.106  1.00 93.32      A    C  
ATOM   3623  C   GLN A 461       1.697 -33.769  -8.909  1.00 94.19      A    C  
ATOM   3624  O   GLN A 461       2.032 -33.089  -9.878  1.00 92.14      A    O  
ATOM   3625  CB  GLN A 461       2.163 -36.225  -9.307  1.00 90.72      A    C  
ATOM   3626  CG  GLN A 461       1.599 -37.655  -9.223  1.00 80.33      A    C  
ATOM   3627  CD  GLN A 461       1.128 -38.027  -7.814  1.00 71.39      A    C  
ATOM   3628  NE2 GLN A 461       0.239 -38.986  -7.682  1.00 59.34      A    N  
ATOM   3629  OE1 GLN A 461       1.540 -37.473  -6.813  1.00 62.83      A    O  
ATOM   3630  N   GLU A 462       1.859 -33.365  -7.654  1.00 93.10      A    N  
ATOM   3631  CA  GLU A 462       2.688 -32.214  -7.327  1.00 93.20      A    C  
ATOM   3632  C   GLU A 462       4.171 -32.606  -7.355  1.00 93.84      A    C  
ATOM   3633  O   GLU A 462       4.555 -33.703  -6.947  1.00 92.09      A    O  
ATOM   3634  CB  GLU A 462       2.269 -31.558  -5.994  1.00 89.79      A    C  
ATOM   3635  CG  GLU A 462       2.629 -32.342  -4.717  1.00 86.62      A    C  
ATOM   3636  CD  GLU A 462       2.066 -31.699  -3.428  1.00 88.55      A    C  
ATOM   3637  OE1 GLU A 462       2.767 -31.626  -2.396  1.00 83.31      A    O  
ATOM   3638  OE2 GLU A 462       0.895 -31.262  -3.417  1.00 84.79      A    O1-
ATOM   3639  N   GLU A 463       5.011 -31.696  -7.845  1.00 93.61      A    N  
ATOM   3640  CA  GLU A 463       6.463 -31.814  -7.857  1.00 93.63      A    C  
ATOM   3641  C   GLU A 463       7.061 -30.636  -7.100  1.00 94.09      A    C  
ATOM   3642  O   GLU A 463       6.508 -29.537  -7.092  1.00 91.68      A    O  
ATOM   3643  CB  GLU A 463       6.991 -31.852  -9.313  1.00 90.31      A    C  
ATOM   3644  CG  GLU A 463       6.547 -33.075 -10.124  1.00 81.23      A    C  
ATOM   3645  CD  GLU A 463       6.947 -32.986 -11.612  1.00 84.59      A    C  
ATOM   3646  OE1 GLU A 463       6.220 -33.538 -12.476  1.00 78.34      A    O  
ATOM   3647  OE2 GLU A 463       7.962 -32.338 -11.969  1.00 81.08      A    O1-
ATOM   3648  N   ILE A 464       8.217 -30.857  -6.478  1.00 92.25      A    N  
ATOM   3649  CA  ILE A 464       9.019 -29.758  -5.941  1.00 91.96      A    C  
ATOM   3650  C   ILE A 464       9.700 -29.066  -7.136  1.00 91.85      A    C  
ATOM   3651  O   ILE A 464      10.298 -29.731  -7.982  1.00 89.17      A    O  
ATOM   3652  CB  ILE A 464      10.001 -30.247  -4.865  1.00 89.76      A    C  
ATOM   3653  CG1 ILE A 464       9.214 -30.893  -3.695  1.00 85.02      A    C  
ATOM   3654  CG2 ILE A 464      10.859 -29.082  -4.350  1.00 83.90      A    C  
ATOM   3655  CD1 ILE A 464      10.101 -31.538  -2.610  1.00 74.75      A    C  
ATOM   3656  N   ALA A 465       9.582 -27.742  -7.204  1.00 89.19      A    N  
ATOM   3657  CA  ALA A 465      10.243 -26.962  -8.243  1.00 87.86      A    C  
ATOM   3658  C   ALA A 465      11.771 -27.054  -8.099  1.00 87.35      A    C  
ATOM   3659  O   ALA A 465      12.288 -27.344  -7.021  1.00 83.91      A    O  
ATOM   3660  CB  ALA A 465       9.731 -25.518  -8.179  1.00 85.66      A    C  
ATOM   3661  N   SER A 466      12.493 -26.761  -9.178  1.00 86.01      A    N  
ATOM   3662  CA  SER A 466      13.959 -26.841  -9.209  1.00 84.32      A    C  
ATOM   3663  C   SER A 466      14.655 -25.965  -8.158  1.00 84.49      A    C  
ATOM   3664  O   SER A 466      15.772 -26.273  -7.752  1.00 79.56      A    O  
ATOM   3665  CB  SER A 466      14.465 -26.427 -10.587  1.00 80.80      A    C  
ATOM   3666  OG  SER A 466      13.906 -25.184 -10.979  1.00 71.31      A    O  
ATOM   3667  N   SER A 467      13.993 -24.929  -7.712  1.00 80.86      A    N  
ATOM   3668  CA  SER A 467      14.444 -24.054  -6.630  1.00 78.72      A    C  
ATOM   3669  C   SER A 467      14.445 -24.728  -5.246  1.00 79.98      A    C  
ATOM   3670  O   SER A 467      15.126 -24.290  -4.332  1.00 74.94      A    O  
ATOM   3671  CB  SER A 467      13.530 -22.835  -6.638  1.00 74.98      A    C  
ATOM   3672  OG  SER A 467      12.248 -23.157  -6.150  1.00 68.34      A    O  
ATOM   3673  N   GLY A 468      13.685 -25.818  -5.082  1.00 84.83      A    N  
ATOM   3674  CA  GLY A 468      13.592 -26.580  -3.844  1.00 84.19      A    C  
ATOM   3675  C   GLY A 468      12.628 -26.013  -2.794  1.00 84.90      A    C  
ATOM   3676  O   GLY A 468      12.307 -26.714  -1.832  1.00 80.60      A    O  
ATOM   3677  N   THR A 469      12.120 -24.798  -2.983  1.00 84.60      A    N  
ATOM   3678  CA  THR A 469      11.258 -24.108  -2.002  1.00 83.44      A    C  
ATOM   3679  C   THR A 469       9.796 -23.997  -2.422  1.00 84.27      A    C  
ATOM   3680  O   THR A 469       8.935 -23.677  -1.600  1.00 79.18      A    O  
ATOM   3681  CB  THR A 469      11.794 -22.702  -1.718  1.00 78.94      A    C  
ATOM   3682  CG2 THR A 469      13.252 -22.702  -1.240  1.00 70.12      A    C  
ATOM   3683  OG1 THR A 469      11.658 -21.933  -2.870  1.00 72.04      A    O  
ATOM   3684  N   SER A 470       9.491 -24.264  -3.694  1.00 86.02      A    N  
ATOM   3685  CA  SER A 470       8.163 -24.104  -4.271  1.00 87.99      A    C  
ATOM   3686  C   SER A 470       7.626 -25.416  -4.859  1.00 89.21      A    C  
ATOM   3687  O   SER A 470       8.347 -26.399  -4.980  1.00 88.26      A    O  
ATOM   3688  CB  SER A 470       8.201 -22.983  -5.317  1.00 86.48      A    C  
ATOM   3689  OG  SER A 470       6.892 -22.514  -5.588  1.00 83.59      A    O  
ATOM   3690  N   TYR A 471       6.355 -25.412  -5.229  1.00 91.12      A    N  
ATOM   3691  CA  TYR A 471       5.692 -26.543  -5.859  1.00 92.20      A    C  
ATOM   3692  C   TYR A 471       5.228 -26.197  -7.272  1.00 93.32      A    C  
ATOM   3693  O   TYR A 471       4.872 -25.058  -7.572  1.00 92.65      A    O  
ATOM   3694  CB  TYR A 471       4.514 -27.018  -4.997  1.00 91.39      A    C  
ATOM   3695  CG  TYR A 471       4.923 -27.541  -3.637  1.00 90.77      A    C  
ATOM   3696  CD1 TYR A 471       5.311 -28.886  -3.480  1.00 87.72      A    C  
ATOM   3697  CD2 TYR A 471       4.935 -26.681  -2.523  1.00 87.67      A    C  
ATOM   3698  CE1 TYR A 471       5.708 -29.371  -2.225  1.00 85.99      A    C  
ATOM   3699  CE2 TYR A 471       5.329 -27.157  -1.262  1.00 85.87      A    C  
ATOM   3700  CZ  TYR A 471       5.717 -28.504  -1.112  1.00 86.88      A    C  
ATOM   3701  OH  TYR A 471       6.107 -28.977   0.116  1.00 84.74      A    O  
ATOM   3702  N   LEU A 472       5.176 -27.217  -8.142  1.00 93.58      A    N  
ATOM   3703  CA  LEU A 472       4.506 -27.159  -9.432  1.00 94.63      A    C  
ATOM   3704  C   LEU A 472       3.692 -28.438  -9.664  1.00 95.34      A    C  
ATOM   3705  O   LEU A 472       3.932 -29.464  -9.046  1.00 94.27      A    O  
ATOM   3706  CB  LEU A 472       5.533 -26.842 -10.544  1.00 92.81      A    C  
ATOM   3707  CG  LEU A 472       6.548 -27.965 -10.860  1.00 92.14      A    C  
ATOM   3708  CD1 LEU A 472       6.021 -28.954 -11.896  1.00 86.77      A    C  
ATOM   3709  CD2 LEU A 472       7.832 -27.360 -11.431  1.00 86.77      A    C  
ATOM   3710  N   ASN A 473       2.728 -28.361 -10.576  1.00 96.32      A    N  
ATOM   3711  CA  ASN A 473       1.934 -29.507 -11.010  1.00 97.08      A    C  
ATOM   3712  C   ASN A 473       1.758 -29.421 -12.528  1.00 97.44      A    C  
ATOM   3713  O   ASN A 473       0.991 -28.598 -13.033  1.00 97.03      A    O  
ATOM   3714  CB  ASN A 473       0.614 -29.502 -10.228  1.00 96.91      A    C  
ATOM   3715  CG  ASN A 473      -0.265 -30.706 -10.513  1.00 96.84      A    C  
ATOM   3716  ND2 ASN A 473      -1.000 -31.139  -9.510  1.00 93.86      A    N  
ATOM   3717  OD1 ASN A 473      -0.319 -31.257 -11.600  1.00 94.55      A    O  
ATOM   3718  N   ARG A 474       2.479 -30.264 -13.254  1.00 96.92      A    N  
ATOM   3719  CA  ARG A 474       2.528 -30.218 -14.721  1.00 97.26      A    C  
ATOM   3720  C   ARG A 474       1.189 -30.541 -15.370  1.00 97.69      A    C  
ATOM   3721  O   ARG A 474       0.786 -29.877 -16.323  1.00 97.21      A    O  
ATOM   3722  CB  ARG A 474       3.585 -31.202 -15.255  1.00 96.82      A    C  
ATOM   3723  CG  ARG A 474       5.001 -30.887 -14.793  1.00 95.13      A    C  
ATOM   3724  CD  ARG A 474       5.982 -31.905 -15.390  1.00 92.94      A    C  
ATOM   3725  NE  ARG A 474       7.304 -31.775 -14.801  1.00 87.84      A    N  
ATOM   3726  CZ  ARG A 474       8.434 -31.399 -15.384  1.00 83.68      A    C  
ATOM   3727  NH1 ARG A 474       8.509 -31.112 -16.665  1.00 75.20      A    N1+
ATOM   3728  NH2 ARG A 474       9.509 -31.310 -14.660  1.00 78.02      A    N  
ATOM   3729  N   THR A 475       0.488 -31.544 -14.856  1.00 97.57      A    N  
ATOM   3730  CA  THR A 475      -0.833 -31.938 -15.369  1.00 97.56      A    C  
ATOM   3731  C   THR A 475      -1.847 -30.818 -15.167  1.00 97.86      A    C  
ATOM   3732  O   THR A 475      -2.639 -30.519 -16.062  1.00 97.36      A    O  
ATOM   3733  CB  THR A 475      -1.324 -33.212 -14.673  1.00 96.79      A    C  
ATOM   3734  CG2 THR A 475      -2.592 -33.772 -15.323  1.00 90.64      A    C  
ATOM   3735  OG1 THR A 475      -0.342 -34.224 -14.742  1.00 91.16      A    O  
ATOM   3736  N   GLU A 476      -1.801 -30.165 -14.009  1.00 97.77      A    N  
ATOM   3737  CA  GLU A 476      -2.660 -29.024 -13.722  1.00 97.80      A    C  
ATOM   3738  C   GLU A 476      -2.325 -27.830 -14.625  1.00 98.12      A    C  
ATOM   3739  O   GLU A 476      -3.236 -27.256 -15.214  1.00 97.79      A    O  
ATOM   3740  CB  GLU A 476      -2.539 -28.683 -12.231  1.00 96.79      A    C  
ATOM   3741  CG  GLU A 476      -3.718 -27.830 -11.771  1.00 88.74      A    C  
ATOM   3742  CD  GLU A 476      -3.630 -27.550 -10.270  1.00 92.40      A    C  
ATOM   3743  OE1 GLU A 476      -3.449 -26.374  -9.916  1.00 87.24      A    O  
ATOM   3744  OE2 GLU A 476      -3.703 -28.502  -9.463  1.00 89.51      A    O1-
ATOM   3745  N   ALA A 477      -1.038 -27.540 -14.844  1.00 97.86      A    N  
ATOM   3746  CA  ALA A 477      -0.605 -26.489 -15.765  1.00 97.81      A    C  
ATOM   3747  C   ALA A 477      -1.086 -26.733 -17.201  1.00 97.91      A    C  
ATOM   3748  O   ALA A 477      -1.596 -25.819 -17.843  1.00 97.78      A    O  
ATOM   3749  CB  ALA A 477       0.917 -26.376 -15.695  1.00 97.57      A    C  
ATOM   3750  N   ALA A 478      -1.026 -27.985 -17.685  1.00 97.64      A    N  
ATOM   3751  CA  ALA A 478      -1.545 -28.337 -19.004  1.00 97.55      A    C  
ATOM   3752  C   ALA A 478      -3.066 -28.146 -19.109  1.00 97.78      A    C  
ATOM   3753  O   ALA A 478      -3.579 -27.727 -20.152  1.00 97.36      A    O  
ATOM   3754  CB  ALA A 478      -1.151 -29.793 -19.298  1.00 97.00      A    C  
ATOM   3755  N   ASN A 479      -3.808 -28.413 -18.037  1.00 97.74      A    N  
ATOM   3756  CA  ASN A 479      -5.244 -28.148 -17.989  1.00 97.96      A    C  
ATOM   3757  C   ASN A 479      -5.552 -26.652 -17.916  1.00 98.15      A    C  
ATOM   3758  O   ASN A 479      -6.474 -26.189 -18.591  1.00 97.85      A    O  
ATOM   3759  CB  ASN A 479      -5.858 -28.917 -16.817  1.00 97.78      A    C  
ATOM   3760  CG  ASN A 479      -5.990 -30.406 -17.094  1.00 97.19      A    C  
ATOM   3761  ND2 ASN A 479      -6.176 -31.197 -16.062  1.00 92.08      A    N  
ATOM   3762  OD1 ASN A 479      -5.984 -30.875 -18.221  1.00 92.36      A    O  
ATOM   3763  N   VAL A 480      -4.769 -25.873 -17.174  1.00 98.12      A    N  
ATOM   3764  CA  VAL A 480      -4.876 -24.413 -17.096  1.00 98.21      A    C  
ATOM   3765  C   VAL A 480      -4.608 -23.764 -18.456  1.00 98.23      A    C  
ATOM   3766  O   VAL A 480      -5.370 -22.891 -18.861  1.00 98.01      A    O  
ATOM   3767  CB  VAL A 480      -3.937 -23.853 -16.013  1.00 98.20      A    C  
ATOM   3768  CG1 VAL A 480      -3.835 -22.328 -16.047  1.00 97.46      A    C  
ATOM   3769  CG2 VAL A 480      -4.442 -24.237 -14.617  1.00 97.46      A    C  
ATOM   3770  N   GLU A 481      -3.603 -24.229 -19.203  1.00 97.87      A    N  
ATOM   3771  CA  GLU A 481      -3.345 -23.783 -20.580  1.00 97.51      A    C  
ATOM   3772  C   GLU A 481      -4.555 -24.066 -21.468  1.00 97.53      A    C  
ATOM   3773  O   GLU A 481      -5.083 -23.148 -22.096  1.00 97.22      A    O  
ATOM   3774  CB  GLU A 481      -2.064 -24.434 -21.121  1.00 97.19      A    C  
ATOM   3775  CG  GLU A 481      -1.699 -24.017 -22.565  1.00 94.91      A    C  
ATOM   3776  CD  GLU A 481      -2.498 -24.753 -23.668  1.00 93.70      A    C  
ATOM   3777  OE1 GLU A 481      -2.806 -24.124 -24.710  1.00 87.24      A    O  
ATOM   3778  OE2 GLU A 481      -2.831 -25.941 -23.472  1.00 89.20      A    O1-
ATOM   3779  N   LYS A 482      -5.082 -25.292 -21.472  1.00 97.69      A    N  
ATOM   3780  CA  LYS A 482      -6.258 -25.659 -22.275  1.00 97.53      A    C  
ATOM   3781  C   LYS A 482      -7.489 -24.819 -21.932  1.00 97.68      A    C  
ATOM   3782  O   LYS A 482      -8.229 -24.423 -22.835  1.00 97.20      A    O  
ATOM   3783  CB  LYS A 482      -6.584 -27.141 -22.081  1.00 97.02      A    C  
ATOM   3784  CG  LYS A 482      -5.568 -28.051 -22.786  1.00 92.93      A    C  
ATOM   3785  CD  LYS A 482      -5.815 -29.510 -22.364  1.00 88.60      A    C  
ATOM   3786  CE  LYS A 482      -4.717 -30.398 -22.942  1.00 80.32      A    C  
ATOM   3787  NZ  LYS A 482      -4.799 -31.770 -22.407  1.00 71.13      A    N1+
ATOM   3788  N   ILE A 483      -7.717 -24.547 -20.656  1.00 97.96      A    N  
ATOM   3789  CA  ILE A 483      -8.805 -23.675 -20.204  1.00 98.15      A    C  
ATOM   3790  C   ILE A 483      -8.578 -22.248 -20.702  1.00 98.16      A    C  
ATOM   3791  O   ILE A 483      -9.494 -21.656 -21.269  1.00 97.97      A    O  
ATOM   3792  CB  ILE A 483      -8.957 -23.738 -18.674  1.00 98.27      A    C  
ATOM   3793  CG1 ILE A 483      -9.515 -25.120 -18.245  1.00 97.72      A    C  
ATOM   3794  CG2 ILE A 483      -9.897 -22.628 -18.162  1.00 97.79      A    C  
ATOM   3795  CD1 ILE A 483      -9.325 -25.422 -16.755  1.00 95.88      A    C  
ATOM   3796  N   THR A 484      -7.363 -21.731 -20.549  1.00 98.06      A    N  
ATOM   3797  CA  THR A 484      -6.990 -20.385 -21.028  1.00 97.97      A    C  
ATOM   3798  C   THR A 484      -7.195 -20.261 -22.531  1.00 97.89      A    C  
ATOM   3799  O   THR A 484      -7.889 -19.354 -22.992  1.00 97.51      A    O  
ATOM   3800  CB  THR A 484      -5.529 -20.067 -20.668  1.00 97.81      A    C  
ATOM   3801  CG2 THR A 484      -5.139 -18.640 -21.040  1.00 95.79      A    C  
ATOM   3802  OG1 THR A 484      -5.349 -20.194 -19.283  1.00 95.56      A    O  
ATOM   3803  N   THR A 485      -6.709 -21.220 -23.303  1.00 97.67      A    N  
ATOM   3804  CA  THR A 485      -6.914 -21.306 -24.750  1.00 97.49      A    C  
ATOM   3805  C   THR A 485      -8.394 -21.350 -25.124  1.00 97.36      A    C  
ATOM   3806  O   THR A 485      -8.820 -20.688 -26.071  1.00 96.78      A    O  
ATOM   3807  CB  THR A 485      -6.181 -22.539 -25.293  1.00 96.88      A    C  
ATOM   3808  CG2 THR A 485      -6.433 -22.790 -26.773  1.00 94.27      A    C  
ATOM   3809  OG1 THR A 485      -4.803 -22.312 -25.169  1.00 94.32      A    O  
ATOM   3810  N   LYS A 486      -9.209 -22.079 -24.360  1.00 97.58      A    N  
ATOM   3811  CA  LYS A 486     -10.646 -22.156 -24.604  1.00 97.35      A    C  
ATOM   3812  C   LYS A 486     -11.354 -20.832 -24.301  1.00 97.50      A    C  
ATOM   3813  O   LYS A 486     -12.207 -20.428 -25.086  1.00 96.92      A    O  
ATOM   3814  CB  LYS A 486     -11.234 -23.341 -23.813  1.00 96.77      A    C  
ATOM   3815  CG  LYS A 486     -12.627 -23.710 -24.347  1.00 90.04      A    C  
ATOM   3816  CD  LYS A 486     -13.166 -24.986 -23.698  1.00 84.65      A    C  
ATOM   3817  CE  LYS A 486     -14.531 -25.305 -24.311  1.00 78.20      A    C  
ATOM   3818  NZ  LYS A 486     -15.177 -26.477 -23.694  1.00 69.62      A    N1+
ATOM   3819  N   LEU A 487     -10.971 -20.127 -23.234  1.00 97.43      A    N  
ATOM   3820  CA  LEU A 487     -11.476 -18.784 -22.926  1.00 97.50      A    C  
ATOM   3821  C   LEU A 487     -11.099 -17.771 -24.020  1.00 97.43      A    C  
ATOM   3822  O   LEU A 487     -11.955 -17.013 -24.464  1.00 96.98      A    O  
ATOM   3823  CB  LEU A 487     -10.941 -18.313 -21.564  1.00 97.74      A    C  
ATOM   3824  CG  LEU A 487     -11.488 -19.060 -20.324  1.00 97.35      A    C  
ATOM   3825  CD1 LEU A 487     -10.751 -18.572 -19.084  1.00 96.61      A    C  
ATOM   3826  CD2 LEU A 487     -12.974 -18.807 -20.109  1.00 96.27      A    C  
ATOM   3827  N   LEU A 488      -9.852 -17.804 -24.501  1.00 97.36      A    N  
ATOM   3828  CA  LEU A 488      -9.381 -16.945 -25.593  1.00 97.15      A    C  
ATOM   3829  C   LEU A 488     -10.153 -17.215 -26.893  1.00 96.83      A    C  
ATOM   3830  O   LEU A 488     -10.657 -16.281 -27.513  1.00 96.15      A    O  
ATOM   3831  CB  LEU A 488      -7.873 -17.163 -25.799  1.00 97.05      A    C  
ATOM   3832  CG  LEU A 488      -6.978 -16.606 -24.682  1.00 96.65      A    C  
ATOM   3833  CD1 LEU A 488      -5.535 -17.076 -24.889  1.00 95.69      A    C  
ATOM   3834  CD2 LEU A 488      -6.987 -15.079 -24.657  1.00 95.50      A    C  
ATOM   3835  N   LYS A 489     -10.333 -18.478 -27.271  1.00 96.80      A    N  
ATOM   3836  CA  LYS A 489     -11.124 -18.877 -28.442  1.00 96.68      A    C  
ATOM   3837  C   LYS A 489     -12.592 -18.486 -28.330  1.00 96.40      A    C  
ATOM   3838  O   LYS A 489     -13.202 -18.139 -29.330  1.00 95.08      A    O  
ATOM   3839  CB  LYS A 489     -10.996 -20.386 -28.691  1.00 96.35      A    C  
ATOM   3840  CG  LYS A 489      -9.634 -20.740 -29.303  1.00 94.54      A    C  
ATOM   3841  CD  LYS A 489      -9.509 -22.263 -29.513  1.00 91.55      A    C  
ATOM   3842  CE  LYS A 489      -8.154 -22.555 -30.153  1.00 85.22      A    C  
ATOM   3843  NZ  LYS A 489      -7.900 -24.011 -30.345  1.00 77.97      A    N1+
ATOM   3844  N   ALA A 490     -13.144 -18.491 -27.123  1.00 96.50      A    N  
ATOM   3845  CA  ALA A 490     -14.513 -18.070 -26.856  1.00 96.24      A    C  
ATOM   3846  C   ALA A 490     -14.719 -16.541 -26.908  1.00 95.93      A    C  
ATOM   3847  O   ALA A 490     -15.849 -16.079 -26.829  1.00 93.02      A    O  
ATOM   3848  CB  ALA A 490     -14.928 -18.667 -25.503  1.00 95.71      A    C  
ATOM   3849  N   GLY A 491     -13.651 -15.757 -27.037  1.00 95.75      A    N  
ATOM   3850  CA  GLY A 491     -13.715 -14.295 -27.159  1.00 95.53      A    C  
ATOM   3851  C   GLY A 491     -13.299 -13.518 -25.906  1.00 96.05      A    C  
ATOM   3852  O   GLY A 491     -13.525 -12.304 -25.843  1.00 93.54      A    O  
ATOM   3853  N   ALA A 492     -12.699 -14.161 -24.906  1.00 96.25      A    N  
ATOM   3854  CA  ALA A 492     -12.095 -13.460 -23.789  1.00 96.43      A    C  
ATOM   3855  C   ALA A 492     -10.839 -12.707 -24.247  1.00 96.65      A    C  
ATOM   3856  O   ALA A 492     -10.006 -13.244 -24.974  1.00 95.93      A    O  
ATOM   3857  CB  ALA A 492     -11.780 -14.438 -22.648  1.00 96.12      A    C  
ATOM   3858  N   LYS A 493     -10.693 -11.454 -23.788  1.00 97.05      A    N  
ATOM   3859  CA  LYS A 493      -9.464 -10.698 -24.020  1.00 96.94      A    C  
ATOM   3860  C   LYS A 493      -8.350 -11.235 -23.119  1.00 97.19      A    C  
ATOM   3861  O   LYS A 493      -8.624 -11.460 -21.944  1.00 96.74      A    O  
ATOM   3862  CB  LYS A 493      -9.688  -9.211 -23.753  1.00 96.10      A    C  
ATOM   3863  CG  LYS A 493     -10.656  -8.558 -24.755  1.00 90.35      A    C  
ATOM   3864  CD  LYS A 493     -10.672  -7.049 -24.505  1.00 81.12      A    C  
ATOM   3865  CE  LYS A 493     -11.516  -6.313 -25.532  1.00 71.96      A    C  
ATOM   3866  NZ  LYS A 493     -11.321  -4.851 -25.392  1.00 61.94      A    N1+
ATOM   3867  N   PRO A 494      -7.118 -11.409 -23.633  1.00 97.27      A    N  
ATOM   3868  CA  PRO A 494      -6.023 -11.960 -22.836  1.00 97.08      A    C  
ATOM   3869  C   PRO A 494      -5.700 -11.129 -21.589  1.00 96.96      A    C  
ATOM   3870  O   PRO A 494      -5.583 -11.689 -20.498  1.00 96.39      A    O  
ATOM   3871  CB  PRO A 494      -4.827 -12.082 -23.796  1.00 96.04      A    C  
ATOM   3872  CG  PRO A 494      -5.198 -11.264 -25.018  1.00 92.99      A    C  
ATOM   3873  CD  PRO A 494      -6.712 -11.173 -25.000  1.00 95.91      A    C  
ATOM   3874  N   ASP A 495      -5.700  -9.798 -21.688  1.00 96.43      A    N  
ATOM   3875  CA  ASP A 495      -5.480  -8.873 -20.563  1.00 96.03      A    C  
ATOM   3876  C   ASP A 495      -6.604  -8.913 -19.505  1.00 96.25      A    C  
ATOM   3877  O   ASP A 495      -6.468  -8.353 -18.413  1.00 95.35      A    O  
ATOM   3878  CB  ASP A 495      -5.324  -7.446 -21.118  1.00 95.22      A    C  
ATOM   3879  CG  ASP A 495      -6.649  -6.863 -21.626  1.00 93.64      A    C  
ATOM   3880  OD1 ASP A 495      -7.344  -7.546 -22.407  1.00 89.42      A    O  
ATOM   3881  OD2 ASP A 495      -7.048  -5.766 -21.182  1.00 89.12      A    O1-
ATOM   3882  N   GLN A 496      -7.717  -9.576 -19.799  1.00 97.20      A    N  
ATOM   3883  CA  GLN A 496      -8.859  -9.784 -18.908  1.00 97.54      A    C  
ATOM   3884  C   GLN A 496      -8.953 -11.213 -18.361  1.00 97.81      A    C  
ATOM   3885  O   GLN A 496      -9.953 -11.570 -17.728  1.00 97.61      A    O  
ATOM   3886  CB  GLN A 496     -10.159  -9.357 -19.615  1.00 97.12      A    C  
ATOM   3887  CG  GLN A 496     -10.201  -7.854 -19.932  1.00 95.66      A    C  
ATOM   3888  CD  GLN A 496     -10.059  -7.000 -18.675  1.00 95.61      A    C  
ATOM   3889  NE2 GLN A 496      -9.179  -6.039 -18.694  1.00 88.07      A    N  
ATOM   3890  OE1 GLN A 496     -10.730  -7.201 -17.667  1.00 89.04      A    O  
ATOM   3891  N   ILE A 497      -7.915 -12.014 -18.564  1.00 97.71      A    N  
ATOM   3892  CA  ILE A 497      -7.765 -13.323 -17.937  1.00 97.80      A    C  
ATOM   3893  C   ILE A 497      -6.657 -13.214 -16.886  1.00 97.67      A    C  
ATOM   3894  O   ILE A 497      -5.554 -12.764 -17.171  1.00 97.07      A    O  
ATOM   3895  CB  ILE A 497      -7.498 -14.435 -18.966  1.00 97.96      A    C  
ATOM   3896  CG1 ILE A 497      -8.641 -14.506 -20.010  1.00 97.28      A    C  
ATOM   3897  CG2 ILE A 497      -7.347 -15.792 -18.247  1.00 97.28      A    C  
ATOM   3898  CD1 ILE A 497      -8.351 -15.460 -21.179  1.00 96.27      A    C  
ATOM   3899  N   GLY A 498      -6.952 -13.630 -15.668  1.00 97.82      A    N  
ATOM   3900  CA  GLY A 498      -5.967 -13.765 -14.610  1.00 97.81      A    C  
ATOM   3901  C   GLY A 498      -5.844 -15.214 -14.166  1.00 98.10      A    C  
ATOM   3902  O   GLY A 498      -6.848 -15.877 -13.930  1.00 98.00      A    O  
ATOM   3903  N   ILE A 499      -4.623 -15.703 -14.031  1.00 97.62      A    N  
ATOM   3904  CA  ILE A 499      -4.338 -17.013 -13.462  1.00 97.64      A    C  
ATOM   3905  C   ILE A 499      -3.710 -16.798 -12.090  1.00 97.06      A    C  
ATOM   3906  O   ILE A 499      -2.644 -16.201 -11.966  1.00 96.12      A    O  
ATOM   3907  CB  ILE A 499      -3.455 -17.870 -14.383  1.00 97.91      A    C  
ATOM   3908  CG1 ILE A 499      -4.126 -18.021 -15.772  1.00 97.40      A    C  
ATOM   3909  CG2 ILE A 499      -3.204 -19.241 -13.739  1.00 97.48      A    C  
ATOM   3910  CD1 ILE A 499      -3.239 -18.713 -16.812  1.00 96.54      A    C  
ATOM   3911  N   ILE A 500      -4.382 -17.267 -11.060  1.00 97.01      A    N  
ATOM   3912  CA  ILE A 500      -3.916 -17.159  -9.681  1.00 96.77      A    C  
ATOM   3913  C   ILE A 500      -3.328 -18.504  -9.270  1.00 96.53      A    C  
ATOM   3914  O   ILE A 500      -3.996 -19.529  -9.343  1.00 96.08      A    O  
ATOM   3915  CB  ILE A 500      -5.042 -16.681  -8.747  1.00 96.60      A    C  
ATOM   3916  CG1 ILE A 500      -5.551 -15.290  -9.192  1.00 95.95      A    C  
ATOM   3917  CG2 ILE A 500      -4.519 -16.643  -7.298  1.00 95.88      A    C  
ATOM   3918  CD1 ILE A 500      -6.655 -14.684  -8.293  1.00 95.11      A    C  
ATOM   3919  N   THR A 501      -2.101 -18.477  -8.787  1.00 95.41      A    N  
ATOM   3920  CA  THR A 501      -1.473 -19.646  -8.174  1.00 94.93      A    C  
ATOM   3921  C   THR A 501      -0.727 -19.239  -6.903  1.00 93.93      A    C  
ATOM   3922  O   THR A 501      -0.096 -18.179  -6.874  1.00 92.43      A    O  
ATOM   3923  CB  THR A 501      -0.575 -20.387  -9.174  1.00 94.63      A    C  
ATOM   3924  CG2 THR A 501       0.585 -19.555  -9.717  1.00 90.32      A    C  
ATOM   3925  OG1 THR A 501      -0.044 -21.527  -8.549  1.00 89.77      A    O  
ATOM   3926  N   PRO A 502      -0.778 -20.032  -5.830  1.00 92.81      A    N  
ATOM   3927  CA  PRO A 502      -0.066 -19.716  -4.599  1.00 91.53      A    C  
ATOM   3928  C   PRO A 502       1.439 -19.999  -4.663  1.00 90.72      A    C  
ATOM   3929  O   PRO A 502       2.150 -19.633  -3.733  1.00 88.63      A    O  
ATOM   3930  CB  PRO A 502      -0.765 -20.548  -3.520  1.00 89.90      A    C  
ATOM   3931  CG  PRO A 502      -1.250 -21.779  -4.281  1.00 87.83      A    C  
ATOM   3932  CD  PRO A 502      -1.579 -21.239  -5.672  1.00 91.06      A    C  
ATOM   3933  N   TYR A 503       1.921 -20.668  -5.712  1.00 91.72      A    N  
ATOM   3934  CA  TYR A 503       3.295 -21.148  -5.812  1.00 91.74      A    C  
ATOM   3935  C   TYR A 503       4.034 -20.515  -6.989  1.00 91.88      A    C  
ATOM   3936  O   TYR A 503       3.586 -20.591  -8.129  1.00 91.08      A    O  
ATOM   3937  CB  TYR A 503       3.296 -22.676  -5.908  1.00 91.01      A    C  
ATOM   3938  CG  TYR A 503       2.685 -23.357  -4.703  1.00 90.77      A    C  
ATOM   3939  CD1 TYR A 503       3.371 -23.375  -3.478  1.00 88.90      A    C  
ATOM   3940  CD2 TYR A 503       1.406 -23.943  -4.789  1.00 89.13      A    C  
ATOM   3941  CE1 TYR A 503       2.789 -23.959  -2.342  1.00 87.97      A    C  
ATOM   3942  CE2 TYR A 503       0.809 -24.526  -3.659  1.00 87.74      A    C  
ATOM   3943  CZ  TYR A 503       1.506 -24.528  -2.431  1.00 88.31      A    C  
ATOM   3944  OH  TYR A 503       0.925 -25.066  -1.318  1.00 86.29      A    O  
ATOM   3945  N   GLU A 504       5.202 -19.952  -6.705  1.00 89.10      A    N  
ATOM   3946  CA  GLU A 504       6.078 -19.358  -7.722  1.00 88.31      A    C  
ATOM   3947  C   GLU A 504       6.570 -20.401  -8.743  1.00 89.45      A    C  
ATOM   3948  O   GLU A 504       6.623 -20.126  -9.938  1.00 89.29      A    O  
ATOM   3949  CB  GLU A 504       7.249 -18.660  -7.011  1.00 86.57      A    C  
ATOM   3950  CG  GLU A 504       8.233 -17.954  -7.959  1.00 81.29      A    C  
ATOM   3951  CD  GLU A 504       7.557 -16.995  -8.945  1.00 77.34      A    C  
ATOM   3952  OE1 GLU A 504       8.100 -16.817 -10.057  1.00 69.53      A    O  
ATOM   3953  OE2 GLU A 504       6.464 -16.458  -8.662  1.00 69.89      A    O1-
ATOM   3954  N   GLY A 505       6.838 -21.627  -8.289  1.00 90.64      A    N  
ATOM   3955  CA  GLY A 505       7.181 -22.737  -9.181  1.00 91.46      A    C  
ATOM   3956  C   GLY A 505       6.094 -23.000 -10.232  1.00 92.72      A    C  
ATOM   3957  O   GLY A 505       6.396 -23.161 -11.409  1.00 92.70      A    O  
ATOM   3958  N   GLN A 506       4.823 -22.965  -9.835  1.00 93.62      A    N  
ATOM   3959  CA  GLN A 506       3.702 -23.131 -10.762  1.00 94.60      A    C  
ATOM   3960  C   GLN A 506       3.559 -21.929 -11.695  1.00 94.54      A    C  
ATOM   3961  O   GLN A 506       3.327 -22.115 -12.884  1.00 94.20      A    O  
ATOM   3962  CB  GLN A 506       2.402 -23.372  -9.993  1.00 95.33      A    C  
ATOM   3963  CG  GLN A 506       1.192 -23.725 -10.885  1.00 95.56      A    C  
ATOM   3964  CD  GLN A 506       1.262 -25.110 -11.542  1.00 96.13      A    C  
ATOM   3965  NE2 GLN A 506       0.182 -25.583 -12.127  1.00 93.48      A    N  
ATOM   3966  OE1 GLN A 506       2.266 -25.796 -11.521  1.00 93.82      A    O  
ATOM   3967  N   ARG A 507       3.723 -20.710 -11.191  1.00 93.15      A    N  
ATOM   3968  CA  ARG A 507       3.689 -19.490 -12.008  1.00 92.52      A    C  
ATOM   3969  C   ARG A 507       4.748 -19.537 -13.097  1.00 92.66      A    C  
ATOM   3970  O   ARG A 507       4.428 -19.374 -14.270  1.00 92.05      A    O  
ATOM   3971  CB  ARG A 507       3.899 -18.258 -11.111  1.00 91.20      A    C  
ATOM   3972  CG  ARG A 507       3.629 -16.940 -11.866  1.00 88.44      A    C  
ATOM   3973  CD  ARG A 507       4.230 -15.731 -11.137  1.00 85.58      A    C  
ATOM   3974  NE  ARG A 507       5.689 -15.675 -11.268  1.00 80.63      A    N  
ATOM   3975  CZ  ARG A 507       6.392 -15.231 -12.307  1.00 77.24      A    C  
ATOM   3976  NH1 ARG A 507       5.819 -14.715 -13.359  1.00 68.34      A    N1+
ATOM   3977  NH2 ARG A 507       7.681 -15.311 -12.290  1.00 71.48      A    N  
ATOM   3978  N   SER A 508       5.983 -19.811 -12.718  1.00 91.56      A    N  
ATOM   3979  CA  SER A 508       7.107 -19.893 -13.649  1.00 90.78      A    C  
ATOM   3980  C   SER A 508       6.902 -21.000 -14.693  1.00 91.78      A    C  
ATOM   3981  O   SER A 508       7.101 -20.777 -15.884  1.00 91.23      A    O  
ATOM   3982  CB  SER A 508       8.401 -20.126 -12.869  1.00 88.45      A    C  
ATOM   3983  OG  SER A 508       9.528 -19.999 -13.726  1.00 80.32      A    O  
ATOM   3984  N   TYR A 509       6.443 -22.179 -14.257  1.00 93.53      A    N  
ATOM   3985  CA  TYR A 509       6.152 -23.287 -15.155  1.00 94.60      A    C  
ATOM   3986  C   TYR A 509       5.009 -22.966 -16.129  1.00 94.91      A    C  
ATOM   3987  O   TYR A 509       5.127 -23.261 -17.307  1.00 94.89      A    O  
ATOM   3988  CB  TYR A 509       5.851 -24.553 -14.340  1.00 95.27      A    C  
ATOM   3989  CG  TYR A 509       5.638 -25.775 -15.221  1.00 95.60      A    C  
ATOM   3990  CD1 TYR A 509       4.342 -26.241 -15.492  1.00 94.90      A    C  
ATOM   3991  CD2 TYR A 509       6.748 -26.407 -15.818  1.00 95.05      A    C  
ATOM   3992  CE1 TYR A 509       4.150 -27.333 -16.357  1.00 94.95      A    C  
ATOM   3993  CE2 TYR A 509       6.571 -27.493 -16.683  1.00 94.93      A    C  
ATOM   3994  CZ  TYR A 509       5.264 -27.953 -16.952  1.00 95.44      A    C  
ATOM   3995  OH  TYR A 509       5.081 -29.013 -17.802  1.00 94.90      A    O  
ATOM   3996  N   LEU A 510       3.927 -22.323 -15.655  1.00 95.29      A    N  
ATOM   3997  CA  LEU A 510       2.803 -21.912 -16.501  1.00 95.65      A    C  
ATOM   3998  C   LEU A 510       3.223 -20.932 -17.592  1.00 95.36      A    C  
ATOM   3999  O   LEU A 510       2.835 -21.111 -18.739  1.00 94.86      A    O  
ATOM   4000  CB  LEU A 510       1.703 -21.280 -15.630  1.00 96.08      A    C  
ATOM   4001  CG  LEU A 510       0.737 -22.304 -15.012  1.00 94.80      A    C  
ATOM   4002  CD1 LEU A 510      -0.104 -21.638 -13.929  1.00 93.16      A    C  
ATOM   4003  CD2 LEU A 510      -0.211 -22.851 -16.079  1.00 93.30      A    C  
ATOM   4004  N   VAL A 511       4.031 -19.925 -17.262  1.00 94.15      A    N  
ATOM   4005  CA  VAL A 511       4.548 -18.955 -18.238  1.00 92.88      A    C  
ATOM   4006  C   VAL A 511       5.344 -19.676 -19.326  1.00 92.75      A    C  
ATOM   4007  O   VAL A 511       5.052 -19.506 -20.518  1.00 91.88      A    O  
ATOM   4008  CB  VAL A 511       5.390 -17.865 -17.550  1.00 91.15      A    C  
ATOM   4009  CG1 VAL A 511       6.088 -16.948 -18.565  1.00 87.31      A    C  
ATOM   4010  CG2 VAL A 511       4.517 -16.972 -16.661  1.00 87.55      A    C  
ATOM   4011  N   GLN A 512       6.287 -20.532 -18.949  1.00 93.17      A    N  
ATOM   4012  CA  GLN A 512       7.063 -21.317 -19.919  1.00 92.52      A    C  
ATOM   4013  C   GLN A 512       6.176 -22.266 -20.724  1.00 93.50      A    C  
ATOM   4014  O   GLN A 512       6.280 -22.317 -21.952  1.00 92.68      A    O  
ATOM   4015  CB  GLN A 512       8.146 -22.122 -19.196  1.00 90.47      A    C  
ATOM   4016  CG  GLN A 512       9.389 -21.272 -18.880  1.00 79.74      A    C  
ATOM   4017  CD  GLN A 512      10.542 -22.107 -18.320  1.00 74.25      A    C  
ATOM   4018  NE2 GLN A 512      11.747 -21.588 -18.336  1.00 61.89      A    N  
ATOM   4019  OE1 GLN A 512      10.397 -23.230 -17.876  1.00 65.51      A    O  
ATOM   4020  N   TYR A 513       5.281 -22.991 -20.070  1.00 94.98      A    N  
ATOM   4021  CA  TYR A 513       4.438 -23.983 -20.726  1.00 95.82      A    C  
ATOM   4022  C   TYR A 513       3.542 -23.346 -21.793  1.00 95.90      A    C  
ATOM   4023  O   TYR A 513       3.452 -23.858 -22.905  1.00 95.27      A    O  
ATOM   4024  CB  TYR A 513       3.620 -24.734 -19.678  1.00 96.27      A    C  
ATOM   4025  CG  TYR A 513       2.842 -25.892 -20.262  1.00 96.73      A    C  
ATOM   4026  CD1 TYR A 513       1.526 -25.707 -20.733  1.00 95.77      A    C  
ATOM   4027  CD2 TYR A 513       3.448 -27.156 -20.394  1.00 95.88      A    C  
ATOM   4028  CE1 TYR A 513       0.823 -26.763 -21.338  1.00 95.50      A    C  
ATOM   4029  CE2 TYR A 513       2.760 -28.217 -20.993  1.00 95.60      A    C  
ATOM   4030  CZ  TYR A 513       1.451 -28.014 -21.468  1.00 96.06      A    C  
ATOM   4031  OH  TYR A 513       0.779 -29.047 -22.073  1.00 95.28      A    O  
ATOM   4032  N   MET A 514       2.927 -22.199 -21.495  1.00 95.12      A    N  
ATOM   4033  CA  MET A 514       2.115 -21.462 -22.468  1.00 94.97      A    C  
ATOM   4034  C   MET A 514       2.941 -20.922 -23.636  1.00 94.43      A    C  
ATOM   4035  O   MET A 514       2.462 -20.883 -24.766  1.00 92.56      A    O  
ATOM   4036  CB  MET A 514       1.389 -20.308 -21.775  1.00 94.48      A    C  
ATOM   4037  CG  MET A 514       0.284 -20.831 -20.865  1.00 91.57      A    C  
ATOM   4038  SD  MET A 514      -0.709 -19.528 -20.099  1.00 89.90      A    S  
ATOM   4039  CE  MET A 514      -1.786 -20.585 -19.119  1.00 82.18      A    C  
ATOM   4040  N   GLN A 515       4.188 -20.540 -23.383  1.00 94.01      A    N  
ATOM   4041  CA  GLN A 515       5.086 -20.045 -24.430  1.00 92.64      A    C  
ATOM   4042  C   GLN A 515       5.504 -21.144 -25.416  1.00 92.96      A    C  
ATOM   4043  O   GLN A 515       5.627 -20.873 -26.606  1.00 89.93      A    O  
ATOM   4044  CB  GLN A 515       6.306 -19.402 -23.760  1.00 89.57      A    C  
ATOM   4045  CG  GLN A 515       6.609 -18.034 -24.368  1.00 79.11      A    C  
ATOM   4046  CD  GLN A 515       7.760 -17.320 -23.663  1.00 73.69      A    C  
ATOM   4047  NE2 GLN A 515       8.076 -16.110 -24.073  1.00 63.39      A    N  
ATOM   4048  OE1 GLN A 515       8.398 -17.805 -22.757  1.00 66.01      A    O  
ATOM   4049  N   PHE A 516       5.703 -22.363 -24.940  1.00 93.79      A    N  
ATOM   4050  CA  PHE A 516       6.178 -23.481 -25.763  1.00 93.57      A    C  
ATOM   4051  C   PHE A 516       5.073 -24.411 -26.277  1.00 93.78      A    C  
ATOM   4052  O   PHE A 516       5.223 -25.011 -27.339  1.00 89.23      A    O  
ATOM   4053  CB  PHE A 516       7.222 -24.281 -24.971  1.00 90.80      A    C  
ATOM   4054  CG  PHE A 516       8.514 -23.551 -24.739  1.00 85.29      A    C  
ATOM   4055  CD1 PHE A 516       9.346 -23.219 -25.834  1.00 77.22      A    C  
ATOM   4056  CD2 PHE A 516       8.929 -23.186 -23.448  1.00 75.06      A    C  
ATOM   4057  CE1 PHE A 516      10.548 -22.522 -25.640  1.00 67.88      A    C  
ATOM   4058  CE2 PHE A 516      10.131 -22.490 -23.239  1.00 65.76      A    C  
ATOM   4059  CZ  PHE A 516      10.932 -22.155 -24.334  1.00 62.79      A    C  
ATOM   4060  N   SER A 517       3.982 -24.560 -25.531  1.00 92.99      A    N  
ATOM   4061  CA  SER A 517       2.945 -25.568 -25.795  1.00 92.72      A    C  
ATOM   4062  C   SER A 517       1.578 -24.982 -26.129  1.00 92.93      A    C  
ATOM   4063  O   SER A 517       0.671 -25.722 -26.510  1.00 87.78      A    O  
ATOM   4064  CB  SER A 517       2.817 -26.520 -24.602  1.00 90.50      A    C  
ATOM   4065  OG  SER A 517       4.077 -27.038 -24.231  1.00 80.93      A    O  
ATOM   4066  N   GLY A 518       1.397 -23.671 -25.994  1.00 91.52      A    N  
ATOM   4067  CA  GLY A 518       0.165 -22.990 -26.340  1.00 91.16      A    C  
ATOM   4068  C   GLY A 518      -0.156 -23.099 -27.832  1.00 92.32      A    C  
ATOM   4069  O   GLY A 518       0.698 -22.864 -28.687  1.00 89.50      A    O  
ATOM   4070  N   SER A 519      -1.401 -23.430 -28.157  1.00 93.04      A    N  
ATOM   4071  CA  SER A 519      -1.848 -23.598 -29.553  1.00 93.38      A    C  
ATOM   4072  C   SER A 519      -2.147 -22.280 -30.281  1.00 94.33      A    C  
ATOM   4073  O   SER A 519      -2.332 -22.269 -31.490  1.00 90.44      A    O  
ATOM   4074  CB  SER A 519      -3.076 -24.516 -29.587  1.00 90.35      A    C  
ATOM   4075  OG  SER A 519      -4.169 -23.953 -28.898  1.00 84.89      A    O  
ATOM   4076  N   LEU A 520      -2.246 -21.172 -29.545  1.00 94.51      A    N  
ATOM   4077  CA  LEU A 520      -2.448 -19.834 -30.083  1.00 95.07      A    C  
ATOM   4078  C   LEU A 520      -1.116 -19.090 -30.206  1.00 95.09      A    C  
ATOM   4079  O   LEU A 520      -0.071 -19.567 -29.758  1.00 93.17      A    O  
ATOM   4080  CB  LEU A 520      -3.463 -19.059 -29.218  1.00 94.70      A    C  
ATOM   4081  CG  LEU A 520      -4.852 -19.701 -29.093  1.00 94.40      A    C  
ATOM   4082  CD1 LEU A 520      -5.733 -18.846 -28.192  1.00 91.78      A    C  
ATOM   4083  CD2 LEU A 520      -5.545 -19.825 -30.446  1.00 91.64      A    C  
ATOM   4084  N   HIS A 521      -1.158 -17.902 -30.798  1.00 95.01      A    N  
ATOM   4085  CA  HIS A 521       0.036 -17.070 -30.914  1.00 95.12      A    C  
ATOM   4086  C   HIS A 521       0.600 -16.724 -29.531  1.00 95.24      A    C  
ATOM   4087  O   HIS A 521      -0.128 -16.258 -28.660  1.00 94.08      A    O  
ATOM   4088  CB  HIS A 521      -0.299 -15.807 -31.717  1.00 94.33      A    C  
ATOM   4089  CG  HIS A 521       0.926 -15.057 -32.141  1.00 91.54      A    C  
ATOM   4090  CD2 HIS A 521       1.522 -15.080 -33.381  1.00 78.98      A    C  
ATOM   4091  ND1 HIS A 521       1.701 -14.231 -31.358  1.00 79.70      A    N  
ATOM   4092  CE1 HIS A 521       2.732 -13.791 -32.091  1.00 80.21      A    C  
ATOM   4093  NE2 HIS A 521       2.647 -14.283 -33.327  1.00 81.49      A    N  
ATOM   4094  N   THR A 522       1.901 -16.886 -29.359  1.00 94.50      A    N  
ATOM   4095  CA  THR A 522       2.601 -16.753 -28.068  1.00 93.85      A    C  
ATOM   4096  C   THR A 522       2.301 -15.433 -27.353  1.00 94.14      A    C  
ATOM   4097  O   THR A 522       2.104 -15.410 -26.144  1.00 92.36      A    O  
ATOM   4098  CB  THR A 522       4.122 -16.863 -28.270  1.00 91.25      A    C  
ATOM   4099  CG2 THR A 522       4.788 -17.593 -27.121  1.00 76.32      A    C  
ATOM   4100  OG1 THR A 522       4.443 -17.580 -29.447  1.00 78.38      A    O  
ATOM   4101  N   LYS A 523       2.182 -14.344 -28.126  1.00 93.47      A    N  
ATOM   4102  CA  LYS A 523       1.869 -13.011 -27.601  1.00 93.15      A    C  
ATOM   4103  C   LYS A 523       0.546 -12.943 -26.834  1.00 93.91      A    C  
ATOM   4104  O   LYS A 523       0.452 -12.207 -25.865  1.00 92.85      A    O  
ATOM   4105  CB  LYS A 523       1.861 -12.003 -28.765  1.00 91.74      A    C  
ATOM   4106  CG  LYS A 523       2.752 -10.803 -28.475  1.00 80.27      A    C  
ATOM   4107  CD  LYS A 523       2.710  -9.798 -29.610  1.00 71.85      A    C  
ATOM   4108  CE  LYS A 523       3.654  -8.645 -29.300  1.00 61.62      A    C  
ATOM   4109  NZ  LYS A 523       3.575  -7.566 -30.319  1.00 53.06      A    N1+
ATOM   4110  N   LEU A 524      -0.461 -13.728 -27.224  1.00 94.42      A    N  
ATOM   4111  CA  LEU A 524      -1.745 -13.760 -26.532  1.00 94.95      A    C  
ATOM   4112  C   LEU A 524      -1.603 -14.321 -25.111  1.00 95.22      A    C  
ATOM   4113  O   LEU A 524      -2.216 -13.807 -24.190  1.00 94.44      A    O  
ATOM   4114  CB  LEU A 524      -2.761 -14.610 -27.318  1.00 94.70      A    C  
ATOM   4115  CG  LEU A 524      -3.194 -14.002 -28.666  1.00 92.35      A    C  
ATOM   4116  CD1 LEU A 524      -4.007 -15.029 -29.452  1.00 88.16      A    C  
ATOM   4117  CD2 LEU A 524      -4.069 -12.764 -28.480  1.00 87.70      A    C  
ATOM   4118  N   TYR A 525      -0.778 -15.352 -24.941  1.00 95.34      A    N  
ATOM   4119  CA  TYR A 525      -0.534 -15.929 -23.618  1.00 95.20      A    C  
ATOM   4120  C   TYR A 525       0.305 -15.004 -22.732  1.00 94.83      A    C  
ATOM   4121  O   TYR A 525       0.087 -14.970 -21.531  1.00 93.58      A    O  
ATOM   4122  CB  TYR A 525       0.144 -17.289 -23.751  1.00 95.14      A    C  
ATOM   4123  CG  TYR A 525      -0.691 -18.315 -24.478  1.00 96.17      A    C  
ATOM   4124  CD1 TYR A 525      -1.781 -18.937 -23.838  1.00 95.09      A    C  
ATOM   4125  CD2 TYR A 525      -0.378 -18.665 -25.806  1.00 95.37      A    C  
ATOM   4126  CE1 TYR A 525      -2.542 -19.902 -24.495  1.00 95.00      A    C  
ATOM   4127  CE2 TYR A 525      -1.129 -19.638 -26.480  1.00 95.09      A    C  
ATOM   4128  CZ  TYR A 525      -2.209 -20.256 -25.826  1.00 96.13      A    C  
ATOM   4129  OH  TYR A 525      -2.927 -21.222 -26.476  1.00 95.31      A    O  
ATOM   4130  N   GLN A 526       1.218 -14.222 -23.320  1.00 93.39      A    N  
ATOM   4131  CA  GLN A 526       2.028 -13.259 -22.572  1.00 91.90      A    C  
ATOM   4132  C   GLN A 526       1.174 -12.157 -21.932  1.00 91.86      A    C  
ATOM   4133  O   GLN A 526       1.480 -11.702 -20.833  1.00 90.57      A    O  
ATOM   4134  CB  GLN A 526       3.084 -12.650 -23.500  1.00 90.27      A    C  
ATOM   4135  CG  GLN A 526       4.183 -13.659 -23.872  1.00 85.29      A    C  
ATOM   4136  CD  GLN A 526       5.198 -13.109 -24.872  1.00 82.35      A    C  
ATOM   4137  NE2 GLN A 526       6.330 -13.757 -25.023  1.00 73.22      A    N  
ATOM   4138  OE1 GLN A 526       5.000 -12.119 -25.542  1.00 76.42      A    O  
ATOM   4139  N   GLU A 527       0.069 -11.756 -22.569  1.00 93.33      A    N  
ATOM   4140  CA  GLU A 527      -0.869 -10.776 -22.011  1.00 93.38      A    C  
ATOM   4141  C   GLU A 527      -1.756 -11.337 -20.886  1.00 94.02      A    C  
ATOM   4142  O   GLU A 527      -2.403 -10.574 -20.161  1.00 93.29      A    O  
ATOM   4143  CB  GLU A 527      -1.735 -10.206 -23.147  1.00 92.86      A    C  
ATOM   4144  CG  GLU A 527      -0.949  -9.292 -24.101  1.00 88.57      A    C  
ATOM   4145  CD  GLU A 527      -1.793  -8.787 -25.283  1.00 83.65      A    C  
ATOM   4146  OE1 GLU A 527      -1.178  -8.330 -26.277  1.00 76.72      A    O  
ATOM   4147  OE2 GLU A 527      -3.045  -8.838 -25.212  1.00 76.64      A    O1-
ATOM   4148  N   VAL A 528      -1.795 -12.658 -20.710  1.00 95.19      A    N  
ATOM   4149  CA  VAL A 528      -2.496 -13.294 -19.598  1.00 95.54      A    C  
ATOM   4150  C   VAL A 528      -1.663 -13.144 -18.330  1.00 94.95      A    C  
ATOM   4151  O   VAL A 528      -0.535 -13.625 -18.235  1.00 94.07      A    O  
ATOM   4152  CB  VAL A 528      -2.813 -14.772 -19.872  1.00 96.15      A    C  
ATOM   4153  CG1 VAL A 528      -3.532 -15.429 -18.685  1.00 95.47      A    C  
ATOM   4154  CG2 VAL A 528      -3.730 -14.919 -21.095  1.00 95.48      A    C  
ATOM   4155  N   GLU A 529      -2.231 -12.507 -17.326  1.00 94.83      A    N  
ATOM   4156  CA  GLU A 529      -1.544 -12.287 -16.066  1.00 94.45      A    C  
ATOM   4157  C   GLU A 529      -1.534 -13.545 -15.197  1.00 94.92      A    C  
ATOM   4158  O   GLU A 529      -2.587 -14.062 -14.826  1.00 94.50      A    O  
ATOM   4159  CB  GLU A 529      -2.181 -11.103 -15.349  1.00 93.12      A    C  
ATOM   4160  CG  GLU A 529      -1.375 -10.677 -14.126  1.00 88.09      A    C  
ATOM   4161  CD  GLU A 529      -1.953  -9.427 -13.461  1.00 85.64      A    C  
ATOM   4162  OE1 GLU A 529      -1.543  -9.089 -12.341  1.00 79.86      A    O  
ATOM   4163  OE2 GLU A 529      -2.829  -8.748 -14.045  1.00 81.19      A    O1-
ATOM   4164  N   ILE A 530      -0.344 -14.001 -14.827  1.00 93.86      A    N  
ATOM   4165  CA  ILE A 530      -0.141 -15.161 -13.966  1.00 93.96      A    C  
ATOM   4166  C   ILE A 530       0.612 -14.714 -12.715  1.00 92.65      A    C  
ATOM   4167  O   ILE A 530       1.780 -14.341 -12.792  1.00 90.99      A    O  
ATOM   4168  CB  ILE A 530       0.608 -16.303 -14.692  1.00 94.51      A    C  
ATOM   4169  CG1 ILE A 530       0.009 -16.567 -16.093  1.00 93.75      A    C  
ATOM   4170  CG2 ILE A 530       0.563 -17.564 -13.814  1.00 93.41      A    C  
ATOM   4171  CD1 ILE A 530       0.686 -17.707 -16.868  1.00 92.13      A    C  
ATOM   4172  N   ALA A 531      -0.047 -14.735 -11.557  1.00 92.76      A    N  
ATOM   4173  CA  ALA A 531       0.535 -14.226 -10.325  1.00 92.17      A    C  
ATOM   4174  C   ALA A 531      -0.046 -14.896  -9.067  1.00 92.99      A    C  
ATOM   4175  O   ALA A 531      -0.983 -15.698  -9.122  1.00 92.54      A    O  
ATOM   4176  CB  ALA A 531       0.343 -12.701 -10.302  1.00 90.06      A    C  
ATOM   4177  N   SER A 532       0.511 -14.541  -7.912  1.00 90.92      A    N  
ATOM   4178  CA  SER A 532      -0.071 -14.902  -6.625  1.00 90.54      A    C  
ATOM   4179  C   SER A 532      -1.341 -14.093  -6.337  1.00 91.41      A    C  
ATOM   4180  O   SER A 532      -1.579 -13.039  -6.922  1.00 90.87      A    O  
ATOM   4181  CB  SER A 532       0.957 -14.716  -5.503  1.00 88.09      A    C  
ATOM   4182  OG  SER A 532       1.217 -13.348  -5.287  1.00 81.43      A    O  
ATOM   4183  N   VAL A 533      -2.141 -14.551  -5.376  1.00 91.81      A    N  
ATOM   4184  CA  VAL A 533      -3.320 -13.812  -4.901  1.00 92.52      A    C  
ATOM   4185  C   VAL A 533      -2.969 -12.377  -4.483  1.00 92.50      A    C  
ATOM   4186  O   VAL A 533      -3.743 -11.457  -4.744  1.00 91.10      A    O  
ATOM   4187  CB  VAL A 533      -3.947 -14.539  -3.695  1.00 91.55      A    C  
ATOM   4188  CG1 VAL A 533      -5.140 -13.791  -3.116  1.00 82.67      A    C  
ATOM   4189  CG2 VAL A 533      -4.451 -15.932  -4.078  1.00 83.41      A    C  
ATOM   4190  N   ASP A 534      -1.800 -12.180  -3.890  1.00 90.83      A    N  
ATOM   4191  CA  ASP A 534      -1.330 -10.891  -3.380  1.00 89.43      A    C  
ATOM   4192  C   ASP A 534      -1.220  -9.845  -4.506  1.00 89.26      A    C  
ATOM   4193  O   ASP A 534      -1.616  -8.697  -4.322  1.00 87.15      A    O  
ATOM   4194  CB  ASP A 534       0.021 -11.084  -2.650  1.00 87.83      A    C  
ATOM   4195  CG  ASP A 534      -0.011 -12.007  -1.417  1.00 84.62      A    C  
ATOM   4196  OD1 ASP A 534      -0.996 -12.748  -1.201  1.00 79.63      A    O  
ATOM   4197  OD2 ASP A 534       0.977 -12.027  -0.647  1.00 77.68      A    O1-
ATOM   4198  N   ALA A 535      -0.790 -10.252  -5.695  1.00 89.60      A    N  
ATOM   4199  CA  ALA A 535      -0.677  -9.368  -6.862  1.00 88.75      A    C  
ATOM   4200  C   ALA A 535      -2.042  -8.936  -7.435  1.00 89.56      A    C  
ATOM   4201  O   ALA A 535      -2.144  -7.897  -8.096  1.00 88.25      A    O  
ATOM   4202  CB  ALA A 535       0.161 -10.075  -7.922  1.00 86.69      A    C  
ATOM   4203  N   PHE A 536      -3.102  -9.695  -7.163  1.00 91.25      A    N  
ATOM   4204  CA  PHE A 536      -4.471  -9.381  -7.599  1.00 92.53      A    C  
ATOM   4205  C   PHE A 536      -5.274  -8.591  -6.554  1.00 92.16      A    C  
ATOM   4206  O   PHE A 536      -6.454  -8.281  -6.773  1.00 89.92      A    O  
ATOM   4207  CB  PHE A 536      -5.193 -10.671  -8.002  1.00 93.17      A    C  
ATOM   4208  CG  PHE A 536      -4.692 -11.251  -9.301  1.00 93.75      A    C  
ATOM   4209  CD1 PHE A 536      -5.172 -10.772 -10.528  1.00 91.84      A    C  
ATOM   4210  CD2 PHE A 536      -3.727 -12.279  -9.295  1.00 92.12      A    C  
ATOM   4211  CE1 PHE A 536      -4.714 -11.311 -11.734  1.00 91.36      A    C  
ATOM   4212  CE2 PHE A 536      -3.252 -12.822 -10.503  1.00 91.60      A    C  
ATOM   4213  CZ  PHE A 536      -3.750 -12.335 -11.721  1.00 93.04      A    C  
ATOM   4214  N   GLN A 537      -4.688  -8.244  -5.419  1.00 90.42      A    N  
ATOM   4215  CA  GLN A 537      -5.392  -7.487  -4.390  1.00 89.46      A    C  
ATOM   4216  C   GLN A 537      -5.819  -6.107  -4.918  1.00 88.96      A    C  
ATOM   4217  O   GLN A 537      -5.056  -5.391  -5.540  1.00 83.80      A    O  
ATOM   4218  CB  GLN A 537      -4.536  -7.391  -3.128  1.00 86.52      A    C  
ATOM   4219  CG  GLN A 537      -5.375  -6.871  -1.949  1.00 81.61      A    C  
ATOM   4220  CD  GLN A 537      -4.679  -7.029  -0.600  1.00 77.46      A    C  
ATOM   4221  NE2 GLN A 537      -5.370  -6.802   0.484  1.00 66.79      A    N  
ATOM   4222  OE1 GLN A 537      -3.528  -7.396  -0.482  1.00 70.70      A    O  
ATOM   4223  N   GLY A 538      -7.077  -5.753  -4.680  1.00 88.66      A    N  
ATOM   4224  CA  GLY A 538      -7.664  -4.509  -5.196  1.00 89.14      A    C  
ATOM   4225  C   GLY A 538      -7.960  -4.503  -6.704  1.00 91.02      A    C  
ATOM   4226  O   GLY A 538      -8.661  -3.618  -7.182  1.00 87.61      A    O  
ATOM   4227  N   ARG A 539      -7.513  -5.514  -7.449  1.00 91.02      A    N  
ATOM   4228  CA  ARG A 539      -7.688  -5.622  -8.901  1.00 91.83      A    C  
ATOM   4229  C   ARG A 539      -8.853  -6.545  -9.273  1.00 94.16      A    C  
ATOM   4230  O   ARG A 539      -9.383  -7.285  -8.444  1.00 93.37      A    O  
ATOM   4231  CB  ARG A 539      -6.356  -6.037  -9.541  1.00 88.68      A    C  
ATOM   4232  CG  ARG A 539      -5.262  -4.980  -9.259  1.00 84.18      A    C  
ATOM   4233  CD  ARG A 539      -3.885  -5.383  -9.788  1.00 80.83      A    C  
ATOM   4234  NE  ARG A 539      -3.877  -5.503 -11.262  1.00 77.78      A    N  
ATOM   4235  CZ  ARG A 539      -3.117  -6.338 -11.944  1.00 75.31      A    C  
ATOM   4236  NH1 ARG A 539      -2.219  -7.068 -11.364  1.00 65.99      A    N1+
ATOM   4237  NH2 ARG A 539      -3.254  -6.464 -13.225  1.00 68.32      A    N  
ATOM   4238  N   GLU A 540      -9.262  -6.476 -10.531  1.00 94.87      A    N  
ATOM   4239  CA  GLU A 540     -10.286  -7.352 -11.083  1.00 96.03      A    C  
ATOM   4240  C   GLU A 540      -9.965  -7.716 -12.539  1.00 96.81      A    C  
ATOM   4241  O   GLU A 540      -9.271  -6.988 -13.245  1.00 95.69      A    O  
ATOM   4242  CB  GLU A 540     -11.681  -6.715 -10.945  1.00 93.94      A    C  
ATOM   4243  CG  GLU A 540     -11.854  -5.356 -11.643  1.00 88.15      A    C  
ATOM   4244  CD  GLU A 540     -13.267  -4.792 -11.439  1.00 91.36      A    C  
ATOM   4245  OE1 GLU A 540     -13.850  -4.296 -12.414  1.00 85.13      A    O  
ATOM   4246  OE2 GLU A 540     -13.795  -4.883 -10.299  1.00 87.25      A    O1-
ATOM   4247  N   LYS A 541     -10.488  -8.871 -12.957  1.00 97.32      A    N  
ATOM   4248  CA  LYS A 541     -10.404  -9.401 -14.320  1.00 97.76      A    C  
ATOM   4249  C   LYS A 541     -11.792  -9.880 -14.753  1.00 98.23      A    C  
ATOM   4250  O   LYS A 541     -12.686 -10.018 -13.916  1.00 97.78      A    O  
ATOM   4251  CB  LYS A 541      -9.365 -10.535 -14.379  1.00 97.06      A    C  
ATOM   4252  CG  LYS A 541      -7.906 -10.122 -14.092  1.00 95.12      A    C  
ATOM   4253  CD  LYS A 541      -7.264  -9.278 -15.207  1.00 92.97      A    C  
ATOM   4254  CE  LYS A 541      -5.768  -9.107 -14.932  1.00 90.98      A    C  
ATOM   4255  NZ  LYS A 541      -5.004  -8.599 -16.101  1.00 86.71      A    N1+
ATOM   4256  N   ASP A 542     -11.977 -10.119 -16.043  1.00 97.79      A    N  
ATOM   4257  CA  ASP A 542     -13.213 -10.754 -16.500  1.00 97.99      A    C  
ATOM   4258  C   ASP A 542     -13.295 -12.204 -16.010  1.00 98.13      A    C  
ATOM   4259  O   ASP A 542     -14.297 -12.599 -15.404  1.00 97.82      A    O  
ATOM   4260  CB  ASP A 542     -13.327 -10.696 -18.034  1.00 97.70      A    C  
ATOM   4261  CG  ASP A 542     -13.715  -9.314 -18.572  1.00 97.19      A    C  
ATOM   4262  OD1 ASP A 542     -14.084  -8.424 -17.775  1.00 95.58      A    O  
ATOM   4263  OD2 ASP A 542     -13.723  -9.144 -19.808  1.00 95.29      A    O1-
ATOM   4264  N   PHE A 543     -12.206 -12.936 -16.203  1.00 98.33      A    N  
ATOM   4265  CA  PHE A 543     -12.108 -14.348 -15.849  1.00 98.49      A    C  
ATOM   4266  C   PHE A 543     -10.899 -14.607 -14.959  1.00 98.46      A    C  
ATOM   4267  O   PHE A 543      -9.816 -14.069 -15.184  1.00 98.06      A    O  
ATOM   4268  CB  PHE A 543     -12.051 -15.187 -17.130  1.00 98.27      A    C  
ATOM   4269  CG  PHE A 543     -13.254 -14.983 -18.027  1.00 98.25      A    C  
ATOM   4270  CD1 PHE A 543     -14.476 -15.614 -17.725  1.00 97.53      A    C  
ATOM   4271  CD2 PHE A 543     -13.180 -14.108 -19.125  1.00 97.54      A    C  
ATOM   4272  CE1 PHE A 543     -15.615 -15.375 -18.509  1.00 97.13      A    C  
ATOM   4273  CE2 PHE A 543     -14.319 -13.863 -19.916  1.00 97.08      A    C  
ATOM   4274  CZ  PHE A 543     -15.539 -14.494 -19.601  1.00 97.30      A    C  
ATOM   4275  N   ILE A 544     -11.082 -15.458 -13.960  1.00 98.59      A    N  
ATOM   4276  CA  ILE A 544     -10.001 -15.947 -13.102  1.00 98.64      A    C  
ATOM   4277  C   ILE A 544      -9.934 -17.466 -13.193  1.00 98.64      A    C  
ATOM   4278  O   ILE A 544     -10.942 -18.156 -13.040  1.00 98.56      A    O  
ATOM   4279  CB  ILE A 544     -10.177 -15.460 -11.648  1.00 98.36      A    C  
ATOM   4280  CG1 ILE A 544     -10.001 -13.936 -11.508  1.00 97.26      A    C  
ATOM   4281  CG2 ILE A 544      -9.242 -16.199 -10.671  1.00 97.77      A    C  
ATOM   4282  CD1 ILE A 544      -8.573 -13.396 -11.760  1.00 95.79      A    C  
ATOM   4283  N   ILE A 545      -8.725 -17.973 -13.380  1.00 98.57      A    N  
ATOM   4284  CA  ILE A 545      -8.394 -19.387 -13.227  1.00 98.59      A    C  
ATOM   4285  C   ILE A 545      -7.547 -19.519 -11.966  1.00 98.30      A    C  
ATOM   4286  O   ILE A 545      -6.538 -18.835 -11.826  1.00 97.91      A    O  
ATOM   4287  CB  ILE A 545      -7.673 -19.941 -14.473  1.00 98.60      A    C  
ATOM   4288  CG1 ILE A 545      -8.472 -19.671 -15.774  1.00 98.08      A    C  
ATOM   4289  CG2 ILE A 545      -7.437 -21.449 -14.289  1.00 98.07      A    C  
ATOM   4290  CD1 ILE A 545      -7.686 -19.994 -17.050  1.00 96.76      A    C  
ATOM   4291  N   LEU A 546      -7.943 -20.378 -11.040  1.00 97.94      A    N  
ATOM   4292  CA  LEU A 546      -7.170 -20.678  -9.838  1.00 97.86      A    C  
ATOM   4293  C   LEU A 546      -6.501 -22.047 -10.010  1.00 97.80      A    C  
ATOM   4294  O   LEU A 546      -7.196 -23.048 -10.152  1.00 97.39      A    O  
ATOM   4295  CB  LEU A 546      -8.106 -20.606  -8.615  1.00 97.17      A    C  
ATOM   4296  CG  LEU A 546      -7.432 -20.909  -7.268  1.00 88.80      A    C  
ATOM   4297  CD1 LEU A 546      -6.337 -19.911  -6.915  1.00 81.20      A    C  
ATOM   4298  CD2 LEU A 546      -8.474 -20.865  -6.142  1.00 82.45      A    C  
ATOM   4299  N   SER A 547      -5.170 -22.083  -9.966  1.00 97.63      A    N  
ATOM   4300  CA  SER A 547      -4.376 -23.312  -9.986  1.00 97.34      A    C  
ATOM   4301  C   SER A 547      -3.898 -23.625  -8.571  1.00 96.77      A    C  
ATOM   4302  O   SER A 547      -3.049 -22.918  -8.026  1.00 95.58      A    O  
ATOM   4303  CB  SER A 547      -3.204 -23.157 -10.954  1.00 97.16      A    C  
ATOM   4304  OG  SER A 547      -2.469 -24.356 -11.085  1.00 95.29      A    O  
ATOM   4305  N   CYS A 548      -4.459 -24.670  -7.958  1.00 96.48      A    N  
ATOM   4306  CA  CYS A 548      -4.224 -25.013  -6.556  1.00 95.96      A    C  
ATOM   4307  C   CYS A 548      -2.917 -25.793  -6.336  1.00 95.11      A    C  
ATOM   4308  O   CYS A 548      -2.375 -25.757  -5.229  1.00 92.81      A    O  
ATOM   4309  CB  CYS A 548      -5.425 -25.801  -6.018  1.00 95.71      A    C  
ATOM   4310  SG  CYS A 548      -6.945 -24.806  -6.115  1.00 95.25      A    S  
ATOM   4311  N   VAL A 549      -2.420 -26.471  -7.360  1.00 95.51      A    N  
ATOM   4312  CA  VAL A 549      -1.140 -27.221  -7.397  1.00 95.32      A    C  
ATOM   4313  C   VAL A 549      -1.094 -28.460  -6.502  1.00 94.97      A    C  
ATOM   4314  O   VAL A 549      -0.704 -29.529  -6.973  1.00 92.76      A    O  
ATOM   4315  CB  VAL A 549       0.060 -26.306  -7.118  1.00 94.58      A    C  
ATOM   4316  CG1 VAL A 549       1.395 -27.012  -7.301  1.00 91.69      A    C  
ATOM   4317  CG2 VAL A 549       0.043 -25.075  -8.047  1.00 92.53      A    C  
ATOM   4318  N   ARG A 550      -1.472 -28.330  -5.245  1.00 93.80      A    N  
ATOM   4319  CA  ARG A 550      -1.276 -29.370  -4.233  1.00 93.16      A    C  
ATOM   4320  C   ARG A 550      -2.161 -30.581  -4.484  1.00 93.23      A    C  
ATOM   4321  O   ARG A 550      -3.385 -30.467  -4.584  1.00 91.87      A    O  
ATOM   4322  CB  ARG A 550      -1.493 -28.822  -2.816  1.00 91.47      A    C  
ATOM   4323  CG  ARG A 550      -0.617 -27.599  -2.476  1.00 88.16      A    C  
ATOM   4324  CD  ARG A 550       0.899 -27.849  -2.660  1.00 84.83      A    C  
ATOM   4325  NE  ARG A 550       1.404 -28.927  -1.794  1.00 82.76      A    N  
ATOM   4326  CZ  ARG A 550       1.831 -28.832  -0.545  1.00 81.27      A    C  
ATOM   4327  NH1 ARG A 550       1.855 -27.703   0.087  1.00 72.78      A    N1+
ATOM   4328  NH2 ARG A 550       2.249 -29.893   0.057  1.00 73.43      A    N  
ATOM   4329  N   ALA A 551      -1.540 -31.739  -4.544  1.00 91.97      A    N  
ATOM   4330  CA  ALA A 551      -2.194 -33.014  -4.812  1.00 91.43      A    C  
ATOM   4331  C   ALA A 551      -1.828 -34.110  -3.803  1.00 90.42      A    C  
ATOM   4332  O   ALA A 551      -2.404 -35.195  -3.844  1.00 84.36      A    O  
ATOM   4333  CB  ALA A 551      -1.840 -33.418  -6.248  1.00 89.90      A    C  
ATOM   4334  N   ASN A 552      -0.880 -33.845  -2.907  1.00 88.28      A    N  
ATOM   4335  CA  ASN A 552      -0.401 -34.843  -1.961  1.00 85.48      A    C  
ATOM   4336  C   ASN A 552      -1.339 -34.964  -0.753  1.00 83.57      A    C  
ATOM   4337  O   ASN A 552      -1.568 -34.014  -0.003  1.00 74.88      A    O  
ATOM   4338  CB  ASN A 552       1.045 -34.509  -1.590  1.00 80.31      A    C  
ATOM   4339  CG  ASN A 552       1.744 -35.653  -0.871  1.00 72.43      A    C  
ATOM   4340  ND2 ASN A 552       3.056 -35.676  -0.907  1.00 64.18      A    N  
ATOM   4341  OD1 ASN A 552       1.140 -36.516  -0.272  1.00 63.89      A    O  
ATOM   4342  N   GLU A 553      -1.831 -36.174  -0.535  1.00 77.47      A    N  
ATOM   4343  CA  GLU A 553      -2.732 -36.467   0.575  1.00 74.15      A    C  
ATOM   4344  C   GLU A 553      -2.055 -36.420   1.957  1.00 73.43      A    C  
ATOM   4345  O   GLU A 553      -2.741 -36.337   2.969  1.00 66.56      A    O  
ATOM   4346  CB  GLU A 553      -3.393 -37.839   0.367  1.00 68.59      A    C  
ATOM   4347  CG  GLU A 553      -4.309 -37.883  -0.861  1.00 61.45      A    C  
ATOM   4348  CD  GLU A 553      -5.181 -39.148  -0.903  1.00 57.31      A    C  
ATOM   4349  OE1 GLU A 553      -6.074 -39.194  -1.783  1.00 51.93      A    O  
ATOM   4350  OE2 GLU A 553      -4.993 -40.038  -0.050  1.00 51.54      A    O1-
ATOM   4351  N   HIS A 554      -0.732 -36.468   2.032  1.00 67.31      A    N  
ATOM   4352  CA  HIS A 554      -0.022 -36.498   3.309  1.00 63.52      A    C  
ATOM   4353  C   HIS A 554       0.509 -35.131   3.760  1.00 64.20      A    C  
ATOM   4354  O   HIS A 554       0.777 -34.941   4.945  1.00 56.39      A    O  
ATOM   4355  CB  HIS A 554       1.090 -37.548   3.249  1.00 55.69      A    C  
ATOM   4356  CG  HIS A 554       0.543 -38.932   3.034  1.00 52.37      A    C  
ATOM   4357  CD2 HIS A 554       0.641 -39.684   1.895  1.00 45.84      A    C  
ATOM   4358  ND1 HIS A 554      -0.204 -39.656   3.929  1.00 45.90      A    N  
ATOM   4359  CE1 HIS A 554      -0.544 -40.819   3.351  1.00 41.55      A    C  
ATOM   4360  NE2 HIS A 554      -0.054 -40.875   2.113  1.00 41.76      A    N  
ATOM   4361  N   GLN A 555       0.624 -34.176   2.846  1.00 66.47      A    N  
ATOM   4362  CA  GLN A 555       1.154 -32.853   3.165  1.00 64.14      A    C  
ATOM   4363  C   GLN A 555       0.045 -31.807   3.273  1.00 66.34      A    C  
ATOM   4364  O   GLN A 555      -0.936 -31.823   2.529  1.00 58.77      A    O  
ATOM   4365  CB  GLN A 555       2.220 -32.450   2.151  1.00 56.54      A    C  
ATOM   4366  CG  GLN A 555       3.501 -33.291   2.293  1.00 50.98      A    C  
ATOM   4367  CD  GLN A 555       4.604 -32.838   1.338  1.00 47.03      A    C  
ATOM   4368  NE2 GLN A 555       5.786 -33.387   1.442  1.00 41.55      A    N  
ATOM   4369  OE1 GLN A 555       4.414 -31.985   0.487  1.00 43.28      A    O  
ATOM   4370  N   GLY A 556       0.236 -30.864   4.186  1.00 66.49      A    N  
ATOM   4371  CA  GLY A 556      -0.641 -29.700   4.291  1.00 63.60      A    C  
ATOM   4372  C   GLY A 556      -0.598 -28.848   3.019  1.00 67.39      A    C  
ATOM   4373  O   GLY A 556       0.422 -28.793   2.337  1.00 60.97      A    O  
ATOM   4374  N   ILE A 557      -1.676 -28.145   2.719  1.00 66.62      A    N  
ATOM   4375  CA  ILE A 557      -1.833 -27.345   1.495  1.00 62.14      A    C  
ATOM   4376  C   ILE A 557      -1.210 -25.935   1.583  1.00 65.06      A    C  
ATOM   4377  O   ILE A 557      -1.553 -25.054   0.793  1.00 57.98      A    O  
ATOM   4378  CB  ILE A 557      -3.302 -27.334   1.034  1.00 54.82      A    C  
ATOM   4379  CG1 ILE A 557      -4.222 -26.764   2.130  1.00 53.34      A    C  
ATOM   4380  CG2 ILE A 557      -3.734 -28.755   0.621  1.00 52.76      A    C  
ATOM   4381  CD1 ILE A 557      -5.647 -26.492   1.641  1.00 49.26      A    C  
ATOM   4382  N   GLY A 558      -0.310 -25.703   2.527  1.00 64.24      A    N  
ATOM   4383  CA  GLY A 558       0.463 -24.470   2.655  1.00 61.94      A    C  
ATOM   4384  C   GLY A 558      -0.394 -23.208   2.694  1.00 66.17      A    C  
ATOM   4385  O   GLY A 558      -1.275 -23.066   3.546  1.00 61.50      A    O  
ATOM   4386  N   PHE A 559      -0.154 -22.300   1.747  1.00 65.71      A    N  
ATOM   4387  CA  PHE A 559      -0.839 -21.004   1.643  1.00 62.27      A    C  
ATOM   4388  C   PHE A 559      -2.353 -21.090   1.412  1.00 66.74      A    C  
ATOM   4389  O   PHE A 559      -3.063 -20.131   1.712  1.00 62.08      A    O  
ATOM   4390  CB  PHE A 559      -0.196 -20.208   0.501  1.00 53.82      A    C  
ATOM   4391  CG  PHE A 559       1.280 -19.927   0.692  1.00 51.66      A    C  
ATOM   4392  CD1 PHE A 559       1.726 -19.243   1.836  1.00 46.25      A    C  
ATOM   4393  CD2 PHE A 559       2.204 -20.328  -0.281  1.00 47.93      A    C  
ATOM   4394  CE1 PHE A 559       3.088 -18.965   2.017  1.00 43.69      A    C  
ATOM   4395  CE2 PHE A 559       3.571 -20.051  -0.108  1.00 44.99      A    C  
ATOM   4396  CZ  PHE A 559       4.015 -19.371   1.042  1.00 44.76      A    C  
ATOM   4397  N   LEU A 560      -2.854 -22.224   0.930  1.00 78.67      A    N  
ATOM   4398  CA  LEU A 560      -4.284 -22.462   0.723  1.00 78.83      A    C  
ATOM   4399  C   LEU A 560      -5.059 -22.605   2.045  1.00 80.69      A    C  
ATOM   4400  O   LEU A 560      -6.277 -22.696   2.031  1.00 77.10      A    O  
ATOM   4401  CB  LEU A 560      -4.479 -23.691  -0.180  1.00 74.44      A    C  
ATOM   4402  CG  LEU A 560      -3.852 -23.591  -1.582  1.00 71.11      A    C  
ATOM   4403  CD1 LEU A 560      -3.892 -24.953  -2.278  1.00 66.25      A    C  
ATOM   4404  CD2 LEU A 560      -4.602 -22.586  -2.449  1.00 66.77      A    C  
ATOM   4405  N   ASN A 561      -4.372 -22.595   3.198  1.00 86.10      A    N  
ATOM   4406  CA  ASN A 561      -5.017 -22.557   4.513  1.00 86.15      A    C  
ATOM   4407  C   ASN A 561      -5.522 -21.163   4.915  1.00 87.88      A    C  
ATOM   4408  O   ASN A 561      -6.290 -21.062   5.877  1.00 85.31      A    O  
ATOM   4409  CB  ASN A 561      -4.043 -23.082   5.574  1.00 81.44      A    C  
ATOM   4410  CG  ASN A 561      -3.858 -24.583   5.489  1.00 74.99      A    C  
ATOM   4411  ND2 ASN A 561      -2.636 -25.056   5.493  1.00 65.86      A    N  
ATOM   4412  OD1 ASN A 561      -4.806 -25.341   5.445  1.00 66.13      A    O  
ATOM   4413  N   ASP A 562      -5.096 -20.106   4.236  1.00 90.13      A    N  
ATOM   4414  CA  ASP A 562      -5.490 -18.748   4.597  1.00 91.16      A    C  
ATOM   4415  C   ASP A 562      -6.873 -18.400   4.008  1.00 92.80      A    C  
ATOM   4416  O   ASP A 562      -7.010 -18.235   2.793  1.00 92.85      A    O  
ATOM   4417  CB  ASP A 562      -4.404 -17.745   4.181  1.00 89.59      A    C  
ATOM   4418  CG  ASP A 562      -4.689 -16.311   4.652  1.00 87.75      A    C  
ATOM   4419  OD1 ASP A 562      -5.804 -16.034   5.172  1.00 84.12      A    O  
ATOM   4420  OD2 ASP A 562      -3.785 -15.470   4.499  1.00 82.11      A    O1-
ATOM   4421  N   PRO A 563      -7.914 -18.221   4.854  1.00 93.07      A    N  
ATOM   4422  CA  PRO A 563      -9.241 -17.869   4.374  1.00 93.89      A    C  
ATOM   4423  C   PRO A 563      -9.276 -16.528   3.641  1.00 94.99      A    C  
ATOM   4424  O   PRO A 563     -10.063 -16.354   2.707  1.00 94.79      A    O  
ATOM   4425  CB  PRO A 563     -10.123 -17.845   5.625  1.00 92.58      A    C  
ATOM   4426  CG  PRO A 563      -9.150 -17.572   6.767  1.00 89.60      A    C  
ATOM   4427  CD  PRO A 563      -7.880 -18.278   6.299  1.00 92.29      A    C  
ATOM   4428  N   ARG A 564      -8.415 -15.579   4.000  1.00 94.54      A    N  
ATOM   4429  CA  ARG A 564      -8.369 -14.269   3.351  1.00 94.70      A    C  
ATOM   4430  C   ARG A 564      -7.871 -14.369   1.920  1.00 94.91      A    C  
ATOM   4431  O   ARG A 564      -8.425 -13.731   1.026  1.00 94.73      A    O  
ATOM   4432  CB  ARG A 564      -7.476 -13.300   4.128  1.00 94.41      A    C  
ATOM   4433  CG  ARG A 564      -7.846 -13.169   5.609  1.00 92.65      A    C  
ATOM   4434  CD  ARG A 564      -6.924 -12.131   6.246  1.00 90.20      A    C  
ATOM   4435  NE  ARG A 564      -6.890 -12.258   7.710  1.00 84.90      A    N  
ATOM   4436  CZ  ARG A 564      -6.390 -11.356   8.525  1.00 82.44      A    C  
ATOM   4437  NH1 ARG A 564      -5.897 -10.231   8.104  1.00 74.51      A    N1+
ATOM   4438  NH2 ARG A 564      -6.361 -11.568   9.800  1.00 73.43      A    N  
ATOM   4439  N   ARG A 565      -6.870 -15.222   1.686  1.00 94.45      A    N  
ATOM   4440  CA  ARG A 565      -6.357 -15.491   0.335  1.00 94.36      A    C  
ATOM   4441  C   ARG A 565      -7.413 -16.153  -0.541  1.00 95.03      A    C  
ATOM   4442  O   ARG A 565      -7.589 -15.730  -1.688  1.00 94.83      A    O  
ATOM   4443  CB  ARG A 565      -5.091 -16.342   0.392  1.00 92.96      A    C  
ATOM   4444  CG  ARG A 565      -3.881 -15.498   0.816  1.00 88.29      A    C  
ATOM   4445  CD  ARG A 565      -2.600 -16.312   0.726  1.00 85.62      A    C  
ATOM   4446  NE  ARG A 565      -1.421 -15.450   0.869  1.00 81.91      A    N  
ATOM   4447  CZ  ARG A 565      -0.303 -15.717   1.523  1.00 79.18      A    C  
ATOM   4448  NH1 ARG A 565      -0.133 -16.840   2.167  1.00 68.57      A    N1+
ATOM   4449  NH2 ARG A 565       0.651 -14.842   1.531  1.00 73.86      A    N  
ATOM   4450  N   LEU A 566      -8.161 -17.111  -0.012  1.00 94.60      A    N  
ATOM   4451  CA  LEU A 566      -9.248 -17.726  -0.762  1.00 95.25      A    C  
ATOM   4452  C   LEU A 566     -10.355 -16.713  -1.084  1.00 95.93      A    C  
ATOM   4453  O   LEU A 566     -10.803 -16.648  -2.226  1.00 96.07      A    O  
ATOM   4454  CB  LEU A 566      -9.790 -18.942   0.006  1.00 95.13      A    C  
ATOM   4455  CG  LEU A 566     -10.899 -19.693  -0.759  1.00 94.61      A    C  
ATOM   4456  CD1 LEU A 566     -10.434 -20.226  -2.110  1.00 93.55      A    C  
ATOM   4457  CD2 LEU A 566     -11.377 -20.889   0.067  1.00 93.14      A    C  
ATOM   4458  N   ASN A 567     -10.740 -15.875  -0.117  1.00 96.20      A    N  
ATOM   4459  CA  ASN A 567     -11.707 -14.803  -0.348  1.00 96.86      A    C  
ATOM   4460  C   ASN A 567     -11.264 -13.881  -1.490  1.00 97.02      A    C  
ATOM   4461  O   ASN A 567     -12.019 -13.655  -2.433  1.00 97.01      A    O  
ATOM   4462  CB  ASN A 567     -11.908 -14.023   0.955  1.00 97.13      A    C  
ATOM   4463  CG  ASN A 567     -12.934 -12.914   0.826  1.00 97.28      A    C  
ATOM   4464  ND2 ASN A 567     -12.816 -11.889   1.636  1.00 94.98      A    N  
ATOM   4465  OD1 ASN A 567     -13.847 -12.946   0.014  1.00 95.23      A    O  
ATOM   4466  N   VAL A 568     -10.026 -13.403  -1.450  1.00 96.65      A    N  
ATOM   4467  CA  VAL A 568      -9.485 -12.547  -2.505  1.00 96.64      A    C  
ATOM   4468  C   VAL A 568      -9.490 -13.268  -3.854  1.00 97.04      A    C  
ATOM   4469  O   VAL A 568      -9.982 -12.690  -4.818  1.00 96.94      A    O  
ATOM   4470  CB  VAL A 568      -8.095 -11.999  -2.140  1.00 96.24      A    C  
ATOM   4471  CG1 VAL A 568      -7.456 -11.216  -3.294  1.00 94.93      A    C  
ATOM   4472  CG2 VAL A 568      -8.210 -11.035  -0.952  1.00 95.05      A    C  
ATOM   4473  N   ALA A 569      -9.028 -14.510  -3.921  1.00 96.72      A    N  
ATOM   4474  CA  ALA A 569      -8.994 -15.288  -5.162  1.00 96.75      A    C  
ATOM   4475  C   ALA A 569     -10.390 -15.438  -5.806  1.00 97.24      A    C  
ATOM   4476  O   ALA A 569     -10.557 -15.172  -6.990  1.00 97.11      A    O  
ATOM   4477  CB  ALA A 569      -8.368 -16.645  -4.869  1.00 96.16      A    C  
ATOM   4478  N   LEU A 570     -11.403 -15.777  -5.008  1.00 97.43      A    N  
ATOM   4479  CA  LEU A 570     -12.772 -15.998  -5.483  1.00 97.55      A    C  
ATOM   4480  C   LEU A 570     -13.523 -14.712  -5.858  1.00 97.82      A    C  
ATOM   4481  O   LEU A 570     -14.580 -14.772  -6.480  1.00 97.45      A    O  
ATOM   4482  CB  LEU A 570     -13.547 -16.766  -4.404  1.00 97.38      A    C  
ATOM   4483  CG  LEU A 570     -13.029 -18.188  -4.120  1.00 97.05      A    C  
ATOM   4484  CD1 LEU A 570     -13.836 -18.786  -2.963  1.00 96.39      A    C  
ATOM   4485  CD2 LEU A 570     -13.149 -19.110  -5.332  1.00 96.12      A    C  
ATOM   4486  N   THR A 571     -12.999 -13.550  -5.489  1.00 98.03      A    N  
ATOM   4487  CA  THR A 571     -13.680 -12.251  -5.644  1.00 98.05      A    C  
ATOM   4488  C   THR A 571     -12.993 -11.304  -6.627  1.00 97.92      A    C  
ATOM   4489  O   THR A 571     -13.248 -10.092  -6.620  1.00 97.26      A    O  
ATOM   4490  CB  THR A 571     -13.926 -11.588  -4.287  1.00 97.81      A    C  
ATOM   4491  CG2 THR A 571     -14.828 -12.419  -3.380  1.00 96.70      A    C  
ATOM   4492  OG1 THR A 571     -12.706 -11.357  -3.621  1.00 96.99      A    O  
ATOM   4493  N   ARG A 572     -12.100 -11.824  -7.489  1.00 98.05      A    N  
ATOM   4494  CA  ARG A 572     -11.424 -11.022  -8.532  1.00 97.81      A    C  
ATOM   4495  C   ARG A 572     -12.200 -10.970  -9.844  1.00 97.93      A    C  
ATOM   4496  O   ARG A 572     -12.105  -9.975 -10.558  1.00 96.76      A    O  
ATOM   4497  CB  ARG A 572     -10.011 -11.555  -8.811  1.00 97.31      A    C  
ATOM   4498  CG  ARG A 572      -9.020 -11.550  -7.639  1.00 96.05      A    C  
ATOM   4499  CD  ARG A 572      -8.925 -10.220  -6.885  1.00 94.37      A    C  
ATOM   4500  NE  ARG A 572      -9.924 -10.100  -5.811  1.00 92.33      A    N  
ATOM   4501  CZ  ARG A 572     -10.170  -9.016  -5.074  1.00 92.13      A    C  
ATOM   4502  NH1 ARG A 572      -9.577  -7.883  -5.304  1.00 82.76      A    N1+
ATOM   4503  NH2 ARG A 572     -11.018  -9.076  -4.095  1.00 85.52      A    N  
ATOM   4504  N   ALA A 573     -12.937 -12.031 -10.185  1.00 98.16      A    N  
ATOM   4505  CA  ALA A 573     -13.581 -12.169 -11.485  1.00 98.30      A    C  
ATOM   4506  C   ALA A 573     -14.933 -11.451 -11.559  1.00 98.43      A    C  
ATOM   4507  O   ALA A 573     -15.712 -11.453 -10.607  1.00 97.95      A    O  
ATOM   4508  CB  ALA A 573     -13.731 -13.647 -11.825  1.00 97.93      A    C  
ATOM   4509  N   ARG A 574     -15.232 -10.878 -12.729  1.00 98.29      A    N  
ATOM   4510  CA  ARG A 574     -16.540 -10.293 -13.047  1.00 98.24      A    C  
ATOM   4511  C   ARG A 574     -17.493 -11.320 -13.658  1.00 98.39      A    C  
ATOM   4512  O   ARG A 574     -18.653 -11.384 -13.254  1.00 98.01      A    O  
ATOM   4513  CB  ARG A 574     -16.347  -9.094 -13.997  1.00 97.89      A    C  
ATOM   4514  CG  ARG A 574     -15.650  -7.929 -13.288  1.00 96.02      A    C  
ATOM   4515  CD  ARG A 574     -15.512  -6.696 -14.196  1.00 94.04      A    C  
ATOM   4516  NE  ARG A 574     -14.517  -6.897 -15.265  1.00 85.20      A    N  
ATOM   4517  CZ  ARG A 574     -13.937  -5.955 -15.980  1.00 80.20      A    C  
ATOM   4518  NH1 ARG A 574     -14.250  -4.699 -15.851  1.00 68.84      A    N1+
ATOM   4519  NH2 ARG A 574     -13.013  -6.242 -16.851  1.00 70.17      A    N  
ATOM   4520  N   TYR A 575     -17.002 -12.093 -14.617  1.00 98.18      A    N  
ATOM   4521  CA  TYR A 575     -17.820 -12.936 -15.484  1.00 98.02      A    C  
ATOM   4522  C   TYR A 575     -17.658 -14.439 -15.261  1.00 97.96      A    C  
ATOM   4523  O   TYR A 575     -18.577 -15.176 -15.606  1.00 96.86      A    O  
ATOM   4524  CB  TYR A 575     -17.524 -12.596 -16.946  1.00 97.86      A    C  
ATOM   4525  CG  TYR A 575     -17.864 -11.182 -17.344  1.00 97.77      A    C  
ATOM   4526  CD1 TYR A 575     -19.192 -10.837 -17.676  1.00 96.45      A    C  
ATOM   4527  CD2 TYR A 575     -16.866 -10.188 -17.403  1.00 96.46      A    C  
ATOM   4528  CE1 TYR A 575     -19.522  -9.521 -18.052  1.00 95.77      A    C  
ATOM   4529  CE2 TYR A 575     -17.183  -8.869 -17.765  1.00 95.69      A    C  
ATOM   4530  CZ  TYR A 575     -18.511  -8.545 -18.090  1.00 96.28      A    C  
ATOM   4531  OH  TYR A 575     -18.827  -7.252 -18.448  1.00 94.96      A    O  
ATOM   4532  N   GLY A 576     -16.542 -14.915 -14.713  1.00 98.11      A    N  
ATOM   4533  CA  GLY A 576     -16.356 -16.343 -14.498  1.00 98.22      A    C  
ATOM   4534  C   GLY A 576     -15.139 -16.709 -13.653  1.00 98.46      A    C  
ATOM   4535  O   GLY A 576     -14.102 -16.058 -13.723  1.00 98.06      A    O  
ATOM   4536  N   VAL A 577     -15.278 -17.788 -12.881  1.00 98.33      A    N  
ATOM   4537  CA  VAL A 577     -14.202 -18.377 -12.070  1.00 98.34      A    C  
ATOM   4538  C   VAL A 577     -14.064 -19.850 -12.413  1.00 98.50      A    C  
ATOM   4539  O   VAL A 577     -15.043 -20.584 -12.388  1.00 98.04      A    O  
ATOM   4540  CB  VAL A 577     -14.445 -18.190 -10.556  1.00 97.23      A    C  
ATOM   4541  CG1 VAL A 577     -13.455 -18.975  -9.697  1.00 90.79      A    C  
ATOM   4542  CG2 VAL A 577     -14.306 -16.721 -10.168  1.00 91.61      A    C  
ATOM   4543  N   ILE A 578     -12.839 -20.293 -12.665  1.00 98.56      A    N  
ATOM   4544  CA  ILE A 578     -12.532 -21.703 -12.878  1.00 98.66      A    C  
ATOM   4545  C   ILE A 578     -11.453 -22.104 -11.872  1.00 98.64      A    C  
ATOM   4546  O   ILE A 578     -10.385 -21.505 -11.844  1.00 98.37      A    O  
ATOM   4547  CB  ILE A 578     -12.108 -21.971 -14.333  1.00 98.60      A    C  
ATOM   4548  CG1 ILE A 578     -13.222 -21.540 -15.324  1.00 97.93      A    C  
ATOM   4549  CG2 ILE A 578     -11.774 -23.461 -14.495  1.00 97.99      A    C  
ATOM   4550  CD1 ILE A 578     -12.791 -21.520 -16.789  1.00 95.99      A    C  
ATOM   4551  N   ILE A 579     -11.734 -23.091 -11.044  1.00 98.55      A    N  
ATOM   4552  CA  ILE A 579     -10.770 -23.612 -10.080  1.00 98.45      A    C  
ATOM   4553  C   ILE A 579     -10.246 -24.936 -10.626  1.00 98.49      A    C  
ATOM   4554  O   ILE A 579     -11.045 -25.793 -10.988  1.00 98.11      A    O  
ATOM   4555  CB  ILE A 579     -11.383 -23.759  -8.675  1.00 98.32      A    C  
ATOM   4556  CG1 ILE A 579     -12.088 -22.447  -8.223  1.00 97.65      A    C  
ATOM   4557  CG2 ILE A 579     -10.282 -24.166  -7.680  1.00 97.69      A    C  
ATOM   4558  CD1 ILE A 579     -12.789 -22.553  -6.865  1.00 96.69      A    C  
ATOM   4559  N   VAL A 580      -8.942 -25.099 -10.673  1.00 98.31      A    N  
ATOM   4560  CA  VAL A 580      -8.281 -26.334 -11.084  1.00 98.29      A    C  
ATOM   4561  C   VAL A 580      -7.525 -26.879  -9.892  1.00 97.74      A    C  
ATOM   4562  O   VAL A 580      -6.730 -26.162  -9.271  1.00 96.85      A    O  
ATOM   4563  CB  VAL A 580      -7.357 -26.112 -12.297  1.00 98.19      A    C  
ATOM   4564  CG1 VAL A 580      -6.906 -27.448 -12.880  1.00 97.21      A    C  
ATOM   4565  CG2 VAL A 580      -8.058 -25.335 -13.422  1.00 97.36      A    C  
ATOM   4566  N   GLY A 581      -7.787 -28.120  -9.519  1.00 97.27      A    N  
ATOM   4567  CA  GLY A 581      -7.146 -28.708  -8.353  1.00 96.82      A    C  
ATOM   4568  C   GLY A 581      -7.588 -30.137  -8.056  1.00 96.97      A    C  
ATOM   4569  O   GLY A 581      -8.440 -30.707  -8.740  1.00 96.12      A    O  
ATOM   4570  N   ASN A 582      -7.007 -30.704  -7.015  1.00 95.92      A    N  
ATOM   4571  CA  ASN A 582      -7.307 -32.051  -6.542  1.00 95.56      A    C  
ATOM   4572  C   ASN A 582      -8.242 -32.001  -5.317  1.00 95.47      A    C  
ATOM   4573  O   ASN A 582      -7.796 -31.623  -4.232  1.00 94.79      A    O  
ATOM   4574  CB  ASN A 582      -5.988 -32.783  -6.271  1.00 94.74      A    C  
ATOM   4575  CG  ASN A 582      -6.198 -34.247  -5.920  1.00 93.78      A    C  
ATOM   4576  ND2 ASN A 582      -5.306 -35.114  -6.341  1.00 87.86      A    N  
ATOM   4577  OD1 ASN A 582      -7.158 -34.639  -5.277  1.00 89.52      A    O  
ATOM   4578  N   PRO A 583      -9.511 -32.426  -5.441  1.00 95.45      A    N  
ATOM   4579  CA  PRO A 583     -10.451 -32.385  -4.326  1.00 95.32      A    C  
ATOM   4580  C   PRO A 583     -10.013 -33.193  -3.111  1.00 94.72      A    C  
ATOM   4581  O   PRO A 583     -10.235 -32.753  -1.991  1.00 93.71      A    O  
ATOM   4582  CB  PRO A 583     -11.776 -32.908  -4.882  1.00 95.27      A    C  
ATOM   4583  CG  PRO A 583     -11.677 -32.599  -6.364  1.00 94.45      A    C  
ATOM   4584  CD  PRO A 583     -10.196 -32.816  -6.657  1.00 95.80      A    C  
ATOM   4585  N   LYS A 584      -9.343 -34.346  -3.305  1.00 93.90      A    N  
ATOM   4586  CA  LYS A 584      -8.890 -35.182  -2.181  1.00 93.02      A    C  
ATOM   4587  C   LYS A 584      -7.846 -34.479  -1.317  1.00 92.55      A    C  
ATOM   4588  O   LYS A 584      -7.901 -34.580  -0.091  1.00 90.36      A    O  
ATOM   4589  CB  LYS A 584      -8.299 -36.501  -2.691  1.00 92.11      A    C  
ATOM   4590  CG  LYS A 584      -9.347 -37.452  -3.278  1.00 85.63      A    C  
ATOM   4591  CD  LYS A 584      -8.657 -38.776  -3.601  1.00 77.10      A    C  
ATOM   4592  CE  LYS A 584      -9.648 -39.830  -4.079  1.00 68.27      A    C  
ATOM   4593  NZ  LYS A 584      -8.964 -41.130  -4.284  1.00 59.57      A    N1+
ATOM   4594  N   ALA A 585      -6.930 -33.755  -1.933  1.00 92.44      A    N  
ATOM   4595  CA  ALA A 585      -5.919 -32.993  -1.206  1.00 91.80      A    C  
ATOM   4596  C   ALA A 585      -6.531 -31.758  -0.515  1.00 91.71      A    C  
ATOM   4597  O   ALA A 585      -6.242 -31.484   0.654  1.00 90.29      A    O  
ATOM   4598  CB  ALA A 585      -4.814 -32.606  -2.180  1.00 91.00      A    C  
ATOM   4599  N   LEU A 586      -7.404 -31.041  -1.223  1.00 92.86      A    N  
ATOM   4600  CA  LEU A 586      -7.978 -29.787  -0.747  1.00 92.94      A    C  
ATOM   4601  C   LEU A 586      -9.049 -29.985   0.334  1.00 92.40      A    C  
ATOM   4602  O   LEU A 586      -9.107 -29.205   1.287  1.00 91.69      A    O  
ATOM   4603  CB  LEU A 586      -8.543 -29.003  -1.946  1.00 93.58      A    C  
ATOM   4604  CG  LEU A 586      -7.495 -28.555  -2.976  1.00 93.29      A    C  
ATOM   4605  CD1 LEU A 586      -8.197 -27.976  -4.207  1.00 92.35      A    C  
ATOM   4606  CD2 LEU A 586      -6.545 -27.493  -2.427  1.00 91.90      A    C  
ATOM   4607  N   SER A 587      -9.853 -31.046   0.241  1.00 92.72      A    N  
ATOM   4608  CA  SER A 587     -10.975 -31.309   1.157  1.00 92.51      A    C  
ATOM   4609  C   SER A 587     -10.559 -31.512   2.618  1.00 92.10      A    C  
ATOM   4610  O   SER A 587     -11.377 -31.336   3.513  1.00 91.07      A    O  
ATOM   4611  CB  SER A 587     -11.750 -32.544   0.704  1.00 92.34      A    C  
ATOM   4612  OG  SER A 587     -10.954 -33.702   0.793  1.00 88.55      A    O  
ATOM   4613  N   LYS A 588      -9.288 -31.802   2.870  1.00 90.58      A    N  
ATOM   4614  CA  LYS A 588      -8.720 -31.885   4.219  1.00 89.33      A    C  
ATOM   4615  C   LYS A 588      -8.768 -30.554   4.964  1.00 89.25      A    C  
ATOM   4616  O   LYS A 588      -8.803 -30.529   6.195  1.00 86.71      A    O  
ATOM   4617  CB  LYS A 588      -7.267 -32.352   4.134  1.00 88.01      A    C  
ATOM   4618  CG  LYS A 588      -7.190 -33.770   3.559  1.00 84.44      A    C  
ATOM   4619  CD  LYS A 588      -5.750 -34.275   3.598  1.00 75.99      A    C  
ATOM   4620  CE  LYS A 588      -5.763 -35.714   3.112  1.00 69.86      A    C  
ATOM   4621  NZ  LYS A 588      -4.476 -36.374   3.384  1.00 62.33      A    N1+
ATOM   4622  N   GLN A 589      -8.773 -29.450   4.231  1.00 90.33      A    N  
ATOM   4623  CA  GLN A 589      -8.921 -28.129   4.815  1.00 90.52      A    C  
ATOM   4624  C   GLN A 589     -10.415 -27.780   4.914  1.00 91.59      A    C  
ATOM   4625  O   GLN A 589     -11.108 -27.791   3.895  1.00 91.75      A    O  
ATOM   4626  CB  GLN A 589      -8.092 -27.132   3.995  1.00 89.80      A    C  
ATOM   4627  CG  GLN A 589      -7.690 -25.880   4.794  1.00 84.60      A    C  
ATOM   4628  CD  GLN A 589      -8.817 -24.881   5.020  1.00 81.43      A    C  
ATOM   4629  NE2 GLN A 589      -8.666 -23.979   5.970  1.00 70.26      A    N  
ATOM   4630  OE1 GLN A 589      -9.839 -24.868   4.371  1.00 72.78      A    O  
ATOM   4631  N   PRO A 590     -10.939 -27.422   6.103  1.00 91.42      A    N  
ATOM   4632  CA  PRO A 590     -12.378 -27.249   6.298  1.00 91.86      A    C  
ATOM   4633  C   PRO A 590     -13.051 -26.221   5.374  1.00 93.06      A    C  
ATOM   4634  O   PRO A 590     -14.200 -26.400   4.975  1.00 93.05      A    O  
ATOM   4635  CB  PRO A 590     -12.537 -26.829   7.763  1.00 90.46      A    C  
ATOM   4636  CG  PRO A 590     -11.328 -27.463   8.445  1.00 88.06      A    C  
ATOM   4637  CD  PRO A 590     -10.242 -27.369   7.372  1.00 90.53      A    C  
ATOM   4638  N   LEU A 591     -12.342 -25.149   5.026  1.00 92.92      A    N  
ATOM   4639  CA  LEU A 591     -12.857 -24.099   4.138  1.00 93.62      A    C  
ATOM   4640  C   LEU A 591     -12.959 -24.591   2.689  1.00 94.43      A    C  
ATOM   4641  O   LEU A 591     -13.961 -24.361   2.026  1.00 94.41      A    O  
ATOM   4642  CB  LEU A 591     -11.950 -22.880   4.271  1.00 92.97      A    C  
ATOM   4643  CG  LEU A 591     -12.397 -21.668   3.435  1.00 89.57      A    C  
ATOM   4644  CD1 LEU A 591     -13.767 -21.142   3.872  1.00 87.42      A    C  
ATOM   4645  CD2 LEU A 591     -11.367 -20.555   3.621  1.00 87.31      A    C  
ATOM   4646  N   TRP A 592     -11.945 -25.307   2.217  1.00 94.21      A    N  
ATOM   4647  CA  TRP A 592     -11.961 -25.963   0.916  1.00 94.89      A    C  
ATOM   4648  C   TRP A 592     -12.992 -27.084   0.850  1.00 95.29      A    C  
ATOM   4649  O   TRP A 592     -13.672 -27.219  -0.168  1.00 95.08      A    O  
ATOM   4650  CB  TRP A 592     -10.567 -26.485   0.583  1.00 94.77      A    C  
ATOM   4651  CG  TRP A 592      -9.665 -25.419   0.062  1.00 94.46      A    C  
ATOM   4652  CD1 TRP A 592      -8.775 -24.714   0.784  1.00 93.36      A    C  
ATOM   4653  CD2 TRP A 592      -9.607 -24.907  -1.303  1.00 94.17      A    C  
ATOM   4654  CE2 TRP A 592      -8.627 -23.874  -1.330  1.00 93.70      A    C  
ATOM   4655  CE3 TRP A 592     -10.278 -25.216  -2.503  1.00 93.74      A    C  
ATOM   4656  NE1 TRP A 592      -8.143 -23.782  -0.049  1.00 93.17      A    N  
ATOM   4657  CZ2 TRP A 592      -8.329 -23.162  -2.519  1.00 93.09      A    C  
ATOM   4658  CZ3 TRP A 592      -9.974 -24.509  -3.689  1.00 93.01      A    C  
ATOM   4659  CH2 TRP A 592      -9.022 -23.497  -3.682  1.00 92.82      A    C  
ATOM   4660  N   ASN A 593     -13.189 -27.828   1.936  1.00 94.54      A    N  
ATOM   4661  CA  ASN A 593     -14.262 -28.816   2.033  1.00 94.75      A    C  
ATOM   4662  C   ASN A 593     -15.640 -28.159   1.833  1.00 95.39      A    C  
ATOM   4663  O   ASN A 593     -16.438 -28.634   1.023  1.00 95.44      A    O  
ATOM   4664  CB  ASN A 593     -14.146 -29.542   3.375  1.00 94.39      A    C  
ATOM   4665  CG  ASN A 593     -15.050 -30.760   3.405  1.00 93.62      A    C  
ATOM   4666  ND2 ASN A 593     -14.496 -31.938   3.231  1.00 85.41      A    N  
ATOM   4667  OD1 ASN A 593     -16.249 -30.656   3.567  1.00 86.71      A    O  
ATOM   4668  N   HIS A 594     -15.897 -27.025   2.479  1.00 95.83      A    N  
ATOM   4669  CA  HIS A 594     -17.110 -26.237   2.248  1.00 96.10      A    C  
ATOM   4670  C   HIS A 594     -17.236 -25.775   0.798  1.00 96.77      A    C  
ATOM   4671  O   HIS A 594     -18.319 -25.870   0.224  1.00 96.56      A    O  
ATOM   4672  CB  HIS A 594     -17.151 -25.014   3.179  1.00 95.72      A    C  
ATOM   4673  CG  HIS A 594     -17.902 -25.281   4.446  1.00 90.88      A    C  
ATOM   4674  CD2 HIS A 594     -19.240 -25.068   4.671  1.00 76.08      A    C  
ATOM   4675  ND1 HIS A 594     -17.385 -25.794   5.612  1.00 75.75      A    N  
ATOM   4676  CE1 HIS A 594     -18.382 -25.898   6.512  1.00 79.07      A    C  
ATOM   4677  NE2 HIS A 594     -19.523 -25.460   5.977  1.00 81.74      A    N  
ATOM   4678  N   LEU A 595     -16.159 -25.290   0.189  1.00 96.79      A    N  
ATOM   4679  CA  LEU A 595     -16.163 -24.857  -1.202  1.00 97.10      A    C  
ATOM   4680  C   LEU A 595     -16.487 -26.021  -2.145  1.00 97.30      A    C  
ATOM   4681  O   LEU A 595     -17.366 -25.895  -2.997  1.00 97.16      A    O  
ATOM   4682  CB  LEU A 595     -14.822 -24.174  -1.529  1.00 96.87      A    C  
ATOM   4683  CG  LEU A 595     -14.744 -23.601  -2.955  1.00 95.46      A    C  
ATOM   4684  CD1 LEU A 595     -13.769 -22.437  -2.990  1.00 90.14      A    C  
ATOM   4685  CD2 LEU A 595     -14.235 -24.626  -3.983  1.00 89.90      A    C  
ATOM   4686  N   LEU A 596     -15.829 -27.166  -1.971  1.00 97.10      A    N  
ATOM   4687  CA  LEU A 596     -16.039 -28.348  -2.803  1.00 97.07      A    C  
ATOM   4688  C   LEU A 596     -17.468 -28.887  -2.668  1.00 97.29      A    C  
ATOM   4689  O   LEU A 596     -18.105 -29.164  -3.682  1.00 96.82      A    O  
ATOM   4690  CB  LEU A 596     -15.013 -29.418  -2.408  1.00 96.64      A    C  
ATOM   4691  CG  LEU A 596     -13.569 -29.098  -2.840  1.00 95.72      A    C  
ATOM   4692  CD1 LEU A 596     -12.612 -30.069  -2.152  1.00 94.49      A    C  
ATOM   4693  CD2 LEU A 596     -13.380 -29.231  -4.344  1.00 94.10      A    C  
ATOM   4694  N   ASN A 597     -18.008 -28.948  -1.455  1.00 97.01      A    N  
ATOM   4695  CA  ASN A 597     -19.397 -29.342  -1.228  1.00 96.86      A    C  
ATOM   4696  C   ASN A 597     -20.377 -28.354  -1.870  1.00 97.01      A    C  
ATOM   4697  O   ASN A 597     -21.312 -28.785  -2.537  1.00 96.62      A    O  
ATOM   4698  CB  ASN A 597     -19.657 -29.505   0.276  1.00 96.25      A    C  
ATOM   4699  CG  ASN A 597     -19.079 -30.803   0.812  1.00 94.34      A    C  
ATOM   4700  ND2 ASN A 597     -18.412 -30.761   1.934  1.00 86.73      A    N  
ATOM   4701  OD1 ASN A 597     -19.223 -31.862   0.231  1.00 88.02      A    O  
ATOM   4702  N   TYR A 598     -20.123 -27.053  -1.757  1.00 97.22      A    N  
ATOM   4703  CA  TYR A 598     -20.947 -26.042  -2.410  1.00 97.54      A    C  
ATOM   4704  C   TYR A 598     -20.926 -26.184  -3.931  1.00 97.68      A    C  
ATOM   4705  O   TYR A 598     -21.981 -26.202  -4.564  1.00 97.43      A    O  
ATOM   4706  CB  TYR A 598     -20.493 -24.647  -1.976  1.00 97.77      A    C  
ATOM   4707  CG  TYR A 598     -21.283 -23.535  -2.636  1.00 97.84      A    C  
ATOM   4708  CD1 TYR A 598     -20.742 -22.804  -3.710  1.00 96.83      A    C  
ATOM   4709  CD2 TYR A 598     -22.596 -23.266  -2.200  1.00 97.00      A    C  
ATOM   4710  CE1 TYR A 598     -21.503 -21.794  -4.344  1.00 96.47      A    C  
ATOM   4711  CE2 TYR A 598     -23.361 -22.261  -2.821  1.00 96.60      A    C  
ATOM   4712  CZ  TYR A 598     -22.813 -21.534  -3.892  1.00 97.00      A    C  
ATOM   4713  OH  TYR A 598     -23.567 -20.566  -4.511  1.00 96.08      A    O  
ATOM   4714  N   TYR A 599     -19.759 -26.350  -4.540  1.00 97.64      A    N  
ATOM   4715  CA  TYR A 599     -19.645 -26.551  -5.987  1.00 97.90      A    C  
ATOM   4716  C   TYR A 599     -20.325 -27.847  -6.439  1.00 97.88      A    C  
ATOM   4717  O   TYR A 599     -20.965 -27.859  -7.482  1.00 97.19      A    O  
ATOM   4718  CB  TYR A 599     -18.168 -26.505  -6.414  1.00 98.12      A    C  
ATOM   4719  CG  TYR A 599     -17.630 -25.111  -6.686  1.00 98.04      A    C  
ATOM   4720  CD1 TYR A 599     -17.090 -24.796  -7.949  1.00 96.73      A    C  
ATOM   4721  CD2 TYR A 599     -17.671 -24.105  -5.700  1.00 96.56      A    C  
ATOM   4722  CE1 TYR A 599     -16.594 -23.508  -8.218  1.00 95.92      A    C  
ATOM   4723  CE2 TYR A 599     -17.186 -22.812  -5.959  1.00 96.18      A    C  
ATOM   4724  CZ  TYR A 599     -16.650 -22.512  -7.222  1.00 96.95      A    C  
ATOM   4725  OH  TYR A 599     -16.171 -21.253  -7.472  1.00 95.87      A    O  
ATOM   4726  N   LYS A 600     -20.253 -28.899  -5.623  1.00 97.38      A    N  
ATOM   4727  CA  LYS A 600     -20.950 -30.163  -5.870  1.00 97.06      A    C  
ATOM   4728  C   LYS A 600     -22.471 -30.000  -5.789  1.00 97.09      A    C  
ATOM   4729  O   LYS A 600     -23.165 -30.433  -6.700  1.00 96.26      A    O  
ATOM   4730  CB  LYS A 600     -20.408 -31.224  -4.897  1.00 96.26      A    C  
ATOM   4731  CG  LYS A 600     -20.889 -32.630  -5.267  1.00 90.88      A    C  
ATOM   4732  CD  LYS A 600     -20.167 -33.673  -4.397  1.00 86.48      A    C  
ATOM   4733  CE  LYS A 600     -20.559 -35.089  -4.843  1.00 77.79      A    C  
ATOM   4734  NZ  LYS A 600     -19.718 -36.119  -4.192  1.00 70.16      A    N1+
ATOM   4735  N   GLU A 601     -22.997 -29.318  -4.770  1.00 97.04      A    N  
ATOM   4736  CA  GLU A 601     -24.429 -28.993  -4.659  1.00 96.78      A    C  
ATOM   4737  C   GLU A 601     -24.921 -28.134  -5.825  1.00 96.78      A    C  
ATOM   4738  O   GLU A 601     -26.033 -28.318  -6.320  1.00 95.93      A    O  
ATOM   4739  CB  GLU A 601     -24.705 -28.238  -3.352  1.00 95.75      A    C  
ATOM   4740  CG  GLU A 601     -24.826 -29.156  -2.134  1.00 84.17      A    C  
ATOM   4741  CD  GLU A 601     -25.170 -28.384  -0.854  1.00 79.64      A    C  
ATOM   4742  OE1 GLU A 601     -25.631 -29.056   0.100  1.00 73.08      A    O  
ATOM   4743  OE2 GLU A 601     -24.985 -27.148  -0.807  1.00 74.46      A    O1-
ATOM   4744  N   GLN A 602     -24.088 -27.207  -6.310  1.00 97.42      A    N  
ATOM   4745  CA  GLN A 602     -24.393 -26.380  -7.477  1.00 97.52      A    C  
ATOM   4746  C   GLN A 602     -24.213 -27.120  -8.812  1.00 97.52      A    C  
ATOM   4747  O   GLN A 602     -24.475 -26.526  -9.856  1.00 96.63      A    O  
ATOM   4748  CB  GLN A 602     -23.576 -25.082  -7.438  1.00 97.45      A    C  
ATOM   4749  CG  GLN A 602     -23.903 -24.166  -6.233  1.00 96.42      A    C  
ATOM   4750  CD  GLN A 602     -25.384 -23.844  -6.103  1.00 96.09      A    C  
ATOM   4751  NE2 GLN A 602     -25.967 -24.048  -4.941  1.00 86.41      A    N  
ATOM   4752  OE1 GLN A 602     -26.042 -23.413  -7.039  1.00 88.29      A    O  
ATOM   4753  N   LYS A 603     -23.801 -28.386  -8.793  1.00 97.28      A    N  
ATOM   4754  CA  LYS A 603     -23.509 -29.228  -9.972  1.00 97.33      A    C  
ATOM   4755  C   LYS A 603     -22.425 -28.657 -10.889  1.00 97.51      A    C  
ATOM   4756  O   LYS A 603     -22.482 -28.785 -12.112  1.00 96.59      A    O  
ATOM   4757  CB  LYS A 603     -24.793 -29.578 -10.734  1.00 96.88      A    C  
ATOM   4758  CG  LYS A 603     -25.858 -30.223  -9.846  1.00 95.01      A    C  
ATOM   4759  CD  LYS A 603     -27.022 -30.669 -10.722  1.00 88.92      A    C  
ATOM   4760  CE  LYS A 603     -28.035 -31.422  -9.874  1.00 82.25      A    C  
ATOM   4761  NZ  LYS A 603     -29.074 -32.033 -10.726  1.00 70.88      A    N1+
ATOM   4762  N   VAL A 604     -21.425 -27.995 -10.293  1.00 97.74      A    N  
ATOM   4763  CA  VAL A 604     -20.292 -27.378 -10.994  1.00 98.05      A    C  
ATOM   4764  C   VAL A 604     -18.940 -27.961 -10.565  1.00 98.20      A    C  
ATOM   4765  O   VAL A 604     -17.897 -27.419 -10.916  1.00 97.76      A    O  
ATOM   4766  CB  VAL A 604     -20.333 -25.837 -10.921  1.00 97.73      A    C  
ATOM   4767  CG1 VAL A 604     -21.586 -25.269 -11.616  1.00 96.41      A    C  
ATOM   4768  CG2 VAL A 604     -20.289 -25.318  -9.480  1.00 95.91      A    C  
ATOM   4769  N   LEU A 605     -18.931 -29.050  -9.817  1.00 98.02      A    N  
ATOM   4770  CA  LEU A 605     -17.741 -29.876  -9.634  1.00 98.02      A    C  
ATOM   4771  C   LEU A 605     -17.679 -30.865 -10.802  1.00 98.04      A    C  
ATOM   4772  O   LEU A 605     -18.519 -31.762 -10.877  1.00 97.37      A    O  
ATOM   4773  CB  LEU A 605     -17.809 -30.588  -8.270  1.00 97.68      A    C  
ATOM   4774  CG  LEU A 605     -16.562 -31.444  -7.958  1.00 96.43      A    C  
ATOM   4775  CD1 LEU A 605     -15.363 -30.573  -7.599  1.00 93.21      A    C  
ATOM   4776  CD2 LEU A 605     -16.830 -32.356  -6.766  1.00 92.64      A    C  
ATOM   4777  N   VAL A 606     -16.736 -30.678 -11.712  1.00 98.13      A    N  
ATOM   4778  CA  VAL A 606     -16.720 -31.363 -13.008  1.00 98.17      A    C  
ATOM   4779  C   VAL A 606     -15.370 -32.000 -13.331  1.00 98.01      A    C  
ATOM   4780  O   VAL A 606     -14.321 -31.580 -12.843  1.00 97.45      A    O  
ATOM   4781  CB  VAL A 606     -17.173 -30.439 -14.157  1.00 97.65      A    C  
ATOM   4782  CG1 VAL A 606     -18.613 -29.954 -13.961  1.00 95.57      A    C  
ATOM   4783  CG2 VAL A 606     -16.259 -29.225 -14.336  1.00 95.26      A    C  
ATOM   4784  N   GLU A 607     -15.410 -32.993 -14.207  1.00 97.69      A    N  
ATOM   4785  CA  GLU A 607     -14.243 -33.720 -14.692  1.00 97.22      A    C  
ATOM   4786  C   GLU A 607     -14.410 -34.138 -16.160  1.00 97.39      A    C  
ATOM   4787  O   GLU A 607     -15.444 -33.895 -16.798  1.00 95.40      A    O  
ATOM   4788  CB  GLU A 607     -13.957 -34.920 -13.770  1.00 94.45      A    C  
ATOM   4789  CG  GLU A 607     -15.051 -35.999 -13.778  1.00 89.69      A    C  
ATOM   4790  CD  GLU A 607     -14.801 -37.120 -12.743  1.00 91.55      A    C  
ATOM   4791  OE1 GLU A 607     -15.348 -38.226 -12.946  1.00 84.98      A    O  
ATOM   4792  OE2 GLU A 607     -14.107 -36.848 -11.733  1.00 86.97      A    O1-
ATOM   4793  N   GLY A 608     -13.373 -34.764 -16.714  1.00 96.38      A    N  
ATOM   4794  CA  GLY A 608     -13.350 -35.227 -18.095  1.00 96.08      A    C  
ATOM   4795  C   GLY A 608     -12.823 -34.180 -19.081  1.00 96.62      A    C  
ATOM   4796  O   GLY A 608     -12.234 -33.179 -18.687  1.00 94.95      A    O  
ATOM   4797  N   PRO A 609     -12.984 -34.401 -20.397  1.00 96.44      A    N  
ATOM   4798  CA  PRO A 609     -12.509 -33.463 -21.407  1.00 96.08      A    C  
ATOM   4799  C   PRO A 609     -13.265 -32.130 -21.337  1.00 96.17      A    C  
ATOM   4800  O   PRO A 609     -14.489 -32.126 -21.210  1.00 94.46      A    O  
ATOM   4801  CB  PRO A 609     -12.727 -34.156 -22.759  1.00 94.80      A    C  
ATOM   4802  CG  PRO A 609     -12.911 -35.632 -22.398  1.00 92.13      A    C  
ATOM   4803  CD  PRO A 609     -13.549 -35.581 -21.017  1.00 95.45      A    C  
ATOM   4804  N   LEU A 610     -12.574 -31.002 -21.545  1.00 95.09      A    N  
ATOM   4805  CA  LEU A 610     -13.197 -29.669 -21.510  1.00 94.95      A    C  
ATOM   4806  C   LEU A 610     -14.385 -29.492 -22.474  1.00 94.61      A    C  
ATOM   4807  O   LEU A 610     -15.259 -28.664 -22.223  1.00 92.57      A    O  
ATOM   4808  CB  LEU A 610     -12.133 -28.601 -21.838  1.00 94.22      A    C  
ATOM   4809  CG  LEU A 610     -11.068 -28.382 -20.752  1.00 93.30      A    C  
ATOM   4810  CD1 LEU A 610     -10.044 -27.369 -21.264  1.00 90.86      A    C  
ATOM   4811  CD2 LEU A 610     -11.679 -27.840 -19.459  1.00 90.21      A    C  
ATOM   4812  N   ASN A 611     -14.433 -30.249 -23.564  1.00 94.34      A    N  
ATOM   4813  CA  ASN A 611     -15.530 -30.212 -24.536  1.00 93.29      A    C  
ATOM   4814  C   ASN A 611     -16.709 -31.121 -24.147  1.00 93.95      A    C  
ATOM   4815  O   ASN A 611     -17.750 -31.048 -24.784  1.00 89.77      A    O  
ATOM   4816  CB  ASN A 611     -14.983 -30.566 -25.928  1.00 90.46      A    C  
ATOM   4817  CG  ASN A 611     -13.998 -29.535 -26.462  1.00 82.35      A    C  
ATOM   4818  ND2 ASN A 611     -13.309 -29.870 -27.535  1.00 71.07      A    N  
ATOM   4819  OD1 ASN A 611     -13.830 -28.447 -25.944  1.00 71.16      A    O  
ATOM   4820  N   ASN A 612     -16.536 -31.957 -23.138  1.00 93.61      A    N  
ATOM   4821  CA  ASN A 612     -17.562 -32.875 -22.660  1.00 93.85      A    C  
ATOM   4822  C   ASN A 612     -17.419 -33.056 -21.146  1.00 94.63      A    C  
ATOM   4823  O   ASN A 612     -17.167 -34.152 -20.647  1.00 91.88      A    O  
ATOM   4824  CB  ASN A 612     -17.462 -34.188 -23.458  1.00 91.71      A    C  
ATOM   4825  CG  ASN A 612     -18.674 -35.078 -23.258  1.00 87.27      A    C  
ATOM   4826  ND2 ASN A 612     -18.594 -36.314 -23.690  1.00 77.34      A    N  
ATOM   4827  OD1 ASN A 612     -19.713 -34.701 -22.755  1.00 79.06      A    O  
ATOM   4828  N   LEU A 613     -17.525 -31.935 -20.438  1.00 95.26      A    N  
ATOM   4829  CA  LEU A 613     -17.443 -31.912 -18.984  1.00 95.66      A    C  
ATOM   4830  C   LEU A 613     -18.625 -32.661 -18.380  1.00 95.54      A    C  
ATOM   4831  O   LEU A 613     -19.767 -32.499 -18.797  1.00 93.67      A    O  
ATOM   4832  CB  LEU A 613     -17.402 -30.462 -18.478  1.00 95.05      A    C  
ATOM   4833  CG  LEU A 613     -16.090 -29.724 -18.789  1.00 94.73      A    C  
ATOM   4834  CD1 LEU A 613     -16.217 -28.249 -18.415  1.00 92.84      A    C  
ATOM   4835  CD2 LEU A 613     -14.907 -30.308 -18.020  1.00 92.83      A    C  
ATOM   4836  N   ARG A 614     -18.337 -33.465 -17.369  1.00 96.48      A    N  
ATOM   4837  CA  ARG A 614     -19.325 -34.233 -16.621  1.00 96.18      A    C  
ATOM   4838  C   ARG A 614     -19.231 -33.878 -15.144  1.00 96.75      A    C  
ATOM   4839  O   ARG A 614     -18.162 -33.517 -14.666  1.00 95.56      A    O  
ATOM   4840  CB  ARG A 614     -19.109 -35.734 -16.828  1.00 93.93      A    C  
ATOM   4841  CG  ARG A 614     -19.213 -36.116 -18.317  1.00 85.67      A    C  
ATOM   4842  CD  ARG A 614     -19.010 -37.612 -18.505  1.00 83.96      A    C  
ATOM   4843  NE  ARG A 614     -18.896 -37.947 -19.940  1.00 72.72      A    N  
ATOM   4844  CZ  ARG A 614     -18.775 -39.159 -20.457  1.00 65.75      A    C  
ATOM   4845  NH1 ARG A 614     -18.769 -40.222 -19.699  1.00 58.87      A    N1+
ATOM   4846  NH2 ARG A 614     -18.636 -39.297 -21.734  1.00 56.89      A    N  
ATOM   4847  N   GLU A 615     -20.334 -34.006 -14.433  1.00 96.43      A    N  
ATOM   4848  CA  GLU A 615     -20.324 -33.866 -12.984  1.00 96.35      A    C  
ATOM   4849  C   GLU A 615     -19.434 -34.947 -12.369  1.00 96.18      A    C  
ATOM   4850  O   GLU A 615     -19.548 -36.134 -12.702  1.00 94.00      A    O  
ATOM   4851  CB  GLU A 615     -21.770 -33.898 -12.461  1.00 95.24      A    C  
ATOM   4852  CG  GLU A 615     -21.877 -33.458 -10.999  1.00 87.26      A    C  
ATOM   4853  CD  GLU A 615     -23.324 -33.368 -10.490  1.00 87.33      A    C  
ATOM   4854  OE1 GLU A 615     -23.496 -33.114  -9.268  1.00 79.82      A    O  
ATOM   4855  OE2 GLU A 615     -24.278 -33.521 -11.278  1.00 82.99      A    O1-
ATOM   4856  N   SER A 616     -18.534 -34.547 -11.494  1.00 95.45      A    N  
ATOM   4857  CA  SER A 616     -17.662 -35.481 -10.808  1.00 94.58      A    C  
ATOM   4858  C   SER A 616     -18.402 -36.137  -9.650  1.00 93.57      A    C  
ATOM   4859  O   SER A 616     -18.908 -35.477  -8.740  1.00 90.48      A    O  
ATOM   4860  CB  SER A 616     -16.384 -34.796 -10.314  1.00 93.46      A    C  
ATOM   4861  OG  SER A 616     -15.540 -35.760  -9.720  1.00 88.96      A    O  
ATOM   4862  N   LEU A 617     -18.398 -37.453  -9.651  1.00 92.19      A    N  
ATOM   4863  CA  LEU A 617     -18.919 -38.264  -8.552  1.00 90.75      A    C  
ATOM   4864  C   LEU A 617     -17.876 -38.493  -7.450  1.00 89.81      A    C  
ATOM   4865  O   LEU A 617     -18.109 -39.287  -6.536  1.00 83.96      A    O  
ATOM   4866  CB  LEU A 617     -19.481 -39.576  -9.113  1.00 88.06      A    C  
ATOM   4867  CG  LEU A 617     -20.650 -39.394 -10.106  1.00 84.33      A    C  
ATOM   4868  CD1 LEU A 617     -21.057 -40.768 -10.647  1.00 77.97      A    C  
ATOM   4869  CD2 LEU A 617     -21.873 -38.761  -9.439  1.00 78.42      A    C  
ATOM   4870  N   MET A 618     -16.725 -37.823  -7.529  1.00 88.62      A    N  
ATOM   4871  CA  MET A 618     -15.642 -37.993  -6.574  1.00 87.05      A    C  
ATOM   4872  C   MET A 618     -16.135 -37.789  -5.135  1.00 86.40      A    C  
ATOM   4873  O   MET A 618     -16.751 -36.774  -4.799  1.00 82.57      A    O  
ATOM   4874  CB  MET A 618     -14.478 -37.053  -6.915  1.00 82.86      A    C  
ATOM   4875  CG  MET A 618     -13.263 -37.315  -6.022  1.00 79.67      A    C  
ATOM   4876  SD  MET A 618     -11.785 -36.328  -6.415  1.00 78.30      A    S  
ATOM   4877  CE  MET A 618     -11.311 -37.082  -7.981  1.00 70.31      A    C  
ATOM   4878  N   GLN A 619     -15.845 -38.756  -4.288  1.00 87.00      A    N  
ATOM   4879  CA  GLN A 619     -16.026 -38.624  -2.856  1.00 85.94      A    C  
ATOM   4880  C   GLN A 619     -14.747 -38.071  -2.246  1.00 85.19      A    C  
ATOM   4881  O   GLN A 619     -13.635 -38.509  -2.577  1.00 78.37      A    O  
ATOM   4882  CB  GLN A 619     -16.447 -39.949  -2.221  1.00 81.55      A    C  
ATOM   4883  CG  GLN A 619     -17.839 -40.397  -2.712  1.00 73.82      A    C  
ATOM   4884  CD  GLN A 619     -18.401 -41.569  -1.909  1.00 66.97      A    C  
ATOM   4885  NE2 GLN A 619     -19.621 -41.984  -2.184  1.00 58.50      A    N  
ATOM   4886  OE1 GLN A 619     -17.780 -42.132  -1.030  1.00 60.52      A    O  
ATOM   4887  N   PHE A 620     -14.917 -37.109  -1.366  1.00 85.09      A    N  
ATOM   4888  CA  PHE A 620     -13.855 -36.525  -0.562  1.00 83.65      A    C  
ATOM   4889  C   PHE A 620     -14.354 -36.415   0.874  1.00 80.96      A    C  
ATOM   4890  O   PHE A 620     -15.561 -36.266   1.113  1.00 72.53      A    O  
ATOM   4891  CB  PHE A 620     -13.420 -35.178  -1.175  1.00 81.07      A    C  
ATOM   4892  CG  PHE A 620     -14.542 -34.235  -1.528  1.00 87.23      A    C  
ATOM   4893  CD1 PHE A 620     -15.039 -34.184  -2.852  1.00 82.40      A    C  
ATOM   4894  CD2 PHE A 620     -15.111 -33.404  -0.560  1.00 84.55      A    C  
ATOM   4895  CE1 PHE A 620     -16.088 -33.325  -3.187  1.00 83.06      A    C  
ATOM   4896  CE2 PHE A 620     -16.167 -32.551  -0.883  1.00 84.11      A    C  
ATOM   4897  CZ  PHE A 620     -16.664 -32.503  -2.199  1.00 87.69      A    C  
ATOM   4898  N   SER A 621     -13.431 -36.599   1.800  1.00 76.82      A    N  
ATOM   4899  CA  SER A 621     -13.690 -36.597   3.246  1.00 75.76      A    C  
ATOM   4900  C   SER A 621     -13.742 -35.209   3.841  1.00 71.36      A    C  
ATOM   4901  O   SER A 621     -12.882 -34.390   3.446  1.00 63.87      A    O  
ATOM   4902  CB  SER A 621     -12.597 -37.386   3.954  1.00 66.60      A    C  
ATOM   4903  OG  SER A 621     -11.357 -36.813   3.603  1.00 59.67      A    O  
ATOM   4904  OXT SER A 621     -14.630 -34.994   4.728  1.00 57.67      A    O1-
TER   
ATOM   4905  N   LYS B   1     -19.446 -29.548  16.514  1.00 14.99      B    N  
ATOM   4906  CA  LYS B   1     -19.781 -28.331  15.751  1.00 17.44      B    C  
ATOM   4907  C   LYS B   1     -18.990 -27.155  16.324  1.00 17.87      B    C  
ATOM   4908  O   LYS B   1     -19.545 -26.358  17.065  1.00 17.08      B    O  
ATOM   4909  CB  LYS B   1     -21.300 -28.052  15.816  1.00 16.94      B    C  
ATOM   4910  CG  LYS B   1     -22.187 -29.022  15.036  1.00 15.62      B    C  
ATOM   4911  CD  LYS B   1     -23.672 -28.638  15.196  1.00 15.61      B    C  
ATOM   4912  CE  LYS B   1     -24.593 -29.516  14.324  1.00 13.71      B    C  
ATOM   4913  NZ  LYS B   1     -26.024 -29.179  14.496  1.00 13.93      B    N1+
ATOM   4914  N   GLN B   2     -17.673 -27.093  16.092  1.00 19.16      B    N  
ATOM   4915  CA  GLN B   2     -16.900 -25.935  16.517  1.00 20.14      B    C  
ATOM   4916  C   GLN B   2     -17.374 -24.739  15.681  1.00 20.02      B    C  
ATOM   4917  O   GLN B   2     -17.213 -24.736  14.463  1.00 19.56      B    O  
ATOM   4918  CB  GLN B   2     -15.392 -26.178  16.358  1.00 19.61      B    C  
ATOM   4919  CG  GLN B   2     -14.779 -26.827  17.613  1.00 17.98      B    C  
ATOM   4920  CD  GLN B   2     -13.270 -27.084  17.480  1.00 16.98      B    C  
ATOM   4921  NE2 GLN B   2     -12.571 -27.298  18.575  1.00 17.12      B    N  
ATOM   4922  OE1 GLN B   2     -12.719 -27.125  16.406  1.00 15.41      B    O  
ATOM   4923  N   GLU B   3     -18.042 -23.792  16.320  1.00 19.29      B    N  
ATOM   4924  CA  GLU B   3     -18.466 -22.565  15.679  1.00 19.34      B    C  
ATOM   4925  C   GLU B   3     -17.218 -21.885  15.100  1.00 19.12      B    C  
ATOM   4926  O   GLU B   3     -16.356 -21.425  15.852  1.00 18.09      B    O  
ATOM   4927  CB  GLU B   3     -19.137 -21.608  16.676  1.00 18.63      B    C  
ATOM   4928  CG  GLU B   3     -20.572 -21.980  17.061  1.00 17.10      B    C  
ATOM   4929  CD  GLU B   3     -21.199 -20.968  18.055  1.00 16.23      B    C  
ATOM   4930  OE1 GLU B   3     -22.442 -20.863  18.085  1.00 14.00      B    O  
ATOM   4931  OE2 GLU B   3     -20.438 -20.294  18.810  1.00 17.13      B    O1-
ATOM   4932  N   LEU B   4     -17.156 -21.799  13.780  1.00 22.65      B    N  
ATOM   4933  CA  LEU B   4     -16.325 -20.829  13.087  1.00 22.49      B    C  
ATOM   4934  C   LEU B   4     -16.841 -19.438  13.471  1.00 21.84      B    C  
ATOM   4935  O   LEU B   4     -17.574 -18.791  12.730  1.00 20.36      B    O  
ATOM   4936  CB  LEU B   4     -16.399 -21.082  11.562  1.00 20.96      B    C  
ATOM   4937  CG  LEU B   4     -15.422 -22.170  11.058  1.00 19.34      B    C  
ATOM   4938  CD1 LEU B   4     -15.878 -22.715   9.707  1.00 18.66      B    C
[truncated: 57,198 more chars]
